# Supplementary material for: ChAHP2 and ChAHP control diverse retrotransposons by complementary activities
Source: Genes Dev. 2024 Jun 1;38(11-12):554–68. doi: 10.1101/gad.351769.124 (PMC11293393; doi:10.1101/gad.351769.124)
Supplement: Supplement 10 [file SupplementalTableS1.xlsx]

## Sheet: TableS1_ProteomicsTableForFigur
																		Log2Intensity per sample
Significant	-log(p-value)	log2(Intensity(ADNP2)/Inensity(control))	Protein IDs	Majority protein IDs	Protein names	Gene names	Peptides	Razor + unique peptides	Unique peptides	Sequence coverage [%]	Unique + razor sequence coverage [%]	Unique sequence coverage [%]	Mol. weight [kDa]	Q-value	Score	Intensity	MS/MS Count	ADNP2_r1	ADNP2_r2	ADNP2_r3	Control_r1	Control_r2	Control_r3
+	2.19412	2.4862	A0A0J9YUD8;A0A0J9YUZ4;P63158;D3YZ18;D3YVC6	A0A0J9YUD8;A0A0J9YUZ4;P63158;D3YZ18	High mobility group protein B1	Hmgb1	13	13	11	57.3	57.3	48	19.774	0	116.99	488650000	227	25.097	25.3958	26.1776	22.4496	23.1018	23.6605
+	2.97249	2.53809	A0A0R4J047;Q9CYI4;D3Z765;Q9CYI4-2;D6REI1;D6RGP6	A0A0R4J047;Q9CYI4;D3Z765;Q9CYI4-2	Putative RNA-binding protein Luc7-like 1	Luc7l	5	3	3	19.4	13.8	13.8	38.465	0	4.3351	5085100	11	19.2508	19.4998	19.8584	17.3728	16.5446	17.0774
+	1.82563	-3.07303	A0A1D5RM85;P62717;A0A1D5RLW5;A0A1D5RM79;A0A1D5RME4;A0A1D5RMC7;F6YJW4	A0A1D5RM85;P62717;A0A1D5RLW5;A0A1D5RM79;A0A1D5RME4	60S ribosomal protein L18a	Rpl18a	14	14	14	47	47	47	24.638	0	51.393	685030000	149	20.0228	20.6187	20.2006	22.9279	24.7756	22.3576
+	2.46678	3.49072	E9PYD5;P10711;P10711-2	E9PYD5;P10711;P10711-2	Transcription elongation factor A protein 1	Tcea1	5	5	5	20.5	20.5	20.5	35.031	0	10.361	13353000	20	21.6873	20.9296	21.6922	17.9366	17.0818	18.8185
+	3.61102	8.76326	E9QAS4;E9QAS5;Q6PDQ2;E9PYU4;E9PYL1;A2A8L1;F7C528;E9Q614;B1AR17;F6V4V3	E9QAS4;E9QAS5;Q6PDQ2	Chromodomain-helicase-DNA-binding protein 4	Chd4	136	136	102	62.5	62.5	48.4	216.37	0	323.31	17185000000	3002	27.2985	27.2677	27.5596	18.2164	17.6433	19.9763
+	1.95457	-4.76545	E9QAZ2;Q9CZM2;B8JKK2	E9QAZ2;Q9CZM2	Ribosomal protein L15;60S ribosomal protein L15	Gm10020;Rpl15	16	16	16	48.5	48.5	48.5	24.077	0	127.17	809210000	230	18.5733	18.1143	17.6805	22.1926	24.9249	21.547
+	1.98436	2.95059	O70310;F7APP3;A2AJH3;O70311	O70310	Glycylpeptide N-tetradecanoyltransferase 1	Nmt1	4	4	4	11.1	11.1	11.1	56.888	0	7.4449	6453500	13	21.0426	19.0364	20.1677	17.5101	16.5698	17.3149
+	2.06186	5.61444	P84244;P02301;E0CZ27	P84244;P02301;E0CZ27	Histone H3.3;Histone H3.3C;Histone H3	H3f3a;H3f3c	10	1	1	56.6	23.5	23.5	15.328	0	45.881	193310000	43	23.531	20.9439	24.9036	17.656	17.6693	17.2099
+	2.10265	-2.99011	P14148;F6XI62	P14148;F6XI62	60S ribosomal protein L7	Rpl7	20	20	20	51.9	51.9	51.9	31.419	0	86.791	1184100000	267	21.8791	21.9553	21.2245	24.1958	25.7946	24.0388
+	3.38314	-3.31742	P14206;A0A1L1SRW0;A0A1L1SUK3	P14206;A0A1L1SRW0	40S ribosomal protein SA	Rpsa	9	9	9	39	39	39	32.838	0	30.279	61085000	46	19.4049	18.9165	19.3965	22.8571	22.7755	22.0375
+	3.32644	-5.07314	P14602-3;P14602-2;P14602;D3YZ06	P14602-3;P14602-2;P14602;D3YZ06	Heat shock protein beta-1	Hspb1	4	4	4	29.7	29.7	29.7	19.38	0	6.4998	25303000	8	17.6449	18.4376	17.0848	22.7295	22.3387	23.3185
+	2.37716	-4.72142	P14869;D3YVM5;S4R1N1	P14869;D3YVM5;S4R1N1	60S acidic ribosomal protein P0	Rplp0	11	11	11	43.2	43.2	43.2	34.216	0	92.555	360490000	110	17.6077	18.2006	17.5554	22.1229	24.0056	21.3996
+	1.65576	-2.86973	P17742;A0A1L1SST0;F8VPN3;V9GXC1;V9GX31	P17742;A0A1L1SST0;F8VPN3	Peptidyl-prolyl cis-trans isomerase A;Peptidyl-prolyl cis-trans isomerase A, N-terminally processed;Peptidyl-prolyl cis-trans isomerase	Ppia;Gm5160	4	4	4	26.2	26.2	26.2	17.971	0	22.841	19183000	24	19.7407	17.8544	17.5614	21.8383	21.4299	20.4974
+	2.84397	6.73577	P68433;F8WI35;E0CYR7;E0CYN1	P68433;F8WI35	Histone H3.1;Histone H3	Hist1h3a;H3f3a	11	1	1	63.2	23.5	23.5	15.404	0	56.092	152110000	77	24.8187	23.0115	24.1923	17.7986	15.9283	18.0883
+	3.06647	5.55833	P83917;Q7TPM0;Q9CYJ8	P83917;Q7TPM0;Q9CYJ8	Chromobox protein homolog 1	Cbx1	12	11	11	60.5	51.9	51.9	21.418	0	323.31	1294300000	387	26.1214	24.853	25.3495	20.4623	18.8905	20.2961
+	1.70882	-2.75921	Q3TXU5;F6W7I2	Q3TXU5;F6W7I2	Deoxyhypusine synthase	Dhps	6	6	6	20.9	20.9	20.9	40.642	0	12.782	16790000	23	19.6828	18.7323	17.2685	20.9457	21.6488	21.3666
+	1.4513	-3.4807	Q5XJF6;P53026;D6RE43	Q5XJF6;P53026	Ribosomal protein;60S ribosomal protein L10a	Rpl10a	9	9	9	36.4	36.4	36.4	24.831	0	55.271	243990000	107	21.3594	18.4839	18.1148	22.5028	23.6569	22.2405
+	1.62256	-3.31051	Q6ZWZ4;A0A140T8K6;P47964;D3YX71	Q6ZWZ4;A0A140T8K6;P47964	60S ribosomal protein L36	Rpl36	10	10	10	40	40	40	12.254	0	51.201	391530000	128	20.6768	18.2585	20.5786	22.755	24.1343	22.556
+	3.66304	7.87067	Q8CHC8	Q8CHC8	ADNP homeobox protein 2	Adnp2	20	20	20	23.2	23.2	23.2	126.77	0	128.85	125470000	105	26.2749	24.9684	24.9444	17.7817	16.6813	18.1127
+	2.32507	2.6133	Q8CHP5-2;Q8CHP5	Q8CHP5-2;Q8CHP5	Partner of Y14 and mago	Wibg	5	5	5	54.5	54.5	54.5	22.678	0	17.524	13635000	12	21.5963	20.7289	21.0937	18.8102	19.0042	17.7647
+	2.31859	4.81496	Q8K363;F6ZX28	Q8K363	ATP-dependent RNA helicase DDX18	Ddx18	10	10	10	25.2	25.2	25.2	74.18	0	71.131	57128000	54	22.4566	20.2158	22.4607	17.6078	16.2023	16.8782
+	1.85086	2.9552	Q921K2;A0A0A6YX03	Q921K2		Parp1	38	38	13	48.7	48.7	18.3	112.72	0	156.9	394370000	312	25.1454	23.2207	25.484	21.496	21.7477	21.7409
+	1.35835	3.50426	Q9ESX5;B7ZCL7;F6YUI5;A2AN81;F6S1S5	Q9ESX5;B7ZCL7	H/ACA ribonucleoprotein complex subunit 4	Dkc1	11	11	11	33.2	33.2	33.2	57.401	0	37.467	57512000	60	22.4307	21.3765	23.0488	16.7098	20.4705	19.1628
+	1.26699	3.187	Q9Z0N1;Q9Z0N2;A2AAW9	Q9Z0N1;Q9Z0N2;A2AAW9	Eukaryotic translation initiation factor 2 subunit 3, X-linked;Eukaryotic translation initiation factor 2 subunit 3, Y-linked	Eif2s3x;Eif2s3y	11	11	11	32	32	32	51.065	0	30.459	41993000	56	22.0314	19.3801	23.0143	17.3744	18.6086	18.8817
	0.799722	0.549411	A0A087WS65;Q3TP48;A0A087WQ02;A0A087WP92;A0A0B4J1N9;A0A087WNZ7;G5E870	A0A087WS65;Q3TP48;A0A087WQ02;A0A087WP92;A0A0B4J1N9;A0A087WNZ7;G5E870	E3 ubiquitin-protein ligase TRIP12	Trip12	1	1	1	23.1	23.1	23.1	6.8913	0.0099291	2.0989	0	2	17.1769	17.3834	16.8013	16.9299	16.0471	16.7364
	0.840437	0.535493	A0A087WP87;A0A087WRE9;Q9CQJ4	A0A087WP87;A0A087WRE9;Q9CQJ4	E3 ubiquitin-protein ligase RING2	Rnf2	1	1	1	6.6	6.6	6.6	23.186	0.0059084	2.3151	0	2	17.757	17.9679	17.4043	17.5059	16.6942	17.3226
	0.0247471	0.0512632	A0A087WPH7	A0A087WPH7		Psmc3	10	1	1	45.6	5.9	5.9	34.02	0	7.6615	988170	3	18.1119	17.6082	17.0332	18.0989	16.2959	18.2047
	0.49225	0.57551	A0A087WPL5;E9QNN1;O70133;O70133-2;O70133-3;Q3UR42;A0A0R4J2C3;A0A087WRT3	A0A087WPL5;E9QNN1;O70133;O70133-2;O70133-3;Q3UR42	ATP-dependent RNA helicase A	Dhx9	27	27	27	26.7	26.7	26.7	149.62	0	88.158	128690000	139	21.6606	21.2554	21.6878	20.8843	21.8429	20.1502
	0.766086	1.02273	A0A087WQB0;P60762-2;P60762	A0A087WQB0;P60762-2;P60762	Mortality factor 4-like protein 1	Morf4l1	1	1	1	6.1	6.1	6.1	34.343	0.0059791	2.3935	780580	1	17.4	19.1611	18.6356	17.1514	18.0152	16.9618
	0.50316	-1.77943	A0A087WS56;Q3UHL6;A0A087WR50;P11276;B7ZNJ1;B9EHT6;A0A087WSN6;A0A087WS99	A0A087WS56;Q3UHL6;A0A087WR50;P11276;B7ZNJ1;B9EHT6;A0A087WSN6	Fibronectin;Anastellin	Fn1	7	7	7	5.1	5.1	5.1	249.55	0	11.782	8952200	11	18.9415	18.3576	17.8064	21.658	17.1256	21.6601
	0.508731	0.327722	A0A087WS76;A0A140LHL6;E9Q3S4	A0A087WS76;A0A140LHL6;E9Q3S4	Mitogen-activated protein kinase kinase kinase 19	Map3k19	1	1	1	0.6	0.6	0.6	135.87	0	4.3143	159040000	30	23.0403	23.7831	23.6907	22.9769	23.4887	23.0653
	0.364492	2.60166	A0A0A0MQD5;Q4ACU6-12;Q4ACU6-10;Q4ACU6-9;Q4ACU6-8;Q4ACU6-7;Q4ACU6-11;Q4ACU6-3;Q4ACU6	A0A0A0MQD5;Q4ACU6-12;Q4ACU6-10;Q4ACU6-9;Q4ACU6-8;Q4ACU6-7;Q4ACU6-11;Q4ACU6-3;Q4ACU6	SH3 and multiple ankyrin repeat domains protein 3	Shank3	2	2	2	1.3	1.3	1.3	192.22	0.003096	2.709	141040000	11	24.4858	18.4337	24.9457	18.6821	17.2099	24.1682
	0.318006	0.18582	A0A0A0MQF6;P16858;S4R1W1;A0A1D5RLD8;S4R257;V9GX06;S4R1W8;A0A0R4J0X7;S4R2G5;Q64467;V9GXA7;S4R1N5;V9GXK0	A0A0A0MQF6;P16858;S4R1W1;A0A1D5RLD8;S4R257	Glyceraldehyde-3-phosphate dehydrogenase	Gapdh;Gm3839	20	20	20	56	56	56	38.653	0	281.11	2098100000	643	27.7461	27.0883	27.0585	27.2768	27.0108	27.0477
	0.293164	1.10413	A0A0A0MQM0;P63242;J3QPS8;Q8BGY2	A0A0A0MQM0;P63242;J3QPS8;Q8BGY2	Eukaryotic translation initiation factor 5A;Eukaryotic translation initiation factor 5A-1;Eukaryotic translation initiation factor 5A-2	Eif5a;Eif5a2	2	2	2	24.2	24.2	24.2	16.302	0	5.4344	5463100	9	19.9133	16.9822	19.9925	19.4531	15.6029	18.5196
	0.191549	0.295466	A0A0A6YVU8;Q9JKV1;D3YUD8	A0A0A6YVU8;Q9JKV1;D3YUD8	Proteasomal ubiquitin receptor ADRM1	Gm9774;Adrm1	2	2	2	7.6	7.6	7.6	42.147	0	5.7072	7713700	12	20.0951	19.7319	18.5986	18.8655	18.7332	19.9405
	1.54518	0.719578	A0A0A6YWC8;P20152	A0A0A6YWC8;P20152	Vimentin	Vim	4	2	2	7.3	5.2	5.2	49.192	0.0096419	1.9485	1395500	5	18.1438	18.846	18.4388	17.89	17.6663	17.7135
	0.81856	0.624036	A0A0A6YWG8;Q9Z2N8;D3YVN1	A0A0A6YWG8;Q9Z2N8;D3YVN1	Actin-like protein 6A	Actl6a	2	2	2	12.7	12.7	12.7	27.198	0.0017065	3.7064	2099200	4	18.2194	19.2629	18.2728	17.9651	18.1279	17.7899
	0.53585	0.984985	A0A0A6YWY4;A0A140T8R7;A0A0A6YWP7;A0A0A6YXM5;Q6PGA0-2;Q6PGA0;Q8CFE3	A0A0A6YWY4;A0A140T8R7;A0A0A6YWP7;A0A0A6YXM5;Q6PGA0-2;Q6PGA0;Q8CFE3	REST corepressor 3;REST corepressor 1	Rcor3;Rcor1	2	1	1	8	5.7	5.7	39.312	0	4.0162	2175100	4	16.7786	19.0331	17.885	16.5343	17.8736	16.3339
	0.0338489	-0.0887922	A0A0A6YWV0;Q6ZPI0-2;Q6ZPI0;A0A0A6YWS2	A0A0A6YWV0;Q6ZPI0-2;Q6ZPI0;A0A0A6YWS2	Protein Jade-1	Jade1	2	2	2	23.7	23.7	23.7	17.183	0.005891	2.2859	1109600	3	18.6286	17.7911	16.3873	18.3715	16.4984	18.2034
	0.945489	1.35806	A0A0B4J1E2;Q9CSN1	A0A0B4J1E2;Q9CSN1	SNW domain-containing protein 1	Snw1	3	3	3	12.3	12.3	12.3	61.461	0	16.74	10144000	12	20.0747	19.2823	21.3662	18.7824	18.4427	19.4239
	1.84886	1.0695	A0A0G2JDJ5;A0A0G2JEB3;A0A0G2JEA5;Q920E5	A0A0G2JDJ5;A0A0G2JEB3;A0A0G2JEA5;Q920E5	Farnesyl pyrophosphate synthase	Fdps	1	1	1	12.4	12.4	12.4	13.875	0.001634	3.1763	1170400	4	19.0425	18.8523	18.3104	17.9342	17.534	17.5286
	0.14231	0.120379	A0A0H2UH17;A0A0G2JDV6;Q80X50-2;Q80X50-3;Q80X50-4;Q80X50;Q80X50-5;A0A0G2JG47;A0A0G2JE24;A0A0G2JDT1;A0A0G2JGD0	A0A0H2UH17;A0A0G2JDV6;Q80X50-2;Q80X50-3;Q80X50-4;Q80X50;Q80X50-5;A0A0G2JG47	Ubiquitin-associated protein 2-like	Ubap2l	4	4	4	6.5	6.5	6.5	103.94	0	15.278	3215800	5	18.8144	18.0206	18.7406	18.556	18.0368	18.6217
	1.54827	-1.57181	A0A0G2JFI6;A0A0G2JDV8;Q9DAW9	A0A0G2JFI6;A0A0G2JDV8;Q9DAW9	Calponin-3	Cnn3	3	3	3	34.5	34.5	34.5	15.301	0	4.537	5708400	6	17.5815	18.2375	18.5035	20.4263	19.4183	19.1933
	0.13617	-0.105097	A0A0G2JDW7;Q6ZWU9;A0A0G2JG29	A0A0G2JDW7;Q6ZWU9;A0A0G2JG29	40S ribosomal protein S27	Rps27	4	4	1	42.7	42.7	13.4	9.2327	0	38.008	221700000	95	24.2282	23.2795	23.6404	23.9408	23.8192	23.7035
	2.93268	-1.02659	A0A0G2JF33;A0A0G2JEE9;Q9CVI2-2;Q9CVI2	A0A0G2JF33;A0A0G2JEE9;Q9CVI2-2;Q9CVI2	Protein FAM133B	Fam133b	4	4	4	51.4	51.4	51.4	13.025	0	7.1053	44234000	29	21.5942	21.3566	21.2816	22.5496	22.4821	22.2805
	0.935589	-1.6752	A0A0G2JER9;O54946-2;O54946;G3X8S5;A0A0G2JGN9;A0A0G2JEI3;A0A087WP03;F6YRQ2;Q9QYI5-2;Q9QYI5-1;Q9QYI8;Q9QYI5	A0A0G2JER9;O54946-2;O54946;G3X8S5	DnaJ homolog subfamily B member 6	Dnajb6	3	3	3	14	14	14	26.998	0.0016667	3.426	6095800	8	19.8229	17.6047	17.2219	20.3064	19.6446	19.7241
	1.05827	0.93498	A0A0G2JFA5;A6PWK7;A6PWK9;A0A0G2JF42;A6PWK8	A0A0G2JFA5;A6PWK7		Atrx	18	1	1	34.8	2.7	2.7	57.934	0.0016051	2.9654	1824400	1	18.6349	19.2493	18.3169	17.3317	17.6734	18.3912
	0.384755	0.556917	A0A0G2JGL8;Q99PU8-2;Q99PU8;Q99PU8-3	A0A0G2JGL8;Q99PU8-2;Q99PU8;Q99PU8-3	Putative ATP-dependent RNA helicase DHX30	Dhx30	1	1	1	1.3	1.3	1.3	133.03	0.0086207	2.1779	423760	2	17.8093	18.6782	17.4587	18.3777	16.7525	17.1453
	0.239291	0.223415	A0A0J9YUS5;E9PVC6;E9Q9E1;E9PVC5;Q6NZJ6-2;Q6NZJ6;A0A0J9YVC1;A0A0J9YUC1;E9Q770	A0A0J9YUS5;E9PVC6;E9Q9E1;E9PVC5;Q6NZJ6-2;Q6NZJ6;A0A0J9YVC1;A0A0J9YUC1;E9Q770	Eukaryotic translation initiation factor 4 gamma 1	Eif4g1	3	3	3	2.6	2.6	2.6	145.31	0.0015748	2.8314	1523600	4	18.0247	17.7234	17.6825	17.5579	16.9927	18.2098
	0.638275	1.05651	A0A0J9YV96;A0A0J9YVG0;Q61074	A0A0J9YV96;A0A0J9YVG0;Q61074	Protein phosphatase 1G	Ppm1g	1	1	1	8.2	8.2	8.2	20.928	0.0058824	2.2772	1873500	3	17.3965	17.8328	19.3795	17.7717	16.2921	17.3755
	1.74377	1.89636	A0A0N4SUH4;Q8BKS9	A0A0N4SUH4;Q8BKS9	Pumilio domain-containing protein KIAA0020	Kiaa0020	3	3	3	4.9	4.9	4.9	72.93	0	4.7281	4302100	4	19.029	19.1988	20.3152	17.1479	18.1128	17.5931
	0.0350446	-0.0707989	A0A0N4SV66;Q8CGP4;Q8R1M2;Q8BFU2;F8WIX8;Q64523;Q6GSS7	A0A0N4SV66;Q8CGP4;Q8R1M2;Q8BFU2;F8WIX8;Q64523;Q6GSS7	Histone H2A;Histone H2A.J;Histone H2A type 3;Histone H2A type 2-C;Histone H2A type 2-A	Hist1h2aa;H2afj;Hist3h2a;Hist1h2al;Hist2h2ac;Hist2h2aa1	7	1	0	40.5	11.1	0	13.66	0.0097765	2.0082	1247000	1	18.4622	17.5039	17.0296	18.769	17.4807	16.9583
	0.78472	-1.38452	A0A0N4SVC2;E9QP00;Q6PFR5	A0A0N4SVC2;E9QP00;Q6PFR5	Transformer-2 protein homolog alpha	Tra2a	2	2	2	12.5	12.5	12.5	32.259	0	9.7274	14098000	16	17.5144	18.3693	20.0661	20.1926	20.4863	19.4244
	1.01068	-0.833958	A0A0N4SVQ1;Q62425	A0A0N4SVQ1;Q62425	Cytochrome c oxidase subunit NDUFA4	Ndufa4	1	1	1	20.4	20.4	20.4	5.8765	0.0059435	2.3432	2994300	5	17.6229	18.1622	18.7265	19.443	18.7528	18.8177
	0.488638	0.860732	F6QKD2;A0A0N4SVT1;Q9CWX9	F6QKD2;A0A0N4SVT1;Q9CWX9	Probable ATP-dependent RNA helicase DDX47	Ddx47	1	1	1	5	5	5	39.913	0.0073099	2.2598	3749600	4	18.9789	17.8644	18.9766	18.2062	16.4235	18.608
	0.327995	0.604543	A0A0R4J008;P70288;Q8BQ10	A0A0R4J008;P70288;Q8BQ10	Histone deacetylase 2	Hdac2	12	6	6	33	22.3	22.3	55.33	0	17.337	30532000	20	19.8295	18.1992	18.1373	17.265	19.0522	18.0352
	0.0264631	-0.0614401	A0A0R4J049;Q8CIG8;S4R295	A0A0R4J049;Q8CIG8;S4R295	Protein arginine N-methyltransferase 5	Prmt5	2	2	2	5.2	5.2	5.2	72.737	0.0016026	2.9602	1618600	5	19.4447	19.1089	17.1521	18.7193	18.057	19.1138
	0.71904	1.09958	A0A0R4J074;Q9EQQ0;F6WB49	A0A0R4J074;Q9EQQ0;F6WB49	Histone-lysine N-methyltransferase SUV39H2	Suv39h2	3	3	3	7.1	7.1	7.1	54.095	0.0017036	3.7031	1301600	4	17.2964	19.1535	17.2649	17.0485	16.1805	17.1871
	0.646572	1.50878	A0A0R4J0Q5;P21619;P21619-2	A0A0R4J0Q5;P21619;P21619-2	Lamin-B2	Lmnb2	6	3	3	8	4.9	4.9	69.084	0.0030864	2.6452	2199300	3	18.1554	21.2939	18.6744	17.9016	17.1385	18.5574
	0.236624	1.73483	A0A1L1STY4;A0A1L1SVG0;A0A0R4J0S7;Q8CGB3-2;Q8CGB3;Q8CGB3-3	A0A1L1STY4;A0A1L1SVG0;A0A0R4J0S7;Q8CGB3-2;Q8CGB3;Q8CGB3-3	Uveal autoantigen with coiled-coil domains and ankyrin repeats	Uaca	1	1	1	0.6	0.6	0.6	140.51	0.0098592	2.0571	64818000	7	17.9499	23.4696	22.6169	17.6975	16.9093	24.2252
	0.88033	1.61256	A0A0R4J259;Q7TMK9-2;Q7TMK9;G3UZI2;G3V018;G3UXJ6;G3UZ48;G3UWM1;G3XA76	A0A0R4J259;Q7TMK9-2;Q7TMK9;G3UZI2;G3V018;G3UXJ6;G3UZ48;G3UWM1	Heterogeneous nuclear ribonucleoprotein Q	Syncrip	10	10	10	28.9	28.9	28.9	62.543	0	111.78	56968000	63	22.6292	21.4403	23.4777	21.4736	19.6734	21.5625
	0.164287	-0.434005	A0A0U1RNJ1;P19096	A0A0U1RNJ1;P19096	Fatty acid synthase;[Acyl-carrier-protein] S-acetyltransferase;[Acyl-carrier-protein] S-malonyltransferase;3-oxoacyl-[acyl-carrier-protein] synthase;3-oxoacyl-[acyl-carrier-protein] reductase;3-hydroxyacyl-[acyl-carrier-protein] dehydratase;Enoyl-[acyl-carrier-protein] reductase;Oleoyl-[acyl-carrier-protein] hydrolase	Fasn	4	4	4	1.9	1.9	1.9	272.22	0.0016367	3.1921	2556300	5	17.6543	17.1769	16.9255	19.6219	16.5796	16.8572
	0.143622	-0.279486	A0A140LHB7	A0A140LHB7			1	1	1	11.7	11.7	11.7	11.436	0.0087464	2.2384	120540000	21	21.5461	23.8882	23.3553	23.2943	23.394	22.9397
	0.0112843	0.043513	A0A140LJF4;A0A140LHF7;A0A171KXD3;Q9JIF0-3;Q9JIF0-2;Q9JIF0;A0A140LJ68;A0A140LJ70	A0A140LJF4;A0A140LHF7;A0A171KXD3;Q9JIF0-3;Q9JIF0-2;Q9JIF0	Protein arginine N-methyltransferase 1	Prmt1	3	3	3	19.7	19.7	19.7	22.331	0	5.5963	6254800	11	20.506	17.1711	17.8185	19.3776	16.9502	19.0372
	0.457675	-1.09975	A0A140LIZ5;P54775	A0A140LIZ5;P54775	26S protease regulatory subunit 6B	Psmc4	5	5	5	24	24	24	43.549	0	21.613	14442000	20	20.6476	17.105	19.3505	20.0081	20.1872	20.207
	2.31074	0.454299	A0A140T8M7;P62751;D3YTY6	A0A140T8M7;P62751	60S ribosomal protein L23a	Rpl23a	9	9	9	44.2	44.2	44.2	17.698	0	81.69	870590000	234	25.6737	25.7886	25.8879	25.4286	25.3039	25.2548
	0.625742	1.12557	A0A140T8T4;P51410;A0A0G2JES3;D3Z629;D3YZT0;A0A0G2JFQ3;S4R1R7	A0A140T8T4;P51410;A0A0G2JES3;D3Z629	60S ribosomal protein L9	Rpl9	7	7	7	49.5	49.5	49.5	21.853	0	58.295	161870000	77	24.2107	22.0271	24.2497	21.8214	22.9931	22.2963
	0.653487	-1.09453	A0A140T8V5;P17918	A0A140T8V5;P17918	Proliferating cell nuclear antigen	Pcna	2	2	2	12.3	12.3	12.3	28.785	0	11.794	10223000	18	19.9502	18.02	17.6048	20.0748	19.4098	19.374
	0.112445	0.389159	A0A1B0GR54;O09053	A0A1B0GR54;O09053	Werner syndrome ATP-dependent helicase homolog	Wrn	2	2	2	2.3	2.3	2.3	129.76	0	4.3325	18110000	35	17.9866	18.5528	21.1288	20.3852	18.3903	17.7253
	0.191398	-0.427027	A0A1B0GRU8;Q9R1C7-2;Q9R1C7	A0A1B0GRU8;Q9R1C7-2;Q9R1C7	Pre-mRNA-processing factor 40 homolog A	Prpf40a	6	6	6	8	8	8	105.53	0	7.8275	5149900	7	19.2777	18.3274	17.2975	19.6679	18.9982	17.5176
	0.895176	1.00315	A0A1B0GSG5;Q91VI7;A0A1B0GRG4;A0A1B0GRY7	A0A1B0GSG5;Q91VI7;A0A1B0GRG4	Ribonuclease inhibitor	Rnh1	3	3	3	9.1	9.1	9.1	53.926	0	7.0198	1323600	3	19.2587	18.6879	17.643	17.4039	17.9575	17.2188
	0.353598	-1.00082	Q564E2;A0A1B0GSX0;P06151;A0A1B0GSR9;D3YZQ9;A0A1B0GRC1;A0A1B0GRS2;A0A1B0GRW9;A0A1B0GSL7;A0A1B0GT41;A0A1B0GQX5;A0A1B0GS79	Q564E2;A0A1B0GSX0;P06151;A0A1B0GSR9;D3YZQ9	L-lactate dehydrogenase;L-lactate dehydrogenase A chain	Ldha	5	5	5	16.9	16.9	16.9	36.498	0	7.7464	8678700	9	18.8897	18.6594	18.9851	21.4277	20.5543	17.5546
	0.219731	0.260586	A0A1B0GSY8;A0A1L1SQ33;Q6NZR2	A0A1B0GSY8;A0A1L1SQ33;Q6NZR2	Myb/SANT-like DNA-binding domain-containing protein 2	Msantd2	2	2	2	36.2	36.2	36.2	10.195	0.0015723	2.8261	3669900	4	18.9339	17.8662	18.5817	17.7339	18.0068	18.8593
	0.102505	0.323453	A0A1D5RM07;A0A1D5RM58;A0A1I7Q4G8;E9QMN5;Q8CHY6	A0A1D5RM07;A0A1D5RM58;A0A1I7Q4G8;E9QMN5;Q8CHY6	Transcriptional repressor p66 alpha	Gatad2a	1	1	1	22.2	22.2	22.2	10.67	0.0015823	2.8762	642540	1	16.9718	18.671	18.6292	19.016	15.8184	18.4672
	0.977248	0.21758	A0A1L1SQA8;P62852	A0A1L1SQA8;P62852	40S ribosomal protein S25	Rps25	6	6	6	51.6	51.6	51.6	10.309	0	22.114	786780000	154	25.1737	25.3079	25.3788	25.0788	25.2119	24.9169
	0.959434	2.17788	Q45VK5;A0A1L1STE4;Q9Z1X4-2;Q9Z1X4;Q9Z1X4-3;A0A1L1SR62;A0A1L1SQ69;A0A1L1SU19;A0A1L1SSU8;A0A1L1SQR7;A0A1L1ST48;Q91WM1-2;Q91WM1	Q45VK5;A0A1L1STE4;Q9Z1X4-2;Q9Z1X4;Q9Z1X4-3	Interleukin enhancer-binding factor 3	Ilf3	5	5	5	11.1	11.1	11.1	76.347	0	6.8355	4623200	7	20.1591	18.7896	20.5396	18.6307	15.812	18.5119
	0.327695	0.796603	E9Q7P0;A2A520;K3W4R0;Q69Z23-2;Q69Z23	E9Q7P0;A2A520;K3W4R0;Q69Z23-2;Q69Z23	Dynein heavy chain 17, axonemal	Dnah17	1	1	1	0.2	0.2	0.2	509.03	0.0096953	1.9696	5546200	6	16.9661	17.7387	18.6277	18.6746	15.7389	16.5292
	0.105402	-0.0805531	A2A547;P84099	A2A547;P84099	Ribosomal protein L19;60S ribosomal protein L19	Rpl19	7	7	7	30.9	30.9	30.9	23.247	0	56.614	405630000	143	24.3905	23.8193	23.719	23.8041	24.4035	23.9628
	0.0483923	0.145889	A2A6A1	A2A6A1	G patch domain-containing protein 8	Gpatch8	4	4	4	3.5	3.5	3.5	164.99	0	6.405	5108100	9	16.9005	18.7531	20.4603	18.7681	18.4858	18.4225
	0.743203	1.12685	A2A791;A2A791-2;F6VYE2	A2A791;A2A791-2;F6VYE2	Zinc finger MYM-type protein 4	Zmym4	27	27	27	26.5	26.5	26.5	172.44	0	134.94	108190000	81	17.8088	18.9851	16.5881	16.7262	16.7519	16.5234
	0.606316	0.816125	E9Q532;A2A7F4	E9Q532;A2A7F4		Rlf	3	3	3	3.9	3.9	3.9	206.28	0	14.085	5669800	4	18.3376	18.048	16.5821	16.7205	17.3417	16.4571
	0.328839	0.422411	A2A7S7;Q91WQ3	A2A7S7;Q91WQ3	Tyrosine--tRNA ligase;Tyrosine--tRNA ligase, cytoplasmic;Tyrosine--tRNA ligase, cytoplasmic, N-terminally processed	Yars	3	3	3	7.3	7.3	7.3	63.001	0	5.9931	712920	3	18.1139	17.7619	16.514	16.6554	17.0922	17.3749
	0.234867	-0.692561	A2A815;A2A813;Q99LX0;A2A817;A2A816	A2A815;A2A813;Q99LX0;A2A817;A2A816	Protein deglycase DJ-1	Park7	2	2	2	31.1	31.1	31.1	14.243	0	26.417	11501000	13	20.3346	18.5867	17.4581	20.0194	20.5283	17.9093
	0.39104	0.192001	E9QKA4;A2A8V8;A2A8V9;E9PUK6;Q52KI8-2;Q52KI8;F6T4M4;A2A983;F7BWM1	E9QKA4;A2A8V8;A2A8V9;E9PUK6;Q52KI8-2;Q52KI8;F6T4M4;A2A983	Serine/arginine repetitive matrix protein 1	Srrm1	4	4	4	5.6	5.6	5.6	101.16	0	12.41	64545000	44	22.0125	22.4947	22.4696	21.901	22.1297	22.3701
	0.432632	0.481737	A2AAN2;Q8BMA6	A2AAN2;Q8BMA6	Signal recognition particle subunit SRP68	Srp68	2	2	2	4.3	4.3	4.3	65.952	0.006015	2.4186	1217000	3	18.4718	18.5762	18.0079	18.7144	17.2129	17.6833
	0.799739	0.778749	A2ADB1;A2ADB0;Q62504-3;Q62504-2;Q62504	A2ADB1;A2ADB0;Q62504-3;Q62504-2;Q62504	Msx2-interacting protein	Spen	2	2	2	0.6	0.6	0.6	395.98	0.005988	2.3993	3780400	2	18.4435	19.211	17.7753	17.5573	17.4913	18.0449
	0.287005	0.205655	A2AE03;Q9QZD9	A2AE03;Q9QZD9	Eukaryotic translation initiation factor 3 subunit I	Eif3i	2	2	2	22.4	22.4	22.4	18.228	0.001626	3.1049	3145000	3	17.6561	18.3722	18.1473	18.0825	17.4598	18.0163
	0.993988	1.8612	A2AFJ1;Q60973;A2AFI9;F6ZLC6;F6U539	A2AFJ1;Q60973;A2AFI9;F6ZLC6	Histone-binding protein RBBP7	Rbbp7	6	3	3	19	11.8	11.8	46.908	0	5.911	9479900	8	18.4549	18.127	20.6643	17.8604	16.5816	17.2207
	0.905712	-1.98923	A2AFK7;Q91VC3;A0A0N4SVP8;E9PV04;A0A0N4SVM5;D6RJ60;D6RJ11	A2AFK7;Q91VC3;A0A0N4SVP8;E9PV04;A0A0N4SVM5	Eukaryotic initiation factor 4A-III;Eukaryotic initiation factor 4A-III, N-terminally processed	Eif4a3;Gm8994	6	6	5	27.4	27.4	24.4	33.958	0	13.286	36019000	26	21.3508	18.0969	20.4512	21.314	22.4146	22.1381
	0.579264	0.881526	A2AG39;F6WI02;Q99JB2	A2AG39;F6WI02;Q99JB2	Stomatin-like protein 2, mitochondrial	Stoml2	1	1	1	10.5	10.5	10.5	30.874	0.0031201	2.7573	1647500	1	18.5727	17.8005	19.9876	18.2157	17.4726	18.0279
	0.591085	-1.20448	A2AGN7;B7ZCF1;O88685;F6Q2E3	A2AGN7;B7ZCF1;O88685	26S protease regulatory subunit 6A	Psmc3	12	12	3	47.2	47.2	12.5	44.669	0	31.993	50828000	65	22.6423	19.5458	20.8451	22.5138	22.0214	22.1114
	0.758987	0.855898	G3UZ34;A2AH85;O08810	G3UZ34;A2AH85;O08810	116 kDa U5 small nuclear ribonucleoprotein component	Eftud2	3	3	3	5.3	5.3	5.3	108.34	0	6.8225	4951800	6	19.7549	18.6333	18.1179	18.1876	17.6039	18.1469
	0.133976	-0.194962	A2AJ72;Q3TIX6;A0A0A6YX76;A2AJ71;A0A0A6YY39;A0A0A6YVV5;F7AM43	A2AJ72;Q3TIX6;A0A0A6YX76;A2AJ71;A0A0A6YY39		Fubp3	3	3	3	9.3	9.3	9.3	61.447	0	4.2659	2413300	5	17.5295	18.3612	17.2994	18.5173	18.165	17.0927
	0.738598	0.992228	A2AP40;Q8JZX4	A2AP40;Q8JZX4	Splicing factor 45	Rbm17	2	2	2	35.6	35.6	35.6	13.005	0	8.0051	4962600	6	18.5365	17.5677	18.829	17.4057	16.4404	18.1103
	1.30466	-0.533829	A2AR02;A2AR01	A2AR02	Peptidyl-prolyl cis-trans isomerase G	Ppig	8	8	8	11	11	11	88.324	0	17.853	95036000	77	22.3602	22.9277	22.3802	23.1669	23.0971	23.0056
	0.10087	0.118484	A2ARP8;Q9QYR6;Q9QYR6-2	A2ARP8;Q9QYR6;Q9QYR6-2	Microtubule-associated protein 1A;MAP1A heavy chain;MAP1 light chain LC2	Map1a	1	1	1	0.3	0.3	0.3	325.88	0.0059347	2.3374	0	1	18.7668	17.5644	18.1298	18.199	17.5635	18.343
	0.274031	0.254219	A2ATU9;Q8BY71	A2ATU9;Q8BY71	Histone acetyltransferase type B catalytic subunit	Hat1	2	2	2	5.4	5.4	5.4	50.182	0.0031153	2.7568	8258900	12	19.8116	18.6815	19.3421	19.0475	18.7079	19.3171
	0.0501986	0.0806675	A2AU61;A2AU62;Q64012-2;Q64012;A2AU60	A2AU61;A2AU62;Q64012-2;Q64012;A2AU60	RNA-binding protein Raly	Raly	10	10	10	46.4	46.4	46.4	23.12	0	17.994	60800000	44	20.603	20.1145	19.9413	19.2559	20.1212	21.0397
	1.05285	1.04445	A2AW05;Q08943;Q08943-2	A2AW05;Q08943;Q08943-2	FACT complex subunit SSRP1	Ssrp1	17	17	17	35.5	35.5	35.5	71.527	0	114.78	148440000	113	23.1696	22.5942	23.9574	22.4146	21.7025	22.4707
	1.01372	1.89264	A2AWT6;A2AWT7;A2AWT5;P25976-2;P25976;G3UZW9;E9Q4A8	A2AWT6;A2AWT7;A2AWT5;P25976-2;P25976	Nucleolar transcription factor 1	Ubtf	8	8	8	12.8	12.8	12.8	85.009	0	16.846	14666000	22	20.85	19.1005	20.589	19.6382	17.8204	17.403
	0.37425	1.45741	A2BDX3	A2BDX3	Adenylyltransferase and sulfurtransferase MOCS3;Molybdopterin-synthase adenylyltransferase;Molybdopterin-synthase sulfurtransferase	Mocs3	1	1	1	2	2	2	49.374	0.0085592	2.1518	23616000	10	17.8365	21.5301	21.628	19.7124	16.7828	20.1272
	0.569041	0.770498	A2CES4;Q9CQI7	A2CES4;Q9CQI7	U2 small nuclear ribonucleoprotein B	Snrpb2	2	2	2	14.7	14.7	14.7	16.009	0.0060514	2.5168	1305800	3	17.5526	18.4048	18.2522	18.3159	16.4661	17.116
	0.472547	0.577059	A3KG93;Q6ZQ88;G8JL40;F6Z4I3;F6ZC60	A3KG93;Q6ZQ88;G8JL40	Lysine-specific histone demethylase 1A	Kdm1a	31	31	31	53.8	53.8	53.8	94.658	0	241.72	292450000	190	18.3713	18.7947	17.1679	17.28	17.3793	17.9433
	0.275561	1.15259	E9Q2Z4;A3KGL9;B7ZCQ3;F6W687;P09602;Q5XK38;J3QM43;A0A087WR34	E9Q2Z4;A3KGL9;B7ZCQ3;F6W687;P09602;Q5XK38;J3QM43	Non-histone chromosomal protein HMG-17	Gm16494;Hmgn2;Gm6594	3	3	3	31	31	31	9.3114	0	7.3748	57873000	20	18.3609	22.377	22.4101	18.28	19.6668	21.7435
	0.359756	0.409252	A6H5X4-3;A6H5X4	A6H5X4-3;A6H5X4	PHD finger protein 11	Phf11	1	1	1	5	5	5	36	0.0016103	2.987	2393200	3	18.991	17.8314	18.2146	18.5086	17.3677	17.9329
	1.3044	-1.43091	A6ZI44;P05064;A0A0U1RPN8;D3YWI1;Q9CPQ9;A6ZI46;D3Z510;D3YV98;A0A0U1RPT5;A6ZI47	A6ZI44;P05064;A0A0U1RPN8;D3YWI1;Q9CPQ9;A6ZI46	Fructose-bisphosphate aldolase;Fructose-bisphosphate aldolase A	Aldoa;Aldoart1	5	5	5	15.8	15.8	15.8	45.12	0	10.635	12150000	13	18.1584	19.4592	18.454	20.7821	19.8056	19.7766
	0.0288251	0.0407855	B0V2N8;B0V2N7;P07356	B0V2N8;B0V2N7;P07356	Annexin;Annexin A2	Anxa2	2	2	2	13.6	13.6	13.6	19.596	0.0059259	2.337	2729300	2	17.915	18.7673	17.487	17.5849	17.8924	18.5696
	0.186957	0.248566	B1AU25;Q9Z0X1	B1AU25;Q9Z0X1	Apoptosis-inducing factor 1, mitochondrial	Aifm1	3	3	3	7.1	7.1	7.1	66.113	0.0031104	2.7444	958200	3	17.8851	18.7704	17.1918	17.3029	18.0705	17.7282
	0.349313	-0.561955	B1AU75;Q99MD9;B1AU76;Q99MD9-2	B1AU75;Q99MD9	Nuclear autoantigenic sperm protein	Nasp	3	3	3	7.9	7.9	7.9	84.012	0	20.06	9244700	18	20.319	18.6379	18.5479	19.9461	19.0678	20.1768
	0.495729	0.403892	B1AXS7;Q9JLM4;B1AXS6;B1AXS8;B0R077;Q8CG95;Q32P02;B1AXS9	B1AXS7;Q9JLM4;B1AXS6;B1AXS8	Zinc finger MYM-type protein 3	Zmym3	41	41	41	39.3	39.3	39.3	152.65	0	323.31	615890000	275	17.5909	18.318	18.0428	18.1159	17.1419	17.4823
	0.628363	-0.41098	B1AXW5;B1AXW6;P35700;B1AXW4	B1AXW5;B1AXW6;P35700;B1AXW4	Peroxiredoxin-1	Prdx1	9	9	8	48.5	48.5	43.8	18.87	0	31.673	130100000	97	23.3986	22.5664	23.2539	23.7725	23.3407	23.3387
	0.265818	-0.306882	B1AZS9;O08807	B1AZS9;O08807	Peroxiredoxin-4	Prdx4	2	1	1	8.3	4.8	4.8	26.391	0	4.2196	16828000	15	20.74	19.5062	20.028	20.9761	20.1744	20.0443
	0.346497	1.11538	B2KF73;P84102;O88892	B2KF73;P84102;O88892	Small EDRK-rich factor 2;Small EDRK-rich factor 1	Serf1;Serf2	1	1	1	20.8	20.8	20.8	5.6684	0	6.9969	13075000	8	18.4175	21.4505	18.032	18.1056	16.8703	19.578
	0.588891	0.392075	B2M1R6;P61979-3;P61979;P61979-2;H3BK96;H3BKD0;H3BKI8;H3BLL4;Q8BT23;H3BJ43;H3BJS9;H3BLP7	B2M1R6;P61979-3;P61979;P61979-2;H3BK96;H3BKD0;H3BKI8;H3BLL4	Heterogeneous nuclear ribonucleoprotein K	Hnrnpk	11	11	11	35	35	35	48.562	0	47.971	112610000	83	23.6307	22.8329	23.3764	23.0087	22.5306	23.1244
	0.214144	-0.729519	E9QAI5;G3UWN2;B2RQC6-2;B2RQC6;E9QAT6	E9QAI5;G3UWN2;B2RQC6-2;B2RQC6;E9QAT6	CAD protein;Glutamine-dependent carbamoyl-phosphate synthase;Aspartate carbamoyltransferase;Dihydroorotase	Cad	7	7	7	5.4	5.4	5.4	236.25	0	22.183	34150000	40	21.4809	17.8282	22.0202	21.3264	20.9131	21.2785
	0.037733	-0.125139	B2RY56;S4R2B0	B2RY56	RNA-binding protein 25	Rbm25	4	4	4	6.2	6.2	6.2	99.551	0	4.2899	3635500	10	17.7098	18.2355	19.5082	18.7313	16.837	20.2606
	0.529045	1.54753	B7FAU9;Q8BTM8;B7FAV1;J3JS91;F6Z2C0;F6XC15	B7FAU9;Q8BTM8;B7FAV1	Filamin-A	Flna	7	7	7	4.7	4.7	4.7	280.5	0	14.233	6011200	12	19.9495	19.0232	20.2262	20.5954	16.5088	17.452
	0.131904	0.35068	F6VQH5;D3YTQ3;Q9Z130	F6VQH5;D3YTQ3;Q9Z130	Heterogeneous nuclear ribonucleoprotein D-like	Hnrnpdl	1	1	1	5	5	5	35.534	0.0096286	1.9461	5637500	5	18.1474	19.9611	19.8851	19.8837	17.4309	19.627
	2.31301	-1.90892	D3YWC2;D3Z6F1;Q9JM93	D3YWC2;D3Z6F1;Q9JM93	ADP-ribosylation factor-like protein 6-interacting protein 4	Arl6ip4	4	4	4	28	28	28	22.605	0	12.409	12857000	14	19.5178	19.0434	18.687	21.4426	20.898	20.6343
	1.79871	2.39532	S4R1M2;D3YXK2;Q80YR5	S4R1M2;D3YXK2;Q80YR5	Scaffold attachment factor B1;Scaffold attachment factor B2	Safb;Safb2	2	2	2	6.9	6.9	6.9	105.32	0	4.8939	3894400	6	20.723	18.8549	19.7969	17.9045	17.1296	17.1547
	0.276717	0.381214	D3YXW1;Q9D945-2;Q9D945	D3YXW1;Q9D945-2;Q9D945	Protein LLP homolog	Llph	3	3	3	29.3	29.3	29.3	14.693	0	11.999	72465000	61	22.0021	23.1334	22.3322	22.9654	21.509	21.8497
	0.382837	0.556592	D3YYT1;Q922P9	D3YYT1;Q922P9	Putative oxidoreductase GLYR1	Glyr1	2	2	2	7.4	7.4	7.4	60.435	0	7.179	3524900	7	17.3598	18.3925	17.8216	17.6628	16.2511	17.9901
	0.525237	1.2195	D3Z0S6;Q62189;D6RI83	D3Z0S6;Q62189;D6RI83	U1 small nuclear ribonucleoprotein A	Snrpa	2	2	2	16.2	16.2	16.2	27.372	0	4.8461	5502900	9	17.3565	19.1145	19.7955	17.6331	16.2475	18.7275
	0.418348	0.240908	D3Z0Y2;Q8BG37;Q6GT24;O08709	D3Z0Y2;Q8BG37;Q6GT24;O08709	Peroxiredoxin-6	Prdx6;Prdx6b	1	1	1	4.5	4.5	4.5	22.494	0.0085714	2.1574	1842500	4	18.4654	18.1584	18.2343	18.4816	17.9365	17.7172
	1.12878	0.997125	D3Z2H7;E9Q986;D3Z7H6;E9Q906;E9Q907;E9Q905;E9Q8Z4;E9Q8Z9;D3Z2H2;E9Q903;E9Q901;E9Q904;G3X9V2;E9Q8Z5;E9Q8Z6;E9Q8Z8;P30999-2;P30999-3;P30999	D3Z2H7;E9Q986;D3Z7H6;E9Q906;E9Q907;E9Q905;E9Q8Z4;E9Q8Z9;D3Z2H2;E9Q903;E9Q901;E9Q904;G3X9V2;E9Q8Z5;E9Q8Z6;E9Q8Z8;P30999-2;P30999-3;P30999	Catenin delta-1	Ctnnd1	1	1	1	2.5	2.5	2.5	67.935	0.0016807	3.5844	1268600	2	18.8813	18.288	17.5685	17.3409	17.4842	16.9212
	0.016756	-0.0461934	D3Z6I8;E9Q7Q3;D3Z2H9;P21107-2;D3YVR0;A0A0R4J1P2;E9Q5J9;P21107	D3Z6I8;E9Q7Q3;D3Z2H9;P21107-2	Tropomyosin alpha-3 chain	Tpm3;Tpm3-rs7	3	3	3	13.4	13.4	13.4	28.723	0	6.3713	4842300	8	18.1907	18.7902	17.5374	19.7909	17.9481	16.918
	1.11264	1.07931	D3Z607;P18608	D3Z607;P18608	Non-histone chromosomal protein HMG-14	Hmgn1	1	1	1	34.9	34.9	34.9	9.029	0	33.768	47525000	28	21.4729	22.1533	22.5369	20.4138	20.9432	21.5682
	0.346846	-0.503477	D3Z6P1;D6RCU8;Q9DCL9	D3Z6P1;D6RCU8;Q9DCL9	Multifunctional protein ADE2;Phosphoribosylaminoimidazole-succinocarboxamide synthase;Phosphoribosylaminoimidazole carboxylase	Paics	3	3	3	26.5	26.5	26.5	8.9944	0	7.7452	7708600	12	20.0632	18.0323	19.3307	19.8209	19.4805	19.6352
	0.140385	0.246633	E0CY46;E0CXB2;E9QKZ2;Q91YE6	E0CY46;E0CXB2;E9QKZ2;Q91YE6	Importin-9	Ipo9	1	1	1	38.2	38.2	38.2	5.4132	0	7.039	1319000	3	18.5778	18.7997	17.2316	18.6528	17.1779	18.0384
	0.483022	-0.959426	E0CXI2;Q01149	E0CXI2;Q01149	Collagen alpha-2(I) chain	Col1a2	1	1	1	5.1	5.1	5.1	16.973	0.0098315	2.0425	1420600	1	17.6215	17.5626	18.0909	18.1618	17.6096	20.3819
	0.244199	-0.240694	E9PUQ3;D3YWF5;D3Z5E5;D3YU88	E9PUQ3;D3YWF5;D3Z5E5;D3YU88		AU019823	10	10	10	29.5	29.5	29.5	33.954	0	30.789	136850000	114	22.9251	23.9569	22.9333	23.876	23.3905	23.2708
	0.653592	1.03496	E9PV84;E9PXB1;Q3URR7-2;Q3URR7;Q3URR7-3	E9PV84;E9PXB1;Q3URR7-2;Q3URR7;Q3URR7-3	Zinc finger and SCAN domain-containing protein 10	Zscan10	3	3	3	10.5	10.5	10.5	61.588	0.0098731	2.0591	2002700	4	19.2373	18.9528	17.8101	17.8936	16.5431	18.4587
	0.129258	0.211784	E9PVX6-2;E9PVX6	E9PVX6-2;E9PVX6		Mki67	1	1	1	0.9	0.9	0.9	324.71	0	4.9494	1127200	1	18.5505	18.311	16.9914	17.1115	18.3452	17.7609
	0.0918106	-0.202286	E9PW20;Q9CY57-5;Q9CY57-4;Q9CY57-3;Q9CY57-2;Q9CY57;D3YZA1;D3Z7T7	E9PW20;Q9CY57-5;Q9CY57-4;Q9CY57-3;Q9CY57-2;Q9CY57;D3YZA1;D3Z7T7	Chromatin target of PRMT1 protein	Chtop	2	2	2	12.8	12.8	12.8	22.106	0.001692	3.6328	2293400	8	18.5537	18.3441	16.988	17.1083	19.2324	18.152
	0.705385	0.557796	E9PW66;P28656	E9PW66;P28656	Nucleosome assembly protein 1-like 1	Nap1l1	9	9	8	34.7	34.7	32.1	48.542	0	61.108	220090000	121	24.1377	23.3299	24.3977	23.4629	23.0862	23.6427
	0.880379	0.962916	E9PWY9;Q8C0C7;D6RIJ2	E9PWY9;Q8C0C7	Phenylalanine--tRNA ligase alpha subunit	Farsa	4	4	4	10.5	10.5	10.5	57.47	0	6.2951	3828400	12	19.6491	19.2775	18.9288	18.2093	17.5792	19.1782
	0.4635	0.493393	F8VPX1;E9PXY8;Q6A4J8-3;Q6A4J8;Q6A4J8-2;G3UWR8	F8VPX1;E9PXY8;Q6A4J8-3;Q6A4J8;Q6A4J8-2;G3UWR8	Ubiquitin carboxyl-terminal hydrolase;Ubiquitin carboxyl-terminal hydrolase 7	Usp7	4	4	4	5.8	5.8	5.8	128.47	0	10.145	3881100	6	18.1045	18.6258	18.1406	18.6223	17.5827	17.1857
	0.0187114	0.0134958	E9PZB3;E9PYL9;Q9CXW4;A2BH06	E9PZB3;E9PYL9;Q9CXW4;A2BH06	60S ribosomal protein L11	Gm5093;Gm10036;Rpl11	5	5	5	25.9	25.9	25.9	19.876	0	56.262	317300000	101	24.6597	23.9728	23.933	24.2503	24.0993	24.1755
	0.0535182	0.524965	E9Q9C6;E9Q0B5;E9PVG8	E9Q9C6;E9Q0B5;E9PVG8		Fcgbp;9530053A07Rik	2	2	2	0.7	0.7	0.7	275.24	0.0060883	2.56	152180000	3	19.284	25.864	18.573	25.6243	18.3973	18.1245
	0.113346	0.180736	E9Q109;Q9CXK8	E9Q109;Q9CXK8	60S ribosome subunit biogenesis protein NIP7 homolog	Nip7	1	1	1	14.3	14.3	14.3	15.224	0	4.2054	1228500	3	17.6184	18.0568	17.8552	18.321	16.5396	18.1277
	1.32262	0.677364	E9Q166	E9Q166		Atad2b	12	12	12	11.8	11.8	11.8	164.72	0	26.106	18240000	21	18.0227	17.7876	18.2575	17.3714	16.9905	17.6738
	0.24381	-2.1754	E9Q1T9;Q9ERK4;F6ZEW4;E9QAX7	E9Q1T9;Q9ERK4;F6ZEW4	Exportin-2	Cse1l	3	3	3	4	4	4	103.89	0	4.7318	2598500000	12	28.32	27.2669	17.2635	26.4487	26.3464	26.5815
	0.776305	-1.66711	E9Q317;O55128;D3YY73;D3Z2N9;D3YY55	E9Q317;O55128;D3YY73;D3Z2N9	Histone deacetylase complex subunit SAP18	Gm10094;Sap18	5	5	5	31.4	31.4	31.4	19.586	0	23.379	51797000	34	18.8045	21.6005	20.9339	21.32	21.9325	23.0878
	0.404708	-0.446328	E9Q4Z2;D3Z0B3	E9Q4Z2	Acetyl-CoA carboxylase 2;Biotin carboxylase	Acacb	120	103	103	52.9	47.2	47.2	275.75	0	323.31	10768000000	2803	30.5304	29.2434	29.0397	30.0076	30.1053	30.0397
	1.82597	-1.30526	E9Q557;E9PZW0	E9Q557;E9PZW0	Desmoplakin	Dsp	12	12	12	5.3	5.3	5.3	332.91	0	24.858	24905000	31	20.3358	20.0129	19.7084	20.845	21.749	21.3789
	1.65815	-1.4244	E9Q5B5;O08528;E9Q9M6;G3UVV4;P17710-3;P17710-4;P17710-2;P17710	E9Q5B5;O08528	Hexokinase;Hexokinase-2	Hk2	6	6	6	7.9	7.9	7.9	99.213	0	10.726	12242000	24	18.8246	18.8284	18.9431	20.4088	19.5637	20.8968
	0.0108378	0.0415033	E9Q5C9	E9Q5C9		Nolc1	8	8	8	12.7	12.7	12.7	73.697	0	13.272	34669000	37	18.6375	20.697	22.5988	19.7671	20.4429	21.5988
	3.15505	-0.756669	E9Q5K9-3;E9Q5K9-2;E9Q5K9;D6RG95	E9Q5K9-3;E9Q5K9-2;E9Q5K9;D6RG95	YTH domain-containing protein 1	Ythdc1	2	2	2	5.8	5.8	5.8	82.753	0	5.689	5315000	8	18.1785	18.0036	18.2292	18.9759	18.8396	18.8657
	0.335045	0.893485	E9Q616	E9Q616		Ahnak	4	4	4	7.7	7.7	7.7	604.25	0	5.8131	5946700	10	19.8603	19.9412	18.2324	20.3084	17.8625	17.1826
	0.137272	0.326307	Q3UIX4;F6RDI8;E9Q6E5;D3Z4B0;F6X2U6;F6TN80;D6RE22;A0A0G2JEG1	Q3UIX4;F6RDI8;E9Q6E5;D3Z4B0		Srsf11	3	3	3	9.5	9.5	9.5	53.102	0	6.7316	10350000	9	20.0877	19.2355	17.7656	19.3304	19.1883	17.5911
	0.00911534	0.011994	Q3U3A7;E9Q794;Q3UII8;Q924K8-2;Q924K8;H3BLE1	Q3U3A7;E9Q794;Q3UII8;Q924K8-2;Q924K8	Metastasis-associated protein MTA3	Mta3	3	3	2	8.8	8.8	6.2	58.367	0	11.471	3771200	6	17.9461	17.6582	18.9916	18.2939	17.8849	18.3812
	0.447772	-0.355855	E9Q7G0;F6ZQA3	E9Q7G0;F6ZQA3		Numa1	2	2	2	1.9	1.9	1.9	235.63	0.0060332	2.4746	663090	2	18.0748	17.9721	17.2602	18.297	17.6762	18.4015
	0.336917	0.663144	E9QB02;Q68FL6;F6W0G8	E9QB02;Q68FL6;F6W0G8	Methionine--tRNA ligase, cytoplasmic	Mars	2	2	2	5.7	5.7	5.7	102.37	0.0073206	2.2651	2731100	2	17.821	17.4973	19.8988	17.851	17.1642	18.2124
	0.51283	0.897095	E9QJT2;Q3UMQ8	E9QJT2;Q3UMQ8	H/ACA ribonucleoprotein complex non-core subunit NAF1	Naf1	1	1	1	2.3	2.3	2.3	63.65	0.0015898	2.8912	2014700	2	18.5827	18.1201	19.6644	19.0223	16.9051	17.7485
	0.704839	3.19565	E9QN31;Q922K7;A0A0N4SW16	E9QN31;Q922K7	Probable 28S rRNA (cytosine-C(5))-methyltransferase	Nop2	15	15	15	30.4	30.4	30.4	86.906	0	47.752	98674000	99	23.0114	18.7137	23.6132	17.3683	17.0485	21.3346
	0.929502	0.379238	E9QNP0;P62984;A0A0A6YW67;E9Q9J0;E9Q4P0;E9Q5F6;Q5SX22;P62983;P0CG49;P0CG50;D3YYZ2	E9QNP0;P62984;A0A0A6YW67;E9Q9J0;E9Q4P0;E9Q5F6;Q5SX22;P62983;P0CG49;P0CG50;D3YYZ2	Ubiquitin-60S ribosomal protein L40;Ubiquitin;60S ribosomal protein L40;Ubiquitin-40S ribosomal protein S27a;Ubiquitin;40S ribosomal protein S27a;Polyubiquitin-B;Ubiquitin;Polyubiquitin-C;Ubiquitin;Ubiquitin-related 1;Ubiquitin-related 2	Kxd1;Uba52;Gm8797;Ubc;Ubb;Rps27a;Gm5239	6	6	6	25.4	25.4	25.4	26.856	0	146.59	795580000	216	25.6727	25.4108	25.6038	25.5011	24.9022	25.1464
	0.437322	-0.265118	G5E8R3;E9QPD7;Q05920	G5E8R3;E9QPD7;Q05920	Pyruvate carboxylase;Pyruvate carboxylase, mitochondrial	Pcx;Pc	59	59	59	61.7	61.7	61.7	129.7	0	323.31	8223800000	2043	29.3729	29.7798	28.8978	29.5555	29.7162	29.5742
	0.541177	1.30336	F2Z471;Q60932-2;Q60932	F2Z471;Q60932-2;Q60932	Voltage-dependent anion-selective channel protein 1	Vdac1	2	2	2	10.6	10.6	10.6	28.157	0	4.4475	1733000	6	17.3547	20.9502	18.4932	17.7697	17.6046	17.5138
	0.475499	4.98713	F6QFD1;F6YIS2;A6XDB1;A6XDB0;B1PSD9;B2KF57;B2KF84;E9PVU7;Q01063-3;Q01063-2;Q01063	F6QFD1;F6YIS2;A6XDB1;A6XDB0;B1PSD9;B2KF57;B2KF84;E9PVU7;Q01063-3;Q01063-2;Q01063	cAMP-specific 3,5-cyclic phosphodiesterase 4D	Pde4d	2	2	2	3.4	3.4	3.4	85.44	0.0059701	2.3934	20662000000	13	18.7347	17.5288	31.6532	18.5462	16.7655	17.6437
	0.225105	-1.34901	F6QL70;Q5M8M8;P47915;A0A1L1SUN1;A0A1L1SS27;W4VSN7;F6YH22	F6QL70;Q5M8M8;P47915;A0A1L1SUN1;A0A1L1SS27;W4VSN7	60S ribosomal protein L29	Gm17669;Rpl29;Gm3550	3	3	3	14.3	14.3	14.3	16.966	0	17.605	513810000	41	18.0977	25.4245	24.5997	23.3869	24.26	24.5219
	1.57789	-1.29516	F6QZB1;Q9CX48	F6QZB1;Q9CX48	Zinc finger CCHC domain-containing protein 10	Zcchc10	1	1	1	44.8	44.8	44.8	3.3249	0.001642	3.2282	14275000	16	20.005	19.3077	18.9522	20.9224	20.9429	20.2851
	0.650674	-1.56366	F6RJ39;Q9JIX8-4;Q9JIX8;Q52KR6;B8JJ92;B8JJ91;Q9JIX8-3;Q9JIX8-2;B8JJ90	F6RJ39;Q9JIX8-4;Q9JIX8;Q52KR6;B8JJ92;B8JJ91;Q9JIX8-3;Q9JIX8-2	Apoptotic chromatin condensation inducer in the nucleus	Acin1	5	5	5	7.3	7.3	7.3	143.54	0	14.822	48440000	41	20.4025	18.138	21.8461	21.8349	21.4401	21.8025
	0.238424	-0.532962	F6YY69;F6VW30;P68254-2;P68254;Q9CQV8-2;Q9CQV8;P68510;O70456;A2A5N1	F6YY69;F6VW30;P68254-2;P68254	14-3-3 protein theta	Ywhaq	5	3	3	24.2	17.9	17.9	32.221	0	15.342	22453000	31	20.7417	18.3415	21.1557	20.7443	20.5989	20.4947
	0.0546267	0.0294304	F6YVP7;P62270;S4R1N6	F6YVP7;P62270;S4R1N6	40S ribosomal protein S18	Gm10260;Rps18	11	11	11	58.6	58.6	58.6	17.671	0	98.642	880760000	240	25.2916	25.0755	25.1964	24.937	25.5037	25.0345
	0.376834	0.33429	F7B5B5;Q8VHM5	F7B5B5;Q8VHM5		Hnrnpr	1	1	1	3.2	3.2	3.2	59.626	0.0072993	2.2578	498030	1	18.1305	18.9394	18.2616	18.5661	17.6151	18.1475
	0.502672	1.34383	F8VQC1;E9Q740	F8VQC1;E9Q740	Signal recognition particle subunit SRP72	Srp72	7	7	7	15.1	15.1	15.1	74.656	0	10.475	12521000	18	19.7078	19.7507	20.2407	19.7921	16.2455	19.6301
	0.476926	0.241095	F8WGL3;P18760;P45591	F8WGL3;P18760	Cofilin-1	Cfl1	7	7	7	34.4	34.4	34.4	24.576	0	30.201	182650000	103	24.1404	23.6051	23.8646	23.8331	23.3232	23.7306
	0.626784	0.833973	F8WHR6;Q569Z5-2;Q569Z5	F8WHR6;Q569Z5-2;Q569Z5	Probable ATP-dependent RNA helicase DDX46	Ddx46	5	5	5	7.4	7.4	7.4	117	0	4.6385	5011600	7	19.057	17.6487	19.3484	18.3803	17.7846	17.3873
	0.710495	0.576272	F8WJA0;Q9ESV0	F8WJA0;Q9ESV0	ATP-dependent RNA helicase DDX24	Ddx24	2	2	2	2.9	2.9	2.9	101.37	0.0016181	3.0052	1439900	2	18.4101	17.9602	18.5141	17.9245	17.0741	18.157
	0.144127	0.661495	F8WJG3;P62996	F8WJG3;P62996	Transformer-2 protein homolog beta	Tra2b	7	7	7	48.9	48.9	48.9	21.935	0	14.368	61162000	32	17.8453	17.8555	21.1895	20.879	17.1107	16.9161
	0.389336	1.51177	G3UX26;Q60930;D3YZT5;D3YUN8	G3UX26;Q60930;D3YZT5	Voltage-dependent anion-selective channel protein 2	Vdac2	4	4	4	19.1	19.1	19.1	30.446	0	9.8601	6186800	7	17.5781	22.7861	18.3196	17.6937	18.1441	18.3106
	1.186	0.750034	G3UX50;Q3UKR0;O35613;G3UWJ9;G3UWI4	G3UX50;Q3UKR0;O35613	Death domain-associated protein 6	Daxx	18	18	18	44	44	44	77.208	0	117.47	128510000	67	18.6112	18.7073	17.8424	17.8214	17.4226	17.6669
	3.65275	0.980167	G3UXT7;Q8CFQ9;P56959;F6QCI0;Q8BQ46;G3UZD2;Q91VQ2	G3UXT7;Q8CFQ9;P56959;F6QCI0;Q8BQ46	RNA-binding protein FUS	Fus;Taf15	4	4	4	48.5	48.5	48.5	13.897	0	10.981	43610000	48	22.1981	22.3016	22.3533	21.3752	21.1799	21.3574
	1.39597	2.03817	G3UY93;Q9Z1Q9;G3UZ22;G3UYW2	G3UY93;Q9Z1Q9;G3UZ22	Valine--tRNA ligase	Vars	3	3	3	3.4	3.4	3.4	141.41	0	7.1926	3706900	9	20.2883	18.6186	20.0169	18.3165	16.7927	17.7001
	0.721749	-0.622538	G3UYI4;G3UYL3;Q8BG32	G3UYI4;G3UYL3;Q8BG32	26S proteasome non-ATPase regulatory subunit 11	Psmd11	1	1	1	8.8	8.8	8.8	12.248	0.0073314	2.2654	1957300	3	17.7925	18.8486	17.6009	18.8474	18.6259	18.6363
	0.48239	-1.17922	G3UYN0;Q587J6;E9PXD6;E9PZU6	G3UYN0;Q587J6	LINE-1 type transposase domain-containing protein 1	L1td1	11	11	11	15.8	15.8	15.8	95.434	0	15.407	28138000	37	17.4496	19.223	20.7243	21.1452	19.4717	20.3176
	0.911663	-1.09519	G3UYV7;P62858;J3QNN8	G3UYV7;P62858	40S ribosomal protein S28	Rps28	6	6	6	69.6	69.6	69.6	6.3442	0	40.966	208290000	83	22.2608	20.7565	22.3452	22.6022	23.3155	22.7305
	0.648566	0.928405	G3UZG5;G3UZ63;G3X961;Q921I2	G3UZG5;G3UZ63;G3X961;Q921I2	Kelch domain-containing protein 4	Klhdc4	1	1	1	2.8	2.8	2.8	58.569	0.0045942	2.5947	299260	2	19.2156	17.8817	17.7346	17.5695	16.4946	17.9826
	0.198679	0.161456	H3BIW0;G3X8T2;Q0P678;H3BJJ9;Q0P678-2	H3BIW0;G3X8T2;Q0P678	Zinc finger CCCH domain-containing protein 18	Zc3h18	3	3	3	6.7	6.7	6.7	106.14	0	6.2491	5478400	5	17.7613	17.8549	18.2528	18.3258	17.6469	17.4119
	1.05453	1.55093	G3X926;Q9JJ80;S4R1Y5;S4R2H5;S4R2R2	G3X926;Q9JJ80;S4R1Y5;S4R2H5	Ribosome production factor 2 homolog	Rpf2	5	5	5	24.9	24.9	24.9	31.471	0	8.5234	8025400	9	17.9024	17.8309	19.9015	17.1065	16.7337	17.1418
	0.734286	1.20661	G3X956;Q920B9	G3X956;Q920B9	FACT complex subunit SPT16	Supt16;Supt16h	26	26	26	27	27	27	119.84	0	107.83	183180000	156	22.9396	21.6317	23.994	21.667	21.0907	22.1877
	0.00826802	-0.0181306	G3X963;Q8CDM1;Q8CDM1-2	G3X963;Q8CDM1	ATPase family AAA domain-containing protein 2	Atad2	12	12	12	13.6	13.6	13.6	155.28	0	26.531	20271000	23	17.2899	18.1989	17.4708	18.4768	16.3513	18.1859
	0.0751523	-0.158396	G5E866;Q99NB9	G5E866;Q99NB9	Splicing factor 3B subunit 1	Sf3b1	1	1	1	1.7	1.7	1.7	145.83	0.0016779	3.4883	1413700	2	17.9081	17.8175	18.2626	18.8495	16.6989	18.915
	1.21984	0.510294	G5E924;Q8R081;G3UY38	G5E924;Q8R081;G3UY38	Heterogeneous nuclear ribonucleoprotein L	Hnrnpl	8	8	8	22.8	22.8	22.8	66.821	0	93.205	99721000	105	23.1186	22.6411	23.1844	22.5231	22.284	22.6061
	0.436996	0.937869	H3BKW0;H3BJ30;H3BJW3;Q6NVF9	H3BKW0;H3BJ30;H3BJW3;Q6NVF9	Cleavage and polyadenylation specificity factor subunit 6	Cpsf6	2	2	2	21.4	21.4	21.4	21.248	0	11.028	1704300	2	17.3212	17.5149	20.0364	17.8442	16.8563	17.3585
	0.364608	-0.184142	H3BL37;O08784;H3BIX0;F6R3V4;H3BK88	H3BL37;O08784;H3BIX0;F6R3V4	Treacle protein	Tcof1	42	42	42	38.3	38.3	38.3	138.55	0	323.31	1847200000	772	26.3969	27.0389	26.9431	27.0979	26.8662	26.9673
	0.304013	-0.168527	H7BX94;Q9Z2Q2;K4DI66;Q9Z2Q2-2;F6ZLH4;Q9Z2Q2-3;E9QKQ3;D3Z5V3	H7BX94;Q9Z2Q2;K4DI66;Q9Z2Q2-2;F6ZLH4;Q9Z2Q2-3	Lysine-rich nucleolar protein 1	Knop1	16	16	16	39.3	39.3	39.3	59.679	0	185.47	551530000	328	25.2831	25.4777	25.0029	25.7741	25.3048	25.1903
	0.489236	0.740688	H7BX95;Q6PDM2;Q6PDM2-3;Q6PDM2-2;F7AI47;F6QXN3	H7BX95;Q6PDM2;Q6PDM2-3;Q6PDM2-2	Serine/arginine-rich splicing factor 1	Srsf1	14	14	14	54.2	54.2	54.2	28.329	0	27.895	108320000	93	22.0096	21.4129	23.3716	22.1381	21.1003	21.3336
	1.40284	-1.53997	H9KV01;H9KV15;H9KV00;Q9QX47-4;Q9QX47-3;Q9QX47;Q9QX47-2;H9KV02;F7CU80	H9KV01;H9KV15;H9KV00;Q9QX47-4;Q9QX47-3;Q9QX47;Q9QX47-2	Protein SON	Son	6	6	6	3.9	3.9	3.9	252.18	0	10.025	8378600	11	17.9258	18.6725	17.9102	20.5801	19.4384	19.11
	0.636172	1.50282	I7HPW1;Q7JJ13-2;Q7JJ13	I7HPW1;Q7JJ13-2;Q7JJ13	Bromodomain-containing protein 2	Brd2	2	2	2	8.5	8.5	8.5	52.183	0	8.6878	11829000	12	20.2525	19.7345	21.1292	20.3635	19.2322	17.012
	1.16967	1.41964	J3QNW0;P13864-2;P13864	J3QNW0;P13864-2;P13864	DNA (cytosine-5)-methyltransferase;DNA (cytosine-5)-methyltransferase 1	Dnmt1	3	3	3	4	4	4	169.95	0	5.4285	3031800	6	18.1279	18.4532	19.0547	17.8768	16.1732	17.3269
	1.17135	0.431331	J3QNY1;Q8BG05-2;B2RXM2;A2AL13;V9GX38	J3QNY1;Q8BG05-2;B2RXM2	Heterogeneous nuclear ribonucleoprotein A3	Gm9242;Hnrnpa3;Gm6793	13	13	1	44.8	44.8	2	37.14	0	43.495	157820000	130	23.6	23.3258	23.8761	23.3012	23.1377	23.0691
	0.0692103	0.150433	L7N452;L7N2C1;E9Q1C9;L7N208	L7N452;L7N2C1;E9Q1C9;L7N208		Zfp640;Gm17404;Gm10323;Gm10324	2	2	2	10	10	10	31.484	0.0016529	3.3436	1093800	2	18.7214	17.8728	16.9862	18.7968	16.8627	17.4696
	2.02553	1.32916	O08583;O08583-2;Q9JJW6-2;G3X9I4;Q9JJW6	O08583;O08583-2;Q9JJW6-2	THO complex subunit 4;Aly/REF export factor 2	Alyref;Alyref2	5	5	5	32.9	32.9	32.9	26.94	0	22.497	61982000	73	22.9071	22.3173	23.1527	21.197	21.5317	21.661
	1.24859	3.08761	O09106;D3YYI8	O09106;D3YYI8	Histone deacetylase 1;Histone deacetylase	Hdac1;Gm10093	16	16	10	39.6	39.6	28.8	55.074	0	54.334	125850000	76	21.3562	18.1512	20.9685	18.1544	16.2081	16.8506
	1.51305	1.57032	O09130	O09130	NFATC2-interacting protein	Nfatc2ip	2	2	2	7.8	7.8	7.8	45.121	0.0015974	2.9182	1016000	3	19.7387	18.5031	18.4206	17.5936	16.8825	17.4753
	0.327476	-0.95635	O35226;O35226-2;O35226-5;O35226-4;O35226-3;F7AI87	O35226;O35226-2;O35226-5;O35226-4;O35226-3	26S proteasome non-ATPase regulatory subunit 4	Psmd4	4	4	4	14.4	14.4	14.4	40.703	0	7.4273	13405000	15	21.4027	17.8629	17.7584	19.8014	19.983	20.1087
	0.107985	0.491095	O35286;A0A0G2JG10;Q497W9;A0A0G2JGQ5	O35286;A0A0G2JG10;Q497W9;A0A0G2JGQ5	Pre-mRNA-splicing factor ATP-dependent RNA helicase DHX15	Dhx15	10	10	10	15	15	15	91.006	0	12.986	22712000	30	19.7197	19.7443	20.6007	22.4619	19.2473	16.8822
	0.00879579	-0.0115255	Q9D8S5;O35326	Q9D8S5;O35326	Serine/arginine-rich splicing factor 5	Srsf5	6	5	5	28.1	24.8	24.8	30.978	0	11.649	49131000	54	21.2592	21.9393	21.6657	22.1769	20.8936	21.8283
	0.897924	0.547622	O35344;D3YTN1	O35344	Importin subunit alpha-4	Kpna3	4	4	3	13.1	13.1	10.2	57.772	0	10.468	3861500	9	17.4402	18.3395	17.7925	17.3283	17.1078	17.4932
	1.3873	-0.189081	Q3TUQ5;O35691	Q3TUQ5;O35691	Pinin	Pnn	22	22	22	36.2	36.2	36.2	82.504	0	113.67	230200000	218	23.819	23.8813	23.9746	23.9948	24.102	24.1452
	0.078184	-0.0539761	Q8C2Q7;O35737;P70333	Q8C2Q7;O35737	Heterogeneous nuclear ribonucleoprotein H;Heterogeneous nuclear ribonucleoprotein H, N-terminally processed	Hnrnph1	7	5	5	19.9	14.2	14.2	51.217	0	81.595	35052000	43	21.6275	21.1484	21.4478	21.8553	21.3185	21.2119
	2.01863	2.16325	O54962	O54962	Barrier-to-autointegration factor;Barrier-to-autointegration factor, N-terminally processed	Banf1	6	6	6	55.1	55.1	55.1	10.102	0	46.748	108470000	60	19.3641	20.7994	20.1477	18.3542	17.7698	17.6974
	0.107976	-0.384585	O55091	O55091	Protein IMPACT	Impact	3	3	3	14.5	14.5	14.5	36.276	0	4.0004	2891800	5	17.7494	18.762	18.7556	19.7864	16.3408	20.2936
	0.222666	-0.240128	O55135;A6PWZ2	O55135;A6PWZ2	Eukaryotic translation initiation factor 6	Eif6	2	2	2	17.1	17.1	17.1	26.511	0.0016207	3.0476	3902600	6	17.6455	18.2451	18.0832	17.5411	18.8558	18.2972
	1.56767	-2.72121	O55142	O55142	60S ribosomal protein L35a	Rpl35a	10	10	10	58.2	58.2	58.2	12.554	0	43.63	627890000	127	21.8344	21.4491	20.2022	22.9527	25.0796	23.6171
	0.468717	-0.903788	O55143-2;O55143;Q8R429	O55143-2;O55143;Q8R429	Sarcoplasmic/endoplasmic reticulum calcium ATPase 2;Sarcoplasmic/endoplasmic reticulum calcium ATPase 1	Atp2a2;Atp2a1	4	4	4	6.9	6.9	6.9	109.75	0	6.8422	8636300	10	19.4784	20.2525	17.4961	20.2167	19.6961	20.0257
	0.996555	1.30178	O70194	O70194	Eukaryotic translation initiation factor 3 subunit D	Eif3d	9	9	9	27	27	27	63.988	0	22.35	33934000	40	22.1329	20.6296	21.7227	20.5052	20.7076	19.3671
	1.1345	1.17204	O70201-2;O70201;O70201-3	O70201-2;O70201;O70201-3	Baculoviral IAP repeat-containing protein 5	Birc5	2	2	2	25.6	25.6	25.6	14.154	0.0097087	1.9714	2699700	3	18.491	18.6957	17.2183	17.2007	16.6857	17.0025
	0.497328	0.355463	O70251;A0A087WS46;G3UX43;G3UZ47;M0QWK5;M0QWH8	O70251;A0A087WS46	Elongation factor 1-beta	Eef1b;Eef1b2	8	7	7	54.7	49.8	49.8	24.693	0	125.17	242520000	117	24.3759	23.6256	24.4867	24.0502	23.5175	23.8541
	0.338858	0.542845	O70551	O70551	SRSF protein kinase 1	Srpk1	1	1	1	2.2	2.2	2.2	73.088	0.0086957	2.2082	1132900	7	18.403	19.4695	17.9547	17.6503	17.5128	19.0355
	0.477745	1.34356	O88271	O88271	Craniofacial development protein 1	Cfdp1	2	2	2	11.2	11.2	11.2	32.921	0	4.7167	4873700	4	18.6313	18.2648	21.1969	17.0421	17.4146	19.6056
	1.22475	0.898525	O88477	O88477	Insulin-like growth factor 2 mRNA-binding protein 1	Igf2bp1	20	20	19	42.5	42.5	40.7	63.45	0	71.35	149550000	175	24.0403	23.2472	24.0314	22.6495	22.6537	23.3202
	0.961648	0.710917	O88569-3;O88569-2;O88569;A0A0N4SUM2	O88569-3;O88569-2;O88569;A0A0N4SUM2	Heterogeneous nuclear ribonucleoproteins A2/B1	Hnrnpa2b1	8	8	8	36.5	36.5	36.5	32.46	0	17.99	40602000	30	22.3183	22.8046	22.406	21.25	21.8154	22.3309
	0.114273	0.274357	O88844;A0A087WRM4;D3YVY3;A0A087WPT4;A0A087WRS9	O88844	Isocitrate dehydrogenase [NADP] cytoplasmic	Idh1	8	8	8	22.7	22.7	22.7	46.674	0	17.923	13616000	31	21.641	18.7664	20.3333	19.7885	19.6383	20.4908
	0.548083	-0.483284	P05213	P05213	Tubulin alpha-1B chain	Tuba1b	16	16	0	43	43	0	50.151	0	186.4	1481800000	521	26.9719	25.7302	26.4564	27.1689	26.7149	26.7246
	2.21724	1.03182	P07901;B7ZC50;A2A6A2;B7ZC49;REV__Q8BL66	P07901	Heat shock protein HSP 90-alpha	Hsp90aa1	31	24	24	45.2	34.8	34.8	84.787	0	232.7	659160000	403	26.3802	25.814	26.2168	25.2208	24.9113	25.1834
	2.28464	1.68612	P09405;A0A087WRM5	P09405	Nucleolin	Ncl	29	29	29	43	43	43	76.722	0	323.31	2089600000	654	27.8839	27.2225	28.1081	25.9057	25.902	26.3486
	1.28608	0.834438	Q3THW5;P0C0S6;Q8R029;Q3UA95	Q3THW5;P0C0S6;Q8R029;Q3UA95	Histone H2A.V;Histone H2A.Z;Histone H2A	H2afv;H2afz	5	3	3	31.2	24.2	24.2	13.509	0	49.135	372320000	112	24.5756	23.7081	24.6378	23.5622	23.3894	23.4666
	0.622646	0.425505	P10126;D3YZ68;D3Z3I8;P62631	P10126;D3YZ68	Elongation factor 1-alpha 1	Eef1a1	23	23	23	60.4	60.4	60.4	50.113	0	290.56	4221200000	958	28.6143	27.7215	28.641	27.9995	27.805	27.8958
	0.960842	-0.780204	P10639	P10639	Thioredoxin	Txn	2	2	2	21	21	21	11.675	0	4.2766	87521000	42	20.9277	21.9311	22.1647	22.4955	22.4557	22.4129
	0.786908	0.911861	Q8CBB6;Q8CGP2;Q8CGP1;Q64475;P10853;Q8CGP2-2;P70696	Q8CBB6;Q8CGP2;Q8CGP1;Q64475;P10853;Q8CGP2-2;P70696	Histone H2B;Histone H2B type 1-P;Histone H2B type 1-K;Histone H2B type 1-B;Histone H2B type 1-F/J/L;Histone H2B type 1-A	Hist1h2br;Hist1h2bp;Hist1h2bk;Hist1h2bb;Hist1h2bf;Hist1h2ba	10	10	0	53.7	53.7	0	14.888	0	168	19413000000	448	28.6271	29.4916	30.3448	28.3993	28.3532	28.9754
	1.10445	0.92047	Q6ZWY9;Q64525;Q64478;P10854	Q6ZWY9;Q64525;Q64478;P10854	Histone H2B type 1-C/E/G;Histone H2B type 2-B;Histone H2B type 1-H;Histone H2B type 1-M	Hist1h2bc;Hist2h2bb;Hist1h2bh;Hist1h2bm	9	1	1	52.4	17.5	17.5	13.906	0	9.874	1087600	2	19.0029	18.6875	18.2923	17.0732	18.0837	18.0643
	0.11141	-0.216569	P10922	P10922	Histone H1.0;Histone H1.0, N-terminally processed	H1f0	8	8	8	28.4	28.4	28.4	20.861	0	21.942	235220000	102	23.4831	25.4396	23.2211	24.3728	24.3024	24.1182
	1.40476	1.73115	P11031	P11031	Activated RNA polymerase II transcriptional coactivator p15	Sub1	6	6	6	42.5	42.5	42.5	14.427	0	44.735	180230000	94	23.7616	23.7693	24.9188	21.5838	22.6846	22.988
	1.02928	0.448025	P11499;E9Q3D6;E9Q0C3;E9PX27;D3Z1R1	P11499	Heat shock protein HSP 90-beta	Hsp90ab1	33	33	25	51	51	38.8	83.28	0	282.99	1808600000	774	27.6971	27.1124	27.2247	27.05	26.7132	26.9269
	0.421347	-0.841642	P11983;P11983-2;F2Z483	P11983;P11983-2	T-complex protein 1 subunit alpha	Tcp1	11	11	11	28.8	28.8	28.8	60.448	0	27.104	40227000	54	21.8468	19.1478	21.4535	21.9138	21.563	21.4963
	1.14468	-2.44947	P12970;A0A140T8L3;A0A140T8L1;V9GX35	P12970;A0A140T8L3;A0A140T8L1	60S ribosomal protein L7a	Rpl7a	19	19	19	45.9	45.9	45.9	29.976	0	226.17	1766900000	331	24.4514	23.3636	21.3926	25.0881	26.4376	25.0303
	0.0234699	0.0529645	P13439	P13439	Uridine 5-monophosphate synthase;Orotate phosphoribosyltransferase;Orotidine 5-phosphate decarboxylase	Umps	1	1	1	4.2	4.2	4.2	52.292	0	6.9641	948040	2	17.6714	18.5451	17.4412	18.9247	16.5987	17.9754
	0.681685	-0.719754	P14115	P14115	60S ribosomal protein L27a	Rpl27a	5	5	5	35.8	35.8	35.8	16.605	0	17.327	459200000	115	25.0456	23.462	23.927	24.8659	25.0332	24.6948
	0.0126219	-0.0111491	P14131	P14131	40S ribosomal protein S16	Rps16	13	13	13	65.1	65.1	65.1	16.445	0	59.082	830140000	208	25.384	24.5255	25.0707	24.9308	25.2917	24.791
	0.274574	0.429698	P14685	P14685	26S proteasome non-ATPase regulatory subunit 3	Psmd3	1	1	1	3	3	3	60.718	0.009915	2.0978	961140	2	17.621	18.7081	17.4087	17.6736	16.5691	18.2061
	0.702989	4.06911	P14733;P48678-3;P48678-2;P48678	P14733	Lamin-B1	Lmnb1	35	35	32	53.6	53.6	50.3	66.785	0	111.7	93151000	90	17.9863	26.6599	20.5595	17.8742	16.5425	18.5816
	0.965618	0.735179	P15864	P15864	Histone H1.2	Hist1h1c	11	7	3	37.7	32.1	15.1	21.266	0	50.647	5993100000	272	28.4955	29.7169	29.1834	28.4464	28.3039	28.4399
	0.992991	1.8724	P16254;A2AUM6	P16254;A2AUM6	Signal recognition particle 14 kDa protein;Signal recognition particle 14 kDa protein, N-terminally processed	Srp14	3	3	3	32.7	32.7	32.7	12.51	0	8.4206	14711000	18	20.5183	20.7888	20.3827	19.3885	16.9499	19.7341
	1.92073	1.55171	P17095	P17095	High mobility group protein HMG-I/HMG-Y	Hmga1	4	4	2	30.8	30.8	23.4	11.614	0	37.157	100880000	94	22.873	22.997	23.9951	21.7295	21.7615	21.719
	0.0131891	-0.0817604	P17095-1	P17095-1	High mobility group protein HMG-I/HMG-Y	Hmga1	3	1	1	22.9	14.6	14.6	10.617	0	6.4279	58812000	11	17.3074	21.7155	16.9188	18.4636	16.5277	21.1957
	0.13493	-0.467645	P17182;Q6PHC1;B0QZL1;B1ARR7;B1ARR6	P17182;Q6PHC1;B0QZL1	Alpha-enolase;Enolase	Eno1	7	7	7	25.3	25.3	25.3	47.14	0	27.334	11654000	14	19.9059	18.1816	19.1716	20.3645	21.0613	17.2361
	1.22032	-2.92356	P19253;A0A1B0GSB2;A0A1B0GSQ6;A0A1B0GS68;A0A1B0GTA1;A0A1B0GSC2;A0A1B0GRH1;A0A1B0GT00;A0A1B0GQW6;A0A1B0GSJ2;A0A1B0GSF0;A0A140T8K2;A0A1B0GSL5	P19253;A0A1B0GSB2;A0A1B0GSQ6;A0A1B0GS68;A0A1B0GTA1;A0A1B0GSC2;A0A1B0GRH1;A0A1B0GT00	60S ribosomal protein L13a	Rpl13a	12	12	12	47.8	47.8	47.8	23.464	0	43.931	652620000	191	22.7519	19.8551	19.8382	23.5799	24.802	22.8341
	0.976412	0.434239	P20029	P20029	78 kDa glucose-regulated protein	Hspa5	22	20	20	42.6	38.5	38.5	72.421	0	76.994	240460000	185	24.4262	23.7825	23.9793	23.7785	23.4855	23.6212
	0.275181	-0.94382	P20263	P20263	POU domain, class 5, transcription factor 1	Pou5f1	3	3	3	17	17	17	38.216	0	12.056	6033600	10	20.1314	17.2761	16.9513	20.2047	19.7763	17.2093
	1.78249	1.13396	Q8CGP6;Q8CGP7;Q8CGP5;P22752	Q8CGP6;Q8CGP7;Q8CGP5;P22752	Histone H2A type 1-H;Histone H2A type 1-K;Histone H2A type 1-F;Histone H2A type 1	Hist1h2ah;Hist1h2ak;Hist1h2af;Hist1h2ab	7	7	1	39.8	39.8	10.9	13.95	0	308.76	9713300000	908	29.2233	28.4994	29.0871	28.1606	27.6058	27.6415
	1.29209	2.46722	P23116	P23116	Eukaryotic translation initiation factor 3 subunit A	Eif3a	4	4	4	5.8	5.8	5.8	161.93	0	7.0568	6329300	5	18.4565	18.5287	20.9857	17.1913	16.1927	17.1852
	1.13389	1.81806	P24369	P24369	Peptidyl-prolyl cis-trans isomerase B	Ppib	11	11	11	50	50	50	23.713	0	26.174	121070000	106	23.2836	23.1086	24.0222	20.2567	22.2652	22.4384
	0.982861	1.38102	P24547;A0A0A6YXS4;A0A0A6YY72	P24547;A0A0A6YXS4;A0A0A6YY72	Inosine-5-monophosphate dehydrogenase 2	Impdh2	2	2	2	5.1	5.1	5.1	55.814	0.0015649	2.809	2005900	4	19.6554	19.4349	17.5798	17.4984	17.4743	17.5544
	0.537828	0.561962	P25206	P25206	DNA replication licensing factor MCM3	Mcm3	27	27	27	44.1	44.1	44.1	91.545	0	192	236780000	261	24.8778	23.4129	24.6531	23.8853	23.6412	23.7314
	0.430394	-0.420017	P25444;D3YVC1;D3YWJ3;A0A140T8L5;J3QMG5;E9Q1N8;F6YTZ4;D3Z536	P25444;D3YVC1;D3YWJ3;A0A140T8L5;J3QMG5;E9Q1N8;F6YTZ4;D3Z536	40S ribosomal protein S2	Rps2;Gm5786;Gm18025;Gm6576;Gm8225	13	13	13	45.4	45.4	45.4	31.231	0	59.279	447910000	178	25.0411	23.6815	24.6895	24.9918	24.9704	24.71
	1.20755	1.39442	P26231	P26231	Catenin alpha-1	Ctnna1	2	2	2	4.9	4.9	4.9	100.11	0.0016129	2.9884	1377800	2	18.2388	18.0132	19.7297	17.3952	17.2315	17.1718
	1.16429	-2.57402	P26350;A0A087WP98;A0A087WPN6;A0A087WQN2	P26350	Prothymosin alpha;Prothymosin alpha, N-terminally processed;Thymosin alpha	Ptma	3	3	3	26.1	26.1	26.1	12.254	0	18.689	37635000	27	17.6626	18.9011	21.1523	21.9593	22.0495	21.4294
	1.07711	0.526285	Q80XR5;P26369;Q3KQM4;A0A140LJK3	Q80XR5;P26369;Q3KQM4	Splicing factor U2AF 65 kDa subunit	U2af2	10	10	10	41.4	41.4	41.4	53.12	0	78.201	168370000	132	23.9828	23.5104	23.4187	23.3719	22.8558	23.1054
	0.495381	2.09253	P26443;F7CFA5	P26443	Glutamate dehydrogenase 1, mitochondrial	Glud1	8	8	8	16.3	16.3	16.3	61.336	0	11.986	35629000	37	22.4785	22.3792	21.8585	22.6912	16.5889	21.1585
	1.55925	1.8368	P27048;P63163;A0A0G2JGN4	P27048;P63163;A0A0G2JGN4	Small nuclear ribonucleoprotein-associated protein B;Small nuclear ribonucleoprotein-associated protein N	Snrpb;Snrpn	2	2	2	9.5	9.5	9.5	23.656	0.0016155	2.9909	6070200	17	20.035	19.2781	19.8165	18.2348	16.8971	18.4872
	0.0653549	-0.181585	P27546-3;P27546-2;P27546;A0A0G2JFK3;A0A0G2JDY5;A0A0G2JG35;A0A140T8T5;E9PZ43	P27546-3;P27546-2;P27546	Microtubule-associated protein 4	Map4	3	3	3	5.7	5.7	5.7	113.65	0	4.5354	3390000	3	17.939	17.8362	17.7899	19.9549	17.2867	16.8683
	1.64773	-0.899117	P27659;A0A087WQK0;A0A087WNS0;Q9CQ09;E9PWZ3	P27659	60S ribosomal protein L3	Rpl3	19	19	19	50.6	50.6	50.6	46.109	0	265.42	2124300000	580	25.8638	26.1799	25.5012	26.7977	26.9841	26.4603
	0.787717	0.890486	P27661;G3UWL7	P27661	Histone H2AX	H2afx	6	1	0	35.7	16.1	0	15.142	0	69.514	0	8	18.2883	18.7312	18.4068	18.1474	16.578	18.0295
	2.15128	1.67754	P27773;F6Q404	P27773	Protein disulfide-isomerase A3	Pdia3	19	19	19	49.1	49.1	49.1	56.678	0	76.029	172230000	201	24.3467	24.1702	24.3765	21.981	22.8524	23.0274
	1.81969	1.39647	P28352;F6QA74;D3Z124	P28352;F6QA74;D3Z124	DNA-(apurinic or apyrimidinic site) lyase;DNA-(apurinic or apyrimidinic site) lyase, mitochondrial	Apex1	6	6	6	28.7	28.7	28.7	35.49	0	36.327	49688000	47	22.5755	22.2505	22.6756	21.7145	20.6464	20.9512
	0.325702	-1.12925	P29341;Q9D4E6;Q91YZ8;D3Z5M2;Q62029;A3KFU5;A3KFU8;Q6PHQ9;V9GXG3;A2A5N3	P29341;Q9D4E6;Q91YZ8;D3Z5M2;Q62029;A3KFU5;A3KFU8;Q6PHQ9	Polyadenylate-binding protein 1;Polyadenylate-binding protein	Pabpc1;Pabpc6;Pabpc4;Gm10110;Pabpc2	5	5	5	9.6	9.6	9.6	70.67	0	6.2788	6840900	6	17.6529	19.0587	17.075	21.6522	17.7127	17.8094
	1.55482	1.36899	P30681;A0A1B0GQX9	P30681	High mobility group protein B2	Hmgb2	11	9	9	48.1	40.5	40.5	24.162	0	110.34	970260000	267	26.1517	25.8939	27.176	24.8411	25.0728	25.2006
	1.07279	-1.68066	P32037	P32037	Solute carrier family 2, facilitated glucose transporter member 3	Slc2a3	2	2	2	5.9	5.9	5.9	53.478	0	3.9293	5478900	5	19.5204	17.886	17.3964	20.569	19.3205	19.9553
	1.55441	1.96825	P32067;A2AR07;D6RI87;F6SXM5	P32067;A2AR07	Lupus La protein homolog	Ssb	20	20	20	46	46	46	47.756	0	59.1	229320000	146	23.8932	22.712	24.3416	21.4356	21.2872	22.3193
	0.0747582	0.137775	P32233	P32233	Developmentally-regulated GTP-binding protein 1	Drg1	4	4	4	13.6	13.6	13.6	40.512	0	5.2258	1857200	7	18.8466	18.5406	17.2884	18.3741	18.6609	17.2273
	0.0877323	-0.168955	P35486	P35486	Pyruvate dehydrogenase E1 component subunit alpha, somatic form, mitochondrial	Pdha1	3	3	3	9	9	9	43.231	0.005997	2.409	1009900	3	18.1259	18.4289	18.1673	18.7431	17.1056	19.3803
	1.70528	0.767465	P35550;A0A140LIR6	P35550	rRNA 2-O-methyltransferase fibrillarin	Fbl	8	8	6	27.5	27.5	27.5	34.306	0	34.708	149570000	80	23.5388	23.4301	23.9775	22.6689	22.9044	23.0707
	0.826575	-0.72567	P35979;F8VQK7	P35979	60S ribosomal protein L12	Rpl12	7	7	7	54.5	54.5	54.5	17.804	0	84.095	443590000	154	22.9322	22.8991	23.1613	23.6443	24.4494	23.0759
	1.41163	-1.58944	P35980;A0A1B0GQU8;A0A1B0GSS8;A0A1B0GSF7;A0A1B0GSA8;A0A1B0GRZ3;A0A1B0GS28	P35980;A0A1B0GQU8;A0A1B0GSS8;A0A1B0GSF7;A0A1B0GSA8	60S ribosomal protein L18	Rpl18	10	10	10	47.9	47.9	47.9	21.644	0	132.74	1738300000	186	24.0074	23.4242	23.3813	25.051	26.0943	24.4359
	2.41318	0.832256	Q3U4X8;P37913	Q3U4X8;P37913	DNA ligase;DNA ligase 1	Lig1	2	2	2	3.6	3.6	3.6	104.09	0	5.057	1835400	4	18.5453	18.2673	18.0758	17.421	17.4641	17.5065
	0.296213	0.297914	P38647	P38647	Stress-70 protein, mitochondrial	Hspa9	28	28	28	48.5	48.5	48.5	73.46	0	98.144	513930000	315	25.0077	23.9158	25.0608	24.6715	24.1089	24.3102
	1.61735	0.666979	P40201	P40201	Chromodomain-helicase-DNA-binding protein 1	Chd1	1	1	1	1.7	1.7	1.7	196.38	0	7.1842	3029300	4	18.0322	18.483	18.3131	17.3946	17.5733	17.8595
	2.08229	-1.32609	P41105;F6Z0X0	P41105	60S ribosomal protein L28	Rpl28	8	8	8	43.8	43.8	43.8	15.733	0	34.072	469980000	133	23.105	23.327	23.1583	24.0768	24.992	24.4998
	0.0689322	0.114143	P42932;H3BL49;H3BJB6;H3BLL1;H3BKG2;H3BKR8	P42932;H3BL49;H3BJB6	T-complex protein 1 subunit theta	Cct8	18	18	18	40.9	40.9	40.9	59.555	0	34.675	79839000	101	23.3012	21.4883	23.1081	22.6426	22.417	22.4955
	0.3132	0.338877	P43274	P43274	Histone H1.4	Hist1h1e	9	2	2	29.2	12.8	12.8	21.977	0	39.441	1370800000	162	26.3746	27.6983	26.5435	26.8174	26.475	26.3074
	2.07377	1.11637	P43275	P43275	Histone H1.1	Hist1h1a	12	12	8	34.7	34.7	29.1	21.785	0	176.32	2628700000	419	28.0674	27.8521	28.4513	27.2435	26.7278	27.0503
	0.0413709	0.0379709	P43276	P43276	Histone H1.5	Hist1h1b	7	6	6	26.9	22.9	22.9	22.576	0	34.788	2426800000	210	27.211	28.106	27.3026	27.7573	27.4125	27.3359
	0.576076	0.378237	P43277;I7HFT9;Q07133	P43277	Histone H1.3	Hist1h1d	9	1	1	29	7.2	7.2	22.099	0	8.6198	1400900000	81	26.6238	27.479	26.72	26.7787	26.4101	26.4993
	0.0270496	-0.0707893	Q8BVQ9;P46471	Q8BVQ9;P46471	26S protease regulatory subunit 7	Psmc2	11	11	11	33.3	33.3	33.3	52.866	0	21.379	28687000	45	22.0909	19.286	21.5562	21.1877	21.2628	20.6952
	1.67166	-2.44481	P46935;V9GWV8;Q3V335;V9GXK3;V9GXS6	P46935	E3 ubiquitin-protein ligase NEDD4	Nedd4	10	10	10	15.7	15.7	15.7	102.71	0	27.26	29507000	36	20.0249	17.7705	18.6994	21.5049	21.2323	21.092
	0.864325	-1.72768	P47738;A0A0G2JF60;A0A0G2JEU1;A0A0G2JFQ0	P47738;A0A0G2JF60;A0A0G2JEU1;A0A0G2JFQ0	Aldehyde dehydrogenase, mitochondrial	Aldh2	6	6	6	15	15	15	56.537	0	8.4624	17002000	20	19.6426	18.6564	17.3154	21.3941	20.2248	19.1784
	0.0768666	0.213228	P47754;A0A0N4SVM0;D6RCW7;A0A0G2JE27;Q5RKN9;P47753	P47754;A0A0N4SVM0;D6RCW7	F-actin-capping protein subunit alpha-2	Capza2	6	6	6	36	36	36	32.967	0	8.4904	6539700	9	18.4794	19.1708	17.2877	17.3709	19.7101	17.2174
	1.08259	-2.167	P47911;E9PUX4;A0A0J9YU32	P47911;E9PUX4	60S ribosomal protein L6	Rpl6;Gm5428	19	19	19	49.7	49.7	49.7	33.509	0	323.31	1862400000	353	24.4728	22.2831	22.2798	24.8709	26.3252	24.3406
	0.310158	-1.23281	P47955;E9Q3T0	P47955	60S acidic ribosomal protein P1	Rplp1	3	3	3	74.6	74.6	74.6	11.475	0	93.969	243110000	67	22.2176	20.0507	18.9409	22.3434	23.4596	19.1046
	0.592768	0.340998	P47962;D3YYV8	P47962;D3YYV8	60S ribosomal protein L5	Rpl5	15	15	15	49.2	49.2	49.2	34.4	0	223.68	1242000000	296	25.2404	25.5916	25.806	24.8122	25.3696	25.4333
	1.45631	-1.30521	P47963;A0A140T8K8	P47963;A0A140T8K8	60S ribosomal protein L13	Rpl13	13	13	13	52.6	52.6	52.6	24.305	0	187.61	1612900000	255	24.9841	24.1652	24.2147	25.525	26.3944	25.3603
	1.23594	1.21342	P48024	P48024	Eukaryotic translation initiation factor 1	Eif1	1	1	1	15	15	15	12.746	0.0016694	3.4324	1466700	5	18.8176	19.3013	17.9514	17.7336	17.0011	17.6954
	0.357334	0.640983	Q60I23;P48432	Q60I23;P48432	Transcription factor SOX-2	Sox2	1	1	1	6.3	6.3	6.3	34.406	0.0060976	2.5627	376400	1	19.2476	19.5181	17.8577	17.3577	19.2236	18.1192
	0.41693	0.267579	Q5EBP8;P49312;P49312-2;V9GXF8	Q5EBP8;P49312;P49312-2	Heterogeneous nuclear ribonucleoprotein A1;Heterogeneous nuclear ribonucleoprotein A1, N-terminally processed	Hnrnpa1	5	5	5	18.5	18.5	18.5	38.833	0	9.3775	13866000	20	20.2266	20.6072	21.0347	20.5343	20.0747	20.4567
	0.420791	1.48848	P49717	P49717	DNA replication licensing factor MCM4	Mcm4	10	10	10	20.4	20.4	20.4	96.735	0	20.79	34161000	31	20.244	18.5158	22.6839	20.6804	18.6972	17.6007
	0.721442	0.712106	Q52KC3;P49718	Q52KC3;P49718	DNA helicase;DNA replication licensing factor MCM5	Mcm5	23	23	23	45.9	45.9	45.9	82.406	0	48.944	156180000	152	24.4271	22.8787	23.6598	22.856	22.9056	23.0676
	1.73405	1.30419	P50580;P50580-2;D3YVH7	P50580;P50580-2;D3YVH7	Proliferation-associated protein 2G4	Pa2g4	19	19	19	55.1	55.1	55.1	43.698	0	103.23	246110000	202	24.2862	24.0038	24.9777	22.7897	23.1649	23.4005
	0.820614	0.863628	P51859;E0CXA0;E0CYW7	P51859;E0CXA0;E0CYW7	Hepatoma-derived growth factor	Hdgf	5	5	5	29.1	29.1	29.1	26.268	0	9.2192	17989000	19	20.7349	20.0867	21.5953	20.3499	19.8617	19.6144
	0.920896	1.83682	P51881;P48962;Q3V132	P51881;P48962	ADP/ATP translocase 2;ADP/ATP translocase 2, N-terminally processed;ADP/ATP translocase 1	Slc25a5;Slc25a4	4	4	4	12.8	12.8	12.8	32.931	0.0016474	3.3057	14056000	11	19.7426	21.7123	21.6476	20.3775	19.1619	18.0527
	0.32022	0.558516	P52293;A2A600;A2A601;A6PW68;F2Z431;A2A602	P52293;A2A600;A2A601	Importin subunit alpha-1	Kpna2	6	6	6	17.8	17.8	17.8	57.927	0	17.689	11599000	10	18.0517	19.3147	17.263	17.0595	17.4999	18.3944
	0.795997	1.0508	P52479;P52479-2	P52479;P52479-2	Ubiquitin carboxyl-terminal hydrolase 10	Usp10	1	1	1	3.2	3.2	3.2	87.021	0.009887	2.069	2958200	2	18.5496	19.1243	20.385	18.2005	17.8771	18.8289
	0.04759	-0.0793317	P52480;P52480-2;A0A1L1SU37;A0A1L1SUV0;A0A1L1SSN6;A0A1L1SQV8;A0A1L1ST52;A0A1L1SVH2;E9Q509;G3X925;P53657	P52480;P52480-2	Pyruvate kinase PKM	Pkm	21	21	15	55.4	55.4	36.9	57.844	0	95.417	210080000	169	24.1489	22.4297	23.8898	23.7225	23.1738	23.81
	0.522367	-0.965288	P53569;A0A0R4J046;P53569-2	P53569;A0A0R4J046;P53569-2	CCAAT/enhancer-binding protein zeta	Cebpz	7	7	7	10.9	10.9	10.9	120.26	0	20.198	13182000	18	18.4713	18.4389	17.6427	19.9831	19.8452	17.6205
	0.0210839	-0.0416864	P54071	P54071	Isocitrate dehydrogenase [NADP], mitochondrial	Idh2	1	1	1	3.5	3.5	3.5	50.906	0.0031008	2.712	1485900	6	19.3868	17.7035	17.2491	17.9843	18.3566	18.1236
	0.21247	-0.284155	P54276	P54276	DNA mismatch repair protein Msh6	Msh6	23	23	23	23.7	23.7	23.7	151.08	0	112.32	75766000	95	22.733	21.0099	21.898	22.4562	22.0574	21.9797
	0.192206	-0.412914	P56480	P56480	ATP synthase subunit beta, mitochondrial	Atp5b	11	11	11	31.2	31.2	31.2	56.3	0	34.252	57739000	68	22.5863	19.9661	22.2191	22.1519	21.9972	21.8612
	0.700459	1.5674	P57784	P57784	U2 small nuclear ribonucleoprotein A	Snrpa1	1	1	1	5.5	5.5	5.5	28.357	0.0087083	2.2283	4083800	7	20.737	18.0311	19.5222	17.4122	17.0229	19.153
	0.228508	-0.278691	P58252	P58252	Elongation factor 2	Eef2	21	21	21	29.6	29.6	29.6	95.313	0	59.016	124740000	143	23.1034	21.7948	23.2746	22.9642	22.855	23.1896
	0.115164	-0.135094	P59325	P59325	Eukaryotic translation initiation factor 5	Eif5	2	2	2	5.8	5.8	5.8	48.968	0	4.2046	997000	6	18.33	17.6371	16.9369	17.6866	17.5782	18.0445
	0.685292	1.05626	P60060	P60060	Protein transport protein Sec61 subunit gamma	Sec61g	1	1	1	17.6	17.6	17.6	7.7412	0.0097629	2.0055	918840	3	18.6987	20.4196	18.1314	18.0335	17.7895	18.2578
	1.86411	-2.1783	P60122;D3YW60	P60122	RuvB-like 1	Ruvbl1	7	7	7	19.5	19.5	19.5	50.213	0	15.184	8906700	15	18.2233	16.9871	17.9051	20.5726	19.344	19.7338
	0.989691	1.63776	P60229	P60229	Eukaryotic translation initiation factor 3 subunit E	Eif3e	4	4	4	13	13	13	52.22	0	7.7622	8169800	9	20.7488	18.8318	20	19.2748	17.4909	17.9017
	0.731465	-2.42262	P60335;P57722-2;P57722;E9Q7D8;G3UYM5	P60335	Poly(rC)-binding protein 1	Pcbp1	9	9	5	36	36	22.8	37.497	0	42.649	140630000	99	22.8378	18.2247	22.6761	23.8927	23.6813	23.4324
	0.794297	-0.976217	P60710;E9Q1F2;E9Q5F4;E9Q2D1	P60710;E9Q1F2;E9Q5F4	Actin, cytoplasmic 1;Actin, cytoplasmic 1, N-terminally processed	Actb	15	1	1	46.1	4.5	4.5	41.736	0.0016978	3.6615	9588500	9	19.3418	18.7033	17.4683	19.6153	19.1991	19.6276
	0.197395	0.35614	P60843;Q8BTU6;P10630;P10630-2;E9Q561	P60843;Q8BTU6;P10630;P10630-2	Eukaryotic initiation factor 4A-I;Eukaryotic initiation factor 4A-II;Eukaryotic initiation factor 4A-II, N-terminally processed	Eif4a1;Eif4a2	4	3	3	11.8	9.6	9.6	46.153	0	4.8889	5431400	11	19.1204	19.1753	18.9647	17.4025	19.0648	19.7247
	0.0561897	0.0529741	P60867	P60867	40S ribosomal protein S20	Rps20	5	5	5	32.8	32.8	32.8	13.373	0	49.968	267620000	111	24.0968	23.6428	24.2584	24.478	23.745	23.6161
	1.10542	0.21107	P61255;B1ARA3;B1ARA5	P61255;B1ARA3;B1ARA5	60S ribosomal protein L26	Rpl26	8	8	8	44.8	44.8	44.8	17.258	0	31.482	773580000	163	25.234	25.3711	25.2398	24.9629	25.2217	25.027
	1.56255	-0.862142	P61327;G3UZW7;A0A023T778;Q9CQL1	P61327;G3UZW7;A0A023T778;Q9CQL1	Protein mago nashi homolog;Protein mago nashi homolog 2	Magoh;Magohb	2	2	2	12.3	12.3	12.3	17.163	0.0098453	2.0435	5067700	5	17.9881	17.4243	17.3062	18.6916	18.2009	18.4125
	0.299329	0.206401	P61358;A2A4Q0	P61358	60S ribosomal protein L27	Rpl27	8	8	8	45.6	45.6	45.6	15.798	0	41.3	785990000	188	25.1	25.7225	25.2104	25.4132	25.2611	24.7394
	0.851486	-0.777168	P61514;A0A1D5RL86	P61514	60S ribosomal protein L37a	Rpl37a	6	6	6	58.7	58.7	58.7	10.275	0	76.872	470940000	84	22.3111	21.8001	22.2054	23.0127	23.4914	22.1439
	1.39913	0.630329	P61965;F6Q3W0	P61965	WD repeat-containing protein 5	Wdr5	7	7	7	26.6	26.6	26.6	36.588	0	15.19	41586000	33	20.7069	20.9373	20.5777	20.1401	20.4093	19.7816
	0.816543	-0.669918	P61982	P61982	14-3-3 protein gamma;14-3-3 protein gamma, N-terminally processed	Ywhag	4	2	2	19	11.7	11.7	28.302	0	6.2017	3032800	4	17.9691	18.7745	17.5935	18.8156	18.5051	19.0263
	1.79065	1.14034	P62082;F6SVV1	P62082;F6SVV1	40S ribosomal protein S7	Rps7;Gm9493	10	10	10	60.8	60.8	60.8	22.127	0	112.09	447440000	187	25.4514	24.7749	25.1028	23.6751	23.8616	24.3715
	2.01976	-1.3572	P62192	P62192	26S protease regulatory subunit 4	Psmc1	6	6	6	23.4	23.4	23.4	49.184	0	23.475	10550000	19	17.6443	18.4733	17.9566	19.0663	19.4769	19.6026
	0.70954	0.497458	Q8K1K2;P62196	Q8K1K2;P62196	26S protease regulatory subunit 8	Psmc5	8	8	8	28.7	28.7	28.7	38.751	0	16.262	19425000	48	21.5336	20.7111	20.8954	20.9492	20.3142	20.3844
	2.06279	-2.19301	Q9D6P8;P62204;Q3UKW2	Q9D6P8;P62204;Q3UKW2	Calmodulin-like protein 3;Calmodulin	Calml3;Calm1	2	2	2	14.1	14.1	14.1	16.701	0	5.0846	6632900	6	17.0703	18.3389	17.296	20.0956	19.8855	19.3032
	1.39427	-1.54055	P62242	P62242	40S ribosomal protein S8	Rps8	15	15	15	54.8	54.8	54.8	24.205	0	288.73	1105000000	315	24.5577	23.3485	24.0933	25.5139	26.2047	24.9027
	0.346383	-0.264336	P62245;F8WJ41;D3YVB4;D3Z712	P62245;F8WJ41;D3YVB4;D3Z712	40S ribosomal protein S15a	Rps15a	8	8	8	55.4	55.4	55.4	14.839	0	30.715	109980000	90	23.2524	22.4101	22.5519	23.2337	23.1251	22.6485
	0.469628	0.325668	P62259;F6WA09;D6REF3	P62259	14-3-3 protein epsilon	Ywhae	7	5	5	36.1	29	29	29.174	0	14.187	24249000	26	21.1203	21.1645	21.0777	21.3686	20.3601	20.6567
	1.29885	-0.25259	P62264;D3YVF4;D3Z7I1	P62264;D3YVF4;D3Z7I1	40S ribosomal protein S14	Rps14	6	6	6	38.4	38.4	38.4	16.273	0	58.461	622660000	172	25.272	25.352	25.0796	25.5002	25.5525	25.4086
	1.02898	-0.721839	P62267	P62267	40S ribosomal protein S23	Rps23	5	5	5	48.3	48.3	48.3	15.807	0	11.346	428500000	100	24.5609	24.0708	23.5348	24.4964	24.8634	24.9721
	0.563431	-1.14841	P62274	P62274	40S ribosomal protein S29	Rps29	2	2	2	21.4	21.4	21.4	6.6767	0	13.931	92915000	70	19.5786	22.4877	21.8709	22.0827	22.654	22.6456
	2.16105	-0.599039	P62281;A0A1B0GRR3;A0A1B0GSE8	P62281;A0A1B0GRR3;A0A1B0GSE8	40S ribosomal protein S11	Rps11	15	15	15	62.7	62.7	62.7	18.431	0	47.135	538320000	178	24.7132	25.0157	24.7828	25.327	25.5749	25.4069
	0.176706	0.087087	P62301;Q921R2;A0A0U1RQ71	P62301;Q921R2	40S ribosomal protein S13	Rps13	12	12	12	59.6	59.6	59.6	17.222	0	32.044	604280000	193	25.0725	24.8353	24.7066	24.7775	25.0533	24.5224
	2.76447	1.67412	P62307	P62307	Small nuclear ribonucleoprotein F	Snrpf	3	3	3	40.7	40.7	40.7	9.7251	0	15.33	19763000	20	21.0652	21.0126	21.0415	19.257	19.0441	19.7959
	1.08618	2.08874	P62315	P62315	Small nuclear ribonucleoprotein Sm D1	Snrpd1	2	2	2	27.7	27.7	27.7	13.281	0	13.515	14870000	16	21.2506	18.3032	20.1921	17.8722	17.3333	18.2742
	1.96149	1.24971	P62317;D3Z5N9	P62317;D3Z5N9	Small nuclear ribonucleoprotein Sm D2	Snrpd2;Gm5449	5	5	5	48.3	48.3	48.3	13.527	0	15.849	76295000	62	22.5205	22.8021	23.3876	21.521	21.5657	21.8744
	1.0221	0.932046	P62320	P62320	Small nuclear ribonucleoprotein Sm D3	Snrpd3	2	2	2	15.1	15.1	15.1	13.916	0	4.7679	29409000	29	22.0335	20.5991	21.395	20.2734	20.6179	20.3402
	0.172027	-0.224423	P62334	P62334	26S protease regulatory subunit 10B	Psmc6	4	4	4	12.3	12.3	12.3	44.172	0	8.1087	7254400	13	20.0899	19.1599	19.2373	20.4808	19.1645	19.5151
	0.0107521	-0.00439898	P62702;V9GWY0	P62702;V9GWY0	40S ribosomal protein S4, X isoform;40S ribosomal protein S4	Rps4x;Gm15013	18	18	18	60.5	60.5	60.5	29.597	0	114.06	1004000000	505	25.5717	25.9603	25.8846	25.8091	25.7003	25.9205
	1.29545	-0.870869	P62754	P62754	40S ribosomal protein S6	Rps6	10	10	10	30.9	30.9	30.9	28.68	0	62.577	649710000	154	24.0049	23.5182	23.6483	24.3505	25.1522	24.2813
	1.76519	1.1035	P62806	P62806	Histone H4	Hist1h4a	18	18	18	68.9	68.9	68.9	11.367	0	256.25	17860000000	1010	29.3478	29.5249	30.1523	28.7146	28.2925	28.7073
	0.290755	-0.625532	P62827;Q14AA6;Q61820	P62827;Q14AA6;Q61820	GTP-binding nuclear protein Ran;GTP-binding nuclear protein Ran, testis-specific isoform	Ran;1700009N14Rik;Rasl2-9	3	3	3	14.8	14.8	14.8	24.423	0.001675	3.4674	3526400	4	18.3137	17.8946	17.7877	20.3344	17.7444	17.7938
	0.0639465	-0.0347328	P62830;A2A6F8	P62830	60S ribosomal protein L23	Rpl23	11	11	11	73.6	73.6	73.6	14.865	0	40.672	330230000	139	24.4601	24.02	24.5888	24.5464	24.3097	24.3169
	0.901021	1.02162	P62843;D3YTQ9	P62843;D3YTQ9	40S ribosomal protein S15	Rps15	4	4	4	45.5	45.5	45.5	17.04	0	56.198	244110000	116	24.1868	23.2694	25.0668	23.1101	23.3477	23.0002
	0.9304	-0.234159	P62849-2;P62849-3;P62849	P62849-2;P62849-3;P62849	40S ribosomal protein S24	Rps24	4	4	4	35.4	35.4	35.4	15.069	0	26.143	435590000	181	24.5881	24.5179	24.6018	25.0166	24.7703	24.6234
	0.00133595	0.00116603	P62855	P62855	40S ribosomal protein S26	Rps26	6	6	6	40	40	40	13.015	0	47.092	334340000	76	24.5058	24.12	23.594	24.2523	24.0788	23.8852
	1.60721	0.743484	Q642K5;P62862	Q642K5;P62862	40S ribosomal protein S30	Fau	3	3	3	9	9	9	14.416	0	6.1244	209740000	57	24.1305	24.2458	24.2358	23.8294	23.4453	23.107
	0.148218	0.210431	P62869	P62869	Transcription elongation factor B polypeptide 2	Tceb2	1	1	1	21.2	21.2	21.2	13.17	0	4.5386	6258800	8	17.802	18.6302	18.9761	18.2887	18.9321	17.5561
	1.95052	1.04822	P62878	P62878	E3 ubiquitin-protein ligase RBX1;E3 ubiquitin-protein ligase RBX1, N-terminally processed	Rbx1	2	2	2	17.6	17.6	17.6	12.274	0	14.142	2806100	5	18.6834	18.7679	18.2237	17.7792	17.2142	17.537
	0.131391	-0.110372	P62889	P62889	60S ribosomal protein L30	Rpl30	7	7	7	66.1	66.1	66.1	12.784	0	61.866	664430000	149	23.7781	24.0676	24.2611	23.8455	24.6956	23.8968
	0.0866093	-0.219835	P62892	P62892	60S ribosomal protein L39	Rpl39	1	1	1	19.6	19.6	19.6	6.4066	0	7.5074	75439000	6	17.6263	17.9424	17.6903	19.7579	16.9519	17.2088
	1.65972	0.868793	P62900;A0A0A6YX26;A0A0A6YXL3	P62900;A0A0A6YX26;A0A0A6YXL3	60S ribosomal protein L31	Rpl31	6	6	6	40.8	40.8	40.8	14.463	0	99.983	505860000	158	25.5273	24.9654	25.0042	24.0123	24.5456	24.3327
	0.0968961	-0.0509122	P62908;D3YV43;A0A140LI77	P62908;D3YV43;A0A140LI77	40S ribosomal protein S3	Rps3	19	19	19	77.4	77.4	77.4	26.674	0	81.026	550690000	316	25.4701	24.8604	25.2765	25.3553	25.2374	25.1671
	0.601506	-0.339912	P62911	P62911	60S ribosomal protein L32	Rpl32	7	7	7	45.2	45.2	45.2	15.86	0	50.367	248320000	128	23.2503	22.6699	22.9461	23.2493	23.6443	22.9924
	1.23299	-1.45725	P62918	P62918	60S ribosomal protein L8	Rpl8	13	13	13	51	51	51	28.024	0	183.31	937160000	153	23.825	22.553	22.4932	24.2065	25.0893	23.9472
	0.139552	0.163083	P62960;A2BGG7;A0A0A0MQD2;B2RUF0;Q9Z2C8-2;Q9Z2C8	P62960;A2BGG7	Nuclease-sensitive element-binding protein 1	Ybx1	16	16	12	68	68	55.3	35.73	0	121.19	356630000	117	22.8932	24.1634	24.1813	23.4406	23.6667	23.6414
	0.14589	0.0711842	P63017;Q504P4;P17156;D3Z5E2;P16627;Q61696;P17879	P63017;Q504P4	Heat shock cognate 71 kDa protein	Hspa8	35	35	33	65	65	62.5	70.87	0	323.31	3614200000	1155	28.2661	27.7322	27.9873	28.0745	27.747	27.9505
	0.772904	-1.25481	P63028;D3YU75	P63028;D3YU75	Translationally-controlled tumor protein	Tpt1	3	3	3	41.3	41.3	41.3	19.462	0	11.292	9995500	17	18.5147	17.4128	19.7617	20.4094	19.7077	19.3365
	0.0995229	0.0929012	P63037;B1AXY1;B1AXX9;B1AXY0	P63037;B1AXY1;B1AXX9;B1AXY0	DnaJ homolog subfamily A member 1	Dnaja1	10	10	10	35.3	35.3	35.3	44.868	0	43.025	91339000	95	23.0493	22.1173	23.0127	22.5199	22.9097	22.471
	0.0351699	-0.0422656	P63038;D3Z2F2;P63038-2;D3Z7J9	P63038	60 kDa heat shock protein, mitochondrial	Hspd1	18	18	18	41	41	41	60.955	0	69.778	116690000	141	23.816	22.6248	23.3233	23.6543	22.9136	23.3231
	0.363154	0.70023	P63085;F6VEI7	P63085;F6VEI7	Mitogen-activated protein kinase 1	Mapk1	2	2	2	6.1	6.1	6.1	41.275	0.0098177	2.0346	1573500	3	18.8399	19.1551	18.1553	18.2233	19.1975	16.6287
	0.313581	-1.25944	P63101;D3YXN6;D3YXF4	P63101	14-3-3 protein zeta/delta	Ywhaz	7	7	5	37.6	37.6	30.2	27.771	0	33.927	65153000	43	23.1795	18.0781	22.7167	22.9932	22.3565	22.4028
	0.220758	0.299995	P63168;Q80ZS7	P63168;Q80ZS7	Dynein light chain 1, cytoplasmic	Dynll1;BC048507	5	5	2	59.6	59.6	33.7	10.366	0	68.728	76821000	35	17.6757	18.0926	18.5068	18.5591	16.9308	17.8852
	1.11642	-0.337425	P63260;B1ATY1;G3UZ07;G3UYG0;E9Q606;F8WGM8	P63260;B1ATY1;G3UZ07	Actin, cytoplasmic 2;Actin, cytoplasmic 2, N-terminally processed	Actg1	15	15	1	46.1	46.1	4.5	41.792	0	50.715	364310000	245	24.4399	24.5744	24.5672	25.1318	24.7674	24.6946
	0.391405	-0.545771	P63276	P63276	40S ribosomal protein S17	Rps17	7	7	7	57	57	57	15.524	0	103.08	375150000	228	24.9507	24.4817	23.0998	24.9774	24.8488	24.3434
	0.247683	-0.806658	P63325;Q3UW83	P63325	40S ribosomal protein S10	Rps10	3	3	3	14.5	14.5	14.5	18.916	0	7.3334	27214000	20	21.7777	20.6902	17.5098	21.0593	20.789	20.5494
	0.385852	-1.25213	P63330;P62715	P63330;P62715	Serine/threonine-protein phosphatase 2A catalytic subunit alpha isoform;Serine/threonine-protein phosphatase 2A catalytic subunit beta isoform	Ppp2ca;Ppp2cb	2	2	2	6.1	6.1	6.1	35.608	0.0016393	3.199	24933000	7	18.3255	19.1141	18.9537	21.5704	21.2113	17.3681
	1.42236	0.348542	P67984	P67984	60S ribosomal protein L22	Rpl22	4	4	4	50.8	50.8	50.8	14.759	0	63.831	568650000	112	25.3327	25.1538	25.4096	25.09	24.7958	24.9645
	0.274834	-1.24887	P68134;P68033;P63268;P62737;D3Z2K3;D3YZY0;A0A1D5RM20;A0A0U1RQ96;F6WX90;V9GXQ2	P68134;P68033;P63268;P62737;D3Z2K3;D3YZY0;A0A1D5RM20	Actin, alpha skeletal muscle;Actin, alpha cardiac muscle 1;Actin, gamma-enteric smooth muscle;Actin, aortic smooth muscle	Acta1;Actc1;Actg2;Acta2	11	1	1	31.6	4.2	4.2	42.051	0	5.2549	25173000	8	22.08	18.609	17.7107	22.3003	21.5871	18.2588
	0.5898	-1.17062	P68040	P68040	Guanine nucleotide-binding protein subunit beta-2-like 1;Guanine nucleotide-binding protein subunit beta-2-like 1, N-terminally processed	Gnb2l1	10	10	10	33.4	33.4	33.4	35.076	0	19.789	75022000	67	22.3362	19.7079	21.954	22.6868	22.9735	21.8496
	0.552232	1.02176	P68369	P68369	Tubulin alpha-1A chain	Tuba1a	16	1	0	43	3.1	0	50.135	0.008596	2.1649	1119800	2	18.2147	19.3675	18.2282	18.9861	16.5685	17.1906
	0.133783	-0.141765	P68372	P68372	Tubulin beta-4B chain	Tubb4b	19	19	1	63.6	63.6	2.7	49.83	0	323.31	2409800000	719	27.7243	26.419	27.206	27.3985	27.2903	27.0858
	0.327314	0.587505	P70168	P70168	Importin subunit beta-1	Kpnb1	4	4	4	4.3	4.3	4.3	97.183	0	6.962	8145400	11	19.2507	17.9698	19.8771	18.293	17.7012	19.3408
	0.0122613	-0.0206566	P70279;A2ALA0	P70279;A2ALA0	Surfeit locus protein 6	Surf6	5	5	5	13.5	13.5	13.5	41.234	0	7.1787	10300000	17	19.5279	18.5128	18.1468	18.2153	19.467	18.5673
	2.32596	-2.06251	P70372	P70372	ELAV-like protein 1	Elavl1	4	4	4	15.3	15.3	15.3	36.169	0	4.374	6856600	11	18.0543	17.7121	18	20.4041	19.2965	20.2533
	1.72514	1.14392	Q60817;P70670	Q60817;P70670	Nascent polypeptide-associated complex subunit alpha;Nascent polypeptide-associated complex subunit alpha, muscle-specific form	Naca	5	5	5	32.6	32.6	32.6	23.384	0	191.24	232730000	146	24.7456	24.1079	25.0377	23.2788	23.4852	23.6954
	1.03965	-0.596601	P70698;P70303-3;P70303-2;P70303	P70698;P70303-3;P70303-2;P70303	CTP synthase 1;CTP synthase 2	Ctps1;Ctps2	2	2	2	3.9	3.9	3.9	66.682	0.008547	2.1486	4347700	3	18.2684	18.2104	18.3831	18.9015	19.3334	18.4169
	0.74175	1.2032	P80313;A0A0N4SV00;A0A0N4SV22	P80313;A0A0N4SV00	T-complex protein 1 subunit eta	Cct7	5	5	5	12.9	12.9	12.9	59.652	0	6.5406	8527600	11	20.238	19.7285	19.7475	19.0251	17.3151	19.7642
	0.158202	-0.101622	P80314	P80314	T-complex protein 1 subunit beta	Cct2	12	12	12	33.5	33.5	33.5	57.477	0	40.096	40779000	48	21.8063	21.5919	21.2973	21.7377	21.3075	21.9551
	0.236235	-0.603858	P80315;G5E839;G3UYW5;G3UXF3;G3UXG2	P80315;G5E839	T-complex protein 1 subunit delta	Cct4	5	5	5	14.8	14.8	14.8	58.066	0	40.664	26681000	25	21.3072	18.6483	21.8992	21.1911	21.055	21.4203
	0.118645	0.176829	P80316;E0CZA1	P80316;E0CZA1	T-complex protein 1 subunit epsilon	Cct5	8	8	8	25.3	25.3	25.3	59.623	0	48.21	41248000	42	21.0689	20.5785	22.3319	21.178	20.8803	21.3905
	0.216109	-0.423859	P80317;B1AT05;Q61390	P80317	T-complex protein 1 subunit zeta	Cct6a	11	11	11	29.6	29.6	29.6	58.004	0	27.197	57673000	62	22.1541	20.0573	22.4159	22.1634	21.6569	22.0786
	0.147619	0.176137	P80318;Q3U0I3;E9Q133;F6Q609;F6ZVG8	P80318;Q3U0I3;E9Q133	T-complex protein 1 subunit gamma	Cct3	11	11	11	29.4	29.4	29.4	60.629	0	31.344	72633000	85	22.8658	21.6515	22.7556	22.4382	21.8164	22.4898
	0.666596	-1.54399	P83882;A0A0A6YW33	P83882	60S ribosomal protein L36a	Rpl36a	4	4	4	24.5	24.5	24.5	12.441	0	13.532	306860000	85	20.7105	23.9289	23.7068	24.084	24.2617	24.6325
	0.250746	0.200114	P84089;G3UW85	P84089;G3UW85	Enhancer of rudimentary homolog	Erh	4	4	4	44.2	44.2	44.2	12.259	0	76.147	103380000	59	23.6583	23.0084	22.5842	22.8475	22.8204	22.9826
	1.88899	1.10658	P84104-2;P84104;A2A4X6	P84104-2;P84104;A2A4X6	Serine/arginine-rich splicing factor 3	Srsf3;Gm12355	7	7	6	46	46	46	14.203	0	21.308	215370000	114	24.3679	24.0076	24.5435	22.9825	23.0065	23.6102
	1.29622	0.935655	P84228	P84228	Histone H3.2	Hist1h3b	11	11	1	63.2	63.2	23.5	15.388	0	124.86	7467800000	374	27.7274	27.5393	28.6151	26.9005	27.047	27.1274
	0.645259	1.50818	P97310;A0A0N4SVY2	P97310	DNA replication licensing factor MCM2	Mcm2	5	5	5	7.7	7.7	7.7	102.08	0	29.886	8764200	16	19.7451	18.5134	20.731	18.075	16.7443	19.6457
	0.0370662	-0.114145	P97311;Q3ULG5	P97311;Q3ULG5	DNA replication licensing factor MCM6;DNA helicase	Mcm6	11	11	11	20	20	20	92.866	0	29.727	22199000	29	19.0655	18.4269	20.4028	20.6051	17.7274	19.9051
	0.900628	0.210302	P97351	P97351	40S ribosomal protein S3a	Rps3a	17	17	17	56.4	56.4	56.4	29.885	0	173.73	1569100000	417	26.5995	26.6115	26.901	26.4959	26.4124	26.5728
	1.0741	0.798056	P97376	P97376	Protein FRG1	Frg1	7	7	7	34.5	34.5	34.5	29.127	0	10.744	21274000	21	21.0346	20.1655	21.1779	20.288	19.8821	19.8136
	0.488424	1.26291	P97379-2;P97379;A0A0J9YTQ8;A0A0J9YUY8	P97379-2;P97379	Ras GTPase-activating protein-binding protein 2	G3bp2	6	5	5	18	16.3	16.3	50.784	0	6.7714	13907000	14	20.1348	18.3787	22.1627	18.441	19.3371	19.1094
	0.441068	1.27304	Q3UNN4;P97496-2;P97496;Q3UZD0	Q3UNN4;P97496-2;P97496;Q3UZD0	SWI/SNF complex subunit SMARCC1	Smarcc1	4	4	4	6.4	6.4	6.4	122.78	0	10.237	12181000	17	20.6961	20.0642	20.0174	20.2596	16.5484	20.1505
	2.926	-2.14124	Q3UGI5;P97762;A0A1L1SU01	Q3UGI5;P97762	Retinitis pigmentosa 9 protein homolog	Rp9;rp9	8	8	8	44.2	44.2	44.2	18.678	0	25.573	57952000	59	20.3083	20.984	21.0132	23.1464	22.8337	22.7492
	0.430162	1.10017	P97855	P97855	Ras GTPase-activating protein-binding protein 1	G3bp1	8	8	7	23.2	23.2	21.5	51.828	0	18.763	23046000	38	21.7902	19.3119	20.9587	17.969	20.208	20.5832
	1.22323	-1.73897	P97868-2;P97868;A0A0R4J165;P97868-3;D3YZU8	P97868-2;P97868	E3 ubiquitin-protein ligase RBBP6	Rbbp6	22	22	22	16.3	16.3	16.3	195.31	0	49.701	87374000	78	21.1793	23.0665	21.0236	23.6247	23.251	23.6106
	0.0793065	-0.0954596	P99024;G3UZR1;CON__ENSEMBL:ENSBTAP00000025008;A2AQ07	P99024	Tubulin beta-5 chain	Tubb5	18	5	4	59.5	19.4	16	49.67	0	123.72	743490000	244	26.0868	24.8726	26.1593	25.912	25.652	25.8411
	1.18107	-1.59928	P99027	P99027	60S acidic ribosomal protein P2	Rplp2	7	7	7	78.3	78.3	78.3	11.651	0	220.37	1169800000	209	24.1738	23.066	23.1993	24.6328	26.1392	24.4649
	0.952171	0.324785	Q00PI9	Q00PI9	Heterogeneous nuclear ribonucleoprotein U-like protein 2	Hnrnpul2	16	16	16	28.1	28.1	28.1	84.939	0	57.332	125790000	128	23.6647	23.1901	23.3832	23.115	23.212	22.9367
	0.0188148	0.104153	Q01320;Q64511	Q01320	DNA topoisomerase 2-alpha	Top2a	29	29	29	24.3	24.3	24.3	172.79	0	63.882	100690000	122	23.129	18.257	23.6464	22.3762	20.2526	22.0912
	0.344575	0.268954	Q02053	Q02053	Ubiquitin-like modifier-activating enzyme 1	Uba1	1	1	1	1.7	1.7	1.7	117.81	0.0096552	1.9581	539390	1	17.5611	18.2476	17.889	18.1112	17.5393	17.2405
	0.436646	-0.895922	Q02257	Q02257	Junction plakoglobin	Jup	4	4	4	8.2	8.2	8.2	81.8	0	15.851	6747500	9	18.4405	19.2911	17.6445	19.8627	20.304	17.8972
	1.65767	0.89633	Q03265;D3Z6F5;D6RJ16	Q03265;D3Z6F5	ATP synthase subunit alpha, mitochondrial;ATP synthase subunit alpha	Atp5a1	20	20	20	48.6	48.6	48.6	59.752	0	108.41	298960000	186	25.0137	24.4916	25.2198	24.2429	23.9312	23.862
	1.47387	-2.16712	Q04447	Q04447	Creatine kinase B-type	Ckb	5	5	5	21.5	21.5	21.5	42.713	0	9.169	11073000	10	19.0806	18.5872	17.6248	21.4705	20.6865	19.6369
	0.506858	1.70121	Q04750;Q8R4U6	Q04750	DNA topoisomerase 1	Top1	21	21	21	30.8	30.8	30.8	90.875	0	36.359	91741000	66	22.0851	20.0526	23.3147	20.9363	17.9019	21.5106
	0.344154	0.626891	Q05CL8;A0A0G2JFW4;Q05CL8-2	Q05CL8	La-related protein 7	Larp7	3	3	3	6.8	6.8	6.8	64.802	0	6.8595	3416300	5	19.2959	17.4216	17.2872	17.7354	16.6035	17.7851
	0.821243	1.99592	Q05D44	Q05D44	Eukaryotic translation initiation factor 5B	Eif5b	14	14	14	16.7	16.7	16.7	137.61	0	43.894	48205000	41	20.3804	19.5692	22.4085	19.7674	17.3283	19.2746
	0.182073	0.47383	Q08288;D3Z7N3;D3Z345;D3Z5X8;D3YU83;A0A0J9YVD4;D3Z009	Q08288	Cell growth-regulating nucleolar protein	Lyar	15	15	15	50.8	50.8	50.8	43.735	0	36.957	87771000	77	20.7718	22.0407	23.5111	20.6141	21.6079	22.68
	0.270811	0.467066	Q149F3;Q8R050-2;Q8R050	Q149F3;Q8R050-2;Q8R050	Eukaryotic peptide chain release factor GTP-binding subunit ERF3B;Eukaryotic peptide chain release factor GTP-binding subunit ERF3A	Gspt2;Gspt1	1	1	1	1.7	1.7	1.7	69.146	0.0086455	2.1895	655050	1	18.3009	18.954	16.6905	17.7166	17.2046	17.623
	0.278151	0.382881	Q1HFZ0;H3BKN0;Q1HFZ0-2;H3BJF3	Q1HFZ0;H3BKN0;Q1HFZ0-2	tRNA (cytosine(34)-C(5))-methyltransferase	Nsun2	9	9	9	18.1	18.1	18.1	85.451	0	19.559	15364000	35	21.3407	19.6145	19.8207	19.9815	19.6763	19.9694
	0.741256	0.401491	Q80XR6;Q20BD0;Q99020	Q80XR6;Q20BD0;Q99020	Heterogeneous nuclear ribonucleoprotein A/B	Hnrnpab	5	5	5	21.9	21.9	21.9	33.816	0	9.2503	52778000	44	22.125	21.9436	22.6819	21.7046	21.7736	22.0678
	1.28136	1.0896	Q32MW3	Q32MW3	Acyl-coenzyme A thioesterase 10, mitochondrial	Acot10	1	1	1	3	3	3	50.552	0.0098039	2.0317	1240600	1	19.0939	18.451	17.983	17.3941	17.0257	17.8394
	0.395395	1.18276	Q3TFP0;Q9R0U0-3;Q9R0U0-2;Q9R0U0;A3KG57	Q3TFP0;Q9R0U0-3;Q9R0U0-2;Q9R0U0;A3KG57	Serine/arginine-rich splicing factor 10	Srsf10;Srsf12	4	4	4	28	28	28	22.135	0	9.6277	13880000	18	20.613	18.5156	20.7146	16.824	20.3882	19.0827
	0.682514	0.992673	Q3THK3	Q3THK3	General transcription factor IIF subunit 1	Gtf2f1	4	4	4	11	11	11	57.241	0	5.2255	4398900	8	18.9049	18.111	19.9303	18.0588	17.2645	18.6449
	0.464744	0.681278	Q3TIV5-2;Q3TIV5	Q3TIV5-2;Q3TIV5	Zinc finger CCCH domain-containing protein 15	Zc3h15	1	1	1	9.5	9.5	9.5	24.835	0	7.3462	328560	2	19.3504	18.0712	17.451	17.5506	18.1535	17.1247
	0.661216	0.285154	Q3TWW8;A0A0A6YXX6	Q3TWW8;A0A0A6YXX6	Serine/arginine-rich splicing factor 6	Srsf6	12	12	8	30.7	30.7	20.4	39.025	0	33.201	207110000	112	23.4233	23.6922	23.8685	23.4894	23.0859	23.5533
	0.151465	0.372476	Q3TXS7;J3QN38	Q3TXS7;J3QN38	26S proteasome non-ATPase regulatory subunit 1	Psmd1;Gm21972	4	4	4	6.4	6.4	6.4	105.73	0	4.0321	3007100	6	18.2246	18.9477	18.3673	18.4259	16.4757	19.5207
	0.0298727	-0.0544993	Q3U1J4	Q3U1J4	DNA damage-binding protein 1	Ddb1	5	5	5	5.5	5.5	5.5	126.85	0	11.224	6407000	11	17.4946	18.7555	18.192	19.1358	17.4565	18.0133
	0.158978	0.183815	Q3U2E2	Q3U2E2	Zinc finger MYM-type protein 5	Zmym5	31	28	28	60.3	55.5	55.5	70.07	0	323.31	586930000	270	17.8198	18.4085	18.5299	17.3762	18.1704	18.6602
	2.65738	-2.02013	Q3U2G2;Q61316	Q3U2G2;Q61316	Heat shock 70 kDa protein 4	Hspa4	2	2	2	5	5	5	94.208	0.0085837	2.1589	4625100	5	17.4287	17.9563	17.3198	19.9615	19.5751	19.2284
	0.185134	-0.330798	Q3U741;Q501J6;Q501J6-2	Q3U741;Q501J6;Q501J6-2	Probable ATP-dependent RNA helicase DDX17	Ddx17	11	5	5	19.5	9.5	9.5	72.584	0	9.26	14171000	19	20.6375	18.7132	20.764	20.6801	20.1778	20.2492
	1.48073	1.8585	Q3U9G9;A0A0A6YWS3;A0A0A6YXW3;A0A0A6YXT6;A0A0A6YW01	Q3U9G9	Lamin-B receptor	Lbr	3	3	3	5.8	5.8	5.8	71.439	0	5.2394	7579200	8	20.1907	19.5246	21.4068	18.2584	18.4105	18.8777
	0.422877	0.315179	Q3UEB3-3;Q3UEB3-2;Q3UEB3	Q3UEB3-3;Q3UEB3-2;Q3UEB3	Poly(U)-binding-splicing factor PUF60	Puf60	9	9	9	32.5	32.5	32.5	54.028	0	39.703	71169000	81	22.485	21.9236	22.3771	22.3297	21.4319	22.0787
	0.899732	1.98641	Q3UGC7	Q3UGC7	Eukaryotic translation initiation factor 3 subunit J-A	Eif3j1	3	3	1	23.8	23.8	11.1	29.343	0	12.894	13840000	20	20.9518	18.6717	21.0571	19.5484	17.3008	17.8722
	0.0978164	-0.329594	Q3UHX2	Q3UHX2	28 kDa heat- and acid-stable phosphoprotein	Pdap1	3	3	3	21.5	21.5	21.5	20.605	0	7.0189	9943200	10	16.7835	20.355	20.0846	19.8988	19.6395	18.6736
	0.49525	-0.546201	Q3UHX9-2;Q3UHX9	Q3UHX9-2;Q3UHX9	Putative methyltransferase C9orf114 homolog	D2Wsu81e	2	2	2	11.3	11.3	11.3	37.961	0	5.1258	6818600	9	18.6146	18.4868	17.9953	19.7968	18.4559	18.4826
	0.377564	0.933997	Q3UJB0	Q3UJB0		Sf3b2	2	2	2	5.6	5.6	5.6	98.197	0	5.9393	5520100	7	20.1221	17.5248	20.8733	18.5812	18.1852	18.9517
	0.695031	0.487022	Q3UKJ7-2;Q3UKJ7	Q3UKJ7-2;Q3UKJ7	WD40 repeat-containing protein SMU1;WD40 repeat-containing protein SMU1, N-terminally processed	Smu1	2	2	2	6	6	6	37.548	0.0099432	2.1335	343210	2	18.0119	18.7638	17.8801	17.4252	17.9745	17.7951
	0.493654	-0.901979	Q3UL36;A0A140LIS5;Q3UL36-2	Q3UL36;A0A140LIS5;Q3UL36-2	Arginine and glutamate-rich protein 1	Arglu1	5	5	5	14.8	14.8	14.8	32.887	0	6.1322	24691000	11	17.2174	17.5236	17.7133	18.0705	17.2157	19.8742
	1.00114	0.270645	Q3ULD5	Q3ULD5	Methylcrotonoyl-CoA carboxylase beta chain, mitochondrial	Mccc2	24	24	24	48	48	48	61.378	0	126.92	614740000	379	25.8101	26.2181	25.9132	25.6779	25.676	25.7756
	0.508133	-3.06859	Q3UV17	Q3UV17	Keratin, type II cytoskeletal 2 oral	Krt76	9	1	1	12.5	1.5	1.5	62.844	0	17.062	1241600000	51	18.5577	26.6751	26.1895	26.3553	27.3388	26.9339
	1.0021	0.987731	Q3V1V3	Q3V1V3	ESF1 homolog	Esf1	6	6	6	9	9	9	98.047	0	8.0375	4744400	7	18.2587	18.188	17.9359	17.9604	16.4015	17.0575
	1.02707	-1.5511	Q4V9W2;Q4V9W2-2	Q4V9W2;Q4V9W2-2	Protein SREK1IP1	Srek1ip1	2	2	2	11.8	11.8	11.8	18.151	0.0017007	3.6868	35409000	22	18.9298	21.3227	20.53	21.6772	21.7843	21.9743
	0.560627	0.725122	Q542V3;Q8VE97	Q542V3;Q8VE97	Serine/arginine-rich splicing factor 4	Srsf4	5	1	1	9.8	2.6	2.6	56.248	0.0097493	2.0047	425420	3	18.1253	18.4933	18.7645	17.8011	16.7642	18.6424
	0.172914	0.140757	Q569Z6;Q8BZN7;F6YSQ2;F6YH92;F7AB07	Q569Z6;Q8BZN7	Thyroid hormone receptor-associated protein 3	Thrap3	14	14	13	20	20	18.8	108.18	0	26.287	77081000	78	22.4305	23.076	22.5781	22.1294	22.5787	22.9542
	1.26771	0.901656	Q5SQB0;Q61937;Q9DAY9;Q5SQB5	Q5SQB0;Q61937;Q9DAY9;Q5SQB5	Nucleophosmin	Npm1	14	14	14	63.3	63.3	63.3	29.524	0	323.31	1360400000	459	27.4529	26.5152	26.5198	25.8093	25.808	26.1655
	0.198631	0.551842	Q5SUF2;Q5SUF2-3;Q5SUF2-2;F7CR21;F7A7G1	Q5SUF2;Q5SUF2-3;Q5SUF2-2	Luc7-like protein 3	Luc7l3	5	5	5	15.7	15.7	15.7	51.45	0	14.726	14696000	25	20.7627	18.0044	20.8326	19.3161	18.4047	20.2234
	1.18334	2.13647	Q5SVQ0-5;Q5SVQ0-4;Q5SVQ0-2;Q5SVQ0-3;Q5SVQ0;F6S4B9	Q5SVQ0-5;Q5SVQ0-4;Q5SVQ0-2;Q5SVQ0-3;Q5SVQ0	Histone acetyltransferase KAT7	Kat7	5	5	5	15.3	15.3	15.3	60.25	0	21.746	13595000	18	18.0899	19.5888	20.4584	18.0137	16.3279	17.3861
	1.09545	-1.00237	Q5SWU9;Q5SWU9-2;V9GWS0;V9GXY1;A0A0R4J1S9;V9GWS1;V9GWR9	Q5SWU9;Q5SWU9-2	Acetyl-CoA carboxylase 1;Biotin carboxylase	Acaca	136	136	119	60.3	60.3	53.7	265.25	0	323.31	17570000000	4341	30.4073	29.0101	30.1523	30.8571	30.8186	30.9012
	0.448547	-1.44322	Q5SXR6;Q68FD5;F6Z1R4	Q5SXR6;Q68FD5	Clathrin heavy chain;Clathrin heavy chain 1	Cltc	6	6	6	5.7	5.7	5.7	191.98	0	8.6314	8621500	11	18.8041	17.8223	17.2007	21.9863	18.2345	17.9359
	0.253636	0.330052	Q60605-2;Q60605;Q8CI43	Q60605-2;Q60605	Myosin light polypeptide 6	Myl6	4	4	4	33.1	33.1	33.1	16.961	0	10.871	14179000	21	20.7127	19.8494	20.1258	20.3527	19.0001	20.3448
	1.73414	0.748145	Q60668-3;Q60668;E9Q5B6;F6ZV59;G5E8G0;G3X9W0;Q60668-4;Q60668-2;F6SHF3	Q60668-3;Q60668;E9Q5B6;F6ZV59;G5E8G0;G3X9W0;Q60668-4;Q60668-2	Heterogeneous nuclear ribonucleoprotein D0	Hnrnpd	4	4	4	16.3	16.3	16.3	32.754	0	7.6508	28490000	32	21.6948	21.6891	21.8997	20.7635	20.9081	21.3674
	1.70962	-0.654877	Q60749;A0A087WSL3;A0A087WR32;Q9WU01-2;Q9R226;Q9WU01	Q60749;A0A087WSL3;A0A087WR32;Q9WU01-2;Q9R226;Q9WU01	KH domain-containing, RNA-binding, signal transduction-associated protein 1;KH domain-containing, RNA-binding, signal transduction-associated protein 2;KH domain-containing, RNA-binding, signal transduction-associated protein 3	Khdrbs1;Khdrbs2;Khdrbs3	2	2	2	5.2	5.2	5.2	48.37	0.0086831	2.2027	2407400	3	18.9403	18.6204	18.7802	19.7018	19.4085	19.1953
	0.102668	0.207583	Q60848;Q60848-2;D3Z414	Q60848;Q60848-2	Lymphocyte-specific helicase	Hells	6	6	6	10.8	10.8	10.8	95.125	0	20.992	11167000	17	20.9756	18.9974	19.0039	19.9291	18.8732	19.5519
	0.262706	0.430615	Q60865;F6YLI0	Q60865	Caprin-1	Caprin1	9	9	9	25.7	25.7	25.7	78.168	0	23.994	25983000	27	21.3104	19.9454	21.8565	21.1928	20.0773	20.5503
	1.26661	1.03277	Q60872;Q8BX20;Q3UTA4;Q3TQZ4;M0QWL1;J3QP87;J3QNT6;F6YNI8;J3QPQ5;Q3UT53;J3QQ02;J3QPI8;J3QMW5;D3Z367	Q60872;Q8BX20;Q3UTA4;Q3TQZ4;M0QWL1;J3QP87;J3QNT6	Eukaryotic translation initiation factor 1A	Eif1a;Gm5662;Gm8300;Gm2016;Gm21936;Gm2035;Gm5039	6	6	2	47.9	47.9	7.6	16.502	0	60.308	115020000	53	22.8082	22.662	23.8155	22.0869	21.8399	22.2606
	0.384471	0.863348	Q60960;G3UXT6;G3UZK5	Q60960;G3UXT6;G3UZK5	Importin subunit alpha-5;Importin subunit alpha-5, N-terminally processed	Kpna1	2	2	1	6.1	6.1	3.3	60.182	0	4.6342	857790	4	17.6842	18.3406	17.9697	18.8053	15.6084	16.9908
	0.531828	0.345807	Q60972	Q60972	Histone-binding protein RBBP4	Rbbp4	7	7	4	22.6	22.6	15.5	47.655	0	22.085	88170000	70	23.0073	22.2271	22.8452	22.5803	22.0412	22.4206
	0.750443	1.10853	Q61029;Q61029-3;Q61029-2;Q61033-2;Q61029-4;Q61033	Q61029;Q61029-3;Q61029-2	Lamina-associated polypeptide 2, isoforms beta/delta/epsilon/gamma	Tmpo	5	5	5	17.3	17.3	17.3	50.372	0	6.9673	7887700	10	18.4144	19.6805	19.6619	17.3114	17.9811	19.1387
	0.1274	-0.257287	Q61048	Q61048	WW domain-binding protein 4	Wbp4	1	1	1	8.5	8.5	8.5	42.136	0.0015773	2.8323	697540	1	18.5512	17.5465	18.7477	18.1846	17.6506	19.7819
	0.104864	-0.160992	Q61081	Q61081	Hsp90 co-chaperone Cdc37;Hsp90 co-chaperone Cdc37, N-terminally processed	Cdc37	4	4	3	17.2	17.2	13.2	44.593	0	11.776	7879100	15	20.2475	18.5911	18.794	19.7393	19.1672	19.2091
	0.392639	-0.44636	Q61136	Q61136	Serine/threonine-protein kinase PRP4 homolog	Prpf4b	11	11	11	14.6	14.6	14.6	116.97	0	17.929	24662000	40	20.2985	20.3196	20.8581	21.4791	20.0591	21.2771
	0.463488	0.843762	Q61164	Q61164	Transcriptional repressor CTCF	Ctcf	5	5	5	13.7	13.7	13.7	83.745	0	15.069	8363900	12	17.7317	18.3396	18.5975	18.8203	16.9785	16.3389
	0.995398	-1.50032	Q61171;D3Z4A4	Q61171;D3Z4A4	Peroxiredoxin-2	Prdx2	2	2	2	14.1	14.1	14.1	21.778	0.0016077	2.9777	8972200	9	19.3571	17.8096	17.8904	20.8129	19.1517	19.5934
	0.338262	0.617805	Q61584-5;Q61584-6;Q61584-4;Q61584-3;Q61584;A0A0G2JEP0;Q61584-2;A0A0H2UH27;Q61584-7;Q6P5B5;A0A0G2JGL6;E9QAS9;E9QAT0;D3Z6U8;E9QNF5;Q6AXB7;E9QAS8;P35922-9;P35922-8;P35922-3;P35922-7;P35922-2;P35922;Q9WVR4	Q61584-5;Q61584-6;Q61584-4;Q61584-3;Q61584;A0A0G2JEP0;Q61584-2;A0A0H2UH27;Q61584-7	Fragile X mental retardation syndrome-related protein 1	Fxr1	15	15	15	35.1	35.1	35.1	69.714	0	42.621	68881000	67	22.4369	20.8153	21.7856	22.0684	21.0889	20.027
	0.235565	-0.665265	Q61586	Q61586	Glycerol-3-phosphate acyltransferase 1, mitochondrial	Gpam	1	1	1	1.6	1.6	1.6	93.703	0.0096154	1.9328	2255100	3	17.206	18.2238	17.1316	19.034	16.0924	19.4308
	0.802697	0.307044	Q8BTS0;Q61656;S4R1I6;B1ARB9;B1ARC0;S4R1E3	Q8BTS0;Q61656;S4R1I6	Probable ATP-dependent RNA helicase DDX5	Ddx5	28	28	22	46.5	46.5	35.9	69.265	0	127.79	415090000	304	25.1058	24.7124	25.1711	24.8549	24.4985	24.7147
	0.271175	1.13283	Q61686;D3Z0U2	Q61686	Chromobox protein homolog 5	Cbx5	10	9	9	57.1	50.8	50.8	22.186	0	71.921	159390000	108	22.6082	18.1128	22.8063	21.3868	19.3998	19.3422
	0.320127	0.369275	Q61687;F6RDB7;Q8C2S3;A0A0G2JED2;Q3UY26;A0A0G2JGH3;Q3TA30;A0A0G2JFG6;A0A0G2JFR8;A6PWL2;A0A0G2JF35	Q61687	Transcriptional regulator ATRX	Atrx	106	106	89	44.6	44.6	37.8	278.58	0	323.31	3966900000	1001	18.9355	18.5252	17.4696	18.046	17.5872	18.1892
	0.0345277	0.0910848	Q61881;D3Z6N3	Q61881;D3Z6N3	DNA replication licensing factor MCM7	Mcm7	8	8	8	17.8	17.8	17.8	81.21	0	34.329	22334000	26	20.7278	18.4012	20.8054	20.5203	19.102	20.0389
	0.492607	-1.26969	Q61990;Q61990-2;Q61990-3	Q61990;Q61990-2;Q61990-3	Poly(rC)-binding protein 2	Pcbp2	8	4	4	35.4	22.4	22.4	38.221	0	9.7358	29436000	26	21.3927	17.6583	19.9656	21.317	21.1167	20.3919
	0.0461104	-0.0853316	Q62074	Q62074	Protein kinase C iota type	Prkci	1	1	1	2.7	2.7	2.7	68.203	0.0086083	2.1702	0	1	17.8664	18.4821	17.063	18.8335	17.2537	17.5802
	2.29769	1.27644	Q62093	Q62093	Serine/arginine-rich splicing factor 2	Srsf2	7	7	7	30.8	30.8	30.8	25.476	0	39.307	154380000	112	24.1069	23.6046	24.1014	22.6173	22.4147	22.9515
	0.50859	-0.854299	Q62167;P16381	Q62167;P16381	ATP-dependent RNA helicase DDX3X;Putative ATP-dependent RNA helicase Pl10	Ddx3x;D1Pas1	16	15	5	34.4	32.8	15	73.101	0	51.561	62368000	64	21.661	19.882	22.1564	22.2337	21.5943	22.4344
	0.0414174	0.0756798	Q62241	Q62241	U1 small nuclear ribonucleoprotein C	Snrpc	2	2	2	13.2	13.2	13.2	17.364	0.0016639	3.407	3238000	7	17.8808	18.3542	18.7073	18.6458	17.1049	18.9645
	0.461769	0.287226	Q62318;Q62318-2	Q62318;Q62318-2	Transcription intermediary factor 1-beta	Trim28	23	23	23	42.7	42.7	42.7	88.846	0	230.94	621180000	462	25.9301	25.2177	25.68	25.6353	25.0541	25.2767
	0.167112	0.542831	Q62376;A0A1B0GRR8;Q62376-2;A0A1B0GR44;A0A1B0GR69;A0A1B0GRV8;A0A1B0GSX5;A0A1B0GR50	Q62376;A0A1B0GRR8;Q62376-2;A0A1B0GR44	U1 small nuclear ribonucleoprotein 70 kDa	Snrnp70	7	7	7	26.1	26.1	26.1	51.991	0	11.581	26915000	25	21.0802	19.2898	21.3355	17.9702	20.7519	21.3549
	2.92189	1.64466	Q62446	Q62446	Peptidyl-prolyl cis-trans isomerase FKBP3	Fkbp3	8	8	8	46	46	46	25.147	0	82.902	166000000	139	24.1687	23.8457	24.3608	22.2251	22.5479	22.6683
	0.658908	1.3413	Q63850;A0A140LJH5;A0A140LJ77	Q63850;A0A140LJH5;A0A140LJ77	Nuclear pore glycoprotein p62	Nup62	2	2	2	6.7	6.7	6.7	53.254	0.0097357	1.9926	1215800	1	18.8948	18.3214	19.9341	19.2836	17.0654	16.7774
	1.69267	1.1948	Q64152-2;Q64152	Q64152-2;Q64152	Transcription factor BTF3	Btf3	6	6	6	52.5	52.5	52.5	17.699	0	84.755	116260000	85	23.998	23.1331	23.5204	22.3398	22.0174	22.7099
	0.486715	0.491874	Q64737;Q64737-2;D6RCG1	Q64737;Q64737-2	Trifunctional purine biosynthetic protein adenosine-3;Phosphoribosylamine--glycine ligase;Phosphoribosylformylglycinamidine cyclo-ligase;Phosphoribosylglycinamide formyltransferase	Gart	10	10	10	16.9	16.9	16.9	107.5	0	20.308	16809000	27	19.9584	19.3404	19.3241	18.2925	19.5696	19.2852
	1.08327	0.644828	Q66JS6	Q66JS6	Eukaryotic translation initiation factor 3 subunit J-B	Eif3j2	3	1	1	24.3	11.8	11.8	29.485	0.0017182	3.8802	558880	1	18.3934	18.5043	18.428	17.2454	18.014	18.1318
	1.40783	1.97183	Q6A068	Q6A068	Cell division cycle 5-like protein	Cdc5l	8	8	8	17.5	17.5	17.5	92.188	0	18.376	7474700	13	19.7276	18.2416	19.9572	17.5683	16.613	17.8296
	0.60874	0.677521	Q6DFW4;A0A0A0MQ76;A0A087WQ46;A0A087WP00;A0A087WNW0;A0A087WSU5;A0A087WSL8	Q6DFW4;A0A0A0MQ76;A0A087WQ46	Nucleolar protein 58	Nop58	12	12	12	30.8	30.8	30.8	60.342	0	74.1	109390000	114	22.364	22.5614	23.583	22.746	22.1109	21.6189
	0.105404	0.238211	Q6J1H4-2;Q6J1H4	Q6J1H4-2;Q6J1H4	Undifferentiated embryonic cell transcription factor 1	Utf1	5	5	5	30	30	30	32.129	0	83.557	20018000	13	19.1464	17.478	16.3924	17.1799	17.4274	17.6948
	0.128108	0.267635	Q6NS46	Q6NS46	Protein RRP5 homolog	Pdcd11	4	4	4	4.1	4.1	4.1	207.78	0	10.175	5389800	9	19.0118	18.2411	18.9929	19.9226	17.8613	17.659
	0.577604	0.741289	Q6NV83-3;Q6NV83-2;Q6NV83;A0A087WQT2;A0A087WR93;A0A087WRG2	Q6NV83-3;Q6NV83-2;Q6NV83;A0A087WQT2;A0A087WR93;A0A087WRG2	U2 snRNP-associated SURP motif-containing protein	U2surp	2	2	2	2.8	2.8	2.8	113.26	0	10.294	2035700	2	18.2979	18.2678	18.2958	16.5392	17.58	18.5184
	0.520033	1.3611	Q6NZB0;A2ALF0;A2ALF3;F6TQL3;F6QIL6;D3Z4I5;F7CXJ2	Q6NZB0;A2ALF0;A2ALF3;F6TQL3	DnaJ homolog subfamily C member 8	Dnajc8	3	3	3	19.4	19.4	19.4	29.812	0	6.631	5298700	12	20.8573	17.8292	17.6693	18.3575	16.666	17.2491
	0.196143	0.756809	Q6P1F6;Q925E7;F6RV17;Q6ZWR4-3;Q6ZWR4;Q6ZWR4-2;G3UXS9;Q8BG02	Q6P1F6;Q925E7	Serine/threonine-protein phosphatase 2A 55 kDa regulatory subunit B alpha isoform;Serine/threonine-protein phosphatase 2A 55 kDa regulatory subunit B delta isoform	Ppp2r2a;Ppp2r2d	7	7	7	22.6	22.6	22.6	51.691	0	37.425	24618000	30	21.5465	18.4171	21.7179	17.7591	20.8973	20.7547
	0.109456	0.297309	Q6P4T2	Q6P4T2	U5 small nuclear ribonucleoprotein 200 kDa helicase	Snrnp200	4	4	4	2.9	2.9	2.9	244.54	0	15.271	4222600	10	17.5031	18.0722	18.6467	19.2635	16.0796	17.987
	1.41009	1.69435	Q6P542	Q6P542	ATP-binding cassette sub-family F member 1	Abcf1	5	5	5	9.2	9.2	9.2	94.944	0	11.706	8586600	12	19.8216	18.5506	19.8148	16.9701	18.0086	18.1252
	0.220329	0.403014	Q6P5B0	Q6P5B0	RRP12-like protein	Rrp12	1	1	1	1.8	1.8	1.8	143.13	0.0086331	2.1816	929070	2	17.9978	18.7821	16.8434	18.3011	16.8162	17.2971
	1.14469	1.60045	Q6PAC3	Q6PAC3	DDB1- and CUL4-associated factor 13	Dcaf13	1	1	1	4.3	4.3	4.3	51.456	0.0087336	2.236	898660	1	19.5047	17.7856	19.1132	18.0041	16.8322	16.7658
	0.225959	-0.198172	Q6PE01	Q6PE01	U5 small nuclear ribonucleoprotein 40 kDa protein	Snrnp40	2	2	2	16.2	16.2	16.2	39.275	0.0016835	3.6126	3858200	5	18.4324	18.3474	18.2367	19.1342	17.9632	18.5135
	0.932598	0.724174	Q6PFB2;Q8VE37	Q6PFB2;Q8VE37	Regulator of chromosome condensation	Rcc1	1	1	1	3.5	3.5	3.5	46.374	0.0061069	2.5633	2971300	8	19.067	18.3325	17.9258	17.8716	17.8479	17.4332
	0.134177	0.282463	Q6PGF5	Q6PGF5		Bms1	8	8	8	9.7	9.7	9.7	145.41	0	20.134	9899600	22	18.2985	18.7809	19.8242	19.0841	19.5244	17.4477
	0.102012	-0.141995	Q6ZQ38	Q6ZQ38	Cullin-associated NEDD8-dissociated protein 1	Cand1	2	2	2	2.1	2.1	2.1	136.33	0	4.1874	982800	2	18.2127	18.4272	17.7872	18.9767	17.4039	18.4724
	0.867081	-1.27438	Q6ZWN5;F7CJS8;D3YWH9;Q9CXW7;D3Z673;D3YUV6	Q6ZWN5;F7CJS8;D3YWH9;Q9CXW7	40S ribosomal protein S9	Rps9	16	16	16	52.6	52.6	52.6	22.591	0	60.843	597340000	140	23.7468	21.758	23.7345	24.3585	24.6556	24.0483
	1.11789	-0.481237	Q6ZWV3;I7HLV2;P86048;A0A1B0GXC3	Q6ZWV3;I7HLV2;P86048	60S ribosomal protein L10;60S ribosomal protein L10-like	Rpl10;Rpl10l	11	11	11	50.9	50.9	50.9	24.604	0	85.742	389470000	142	23.7832	24.0171	24.4481	24.4761	24.6659	24.5501
	0.226133	0.26825	Q6ZWV7;G3UWD7;F6XS56	Q6ZWV7;G3UWD7	60S ribosomal protein L35	Rpl35;Gm10269	4	4	4	22	22	22	14.552	0	98.7	977370000	81	25.2588	26.512	25.2798	25.8329	25.2057	25.2072
	2.3403	1.54407	Q6ZWX6	Q6ZWX6	Eukaryotic translation initiation factor 2 subunit 1	Eif2s1	12	12	12	49.2	49.2	49.2	36.108	0	72.986	79719000	69	23.2109	22.5474	23.1669	21.5776	21.1059	21.6095
	0.571706	0.285541	Q6ZWY3;D6RH49;D3YYB0;A0A0G2JEX7	Q6ZWY3;D6RH49;D3YYB0	40S ribosomal protein S27-like;40S ribosomal protein S27	Rps27l	4	1	1	41.7	13.1	13.1	9.4771	0	4.7082	43068000	28	22.1845	21.4858	21.5941	21.4266	21.5635	21.4177
	0.0237972	-0.0375023	Q6ZWZ6;P63323	Q6ZWZ6;P63323	40S ribosomal protein S12	Rps12	4	4	4	41.7	41.7	41.7	14.515	0	82.969	152220000	91	23.4715	22.383	24.0978	23.1847	23.1985	23.6816
	0.50531	-0.307919	Q6ZWZ7;Q9CPR4;B2RY53	Q6ZWZ7;Q9CPR4	60S ribosomal protein L17	Rpl17	10	10	10	49.5	49.5	49.5	21.397	0	174.1	1053400000	324	25.9034	25.3812	25.5985	26.0126	26.2713	25.5231
	2.54884	1.93289	Q76MZ3;G3UWL2	Q76MZ3	Serine/threonine-protein phosphatase 2A 65 kDa regulatory subunit A alpha isoform	Ppp2r1a	4	4	4	8.7	8.7	8.7	65.322	0	7.3359	6940100	10	20.1934	19.4089	20.2424	17.8365	18.2438	17.9657
	0.128755	-0.173641	Q78WZ7	Q78WZ7	DNA-directed RNA polymerase I subunit RPA43	Twistnb	1	1	1	5.8	5.8	5.8	36.721	0.0060698	2.5407	1200900	1	18.1648	18.269	17.7504	18.681	17.2975	18.7266
	0.577344	1.77942	Q7TNC4-2;Q7TNC4-3;Q7TNC4-4;Q7TNC4;E9Q715;Q05CX5	Q7TNC4-2;Q7TNC4-3;Q7TNC4-4;Q7TNC4;E9Q715;Q05CX5	Putative RNA-binding protein Luc7-like 2	Luc7l2	5	5	3	16.3	16.3	10.8	38.611	0	8.0936	11537000	20	20.4987	18.255	20.6391	17.4337	16.411	20.2099
	0.671403	1.4628	Q7TNV0;E9Q8Y1;D3YVJ6	Q7TNV0;E9Q8Y1;D3YVJ6	Protein DEK	Dek	8	8	8	24.2	24.2	24.2	43.158	0	17.976	55894000	38	21.9788	19.9078	23.0906	19.6649	20.7963	20.1275
	1.38983	1.10227	Q7TPV4	Q7TPV4	Myb-binding protein 1A	Mybbp1a	19	19	19	20.9	20.9	20.9	152.04	0	168.28	207310000	121	24.2052	23.7025	24.7411	23.4134	22.693	23.2355
	0.119841	0.185907	Q80T06;A0A0R4J1L2;Q91VK2;A0A0R4J1E2;P57776;F6ZFU0;P57776-2;P57776-3;E9QN08;D3YY68;D3YUQ9;D3YZT9;D3Z7N2	Q80T06;A0A0R4J1L2;Q91VK2;A0A0R4J1E2;P57776;F6ZFU0;P57776-2;P57776-3;E9QN08;D3YY68;D3YUQ9;D3YZT9	Elongation factor 1-delta	Eef1d	14	14	13	64.1	64.1	60.1	31.292	0	57.286	135000000	145	23.8621	22.0555	23.5453	23.1119	22.7809	23.0124
	0.359762	-1.41349	Q80X90	Q80X90	Filamin-B	Flnb	12	12	12	8.6	8.6	8.6	277.82	0	24.419	14043000	20	18.3432	18.2175	17.6117	22.6882	18.223	17.5017
	0.592819	0.553044	Q80Y44	Q80Y44	Probable ATP-dependent RNA helicase DDX10	Ddx10	3	3	3	5.4	5.4	5.4	100.74	0.0017153	3.8197	64218000	3	18.0441	17.9714	18.6344	18.1588	16.9627	17.8692
	0.109561	0.0976238	Q8BFR5;Q8BFR5-2;A0A0U1RNQ6;A0A0U1RPC4	Q8BFR5;Q8BFR5-2;A0A0U1RNQ6	Elongation factor Tu, mitochondrial	Tufm	11	11	11	27.9	27.9	27.9	49.508	0	27.575	50377000	70	22.6238	21.5844	21.7523	21.8865	21.9039	21.8772
	0.348418	-1.84964	Q8BFZ3	Q8BFZ3	Beta-actin-like protein 2	Actbl2	6	1	1	17.8	4.8	4.8	42.004	0.0015924	2.9131	51537000	6	18.0347	18.095	23.0051	23.2029	18.6434	22.8374
	0.257773	0.478356	Q8BG17	Q8BG17	Nucleolar protein 12	Nol12	1	1	1	12.9	12.9	12.9	25.356	0	5.3224	890260	2	19.0705	18.3835	17.3287	18.8341	17.4475	17.0661
	0.948015	1.06913	Q8BGD9	Q8BGD9	Eukaryotic translation initiation factor 4B	Eif4b	8	8	8	21.4	21.4	21.4	68.839	0	25.149	20478000	37	21.0705	21.0676	21.1643	20.2713	19.0235	20.8003
	0.756358	-1.59605	Q8BGQ7	Q8BGQ7	Alanine--tRNA ligase, cytoplasmic	Aars	9	9	9	13.2	13.2	13.2	106.91	0	17.531	27482000	39	21.2402	20.5603	18.0877	21.7319	21.2528	21.6916
	0.653542	0.465348	Q8BGS0-2;Q8BGS0	Q8BGS0-2;Q8BGS0	Protein MAK16 homolog	Mak16	5	5	5	22.4	22.4	22.4	34.424	0	13.227	9755600	9	18.3718	17.953	18.2299	18.2946	17.2982	17.5659
	1.15275	2.24735	Q8BGT7	Q8BGT7	Survival of motor neuron-related-splicing factor 30	Smndc1	3	3	3	19.7	19.7	19.7	26.753	0	6.5335	7687400	14	20.9789	19.8865	20.4725	17.4808	17.2024	19.9126
	0.124624	0.35593	Q8BHX3;Q8BHX3-2;Q8BHX3-3;E9Q2C7	Q8BHX3;Q8BHX3-2	Borealin	Cdca8	7	7	7	36.7	36.7	36.7	32.214	0	9.1514	9817600	12	17.2148	19.6715	17.378	16.9588	17.149	19.0887
	0.731945	-4.04816	Q8BHZ4	Q8BHZ4	Zinc finger protein 592	Znf592	1	1	1	1.5	1.5	1.5	137.51	0.0016287	3.1108	599000000	26	25.8308	17.1602	22.6304	25.7029	26.0791	25.984
	0.693664	1.53801	Q8BJW6;Q8BJW6-2;D3YZZ6;D6RFN2;D6RGA6	Q8BJW6;Q8BJW6-2;D3YZZ6	Eukaryotic translation initiation factor 2A;Eukaryotic translation initiation factor 2A, N-terminally processed	Eif2a	6	6	6	17.6	17.6	17.6	64.403	0	18.486	9276300	15	18.7359	18.3752	21.1986	18.6762	17.0143	18.0052
	0.284902	0.444328	Q8BK35	Q8BK35		Gltscr2	8	8	8	30.8	30.8	30.8	55.792	0	18.421	11160000	14	18.2366	18.7532	16.8315	17.6146	17.0039	17.8699
	0.232316	-0.601273	Q8BK64	Q8BK64	Activator of 90 kDa heat shock protein ATPase homolog 1	Ahsa1	10	10	10	40.8	40.8	40.8	38.117	0	30.433	76698000	88	23.372	20.0872	22.7717	22.6218	22.5242	22.8886
	0.934635	0.979183	Q8BK67;A2AWQ2	Q8BK67	Protein RCC2	Rcc2	13	13	13	38.8	38.8	38.8	55.983	0	38.372	81464000	76	23.2996	21.8429	23.1759	21.6819	21.6086	22.0904
	1.51703	0.685956	Q8BKC5;Q8BKC5-2	Q8BKC5;Q8BKC5-2	Importin-5	Ipo5	4	4	4	6.7	6.7	6.7	123.59	0	13.99	1563400	5	18.3007	18.7761	18.5521	17.6288	18.1591	17.7831
	1.24541	0.615026	Q8BL97-3;Q8BL97-4;Q8BL97-2;Q8BL97	Q8BL97-3;Q8BL97-4;Q8BL97-2;Q8BL97	Serine/arginine-rich splicing factor 7	Srsf7	7	6	6	38.9	38.9	38.9	17.89	0	32.833	111570000	57	22.7098	22.577	23.2549	22.2616	22.0399	22.3951
	0.507149	0.549721	Q8BME9	Q8BME9	Cerebellin-4	Cbln4	1	1	1	3.5	3.5	3.5	21.609	0.0059613	2.3682	0	1	17.8991	18.8711	18.6294	18.6358	17.3799	17.7347
	0.797954	1.34166	Q8BMJ2	Q8BMJ2	Leucine--tRNA ligase, cytoplasmic	Lars	3	3	3	5.3	5.3	5.3	134.19	0.0016863	3.6129	5011300	8	17.8596	18.5098	19.4956	18.1378	16.0894	17.6127
	0.945984	-2.14857	Q8BP47	Q8BP47	Asparagine--tRNA ligase, cytoplasmic	Nars	6	6	6	11.8	11.8	11.8	64.279	0	16.378	26482000	38	20.8886	17.9826	17.518	21.0935	20.6862	21.0552
	0.933686	-0.457321	Q8BP67;F6RSK3	Q8BP67	60S ribosomal protein L24	Rpl24	7	7	7	36.3	36.3	36.3	17.779	0	13.37	328590000	116	24.1757	23.5191	24.106	24.4769	24.4951	24.2007
	0.71243	-0.363107	Q8BTI8;Q8BTI8-3;Q8BTI8-2;A0A087WRX8;A0A087WPS9;A0A087WR98	Q8BTI8;Q8BTI8-3;Q8BTI8-2	Serine/arginine repetitive matrix protein 2	Srrm2	53	53	53	26.8	26.8	26.8	294.84	0	302.5	1455000000	793	26.7156	27.0271	26.3037	27.2439	26.9833	26.9085
	0.758737	0.635768	Q8BVY0	Q8BVY0	Ribosomal L1 domain-containing protein 1	Rsl1d1	17	17	17	51.8	51.8	51.8	50.421	0	103.53	212320000	160	23.844	23.883	24.2186	24.0386	23.208	22.7917
	1.44513	-1.12744	Q8BW10;F6YBB8;E9PW56	Q8BW10;F6YBB8;E9PW56	RNA-binding protein NOB1	Nob1	2	2	2	7.9	7.9	7.9	45.463	0	6.1562	7768200	10	18.7297	17.4822	18.1213	19.2284	19.3149	19.1721
	0.0363231	0.0542177	Q8BX22-2;Q8BX22;A2AUZ7;Q8BX22-3	Q8BX22-2;Q8BX22;A2AUZ7;Q8BX22-3	Sal-like protein 4	Sall4	2	2	2	7.2	7.2	7.2	66.215	0	5.5984	1050300	2	18.5158	18.3887	17.533	18.8856	17.786	17.6033
	0.455985	-3.26623	Q8BX70-2;Q8BX70-3;Q8BX70	Q8BX70-2;Q8BX70-3;Q8BX70	Vacuolar protein sorting-associated protein 13C	Vps13c	1	1	1	1	1	1	405.82	0	5.6578	499670000	3	18.5388	17.2768	18.5871	18.0431	27.5084	18.6499
	0.675437	0.458078	Q8C1S0	Q8C1S0	Mediator of RNA polymerase II transcription subunit 19	Med19	2	2	2	20.9	20.9	20.9	26.263	0	8.0296	3059100	4	18.1944	17.5407	18.0658	17.2538	17.229	17.9439
	0.554024	-1.07415	Q8C2Q3;E9QL13;Q8C2Q3-2	Q8C2Q3;E9QL13;Q8C2Q3-2	RNA-binding protein 14	Rbm14	5	5	5	7.9	7.9	7.9	69.448	0.0017212	3.8891	9220500	10	17.7455	20.5875	18.8486	20.0435	20.5727	19.7877
	0.100406	-0.367744	Q8C2Q8;Q91VR2;A2AKU9;A2AKV1;A2AKV2;A2AKV3;A2AKV0	Q8C2Q8;Q91VR2;A2AKU9;A2AKV1;A2AKV2;A2AKV3	ATP synthase subunit gamma;ATP synthase subunit gamma, mitochondrial	Atp5c1	7	7	7	25.5	25.5	25.5	30.255	0	7.5598	7502000	15	20.3094	18.5164	17.9666	21.1292	17.3006	19.4658
	0.739589	0.940969	Q8C4U3	Q8C4U3	Secreted frizzled-related protein 1	Sfrp1	3	3	3	12.1	12.1	12.1	35.412	0	4.9927	4905600	8	18.8268	18.2281	17.1404	17.745	16.8526	16.7747
	0.236237	-0.265996	Q8C5R8	Q8C5R8		Prps1l1	1	1	1	4.1	4.1	4.1	34.82	0.009901	2.0923	5609300	6	18.4969	17.8344	19.0383	19.2414	18.6144	18.3118
	0.0983165	-0.152942	Q8C605;Q9WUA3	Q8C605;Q9WUA3	ATP-dependent 6-phosphofructokinase;ATP-dependent 6-phosphofructokinase, platelet type	Pfkp	1	1	1	2.7	2.7	2.7	85.546	0	6.6275	2347800	3	19.3023	18.902	17.6546	18.7609	18.3381	19.2187
	0.739246	2.27702	Q8C796;A0A0R4J1I0;D3YUX3	Q8C796;A0A0R4J1I0	REST corepressor 2	Rcor2	25	25	24	62.1	62.1	60.6	57.907	0	302.28	355130000	187	18.4556	18.5899	22.578	18.1766	16.8086	17.8072
	1.3772	0.840224	Q8CCI5	Q8CCI5	RING1 and YY1-binding protein	Rybp	1	1	1	7.5	7.5	7.5	24.776	0	15.195	1208100	3	18.2721	18.7223	19.221	18.0437	17.779	17.8721
	0.38484	0.406692	Q8CCK0	Q8CCK0	Core histone macro-H2A.2	H2afy2	4	2	2	14.2	7.3	7.3	40.092	0.0060606	2.5366	3714400	5	17.3172	18.7615	18.1064	17.9584	17.5404	17.4662
	0.539265	0.391041	Q8CGC6	Q8CGC6	RNA-binding protein 28	Rbm28	2	2	2	3.6	3.6	3.6	84.213	0.0096685	1.9595	510000	3	18.5471	17.562	17.9672	17.9109	17.5662	17.4263
	0.618575	1.31657	Q8CGC7	Q8CGC7	Bifunctional glutamate/proline--tRNA ligase;Glutamate--tRNA ligase;Proline--tRNA ligase	Eprs	10	10	10	9.9	9.9	9.9	170.08	0	21.114	21371000	38	22.0827	20.6513	20.4964	21.1138	19.8613	18.3055
	0.892249	1.52481	Q8CGF7-3;Q8CGF7-2;Q8CGF7	Q8CGF7-3;Q8CGF7-2;Q8CGF7	Transcription elongation regulator 1	Tcerg1	2	2	2	3.5	3.5	3.5	116.05	0	4.8583	2379300	4	19.628	17.7552	20.2536	17.791	17.182	18.0894
	0.614084	-0.526442	Q8CI11;Q8CI11-2	Q8CI11;Q8CI11-2	Guanine nucleotide-binding protein-like 3	Gnl3	25	25	25	48	48	48	60.786	0	185.17	324880000	231	24.3326	23.3958	23.5401	24.7852	24.0551	24.0076
	0.161133	-0.171836	Q8JZQ9	Q8JZQ9	Eukaryotic translation initiation factor 3 subunit B	Eif3b	6	6	6	13.7	13.7	13.7	91.369	0	24.053	7786600	13	17.3161	18.3521	17.878	18.1164	17.5194	18.4259
	0.32951	0.189913	Q8K019-2;Q8K019;A0A087WQA0;Q8K019-3;A0A087WRF8	Q8K019-2;Q8K019;A0A087WQA0;Q8K019-3	Bcl-2-associated transcription factor 1	Bclaf1	12	11	0	17.8	16.6	0	105.83	0	51.527	116590000	95	22.7888	23.5596	23.4087	23.0913	23.085	23.0112
	0.509194	0.604869	Q9D4G5;Q8K205	Q9D4G5;Q8K205		Pop1	2	2	2	3.2	3.2	3.2	114.03	0.0099573	2.1422	1776800	6	18.7285	17.954	17.8282	16.9675	18.4176	17.311
	0.22705	0.346045	Q8K224	Q8K224	N-acetyltransferase 10	Nat10	9	9	9	15.1	15.1	15.1	115.42	0	51.368	10653000	15	17.9755	19.3815	17.7027	18.478	17.4734	18.0703
	0.0637679	0.0954425	Q8K2B3	Q8K2B3	Succinate dehydrogenase [ubiquinone] flavoprotein subunit, mitochondrial	Sdha	2	2	2	7.1	7.1	7.1	72.585	0	4.8865	1775400	3	18.2786	18.4498	17.693	17.9822	17.2687	18.8842
	0.80403	1.55943	Q8K2T8	Q8K2T8	RNA polymerase II-associated factor 1 homolog	Paf1	4	4	4	12.9	12.9	12.9	60.518	0	5.2258	2227100	7	17.7933	20.0567	19.1063	18.0459	16.2036	18.0286
	1.72111	1.11989	Q8K301	Q8K301	Probable ATP-dependent RNA helicase DDX52	Ddx52	1	1	1	3.8	3.8	3.8	67.473	0.0016611	3.3622	1580400	2	19.366	18.4437	18.6156	17.647	17.5754	17.8432
	1.03075	2.24942	Q8K310;A0A087WSP7;A0A087WQZ1;A0A087WSU2;A0A087WQD6;A0A087WNP3;A0A087WPU5;A0A087WPQ5;A0A087WQ54;A0A087WQP4;A0A087WSF8;A0A087WNW7	Q8K310;A0A087WSP7;A0A087WQZ1	Matrin-3	Matr3	14	14	14	24.8	24.8	24.8	94.629	0	57.345	37572000	50	21.6516	19.9756	23.0161	20.2446	19.2249	18.4255
	0.014202	0.0216808	Q8K3F7	Q8K3F7	L-threonine 3-dehydrogenase, mitochondrial	Tdh	3	3	3	14.2	14.2	14.2	41.461	0	15.83	9753200	18	20.304	18.6561	19.3629	19.749	19.2828	19.2261
	0.430978	0.653183	Q8QZY1	Q8QZY1	Eukaryotic translation initiation factor 3 subunit L	Eif3l	2	2	2	5.1	5.1	5.1	66.612	0.0017094	3.7428	2762900	3	17.6125	19.1081	18.7696	18.4718	16.9379	18.1211
	0.634659	0.598324	Q8R010	Q8R010	Aminoacyl tRNA synthase complex-interacting multifunctional protein 2	Aimp2	1	1	1	7.8	7.8	7.8	35.377	0.0015699	2.8238	1819000	1	18.2692	17.8946	18.0434	18.2594	17.2759	16.877
	0.300248	0.593244	Q8R0G9	Q8R0G9	Nuclear pore complex protein Nup133	Nup133	3	3	3	3.5	3.5	3.5	128.62	0.0087209	2.2316	8270200	3	18.4048	19.0947	16.8407	18.2823	16.7347	17.5435
	1.33743	1.40988	Q8R1B4;M0QWV3	Q8R1B4	Eukaryotic translation initiation factor 3 subunit C	Eif3c	5	5	5	6.6	6.6	6.6	105.53	0	7.6368	7623800	14	20.1922	19.7496	20.1059	19.4797	18.4887	17.8497
	0.644403	0.603845	Q8VDD5;Q8BXF2;E9QPE7;K3W4R2;Q5SV64;Q3UH59;O08638-2;O08638;Q61879;Q6URW6-2;Q6URW6;Q6URW6-3	Q8VDD5	Myosin-9	Myh9	8	8	8	7.2	7.2	7.2	226.37	0	12.874	7997300	16	18.779	18.6811	18.4219	17.9403	18.7707	17.3593
	0.599455	-1.02546	Q8VDM4;E9Q2S8	Q8VDM4	26S proteasome non-ATPase regulatory subunit 2	Psmd2	8	8	8	11.1	11.1	11.1	100.2	0	43.261	13537000	29	19.7859	17.7454	20.0308	20.6802	19.8362	20.1221
	0.166097	0.311375	Q8VDN2;D3YYN7;A0A0G2JGX4;Q8VCE0;Q6PIC6;Q6PIE5	Q8VDN2;D3YYN7;A0A0G2JGX4;Q8VCE0;Q6PIC6;Q6PIE5	Sodium/potassium-transporting ATPase subunit alpha-1;Sodium/potassium-transporting ATPase subunit alpha-3;Sodium/potassium-transporting ATPase subunit alpha-2	Atp1a1;Atp1a2;Atp1a3	2	2	2	2.9	2.9	2.9	112.98	0.0030722	2.6241	0	2	18.127	17.8804	17.9028	17.4945	16.533	18.9485
	0.0985829	-0.217356	Q8VDW0;Q8VDW0-2	Q8VDW0;Q8VDW0-2	ATP-dependent RNA helicase DDX39A	Ddx39a	2	2	2	6.8	6.8	6.8	49.067	0.0030912	2.6876	1748300	7	17.3387	17.985	17.9695	19.5031	17.2655	17.1766
	0.390898	0.397456	Q8VE10;Q8VE10-2	Q8VE10;Q8VE10-2	N-alpha-acetyltransferase 40	Naa40	2	2	2	11.4	11.4	11.4	27.229	0.0016234	3.0655	537020	2	18.3757	18.7622	17.552	18.2406	17.4166	17.8403
	2.8115	0.682537	Q8VEK3;G3XA10	Q8VEK3;G3XA10	Heterogeneous nuclear ribonucleoprotein U	Hnrnpu;Gm28062	22	22	22	35.8	35.8	35.8	87.917	0	220.13	786050000	398	26.1027	25.879	26.0684	25.4182	25.3543	25.23
	0.637457	0.504124	Q8VH51-2;Q8VH51;Q8VH51-3;E9Q8F0;F7AA45;B7ZD61;B7ZD63;B7ZD64;E9PZF9;D6RCZ8;E9Q999;D6RJ85	Q8VH51-2;Q8VH51;Q8VH51-3;E9Q8F0;F7AA45	RNA-binding protein 39	Rbm39	13	13	13	32.6	32.6	32.6	58.683	0	30.147	101280000	113	23.015	22.6907	22.9043	22.9445	21.755	22.3981
	0.358911	0.475875	Q8VIJ6	Q8VIJ6	Splicing factor, proline- and glutamine-rich	Sfpq	9	9	8	20	20	18.9	75.441	0	36.657	28270000	31	20.9673	20.7767	22.0101	20.8045	20.0724	21.4496
	0.28381	-0.398427	Q91V55;D3YYM6;D3Z1S8;P97461	Q91V55;D3YYM6;D3Z1S8;P97461	40S ribosomal protein S5;40S ribosomal protein S5, N-terminally processed	Rps5	13	13	13	54.9	54.9	54.9	22.876	0	151.74	382300000	150	22.3464	21.8477	22.8906	22.1961	23.7129	22.371
	0.0761132	-0.132193	Q91VA7	Q91VA7	Isocitrate dehydrogenase [NAD] subunit, mitochondrial	Idh3b	1	1	1	6.2	6.2	6.2	42.194	0.0016	2.9332	1901300	3	18.1261	19.3411	17.5109	18.9785	18.4189	17.9772
	0.172668	-0.17149	Q91VE6-2;Q91VE6;E0CXU3	Q91VE6-2;Q91VE6	MKI67 FHA domain-interacting nucleolar phosphoprotein	Nifk	4	4	4	24.9	24.9	24.9	30.645	0	8.4964	8597400	10	19.175	18.6767	18.4154	19.0404	19.3858	18.3554
	1.73873	0.834386	Q91VM5;Q9WV02;A2AFI3;Q9WV02-2;A2AFI4;S4R1F6	Q91VM5;Q9WV02;A2AFI3;Q9WV02-2	RNA binding motif protein, X-linked-like-1;RNA-binding motif protein, X chromosome;RNA-binding motif protein, X chromosome, N-terminally processed	Rbmxl1;Rbmx	9	9	8	25.5	25.5	23.5	42.161	0	13.892	72148000	70	23.057	22.7745	22.6218	22.1399	22.1762	21.634
	0.682157	-0.433315	Q91VN6	Q91VN6	Probable ATP-dependent RNA helicase DDX41	Ddx41	31	31	31	59.5	59.5	59.5	69.819	0	117.53	412260000	319	24.8722	24.9054	24.3088	25.5441	25.0129	24.8293
	0.351053	-0.478521	Q91WK2	Q91WK2	Eukaryotic translation initiation factor 3 subunit H	Eif3h	1	1	1	5.4	5.4	5.4	39.832	0	23.66	5772200	4	17.5999	18.345	18.193	18.1997	17.834	19.5399
	1.84541	2.04013	Q91WN1	Q91WN1	DnaJ homolog subfamily C member 9	Dnajc9	4	4	4	23.9	23.9	23.9	30.059	0	11.881	8567800	15	19.7414	18.8889	20.3109	18.0174	17.1068	17.6965
	0.270688	0.610722	Q91YK2	Q91YK2	Ribosomal RNA processing protein 1 homolog B	Rrp1b	2	2	2	4.6	4.6	4.6	80.581	0.006006	2.4148	2116200	3	18.0111	17.9305	18.217	19.1989	16.2276	16.8999
	0.826145	0.469743	Q91YR7	Q91YR7	Pre-mRNA-processing factor 6	Prpf6	1	1	1	1.5	1.5	1.5	106.72	0.0059172	2.3227	0	1	17.9008	18.0506	17.859	17.0692	17.3842	17.9478
	0.412642	0.524804	Q91YU8	Q91YU8	Suppressor of SWI4 1 homolog	Ppan	5	5	5	10.6	10.6	10.6	52.755	0	7.1284	8142300	9	18.3102	17.4567	18.8993	18.2905	17.1058	17.6956
	0.0244747	0.0872097	Q91Z50;P39749	Q91Z50;P39749	Flap endonuclease 1	Fen1	2	2	2	8.2	8.2	8.2	42.623	0	4.4884	2710900	10	20.4033	17.7089	17.3924	17.068	18.6778	19.4971
	1.18863	-0.640547	Q91ZA3;H3BL62;H3BK61;D3YWM4;D3YZC0;H3BJR0;H3BKW6	Q91ZA3	Propionyl-CoA carboxylase alpha chain, mitochondrial	Pcca	48	48	48	68.4	68.4	68.4	79.921	0	323.31	5880700000	1665	28.8191	28.5241	28.1132	28.9089	29.412	29.0571
	0.709092	0.957668	Q91ZW3;F6Z6F4;Q6PGB8;Q6PGB8-2;Q8BS67	Q91ZW3	SWI/SNF-related matrix-associated actin-dependent regulator of chromatin subfamily A member 5	Smarca5	16	16	16	18.9	18.9	18.9	121.63	0	31.918	56073000	79	22.5241	21.5886	22.7979	22.0829	20.4018	21.5529
	0.110371	-0.118331	Q921F2;A0A087WRZ5;Q8R0B4;Q8BLD4;Q6VYI5;Q6VYI4;A0A087WR97;A0A087WQA5;A0A087WRP4;H3BJV1;A0A087WSH7;A0A087WS74;A0A087WSE4;A0A087WQX8;A0A087WNY6;A0A087WS17;A0A087WP57;A0A087WSC6	Q921F2;A0A087WRZ5;Q8R0B4;Q8BLD4;Q6VYI5;Q6VYI4;A0A087WR97;A0A087WQA5;A0A087WRP4;H3BJV1;A0A087WSH7	TAR DNA-binding protein 43	Tardbp	8	8	8	25.4	25.4	25.4	44.547	0	25.61	50947000	58	22.4778	22.0919	21.2796	22.3727	21.827	22.0046
	0.96559	-1.16044	Q921N6;H3BLJ6;Q921N6-2	Q921N6	Probable ATP-dependent RNA helicase DDX27	Ddx27	8	8	8	13.7	13.7	13.7	85.938	0	15.043	11824000	17	18.1872	18.7945	18.1734	19.8213	18.5314	20.2837
	0.853072	1.04852	Q922B2	Q922B2	Aspartate--tRNA ligase, cytoplasmic	Dars	2	2	2	5	5	5	57.147	0.0097222	1.9805	1967300	5	17.4498	18.091	19.0106	17.7229	16.519	17.1639
	0.615457	-1.15064	Q922D8	Q922D8	C-1-tetrahydrofolate synthase, cytoplasmic;Methylenetetrahydrofolate dehydrogenase;Methenyltetrahydrofolate cyclohydrolase;Formyltetrahydrofolate synthetase;C-1-tetrahydrofolate synthase, cytoplasmic, N-terminally processed	Mthfd1	7	7	7	12.2	12.2	12.2	101.2	0	19.004	20978000	26	21.2161	18.5638	20.25	21.8039	20.7905	20.8875
	0.433929	1.57453	Q922F4	Q922F4	Tubulin beta-6 chain	Tubb6	10	2	2	26.4	6.5	6.5	50.09	0	5.5423	33436000	7	21.5669	20.3722	18.1305	20.7891	16.9776	17.5794
	0.0850952	-0.253541	Q922Q8	Q922Q8	Leucine-rich repeat-containing protein 59	Lrrc59	5	5	5	20.8	20.8	20.8	34.877	0	12.573	21955000	25	21.1196	17.9966	20.9021	20.4349	19.6408	20.7033
	1.05388	1.23545	Q922U1;E0CYD0	Q922U1	U4/U6 small nuclear ribonucleoprotein Prp3	Prpf3	3	3	3	9.4	9.4	9.4	77.454	0.0016556	3.3492	3620600	5	19.2115	17.8209	19.0203	18.0238	16.8546	17.468
	0.826417	0.403561	Q923D5;A0A0N4SV69	Q923D5;A0A0N4SV69	WW domain-binding protein 11	Wbp11	2	2	2	7.8	7.8	7.8	69.874	0	7.7778	2295100	3	18.2674	17.7384	17.9398	17.542	17.3112	17.8817
	0.17779	0.740464	Q99JF8;A2BI12;Q99JF8-2;F6RB63	Q99JF8;A2BI12;Q99JF8-2	PC4 and SFRS1-interacting protein	Psip1	11	11	11	30.3	30.3	30.3	59.696	0	42.928	43458000	54	22.1882	18.0313	23.0293	19.9188	20.096	21.0128
	0.370431	-0.452905	Q99JX4;A2A701;A2A702	Q99JX4;A2A701;A2A702	Eukaryotic translation initiation factor 3 subunit M	Eif3m	2	2	2	8.6	8.6	8.6	42.516	0	6.2061	5946600	9	18.1406	18.9308	17.4022	18.9788	18.1108	18.7427
	0.17209	0.428715	V9GXW3;V9GXF3;Q99JX7	V9GXW3;V9GXF3;Q99JX7	Nuclear RNA export factor 1	Nxf1	2	2	2	7.8	7.8	7.8	31.964	0.0058737	2.273	1995000	3	19.0692	19.3047	16.9471	19.1036	17.174	17.7573
	0.718732	0.715638	Q99K48;Q99K48-2	Q99K48	Non-POU domain-containing octamer-binding protein	Nono	6	5	5	24.9	23.3	23.3	54.54	0	37.53	21785000	34	22.0252	20.5742	21.5041	20.4118	20.5767	20.9681
	0.0889005	-0.297143	Q99KP6;Q99KP6-2;Q99KP6-3	Q99KP6;Q99KP6-2;Q99KP6-3	Pre-mRNA-processing factor 19	Prpf19	7	7	7	22.6	22.6	22.6	55.238	0	20.196	29289000	34	21.909	18.3222	21.7665	21.2005	20.5787	21.1099
	1.62296	0.944157	Q99L45;E0CXJ3	Q99L45	Eukaryotic translation initiation factor 2 subunit 2	Eif2s2	19	19	19	52.6	52.6	52.6	38.092	0	199.55	332080000	257	24.8316	24.5348	25.1044	23.6266	23.7173	24.2944
	0.777078	1.14955	Q99LE6	Q99LE6	ATP-binding cassette sub-family F member 2	Abcf2	5	5	5	8.3	8.3	8.3	71.781	0	5.9863	3590000	8	19.0282	16.9209	18.2256	17.3625	16.3515	17.0121
	0.819487	0.959068	Q99LF4	Q99LF4	tRNA-splicing ligase RtcB homolog	Rtcb	6	6	6	14.7	14.7	14.7	55.249	0	7.1426	7176800	12	18.8205	19.6261	19.1153	18.5798	17.2634	18.8414
	0.0309948	-0.0406551	Q99LH1;B1ASC2	Q99LH1	Nucleolar GTP-binding protein 2	Gnl2	3	3	3	7.6	7.6	7.6	83.345	0.0016584	3.3543	1241500	3	18.108	17.7991	16.9459	18.0146	17.1219	17.8384
	0.993732	1.55828	Q99LT0	Q99LT0	Protein dpy-30 homolog	Dpy30	2	2	2	45.5	45.5	45.5	11.213	0	15.315	6338000	6	19.1194	18.5994	20.9731	18.1491	18.1577	17.7102
	1.25589	-2.67733	Q99LX5	Q99LX5	Multiple myeloma tumor-associated protein 2 homolog	Mmtag2	8	8	8	31.9	31.9	31.9	29.298	0	14.573	33356000	44	20.9312	19.7816	17.6315	22.6302	21.7886	21.9576
	1.1864	-0.359947	Q99M28-2;Q99M28	Q99M28-2;Q99M28	RNA-binding protein with serine-rich domain 1	Rnps1	4	4	4	22	22	22	31.709	0	40.181	136840000	103	23.0765	23.3012	23.0386	23.7204	23.4515	23.3243
	0.0123763	0.019146	Q99ME9	Q99ME9	Nucleolar GTP-binding protein 1	Gtpbp4	3	3	3	6.8	6.8	6.8	74.112	0.0016313	3.1702	5860500	4	18.2895	18.0765	17.9465	18.5207	17.0856	18.6487
	1.80217	1.2621	Q99MN1;Q8R2P8	Q99MN1;Q8R2P8	Lysine--tRNA ligase	Kars	9	9	9	20	20	20	67.839	0	16.79	25198000	41	21.378	20.684	21.6398	20.0615	19.7156	20.1383
	1.81276	-0.875997	Q99MN9;E9Q1J7;D3YZC1;A0A087WQV1	Q99MN9;E9Q1J7	Propionyl-CoA carboxylase beta chain, mitochondrial	Pccb	22	22	22	50.1	50.1	50.1	58.408	0	237.05	763510000	362	25.6409	25.483	25.1746	26.0764	26.6327	26.2174
	0.0158249	0.0466741	Q99MR6-3;Q99MR6-4;Q99MR6-2;Q99MR6;A0A0G2JDF8;A0A0G2JG65;A0A0G2JDF1;A0A0G2JDN3	Q99MR6-3;Q99MR6-4;Q99MR6-2;Q99MR6;A0A0G2JDF8;A0A0G2JG65	Serrate RNA effector molecule homolog	Srrt	6	6	6	8	8	8	99.438	0	12.223	15646000	22	20.7004	17.6732	20.3784	19.3836	19.32	19.9083
	1.00961	0.240143	Q99MR8;A0A0G2JFQ5;A0A0G2JF64;A0A0G2JG24	Q99MR8	Methylcrotonoyl-CoA carboxylase subunit alpha, mitochondrial	Mccc1	43	43	43	69.5	69.5	69.5	79.343	0	323.31	3048100000	1074	28.2619	28.2756	27.9357	27.8968	27.9237	27.9322
	0.0140059	0.0128962	Q99NB8;A0A0A6YXU5;Q8R317-2;Q8R317	Q99NB8	Ubiquilin-4	Ubqln4	6	6	5	14.6	14.6	12.9	63.505	0	9.8643	8594200	9	18.0287	18.3322	17.4421	17.8733	18.2137	17.6773
	0.0231173	0.0913347	Q99PV0;B7ZC27	Q99PV0;B7ZC27	Pre-mRNA-processing-splicing factor 8	Prpf8	7	7	7	6.2	6.2	6.2	273.61	0	22.994	9036800	15	17.2707	18.6582	19.3991	17.0905	17.288	20.6755
	0.291442	-0.547496	Q9CPN8;A6X8Z3;Q5SF07-2;Q5SF07	Q9CPN8	Insulin-like growth factor 2 mRNA-binding protein 3	Igf2bp3	7	6	6	17.4	15.7	15.7	63.574	0	16.671	9799400	20	21.0317	18.5826	19.0768	20.3703	19.909	20.0543
	1.05278	1.02066	Q9CPP0	Q9CPP0	Nucleoplasmin-3	Npm3	2	2	2	17.7	17.7	17.7	19.023	0	23.027	30724000	27	21.7658	20.6457	22.1263	20.4617	20.3467	20.6673
	0.762271	1.051	Q9CPS7	Q9CPS7	RNA-binding protein PNO1	Pno1	1	1	1	7.3	7.3	7.3	27.453	0	4.1898	1376900	2	18.0282	19.4672	19.2606	18.1203	16.9972	18.4855
	0.275478	0.676756	Q9CPT5	Q9CPT5	Nucleolar protein 16	Nop16	1	1	1	9.6	9.6	9.6	21.139	0	4.5016	3302800	3	18.0547	19.445	17.2541	17.8724	16.1518	18.6994
	1.49017	2.62629	Q9CQH7	Q9CQH7	Transcription factor BTF3 homolog 4	Btf3l4	4	4	4	38.6	38.6	38.6	17.27	0	14.386	28926000	26	21.6452	20.6907	22.5858	19.9113	19.2709	17.8607
	1.17412	1.68637	Q9CQJ6	Q9CQJ6	Density-regulated protein	Denr	1	1	1	8.1	8.1	8.1	22.166	0	4.5493	1876700	4	19.3824	17.7295	19.891	17.3499	16.9966	17.5972
	0.878662	-0.567891	Q9CQM8;O09167;A0A140T8K5	Q9CQM8;O09167;A0A140T8K5	60S ribosomal protein L21	Rpl21	8	8	8	45	45	45	18.579	0	101.81	760450000	151	24.462	23.7859	23.8666	24.4895	25.0181	24.3105
	1.37381	-1.60651	Q9CQR2	Q9CQR2	40S ribosomal protein S21	Rps21	6	6	6	60.2	60.2	60.2	9.1413	0	13.272	31392000	29	21.0077	19.2441	20.1529	22.0183	21.8456	21.3603
	1.02417	1.70383	Q9CQS2	Q9CQS2	H/ACA ribonucleoprotein complex subunit 3	Nop10	2	2	2	53.1	53.1	53.1	7.7059	0	6.6377	6284500	5	17.6194	18.9675	20.1402	17.7582	17.0262	16.8312
	1.00847	-1.0722	Q9CQS7	Q9CQS7	Developmental pluripotency-associated protein 5A	Dppa5a	1	1	1	11	11	11	13.81	0	4.0278	4939000	6	19.4731	18.4063	17.9368	19.9913	19.2905	19.751
	1.21492	1.10169	Q9CQU1	Q9CQU1	Microfibrillar-associated protein 1	Mfap1	3	3	3	12.8	12.8	12.8	51.954	0	7.7774	5032200	7	18.2029	18.8106	18.0776	17.6487	16.5407	17.5967
	1.01172	-2.50884	Q9CR57;A0A1L1SUF6	Q9CR57	60S ribosomal protein L14	Rpl14	7	7	7	32.7	32.7	32.7	23.564	0	59.767	857950000	169	23.3178	19.8966	22.4385	24.114	25.4535	23.612
	0.0936076	-0.138079	Q9CRB2	Q9CRB2	H/ACA ribonucleoprotein complex subunit 2	Nhp2	4	4	4	28.8	28.8	28.8	17.247	0	6.4411	10292000	12	19.8425	19.1444	18.4666	18.9797	18.9086	19.9795
	0.018027	-0.00720851	Q9CS00	Q9CS00	Cactin	Cactin	2	2	2	2.8	2.8	2.8	90.66	0.0060241	2.4521	2269500	2	17.8606	17.7494	17.7889	18.0553	17.7417	17.6235
	0.310495	0.374366	Q9CU65	Q9CU65	Zinc finger MYM-type protein 2	Zmym2	43	43	40	42.8	42.8	40.6	154.64	0	278	712310000	288	18.3355	18.1264	16.9695	17.9331	17.1915	17.1836
	0.371402	-0.295713	Q9CWF2;Q7TMM9	Q9CWF2;Q7TMM9	Tubulin beta-2B chain;Tubulin beta-2A chain	Tubb2b;Tubb2a	17	6	4	52.1	18.7	14.2	49.953	0	31.302	229960000	125	24.1172	23.1376	24.138	24.1673	24.0056	24.1071
	0.216023	-0.172366	Q9CWZ3-2;Q9CWZ3;A0A0G2JEA9;A0A0G2JFX7;A0A0N4SUH6	Q9CWZ3-2;Q9CWZ3;A0A0G2JEA9;A0A0G2JFX7;A0A0N4SUH6	RNA-binding protein 8A	Rbm8a	4	4	4	37	37	37	19.76	0	68.393	58936000	55	21.8836	21.8231	22.5759	22.4862	22.4354	21.8781
	1.11091	-0.772745	Q9CX34	Q9CX34	Suppressor of G2 allele of SKP1 homolog	Sugt1	4	4	4	14.6	14.6	14.6	38.158	0	4.2025	3159000	7	18.5653	18.255	18.0475	19.5868	18.5839	19.0153
	1.2541	0.713061	Q9CX86	Q9CX86	Heterogeneous nuclear ribonucleoprotein A0	Hnrnpa0	4	4	4	21.6	21.6	21.6	30.53	0	28.115	55338000	56	22.2572	22.1848	22.9573	21.8346	21.5493	21.8762
	0.794301	0.748448	Q9CXL3;A0A0G2JEY4	Q9CXL3;A0A0G2JEY4	Uncharacterized protein C7orf50 homolog		2	2	2	16.4	16.4	16.4	22.168	0	7.6342	839810	3	17.5761	18.665	17.7879	17.2008	16.8097	17.7733
	1.28701	1.66196	Q9CXY6	Q9CXY6	Interleukin enhancer-binding factor 2	Ilf2	1	1	1	5.4	5.4	5.4	43.062	0.003125	2.7659	4540700	7	19.928	19.2953	20.2787	18.0128	17.3393	19.164
	0.317949	0.41589	Q9CY58;Q3UMP4;A0A0N4SV32;Q9CY58-4;A0A0N4SWH2;A0A0N4SUQ1;A0A0N4SUN8;A0A0N4SV40;A0A0N4SVK5	Q9CY58;Q3UMP4;A0A0N4SV32;Q9CY58-4;A0A0N4SWH2	Plasminogen activator inhibitor 1 RNA-binding protein	Serbp1	20	20	2	51.8	51.8	9.8	44.714	0	107.38	413370000	146	24.1341	24.4896	25.2082	23.716	23.8099	25.0583
	0.373617	-0.364691	Q9CY58-2;Q9CY58-3	Q9CY58-2;Q9CY58-3	Plasminogen activator inhibitor 1 RNA-binding protein	Serbp1	19	1	1	51	7.4	7.4	42.944	0	63.496	55422000	36	21.901	21.0191	22.3947	22.1953	22.2243	21.9894
	0.510349	1.27947	Q9CYH6	Q9CYH6	Ribosome biogenesis regulatory protein homolog	Rrs1	7	7	7	21.6	21.6	21.6	41.551	0	45.054	23880000	25	18.1337	21.1333	19.5271	17.8868	19.6417	17.4273
	0.061776	-0.114093	Q9CYX7	Q9CYX7	RRP15-like protein	Rrp15	2	2	2	6.8	6.8	6.8	31.058	0.0046012	2.6096	4220400	8	18.1189	19.2609	17.241	18.809	18.247	17.9072
	0.0954203	-0.0713927	Q9CZ30;B1AYJ9;Q9CZ30-2	Q9CZ30	Obg-like ATPase 1	Ola1	3	3	3	11.4	11.4	11.4	44.729	0.0016447	3.2507	1048700	4	18.213	17.4939	17.6684	17.8544	17.5956	18.1394
	0.00999261	0.0755081	Q9CZD3	Q9CZD3	Glycine--tRNA ligase	Gars	2	2	2	2.6	2.6	2.6	81.877	0.008658	2.1924	17355000	5	18.0455	18.2001	22.6114	18.8588	16.4924	23.2792
	0.436745	1.14427	Q9CZU3	Q9CZU3	Superkiller viralicidic activity 2-like 2	Skiv2l2	1	1	1	2.2	2.2	2.2	117.64	0	13.206	3490100	3	18.0559	17.0144	20.6513	18.0347	17.1143	17.1398
	0.598445	0.417487	Q9CZX8;D3YUT3;D3Z5R8;D3Z722;D3YUG3;S4R223	Q9CZX8;D3YUT3;D3Z5R8;D3Z722;D3YUG3	40S ribosomal protein S19	Rps19	11	11	11	57.2	57.2	57.2	16.085	0	62.515	1186900000	187	25.1523	25.0699	25.5224	24.2957	25.2382	24.9583
	0.659701	0.523315	Q9D051	Q9D051	Pyruvate dehydrogenase E1 component subunit beta, mitochondrial	Pdhb	1	1	1	4.5	4.5	4.5	38.937	0	6.0923	0	1	18.042	18.551	17.5538	17.7757	17.0978	17.7033
	0.22586	0.0806255	Q9D0E1-2;Q9D0E1;B8JK33;B8JK32;F6W322;F7C9U3	Q9D0E1-2;Q9D0E1;B8JK33;B8JK32	Heterogeneous nuclear ribonucleoprotein M	Hnrnpm	26	26	26	47.4	47.4	47.4	73.74	0	95.956	261330000	240	24.5124	24.054	24.351	24.2313	24.1561	24.2881
	0.267347	-0.229729	Q9D0F4;Q5SZT7	Q9D0F4;Q5SZT7	NF-kappa-B-activating protein	Nkap;Nkapl	6	6	6	23.1	23.1	23.1	47.227	0	66.771	230480000	145	24.0661	24.3514	23.3433	24.3667	24.2627	23.8207
	1.56627	0.826657	Q9D0I8;A2AMV1	Q9D0I8;A2AMV1	mRNA turnover protein 4 homolog	Mrto4	3	3	3	12.6	12.6	12.6	27.545	0.0015873	2.8886	4143200	7	18.0048	18.4099	17.9794	17.023	17.2027	17.6884
	0.450682	0.35474	Q9D0I9	Q9D0I9	Arginine--tRNA ligase, cytoplasmic	Rars	2	2	2	5	5	5	75.673	0.0016949	3.639	1646400	4	17.7606	18.2641	17.8515	18.0126	17.0159	17.7834
	0.279902	0.302768	Q9D0M2;A2AR39	Q9D0M2	Cell division cycle-associated protein 7	Cdca7	3	3	3	13.4	13.4	13.4	43.837	0	7.3554	5548800	6	17.8832	18.3571	17.0849	17.7752	17.0276	17.6141
	0.135665	0.173101	Q9D0M5;D6RIN4	Q9D0M5	Dynein light chain 2, cytoplasmic	Dynll2	4	1	1	50.6	24.7	24.7	10.35	0	22.19	15512000	11	18.1696	16.8531	17.9349	17.8015	17.0121	17.6247
	0.193973	0.259444	Q9D0R2	Q9D0R2	Threonine--tRNA ligase, cytoplasmic	Tars	5	5	5	7.9	7.9	7.9	83.355	0	5.0777	4884700	10	17.7423	18.1846	17.803	17.3693	16.9706	18.6117
	0.256558	-0.930203	Q9D0T1;E9PZS4	Q9D0T1;E9PZS4	NHP2-like protein 1;NHP2-like protein 1, N-terminally processed	Nhp2l1	7	7	7	53.1	53.1	53.1	14.173	0	15.564	51548000	45	21.9641	17.7268	22.119	21.7089	21.4607	21.4309
	0.57556	0.694111	Q9D198	Q9D198	Pre-mRNA-splicing factor SYF2	Syf2	1	1	1	11.2	11.2	11.2	28.712	0.0016502	3.3084	851780	1	19.4481	17.7374	18.7684	17.9487	18.3121	17.6107
	0.401577	1.25692	Q9D1J3	Q9D1J3	SAP domain-containing ribonucleoprotein	Sarnp	3	3	3	9.5	9.5	9.5	23.532	0.0030769	2.6309	5355500	3	16.9553	17.588	21.1073	17.6088	16.6981	17.5731
	0.110801	-0.0732524	Q9D1R9;A0A0G2JEY6;A0A0G2JGY8;D3YWC0	Q9D1R9;A0A0G2JEY6;A0A0G2JGY8	60S ribosomal protein L34	Rpl34	8	8	8	40.2	40.2	40.2	13.293	0	19.976	580360000	89	24.3944	24.2694	23.8673	24.153	24.5971	24.0008
	0.670881	1.12388	Q9D287;D6RGA5;D6RHR7	Q9D287;D6RGA5	Pre-mRNA-splicing factor SPF27	Bcas2	4	4	4	28.4	28.4	28.4	26.131	0	12.117	5534300	11	18.1614	17.6151	19.8366	18.0803	16.8349	17.3262
	1.12552	0.539906	Q9D6Z1;A2APD7;F7CHQ7;E0CXZ0;F6U250;F6V095;F7CHP9;F6USW7	Q9D6Z1	Nucleolar protein 56	Nop56	17	17	17	38.4	38.4	38.4	64.464	0	64.312	146560000	154	23.5007	23.1616	23.7012	23.2372	22.7377	22.7689
	0.62893	-1.66311	Q9D7S7-2;Q9D7S7	Q9D7S7-2;Q9D7S7	60S ribosomal protein L22-like 1	Rpl22l1	3	3	3	35.5	35.5	35.5	14.339	0	19.584	54598000	26	21.2047	17.7501	21.3192	21.8526	21.3424	22.0683
	0.569083	0.526234	Q9D7Z3-2;Q9D7Z3	Q9D7Z3-2;Q9D7Z3	Nucleolar protein 7	Nol7	1	1	1	7.8	7.8	7.8	27.363	0	4.8027	944680	2	18.5366	18.1861	17.7691	18.3085	17.1544	17.4502
	0.0515504	-0.125322	Q9D819	Q9D819	Inorganic pyrophosphatase	Ppa1	2	2	2	12.5	12.5	12.5	32.667	0	4.3724	4464100	5	19.3563	18.4335	18.8205	20.459	18.7877	17.7396
	0.563091	0.687479	Q9D823	Q9D823	60S ribosomal protein L37	Rpl37	3	3	3	22.7	22.7	22.7	11.078	0.0016892	3.6187	13760000	6	18.5593	16.8572	17.9578	17.3263	16.6777	17.3078
	1.62535	1.02343	Q9D883;G3UW94;E9Q809;F8WH71;E9Q5Y2;E9PUZ3;E9Q1I7;E9Q5J3;Q8BGJ9-4;Q8BGJ9-2;Q8BGJ9;Q8BGJ9-3;E9PWX6;E9PWM2;F7D8X7	Q9D883;G3UW94;E9Q809;F8WH71;E9Q5Y2;E9PUZ3;E9Q1I7;E9Q5J3;Q8BGJ9-4;Q8BGJ9-2;Q8BGJ9;Q8BGJ9-3	Splicing factor U2AF 35 kDa subunit;Splicing factor U2AF 26 kDa subunit	U2af1;U2af1l4	4	4	4	26.8	26.8	26.8	27.815	0	50.873	66211000	44	22.6387	22.1134	22.6403	21.5361	21.0063	21.7798
	1.0682	-1.75619	Q9D8E6	Q9D8E6	60S ribosomal protein L4	Rpl4	27	27	27	48.2	48.2	48.2	47.153	0	281.17	2221700000	508	25.0774	22.9804	23.9837	25.5576	26.687	25.0655
	0.15716	-0.379197	Q9D8N0	Q9D8N0	Elongation factor 1-gamma	Eef1g	11	11	11	30.2	30.2	30.2	50.06	0	47.726	147850000	118	23.6299	21.2276	24.0348	23.5686	22.8988	23.5626
	0.0815879	-0.182633	Q9D903;A2ACZ1	Q9D903;A2ACZ1	Probable rRNA-processing protein EBP2	Ebna1bp2	6	6	6	24.2	24.2	24.2	34.702	0	10.125	10261000	9	19.6045	18.8786	17.6867	17.88	19.8063	19.0315
	1.09657	2.10862	Q9D937;A0A087WRC2;A0A087WQJ5	Q9D937	Uncharacterized protein C11orf98 homolog		5	5	5	38.2	38.2	38.2	14.098	0	9.1993	19997000	23	19.925	18.9503	20.8374	17.8653	19.009	16.5125
	0.24844	0.662831	Q9DAE2	Q9DAE2		Rbmxl2	4	3	3	11.7	9.6	9.6	41.912	0	6.9719	9238800	13	20.4388	18.9211	16.8988	17.9587	18.5802	17.7313
	1.12752	1.8812	Q9DAW6	Q9DAW6	U4/U6 small nuclear ribonucleoprotein Prp4	Prpf4	2	2	2	5.2	5.2	5.2	58.369	0.0015949	2.9154	1341500	3	18.6536	19.0016	19.6912	17.7924	15.8	18.1104
	0.534726	0.453358	Q9DB15	Q9DB15	39S ribosomal protein L12, mitochondrial	Mrpl12	2	2	2	21.4	21.4	21.4	21.708	0	6.628	8121200	4	18.2949	18.4602	17.6862	17.8028	17.1452	18.1334
	0.777828	1.25216	Q9DB20;F6XVM5;F7D3P8	Q9DB20;F6XVM5;F7D3P8	ATP synthase subunit O, mitochondrial	Atp5o	2	2	2	11.7	11.7	11.7	23.363	0.0015848	2.8788	4016400	8	19.3966	18.8069	20.3454	17.789	17.5636	19.4399
	0.562909	1.1318	Q9DB96	Q9DB96	Neuroguidin	Ngdn	1	1	1	5.7	5.7	5.7	35.658	0	4.0699	3926300	6	17.7717	18.2524	20.3301	17.906	16.8241	18.2287
	0.475882	-0.472367	Q9DBE9	Q9DBE9	pre-rRNA processing protein FTSJ3	Ftsj3	27	27	27	38.1	38.1	38.1	95.531	0	223.77	377450000	278	23.9876	24.9218	24.8953	25.6756	24.8177	24.7285
	0.284537	-0.453467	Q9DBR0	Q9DBR0	A-kinase anchor protein 8	Akap8	2	2	2	6.8	6.8	6.8	76.293	0.0017123	3.7861	2945600	4	17.2749	18.3446	17.7138	17.752	17.589	19.3527
	0.293792	0.270224	Q9DBY8	Q9DBY8	Nuclear valosin-containing protein-like	Nvl	8	8	8	12.3	12.3	12.3	94.475	0	10.134	6071500	10	18.1748	18.4445	17.2613	17.5095	17.6942	17.8662
	0.350939	0.30387	Q9DCA5;F6WEP7;E9Q2V8	Q9DCA5	Ribosome biogenesis protein BRX1 homolog	Brix1	5	5	5	16.4	16.4	16.4	41.241	0	7.5825	6150000	8	17.071	18.2355	17.8679	17.6312	17.2941	17.3374
	2.61469	1.70915	Q9DCC5;P23198;D3Z313;D3Z1A9	Q9DCC5;P23198;D3Z313	Chromobox protein homolog 3	Cbx3	12	12	10	68.3	68.3	61.7	20.811	0	323.31	4891800000	683	26.0107	25.428	25.3198	24.126	23.6871	23.8178
	0.348787	0.502624	Q9DCE5	Q9DCE5	p21-activated protein kinase-interacting protein 1	Pak1ip1	3	3	3	8.6	8.6	8.6	42.116	0	5.7249	3266000	12	17.333	18.9381	17.5119	17.9156	17.5242	16.8354
	0.755156	1.45993	Q9EQI8	Q9EQI8	39S ribosomal protein L46, mitochondrial	Mrpl46	1	1	1	7.1	7.1	7.1	32.131	0	4.6091	2184000	1	18.3015	17.6306	20.3943	17.4913	16.7105	17.7448
	1.91728	1.21132	Q9EQU5;A2BE93;A2BE92;Q9EQU5-2;Q9EQU5-3	Q9EQU5;A2BE93;A2BE92;Q9EQU5-2;Q9EQU5-3	Protein SET	Set	9	9	9	39.1	39.1	39.1	33.377	0	37.474	97938000	78	23.7248	23.0839	23.4857	21.9105	22.1401	22.6098
	0.170502	-0.462072	Q9ERD7;A0A1D5RM76	Q9ERD7	Tubulin beta-3 chain	Tubb3	12	3	3	35.1	11.3	11.3	50.418	0	7.6794	5296400	9	18.0153	18.409	18.0056	19.1852	20.0015	16.6294
	1.77885	-1.91682	Q9ESX4-2;Q9ESX4	Q9ESX4-2;Q9ESX4	Nucleolar protein of 40 kDa	Zcchc17	4	4	4	23.3	23.3	23.3	22.11	0	10.941	48362000	39	20.8368	21.527	19.8943	22.5956	22.5448	22.8681
	0.9123	1.48506	Q9JHU4;F6ZX84	Q9JHU4	Cytoplasmic dynein 1 heavy chain 1	Dync1h1	3	3	3	1.1	1.1	1.1	532.04	0	4.4213	653970	3	17.6246	19.5442	18.2445	17.9075	16.1564	16.8942
	1.40759	0.485175	Q9JIK5	Q9JIK5	Nucleolar RNA helicase 2	Ddx21	38	38	38	48.9	48.9	48.9	93.55	0	140.04	353730000	284	24.183	24.0446	24.5519	23.7854	23.6769	23.8616
	0.293636	-0.125911	Q9JJI8	Q9JJI8	60S ribosomal protein L38	Rpl38	3	3	3	38.6	38.6	38.6	8.2038	0	7.9037	163500000	127	23.7778	23.4596	23.3374	23.7943	23.732	23.4262
	0.0304779	0.0498619	Q9JKB3-2;Q9JKB3	Q9JKB3-2;Q9JKB3	Y-box-binding protein 3	Ybx3	6	2	2	25.7	11.6	11.6	30.764	0	4.8438	3412600	4	18.6843	17.562	17.2163	18.28	17.1601	17.8728
	0.884365	1.8169	Q9JKF1	Q9JKF1	Ras GTPase-activating-like protein IQGAP1	Iqgap1	3	3	3	4.1	4.1	4.1	188.74	0	16.425	7767100	13	20.1554	18.5534	19.0549	18.8003	15.9291	17.5836
	0.257335	0.305791	Q9JKX4;Q9JKX4-2;Q9JKX4-3	Q9JKX4;Q9JKX4-2;Q9JKX4-3	Protein AATF	Aatf	5	5	5	15	15	15	59.481	0	18.465	4178100	9	18.7948	18.109	17.7959	18.3026	18.2909	17.1888
	0.340022	0.936866	Q9JMG1	Q9JMG1	Endothelial differentiation-related factor 1	Edf1	2	2	2	14.2	14.2	14.2	16.369	0.0086705	2.1968	7006800	4	18.3745	18.8489	19.9811	18.3963	16.2213	19.7763
	0.544194	0.500191	Q9QYH6	Q9QYH6	Melanoma-associated antigen D1	Maged1	1	1	1	1.9	1.9	1.9	85.669	0.0015674	2.8168	315530	2	18.5059	18.7669	17.7805	18.0401	17.3014	18.2113
	0.785835	-1.41393	Q9QYI3;A2A5E1;F7BTP8	Q9QYI3	DnaJ homolog subfamily C member 7	Dnajc7	7	7	7	18	18	18	56.475	0	13.174	11378000	18	19.7634	17.2146	19.5687	20.1747	20.0851	20.5286
	0.00490468	-0.0131588	Q9QYJ0	Q9QYJ0	DnaJ homolog subfamily A member 2	Dnaja2	12	12	12	45.9	45.9	45.9	45.745	0	38.83	50797000	64	22.0481	19.8995	22.3437	20.5992	21.8175	21.9141
	0.760252	0.701535	Q9QZM0	Q9QZM0	Ubiquilin-2	Ubqln2	2	1	1	4.9	3.3	3.3	67.35	0.0059524	2.3648	1598500	1	18.5448	18.4438	17.8783	17.5205	16.9822	18.2597
	1.142	2.91735	Q9QZQ8;Q9QZQ8-2	Q9QZQ8;Q9QZQ8-2	Core histone macro-H2A.1	H2afy	11	11	9	39	39	32	39.735	0	85.607	57919000	56	20.9004	19.569	22.3832	19.6075	16.5464	17.9466
	0.145045	-0.207402	Q9R0P5	Q9R0P5	Destrin	Dstn	3	3	3	27.3	27.3	27.3	18.521	0	4.6355	3440400	4	17.3542	17.8566	17.7042	17.0271	17.7283	18.7816
	0.603274	0.81519	Q9R190	Q9R190	Metastasis-associated protein MTA2	Mta2	3	2	2	6.3	4.3	4.3	75.029	0.0016722	3.4569	3232000	4	17.5459	18.7989	19.4839	17.9208	17.3829	18.0794
	0.980526	-1.12321	Q9WTM5;A0A1B0GSR4;A0A1B0GRW3;A0A1B0GT54;A0A1B0GR89	Q9WTM5;A0A1B0GSR4;A0A1B0GRW3	RuvB-like 2	Ruvbl2	7	7	7	18.8	18.8	18.8	51.112	0	7.9054	8672500	11	18.1384	17.526	19.3142	19.2234	19.587	19.5378
	0.596945	-1.42392	Q9WTQ5-2;Q9WTQ5	Q9WTQ5-2;Q9WTQ5	A-kinase anchor protein 12	Akap12	10	10	10	14.5	14.5	14.5	169.74	0	42.539	14515000	23	20.674	18.8061	17.715	21.7406	19.8202	19.9061
	0.650105	-1.58302	Q9WTX5;E9PUV4	Q9WTX5;E9PUV4	S-phase kinase-associated protein 1	Skp1;Skp1a	2	2	2	25.8	25.8	25.8	18.672	0	9.0451	11863000	11	17.7433	18.6985	17.7006	20.6004	17.5294	20.7616
	0.757895	0.946047	Q9WU62-2;Q9WU62	Q9WU62-2;Q9WU62	Inner centromere protein	Incenp	4	4	4	8.1	8.1	8.1	100.77	0	21.784	3143100	6	19.1603	18.5323	17.6619	16.8247	17.5728	18.1188
	1.2841	1.85976	Q9WUM4	Q9WUM4	Coronin-1C	Coro1c	2	2	2	10.1	10.1	10.1	53.12	0	7.6111	3231100	5	19.5337	18.8829	17.408	17.0849	16.2449	16.9155
	0.763003	1.20348	T1ECW4;Q9WVB0;Q9WVB0-2	T1ECW4;Q9WVB0;Q9WVB0-2	RNA-binding protein with multiple splicing	Rbpms	1	1	1	7.9	7.9	7.9	20.718	0.0058997	2.3094	0	1	18.2354	19.4541	17.5355	18.0466	16.4587	17.1093
	0.262681	0.989806	Q9Z0K8	Q9Z0K8	Pantetheinase	Vnn1	1	1	1	2.5	2.5	2.5	57.091	0.0096819	1.9644	25974000	12	21.8325	19.0685	22.163	17.7624	21.3333	20.9989
	0.378019	0.363468	Q9Z103	Q9Z103	Activity-dependent neuroprotector homeobox protein	Adnp	80	80	80	74.1	74.1	74.1	124.31	0	323.31	22893000000	2311	18.2294	18.2822	17.8332	18.4267	17.1196	17.7081
	1.05343	1.77191	Q9Z1D1	Q9Z1D1	Eukaryotic translation initiation factor 3 subunit G	Eif3g	5	5	5	25.9	25.9	25.9	35.638	0	15.003	5986900	6	18.4401	18.499	20.4833	18.1191	16.6788	17.3087
	0.0317472	-0.0479495	Q9Z1Z2	Q9Z1Z2	Serine-threonine kinase receptor-associated protein	Strap	4	4	4	19.7	19.7	19.7	38.442	0	9.2706	2318700	7	18.8889	18.7393	17.389	18.2496	18.1708	18.7407
	2.68996	1.19186	Q9Z204-2;Q9Z204-4;Q9Z204-3;Q9Z204;Q9Z204-5;A0A1D5RLK6;A0A1D5RMF0;A0A1D5RLM5;Q8BTF8	Q9Z204-2;Q9Z204-4;Q9Z204-3;Q9Z204;Q9Z204-5	Heterogeneous nuclear ribonucleoproteins C1/C2	Hnrnpc	16	16	16	51.7	51.7	51.7	33.056	0	57.764	304650000	195	24.9572	24.5279	25.0093	23.5196	23.6435	23.7557
	0.143687	0.182259	Q9Z277;Q9Z277-2	Q9Z277	Tyrosine-protein kinase BAZ1B	Baz1b	5	5	5	4.6	4.6	4.6	170.65	0	6.4119	2732600	7	17.6843	18.0539	19.1622	18.2883	18.2593	17.806
	0.0408209	-0.100307	Q9Z2I9	Q9Z2I9	Succinyl-CoA ligase [ADP-forming] subunit beta, mitochondrial	Sucla2	2	2	2	7.1	7.1	7.1	50.113	0	4.5469	1390500	4	18.8756	18.3297	16.5709	17.1059	18.5959	18.3753
	1.30791	0.890856	Q9Z2U2-2;Q9Z2U2	Q9Z2U2-2;Q9Z2U2	Zinc finger protein 292	Zfp292	2	2	2	1	1	1	300.44	0.0060423	2.4852	0	2	18.465	18.7068	17.8247	17.2963	17.2277	17.7999
	0.518674	-0.463923	Q9Z2X1;Q9Z2X1-2;J3QM80;J3QMT0;J3QP45;J3QNH2;J3QMV8	Q9Z2X1;Q9Z2X1-2;J3QM80;J3QMT0	Heterogeneous nuclear ribonucleoprotein F;Heterogeneous nuclear ribonucleoprotein F, N-terminally processed	Hnrnpf	13	13	11	43.1	43.1	36.6	45.729	0	124.39	384640000	245	24.6952	23.4205	23.7732	24.5881	24.4462	24.2464
