# Supplementary material for: ChAHP2 and ChAHP control diverse retrotransposons by complementary activities
Source: Genes Dev. 2024 Jun 1;38(11-12):554–68. doi: 10.1101/gad.351769.124 (PMC11293393; doi:10.1101/gad.351769.124)
Supplement: Supplement 11 [file Supplemental_TableS2.bed]

GL456212.1	73421	73721	Adnp2_WT_ut_peak_10	429	*
GL456216.1	13748	14048	Adnp2_WT_ut_peak_22	1010	*
GL456216.1	15970	16270	Adnp2_WT_ut_peak_23	538	*
GL456216.1	33178	33478	Adnp2_WT_ut_peak_24	330	*
GL456216.1	34328	34628	Adnp2_WT_ut_peak_25	1159	*
GL456354.1	171593	171893	Adnp2_WT_ut_peak_29	551	*
GL456359.1	19241	19541	Adnp2_WT_ut_peak_30	221	*
GL456368.1	17806	18106	Adnp2_WT_ut_peak_33	93	*
GL456370.1	1459	1759	Adnp2_WT_ut_peak_35	3696	*
GL456370.1	7881	8181	Adnp2_WT_ut_peak_36	3898	*
GL456370.1	11363	11663	Adnp2_WT_ut_peak_37	502	*
GL456370.1	25388	25688	Adnp2_WT_ut_peak_39	2669	*
GL456378.1	670	970	Adnp2_WT_ut_peak_40	410	*
GL456392.1	22570	22870	Adnp2_WT_ut_peak_52	408353	*
JH584295.1	402	702	Adnp2_WT_ut_peak_55	1443	*
JH584295.1	1435	1735	Adnp2_WT_ut_peak_56	1089	*
JH584304.1	34435	34735	Adnp2_WT_ut_peak_99	109	*
JH584304.1	59672	59972	Adnp2_WT_ut_peak_100	5939	*
JH584304.1	66369	66669	Adnp2_WT_ut_peak_101	1131	*
JH584304.1	68810	69110	Adnp2_WT_ut_peak_102	3733	*
chr1	3054251	3054551	Adnp2_WT_ut_peak_124	32	*
chr1	3343883	3344183	Adnp2_WT_ut_peak_189	40	*
chr1	3799508	3799808	Adnp2_WT_ut_peak_191	149	*
chr1	3987252	3987552	Adnp2_WT_ut_peak_196	208	*
chr1	4399948	4400248	Adnp2_WT_ut_peak_205	141	*
chr1	4788667	4788967	Adnp2_WT_ut_peak_209	359	*
chr1	4800011	4800311	Adnp2_WT_ut_peak_210	37	*
chr1	4916061	4916361	Adnp2_WT_ut_peak_212	52	*
chr1	4921887	4922187	Adnp2_WT_ut_peak_213	116	*
chr1	4932169	4932469	Adnp2_WT_ut_peak_214	90	*
chr1	4933090	4933390	Adnp2_WT_ut_peak_215	52	*
chr1	5158796	5159096	Adnp2_WT_ut_peak_217	85	*
chr1	5169483	5169783	Adnp2_WT_ut_peak_218	130	*
chr1	5299271	5299571	Adnp2_WT_ut_peak_221	81	*
chr1	5368160	5368460	Adnp2_WT_ut_peak_226	58	*
chr1	5461341	5461641	Adnp2_WT_ut_peak_234	289	*
chr1	5565982	5566282	Adnp2_WT_ut_peak_239	46	*
chr1	5566977	5567277	Adnp2_WT_ut_peak_240	100	*
chr1	5747021	5747321	Adnp2_WT_ut_peak_241	158	*
chr1	5820198	5820498	Adnp2_WT_ut_peak_242	221	*
chr1	5992983	5993283	Adnp2_WT_ut_peak_243	124	*
chr1	6009812	6010112	Adnp2_WT_ut_peak_244	85	*
chr1	6471040	6471340	Adnp2_WT_ut_peak_255	120	*
chr1	6959607	6959907	Adnp2_WT_ut_peak_268	58	*
chr1	7013715	7014015	Adnp2_WT_ut_peak_270	111	*
chr1	7025949	7026249	Adnp2_WT_ut_peak_271	158	*
chr1	7133214	7133514	Adnp2_WT_ut_peak_274	200	*
chr1	7208194	7208494	Adnp2_WT_ut_peak_275	65	*
chr1	7293498	7293798	Adnp2_WT_ut_peak_281	92	*
chr1	7298625	7298925	Adnp2_WT_ut_peak_282	151	*
chr1	7352928	7353228	Adnp2_WT_ut_peak_293	124	*
chr1	7488425	7488725	Adnp2_WT_ut_peak_296	611	*
chr1	7499396	7499696	Adnp2_WT_ut_peak_297	143	*
chr1	7500608	7500908	Adnp2_WT_ut_peak_298	121	*
chr1	8046185	8046485	Adnp2_WT_ut_peak_369	164	*
chr1	8065762	8066062	Adnp2_WT_ut_peak_370	139	*
chr1	8096193	8096493	Adnp2_WT_ut_peak_373	194	*
chr1	8123141	8123441	Adnp2_WT_ut_peak_375	1313	*
chr1	8536360	8536660	Adnp2_WT_ut_peak_381	350	*
chr1	8579795	8580095	Adnp2_WT_ut_peak_390	125	*
chr1	8581588	8581888	Adnp2_WT_ut_peak_391	146	*
chr1	8588390	8588690	Adnp2_WT_ut_peak_392	70	*
chr1	8590480	8590780	Adnp2_WT_ut_peak_393	159	*
chr1	8653554	8653854	Adnp2_WT_ut_peak_406	187	*
chr1	8661241	8661541	Adnp2_WT_ut_peak_408	120	*
chr1	8787017	8787317	Adnp2_WT_ut_peak_428	606	*
chr1	8788196	8788496	Adnp2_WT_ut_peak_429	209	*
chr1	8874821	8875121	Adnp2_WT_ut_peak_437	172	*
chr1	8890325	8890625	Adnp2_WT_ut_peak_439	290	*
chr1	8893446	8893746	Adnp2_WT_ut_peak_440	126	*
chr1	8916619	8916919	Adnp2_WT_ut_peak_443	156	*
chr1	8952818	8953118	Adnp2_WT_ut_peak_449	87	*
chr1	9366459	9366759	Adnp2_WT_ut_peak_461	64	*
chr1	9427850	9428150	Adnp2_WT_ut_peak_463	163	*
chr1	9506518	9506818	Adnp2_WT_ut_peak_468	172	*
chr1	9636919	9637219	Adnp2_WT_ut_peak_470	52	*
chr1	9874277	9874577	Adnp2_WT_ut_peak_472	504	*
chr1	9888001	9888301	Adnp2_WT_ut_peak_473	219	*
chr1	9995468	9995768	Adnp2_WT_ut_peak_474	237	*
chr1	10049526	10049826	Adnp2_WT_ut_peak_475	69	*
chr1	10170542	10170842	Adnp2_WT_ut_peak_476	218	*
chr1	10396311	10396611	Adnp2_WT_ut_peak_478	76	*
chr1	10466171	10466471	Adnp2_WT_ut_peak_480	126	*
chr1	10468875	10469175	Adnp2_WT_ut_peak_481	76	*
chr1	10888302	10888602	Adnp2_WT_ut_peak_487	296	*
chr1	10924824	10925124	Adnp2_WT_ut_peak_498	252	*
chr1	10936723	10937023	Adnp2_WT_ut_peak_501	239	*
chr1	11235345	11235645	Adnp2_WT_ut_peak_514	81	*
chr1	11276097	11276397	Adnp2_WT_ut_peak_515	248	*
chr1	11295798	11296098	Adnp2_WT_ut_peak_516	47	*
chr1	11368042	11368342	Adnp2_WT_ut_peak_517	44	*
chr1	11369585	11369885	Adnp2_WT_ut_peak_518	292	*
chr1	11378229	11378529	Adnp2_WT_ut_peak_519	53	*
chr1	11395256	11395556	Adnp2_WT_ut_peak_520	74	*
chr1	11487333	11487633	Adnp2_WT_ut_peak_522	192	*
chr1	11534943	11535243	Adnp2_WT_ut_peak_526	26	*
chr1	11537010	11537310	Adnp2_WT_ut_peak_527	73	*
chr1	11745860	11746160	Adnp2_WT_ut_peak_542	239	*
chr1	11949237	11949537	Adnp2_WT_ut_peak_550	51	*
chr1	11950416	11950716	Adnp2_WT_ut_peak_551	186	*
chr1	12022708	12023008	Adnp2_WT_ut_peak_552	124	*
chr1	12040774	12041074	Adnp2_WT_ut_peak_553	940	*
chr1	12343000	12343300	Adnp2_WT_ut_peak_555	53	*
chr1	12344812	12345112	Adnp2_WT_ut_peak_556	48	*
chr1	12505230	12505530	Adnp2_WT_ut_peak_560	216	*
chr1	12600579	12600879	Adnp2_WT_ut_peak_561	98	*
chr1	12611003	12611303	Adnp2_WT_ut_peak_562	88	*
chr1	13791572	13791872	Adnp2_WT_ut_peak_569	140	*
chr1	13961065	13961365	Adnp2_WT_ut_peak_574	227	*
chr1	13962696	13962996	Adnp2_WT_ut_peak_575	33	*
chr1	14080404	14080704	Adnp2_WT_ut_peak_577	61	*
chr1	14336404	14336704	Adnp2_WT_ut_peak_580	154	*
chr1	14612251	14612551	Adnp2_WT_ut_peak_581	73	*
chr1	14649242	14649542	Adnp2_WT_ut_peak_582	55	*
chr1	14650897	14651197	Adnp2_WT_ut_peak_583	156	*
chr1	14689186	14689486	Adnp2_WT_ut_peak_584	244	*
chr1	14742374	14742674	Adnp2_WT_ut_peak_585	36	*
chr1	14832040	14832340	Adnp2_WT_ut_peak_586	51	*
chr1	15644020	15644320	Adnp2_WT_ut_peak_593	175	*
chr1	15651969	15652269	Adnp2_WT_ut_peak_594	120	*
chr1	15803086	15803386	Adnp2_WT_ut_peak_596	101	*
chr1	15866673	15866973	Adnp2_WT_ut_peak_600	104	*
chr1	15999432	15999732	Adnp2_WT_ut_peak_601	85	*
chr1	16205736	16206036	Adnp2_WT_ut_peak_602	40	*
chr1	16600500	16600800	Adnp2_WT_ut_peak_604	71	*
chr1	16664992	16665292	Adnp2_WT_ut_peak_605	2919	*
chr1	16680551	16680851	Adnp2_WT_ut_peak_606	75	*
chr1	16826778	16827078	Adnp2_WT_ut_peak_609	102	*
chr1	16882258	16882558	Adnp2_WT_ut_peak_612	25	*
chr1	16937590	16937890	Adnp2_WT_ut_peak_613	136	*
chr1	17223241	17223541	Adnp2_WT_ut_peak_620	160	*
chr1	17239886	17240186	Adnp2_WT_ut_peak_621	163	*
chr1	17422653	17422953	Adnp2_WT_ut_peak_625	81	*
chr1	17526621	17526921	Adnp2_WT_ut_peak_631	298	*
chr1	17669298	17669598	Adnp2_WT_ut_peak_633	196	*
chr1	17956941	17957241	Adnp2_WT_ut_peak_636	307	*
chr1	18245615	18245915	Adnp2_WT_ut_peak_640	90	*
chr1	18269475	18269775	Adnp2_WT_ut_peak_641	65	*
chr1	18517034	18517334	Adnp2_WT_ut_peak_642	145	*
chr1	18681995	18682295	Adnp2_WT_ut_peak_644	58	*
chr1	18760978	18761278	Adnp2_WT_ut_peak_645	128	*
chr1	19839220	19839520	Adnp2_WT_ut_peak_647	58	*
chr1	20486802	20487102	Adnp2_WT_ut_peak_650	439	*
chr1	20574612	20574912	Adnp2_WT_ut_peak_651	48	*
chr1	20773617	20773917	Adnp2_WT_ut_peak_652	283	*
chr1	21253810	21254110	Adnp2_WT_ut_peak_653	70	*
chr1	23107116	23107416	Adnp2_WT_ut_peak_659	41	*
chr1	24068579	24068879	Adnp2_WT_ut_peak_661	92	*
chr1	24785119	24785419	Adnp2_WT_ut_peak_665	136	*
chr1	26548330	26548630	Adnp2_WT_ut_peak_683	116	*
chr1	26592047	26592347	Adnp2_WT_ut_peak_684	61	*
chr1	27136815	27137115	Adnp2_WT_ut_peak_688	132	*
chr1	27486307	27486607	Adnp2_WT_ut_peak_702	132	*
chr1	28173882	28174182	Adnp2_WT_ut_peak_704	55	*
chr1	28395259	28395559	Adnp2_WT_ut_peak_705	81	*
chr1	28458415	28458715	Adnp2_WT_ut_peak_706	379	*
chr1	29368354	29368654	Adnp2_WT_ut_peak_707	359	*
chr1	29947777	29948077	Adnp2_WT_ut_peak_710	226	*
chr1	29948955	29949255	Adnp2_WT_ut_peak_711	58	*
chr1	30043000	30043300	Adnp2_WT_ut_peak_717	279	*
chr1	30089543	30089843	Adnp2_WT_ut_peak_719	43	*
chr1	30311010	30311310	Adnp2_WT_ut_peak_721	100	*
chr1	30899032	30899332	Adnp2_WT_ut_peak_749	75	*
chr1	30913689	30913989	Adnp2_WT_ut_peak_750	311	*
chr1	30920746	30921046	Adnp2_WT_ut_peak_751	166	*
chr1	31005515	31005815	Adnp2_WT_ut_peak_752	247	*
chr1	31346139	31346439	Adnp2_WT_ut_peak_754	104	*
chr1	31470341	31470641	Adnp2_WT_ut_peak_756	120	*
chr1	33046049	33046349	Adnp2_WT_ut_peak_758	279	*
chr1	33256833	33257133	Adnp2_WT_ut_peak_762	1182	*
chr1	33719949	33720249	Adnp2_WT_ut_peak_765	1375	*
chr1	34090151	34090451	Adnp2_WT_ut_peak_766	323	*
chr1	34334636	34334936	Adnp2_WT_ut_peak_767	64	*
chr1	34367735	34368035	Adnp2_WT_ut_peak_768	133	*
chr1	34411413	34411713	Adnp2_WT_ut_peak_769	113	*
chr1	35194016	35194316	Adnp2_WT_ut_peak_782	55	*
chr1	35220516	35220816	Adnp2_WT_ut_peak_783	34	*
chr1	35274053	35274353	Adnp2_WT_ut_peak_784	45	*
chr1	35287660	35287960	Adnp2_WT_ut_peak_785	55	*
chr1	35866701	35867001	Adnp2_WT_ut_peak_786	50	*
chr1	36040541	36040841	Adnp2_WT_ut_peak_788	95	*
chr1	36043742	36044042	Adnp2_WT_ut_peak_789	29	*
chr1	36957295	36957595	Adnp2_WT_ut_peak_791	231	*
chr1	37209187	37209487	Adnp2_WT_ut_peak_792	128	*
chr1	37283102	37283402	Adnp2_WT_ut_peak_793	115	*
chr1	37890346	37890646	Adnp2_WT_ut_peak_794	1640	*
chr1	39189505	39189805	Adnp2_WT_ut_peak_795	45	*
chr1	39796071	39796371	Adnp2_WT_ut_peak_796	149	*
chr1	39810517	39810817	Adnp2_WT_ut_peak_797	192	*
chr1	39893095	39893395	Adnp2_WT_ut_peak_798	571	*
chr1	39915687	39915987	Adnp2_WT_ut_peak_799	55	*
chr1	40294732	40295032	Adnp2_WT_ut_peak_800	416	*
chr1	40307233	40307533	Adnp2_WT_ut_peak_801	171	*
chr1	41088648	41088948	Adnp2_WT_ut_peak_803	149	*
chr1	43118853	43119153	Adnp2_WT_ut_peak_804	64	*
chr1	44245095	44245395	Adnp2_WT_ut_peak_807	136	*
chr1	44381036	44381336	Adnp2_WT_ut_peak_821	359	*
chr1	44394206	44394506	Adnp2_WT_ut_peak_823	73	*
chr1	44438714	44439014	Adnp2_WT_ut_peak_834	191	*
chr1	44491619	44491919	Adnp2_WT_ut_peak_841	108	*
chr1	44608553	44608853	Adnp2_WT_ut_peak_844	908	*
chr1	44971707	44972007	Adnp2_WT_ut_peak_850	191	*
chr1	45205179	45205479	Adnp2_WT_ut_peak_916	132	*
chr1	45268756	45269056	Adnp2_WT_ut_peak_917	198	*
chr1	45594109	45594409	Adnp2_WT_ut_peak_921	409	*
chr1	45612705	45613005	Adnp2_WT_ut_peak_923	182	*
chr1	45747800	45748100	Adnp2_WT_ut_peak_925	62	*
chr1	46619774	46620074	Adnp2_WT_ut_peak_968	99	*
chr1	46914443	46914743	Adnp2_WT_ut_peak_972	108	*
chr1	46978828	46979128	Adnp2_WT_ut_peak_973	686	*
chr1	47069747	47070047	Adnp2_WT_ut_peak_976	128	*
chr1	47194089	47194389	Adnp2_WT_ut_peak_981	96	*
chr1	47225886	47226186	Adnp2_WT_ut_peak_982	27	*
chr1	47787086	47787386	Adnp2_WT_ut_peak_986	93	*
chr1	47789119	47789419	Adnp2_WT_ut_peak_988	36	*
chr1	47827032	47827332	Adnp2_WT_ut_peak_992	141	*
chr1	47969485	47969785	Adnp2_WT_ut_peak_1027	311	*
chr1	48673276	48673576	Adnp2_WT_ut_peak_1030	402	*
chr1	48715471	48715771	Adnp2_WT_ut_peak_1031	88	*
chr1	48974471	48974771	Adnp2_WT_ut_peak_1034	74	*
chr1	48980070	48980370	Adnp2_WT_ut_peak_1035	61	*
chr1	49831440	49831740	Adnp2_WT_ut_peak_1036	104	*
chr1	49885074	49885374	Adnp2_WT_ut_peak_1037	59	*
chr1	50160111	50160411	Adnp2_WT_ut_peak_1038	136	*
chr1	50402266	50402566	Adnp2_WT_ut_peak_1039	141	*
chr1	51421453	51421753	Adnp2_WT_ut_peak_1040	67	*
chr1	51683155	51683455	Adnp2_WT_ut_peak_1043	89	*
chr1	52893835	52894135	Adnp2_WT_ut_peak_1045	55	*
chr1	52937566	52937866	Adnp2_WT_ut_peak_1047	362	*
chr1	53235884	53236184	Adnp2_WT_ut_peak_1049	314	*
chr1	53505337	53505637	Adnp2_WT_ut_peak_1052	70	*
chr1	53507738	53508038	Adnp2_WT_ut_peak_1053	303	*
chr1	53527719	53528019	Adnp2_WT_ut_peak_1055	120	*
chr1	53532756	53533056	Adnp2_WT_ut_peak_1056	130	*
chr1	53614764	53615064	Adnp2_WT_ut_peak_1061	61	*
chr1	53696289	53696589	Adnp2_WT_ut_peak_1062	85	*
chr1	53719547	53719847	Adnp2_WT_ut_peak_1063	102	*
chr1	53746181	53746481	Adnp2_WT_ut_peak_1064	44	*
chr1	54325967	54326267	Adnp2_WT_ut_peak_1066	108	*
chr1	54438874	54439174	Adnp2_WT_ut_peak_1067	8409	*
chr1	54462428	54462728	Adnp2_WT_ut_peak_1068	100	*
chr1	54609595	54609895	Adnp2_WT_ut_peak_1069	120	*
chr1	55236912	55237212	Adnp2_WT_ut_peak_1070	511	*
chr1	57308693	57308993	Adnp2_WT_ut_peak_1072	111	*
chr1	57372428	57372728	Adnp2_WT_ut_peak_1073	366	*
chr1	57406391	57406691	Adnp2_WT_ut_peak_1074	1600	*
chr1	57523291	57523591	Adnp2_WT_ut_peak_1075	69	*
chr1	57588293	57588593	Adnp2_WT_ut_peak_1076	200	*
chr1	58215444	58215744	Adnp2_WT_ut_peak_1078	559	*
chr1	58364565	58364865	Adnp2_WT_ut_peak_1079	217	*
chr1	58445319	58445619	Adnp2_WT_ut_peak_1080	902	*
chr1	58507355	58507655	Adnp2_WT_ut_peak_1081	236	*
chr1	58586353	58586653	Adnp2_WT_ut_peak_1083	8487	*
chr1	58640747	58641047	Adnp2_WT_ut_peak_1085	122	*
chr1	58689840	58690140	Adnp2_WT_ut_peak_1091	106	*
chr1	58706430	58706730	Adnp2_WT_ut_peak_1094	197	*
chr1	58749964	58750264	Adnp2_WT_ut_peak_1100	120	*
chr1	58761487	58761787	Adnp2_WT_ut_peak_1102	229	*
chr1	58817520	58817820	Adnp2_WT_ut_peak_1112	341	*
chr1	58865648	58865948	Adnp2_WT_ut_peak_1115	221	*
chr1	58879779	58880079	Adnp2_WT_ut_peak_1119	47	*
chr1	58884950	58885250	Adnp2_WT_ut_peak_1120	130	*
chr1	59349507	59349807	Adnp2_WT_ut_peak_1121	231	*
chr1	59948052	59948352	Adnp2_WT_ut_peak_1123	476	*
chr1	60063969	60064269	Adnp2_WT_ut_peak_1125	67	*
chr1	60350022	60350322	Adnp2_WT_ut_peak_1126	153	*
chr1	60375518	60375818	Adnp2_WT_ut_peak_1127	71	*
chr1	60548347	60548647	Adnp2_WT_ut_peak_1128	55	*
chr1	60787164	60787464	Adnp2_WT_ut_peak_1129	54	*
chr1	60801402	60801702	Adnp2_WT_ut_peak_1130	406	*
chr1	60848622	60848922	Adnp2_WT_ut_peak_1131	225	*
chr1	61169926	61170226	Adnp2_WT_ut_peak_1132	158	*
chr1	63176859	63177159	Adnp2_WT_ut_peak_1133	892	*
chr1	63185585	63185885	Adnp2_WT_ut_peak_1134	458	*
chr1	63859125	63859425	Adnp2_WT_ut_peak_1137	330	*
chr1	64494615	64494915	Adnp2_WT_ut_peak_1141	61	*
chr1	64956650	64956950	Adnp2_WT_ut_peak_1142	2001	*
chr1	65027829	65028129	Adnp2_WT_ut_peak_1143	1020	*
chr1	65066563	65066863	Adnp2_WT_ut_peak_1144	203	*
chr1	65143497	65143797	Adnp2_WT_ut_peak_1145	134	*
chr1	66700576	66700876	Adnp2_WT_ut_peak_1164	443	*
chr1	67933824	67934124	Adnp2_WT_ut_peak_1171	67	*
chr1	69831607	69831907	Adnp2_WT_ut_peak_1172	61	*
chr1	71019475	71019775	Adnp2_WT_ut_peak_1173	51	*
chr1	71104757	71105057	Adnp2_WT_ut_peak_1174	43	*
chr1	71812303	71812603	Adnp2_WT_ut_peak_1175	142	*
chr1	72131342	72131642	Adnp2_WT_ut_peak_1176	40	*
chr1	72226295	72226595	Adnp2_WT_ut_peak_1177	547	*
chr1	72244052	72244352	Adnp2_WT_ut_peak_1178	151	*
chr1	72255148	72255448	Adnp2_WT_ut_peak_1179	261	*
chr1	72307354	72307654	Adnp2_WT_ut_peak_1180	467	*
chr1	73883774	73884074	Adnp2_WT_ut_peak_1182	151	*
chr1	74341013	74341313	Adnp2_WT_ut_peak_1183	91	*
chr1	74660953	74661253	Adnp2_WT_ut_peak_1184	132	*
chr1	76003287	76003587	Adnp2_WT_ut_peak_1186	104	*
chr1	76590062	76590362	Adnp2_WT_ut_peak_1187	242	*
chr1	76591887	76592187	Adnp2_WT_ut_peak_1188	46	*
chr1	78565277	78565577	Adnp2_WT_ut_peak_1190	206	*
chr1	78990072	78990372	Adnp2_WT_ut_peak_1191	231	*
chr1	79019129	79019429	Adnp2_WT_ut_peak_1192	231	*
chr1	79775918	79776218	Adnp2_WT_ut_peak_1195	8014	*
chr1	80143651	80143951	Adnp2_WT_ut_peak_1197	98	*
chr1	80146357	80146657	Adnp2_WT_ut_peak_1198	61	*
chr1	81692591	81692891	Adnp2_WT_ut_peak_1208	187	*
chr1	82316197	82316497	Adnp2_WT_ut_peak_1209	323	*
chr1	82432761	82433061	Adnp2_WT_ut_peak_1210	124	*
chr1	82724713	82725013	Adnp2_WT_ut_peak_1211	262	*
chr1	82939845	82940145	Adnp2_WT_ut_peak_1212	69	*
chr1	82960020	82960320	Adnp2_WT_ut_peak_1213	301	*
chr1	84451529	84451829	Adnp2_WT_ut_peak_1217	301	*
chr1	84890497	84890797	Adnp2_WT_ut_peak_1218	72	*
chr1	85881234	85881534	Adnp2_WT_ut_peak_1241	67	*
chr1	85892791	85893091	Adnp2_WT_ut_peak_1242	78	*
chr1	86467323	86467623	Adnp2_WT_ut_peak_1243	85	*
chr1	86586941	86587241	Adnp2_WT_ut_peak_1244	3187	*
chr1	87213741	87214041	Adnp2_WT_ut_peak_1245	970	*
chr1	87772550	87772850	Adnp2_WT_ut_peak_1247	341	*
chr1	88176069	88176369	Adnp2_WT_ut_peak_1253	136	*
chr1	88271040	88271340	Adnp2_WT_ut_peak_1255	42	*
chr1	88572353	88572653	Adnp2_WT_ut_peak_1256	140	*
chr1	88750183	88750483	Adnp2_WT_ut_peak_1259	154	*
chr1	89042959	89043259	Adnp2_WT_ut_peak_1260	940	*
chr1	90028404	90028704	Adnp2_WT_ut_peak_1261	4584	*
chr1	91682993	91683293	Adnp2_WT_ut_peak_1266	167	*
chr1	92696946	92697246	Adnp2_WT_ut_peak_1267	103	*
chr1	93305783	93306083	Adnp2_WT_ut_peak_1268	1905	*
chr1	93538050	93538350	Adnp2_WT_ut_peak_1269	47	*
chr1	93571434	93571734	Adnp2_WT_ut_peak_1270	64	*
chr1	94100996	94101296	Adnp2_WT_ut_peak_1272	1237	*
chr1	94294711	94295011	Adnp2_WT_ut_peak_1291	55	*
chr1	94298391	94298691	Adnp2_WT_ut_peak_1292	200	*
chr1	94394379	94394679	Adnp2_WT_ut_peak_1302	365	*
chr1	94606596	94606896	Adnp2_WT_ut_peak_1303	88	*
chr1	95238592	95238892	Adnp2_WT_ut_peak_1307	64	*
chr1	95727063	95727363	Adnp2_WT_ut_peak_1310	172	*
chr1	95805032	95805332	Adnp2_WT_ut_peak_1312	191	*
chr1	96038251	96038551	Adnp2_WT_ut_peak_1313	122	*
chr1	96624460	96624760	Adnp2_WT_ut_peak_1327	128	*
chr1	97769990	97770290	Adnp2_WT_ut_peak_1404	1170	*
chr1	99661829	99662129	Adnp2_WT_ut_peak_1464	27	*
chr1	100847934	100848234	Adnp2_WT_ut_peak_1465	32	*
chr1	100855104	100855404	Adnp2_WT_ut_peak_1466	81	*
chr1	101747421	101747721	Adnp2_WT_ut_peak_1533	92	*
chr1	101805579	101805879	Adnp2_WT_ut_peak_1546	162	*
chr1	101916609	101916909	Adnp2_WT_ut_peak_1564	537	*
chr1	101919309	101919609	Adnp2_WT_ut_peak_1565	115	*
chr1	101934519	101934819	Adnp2_WT_ut_peak_1568	85	*
chr1	102150042	102150342	Adnp2_WT_ut_peak_1589	106	*
chr1	102151078	102151378	Adnp2_WT_ut_peak_1590	60	*
chr1	102265737	102266037	Adnp2_WT_ut_peak_1592	181	*
chr1	102267388	102267688	Adnp2_WT_ut_peak_1593	45	*
chr1	102322842	102323142	Adnp2_WT_ut_peak_1595	104	*
chr1	102365098	102365398	Adnp2_WT_ut_peak_1596	70	*
chr1	103479580	103479880	Adnp2_WT_ut_peak_1611	176	*
chr1	103543171	103543471	Adnp2_WT_ut_peak_1613	1171	*
chr1	103753059	103753359	Adnp2_WT_ut_peak_1616	48	*
chr1	105539077	105539377	Adnp2_WT_ut_peak_1629	91	*
chr1	107960647	107960947	Adnp2_WT_ut_peak_1653	51	*
chr1	108547005	108547305	Adnp2_WT_ut_peak_1655	131	*
chr1	108713741	108714041	Adnp2_WT_ut_peak_1657	132	*
chr1	108948507	108948807	Adnp2_WT_ut_peak_1660	128	*
chr1	108957117	108957417	Adnp2_WT_ut_peak_1661	132	*
chr1	108988704	108989004	Adnp2_WT_ut_peak_1666	81	*
chr1	109136096	109136396	Adnp2_WT_ut_peak_1684	221	*
chr1	109328619	109328919	Adnp2_WT_ut_peak_1686	85	*
chr1	110774156	110774456	Adnp2_WT_ut_peak_1699	208	*
chr1	110793575	110793875	Adnp2_WT_ut_peak_1700	181	*
chr1	111695041	111695341	Adnp2_WT_ut_peak_1712	46	*
chr1	112019214	112019514	Adnp2_WT_ut_peak_1714	71	*
chr1	112225800	112226100	Adnp2_WT_ut_peak_1715	145	*
chr1	112271092	112271392	Adnp2_WT_ut_peak_1716	163	*
chr1	112443885	112444185	Adnp2_WT_ut_peak_1717	211	*
chr1	112775380	112775680	Adnp2_WT_ut_peak_1721	46	*
chr1	113960629	113960929	Adnp2_WT_ut_peak_1753	46	*
chr1	114035821	114036121	Adnp2_WT_ut_peak_1755	108	*
chr1	114083087	114083387	Adnp2_WT_ut_peak_1761	111	*
chr1	114134566	114134866	Adnp2_WT_ut_peak_1766	257	*
chr1	114849855	114850155	Adnp2_WT_ut_peak_1769	88	*
chr1	117456148	117456448	Adnp2_WT_ut_peak_1782	122	*
chr1	118257479	118257779	Adnp2_WT_ut_peak_1798	55	*
chr1	118321607	118321907	Adnp2_WT_ut_peak_1799	185	*
chr1	118459048	118459348	Adnp2_WT_ut_peak_1801	183	*
chr1	119582234	119582534	Adnp2_WT_ut_peak_1802	176	*
chr1	120570449	120570749	Adnp2_WT_ut_peak_1803	58	*
chr1	121567842	121568142	Adnp2_WT_ut_peak_1805	2743	*
chr1	122608513	122608813	Adnp2_WT_ut_peak_1808	62	*
chr1	122772588	122772888	Adnp2_WT_ut_peak_1809	671	*
chr1	127701167	127701467	Adnp2_WT_ut_peak_1811	43	*
chr1	128089462	128089762	Adnp2_WT_ut_peak_1812	110	*
chr1	129090781	129091081	Adnp2_WT_ut_peak_1815	149	*
chr1	130246665	130246965	Adnp2_WT_ut_peak_1816	77	*
chr1	130253506	130253806	Adnp2_WT_ut_peak_1817	36	*
chr1	130353549	130353849	Adnp2_WT_ut_peak_1818	115	*
chr1	131268635	131268935	Adnp2_WT_ut_peak_1819	282	*
chr1	132410069	132410369	Adnp2_WT_ut_peak_1820	128	*
chr1	132476946	132477246	Adnp2_WT_ut_peak_1821	1394	*
chr1	133305739	133306039	Adnp2_WT_ut_peak_1823	118	*
chr1	133342799	133343099	Adnp2_WT_ut_peak_1824	191	*
chr1	133523419	133523719	Adnp2_WT_ut_peak_1825	112	*
chr1	133577617	133577917	Adnp2_WT_ut_peak_1826	119	*
chr1	133753408	133753708	Adnp2_WT_ut_peak_1827	1027	*
chr1	133911611	133911911	Adnp2_WT_ut_peak_1828	25	*
chr1	134370772	134371072	Adnp2_WT_ut_peak_1830	165	*
chr1	134385163	134385463	Adnp2_WT_ut_peak_1831	200	*
chr1	134441836	134442136	Adnp2_WT_ut_peak_1833	159	*
chr1	134533919	134534219	Adnp2_WT_ut_peak_1837	127	*
chr1	135190538	135190838	Adnp2_WT_ut_peak_1838	633	*
chr1	136809989	136810289	Adnp2_WT_ut_peak_1842	110	*
chr1	137155751	137156051	Adnp2_WT_ut_peak_1843	168	*
chr1	137416714	137417014	Adnp2_WT_ut_peak_1845	118	*
chr1	137577641	137577941	Adnp2_WT_ut_peak_1848	78	*
chr1	137587836	137588136	Adnp2_WT_ut_peak_1849	43	*
chr1	137716296	137716596	Adnp2_WT_ut_peak_1852	236	*
chr1	138228322	138228622	Adnp2_WT_ut_peak_1855	73	*
chr1	138947275	138947575	Adnp2_WT_ut_peak_1858	42	*
chr1	138950090	138950390	Adnp2_WT_ut_peak_1859	41	*
chr1	139410761	139411061	Adnp2_WT_ut_peak_1862	266	*
chr1	139724996	139725296	Adnp2_WT_ut_peak_1876	216	*
chr1	139843848	139844148	Adnp2_WT_ut_peak_1897	268	*
chr1	139865488	139865788	Adnp2_WT_ut_peak_1900	124	*
chr1	140186760	140187060	Adnp2_WT_ut_peak_1947	188	*
chr1	140188073	140188373	Adnp2_WT_ut_peak_1948	67	*
chr1	140194992	140195292	Adnp2_WT_ut_peak_1949	208	*
chr1	140210569	140210869	Adnp2_WT_ut_peak_1950	100	*
chr1	141140592	141140892	Adnp2_WT_ut_peak_1954	1084	*
chr1	141262038	141262338	Adnp2_WT_ut_peak_1971	377	*
chr1	141389012	141389312	Adnp2_WT_ut_peak_1972	46	*
chr1	141852610	141852910	Adnp2_WT_ut_peak_1973	136	*
chr1	142612729	142613029	Adnp2_WT_ut_peak_1992	128	*
chr1	143582156	143582456	Adnp2_WT_ut_peak_2001	149	*
chr1	143971306	143971606	Adnp2_WT_ut_peak_2003	231	*
chr1	144384322	144384622	Adnp2_WT_ut_peak_2005	111	*
chr1	146106902	146107202	Adnp2_WT_ut_peak_2011	1733	*
chr1	146321445	146321745	Adnp2_WT_ut_peak_2028	96	*
chr1	146323122	146323422	Adnp2_WT_ut_peak_2029	400	*
chr1	146325002	146325302	Adnp2_WT_ut_peak_2030	208	*
chr1	146326704	146327004	Adnp2_WT_ut_peak_2031	56	*
chr1	146425494	146425794	Adnp2_WT_ut_peak_2040	29	*
chr1	148081369	148081669	Adnp2_WT_ut_peak_2043	85	*
chr1	150168387	150168687	Adnp2_WT_ut_peak_2066	158	*
chr1	150230308	150230608	Adnp2_WT_ut_peak_2067	251	*
chr1	150230919	150231219	Adnp2_WT_ut_peak_2068	40	*
chr1	150273029	150273329	Adnp2_WT_ut_peak_2069	85	*
chr1	150479541	150479841	Adnp2_WT_ut_peak_2076	76	*
chr1	150498396	150498696	Adnp2_WT_ut_peak_2077	242	*
chr1	151025379	151025679	Adnp2_WT_ut_peak_2078	58	*
chr1	151735391	151735691	Adnp2_WT_ut_peak_2082	56	*
chr1	152123629	152123929	Adnp2_WT_ut_peak_2083	68	*
chr1	152275004	152275304	Adnp2_WT_ut_peak_2085	104	*
chr1	152386486	152386786	Adnp2_WT_ut_peak_2086	1391	*
chr1	152970769	152971069	Adnp2_WT_ut_peak_2087	278	*
chr1	152976517	152976817	Adnp2_WT_ut_peak_2088	180	*
chr1	153077782	153078082	Adnp2_WT_ut_peak_2089	77	*
chr1	153079284	153079584	Adnp2_WT_ut_peak_2090	117	*
chr1	153219494	153219794	Adnp2_WT_ut_peak_2091	389	*
chr1	153507913	153508213	Adnp2_WT_ut_peak_2094	37	*
chr1	153880489	153880789	Adnp2_WT_ut_peak_2095	64	*
chr1	155557923	155558223	Adnp2_WT_ut_peak_2097	3570	*
chr1	156035831	156036131	Adnp2_WT_ut_peak_2098	838	*
chr1	156523167	156523467	Adnp2_WT_ut_peak_2099	108	*
chr1	156934757	156935057	Adnp2_WT_ut_peak_2100	231	*
chr1	157250990	157251290	Adnp2_WT_ut_peak_2101	111	*
chr1	157451484	157451784	Adnp2_WT_ut_peak_2102	32	*
chr1	160212925	160213225	Adnp2_WT_ut_peak_2104	584	*
chr1	160736870	160737170	Adnp2_WT_ut_peak_2105	128	*
chr1	161131392	161131692	Adnp2_WT_ut_peak_2108	6697	*
chr1	161145561	161145861	Adnp2_WT_ut_peak_2109	89	*
chr1	161532580	161532880	Adnp2_WT_ut_peak_2114	141	*
chr1	161969093	161969393	Adnp2_WT_ut_peak_2115	1069	*
chr1	163403812	163404112	Adnp2_WT_ut_peak_2117	111	*
chr1	163731101	163731401	Adnp2_WT_ut_peak_2118	159	*
chr1	164266331	164266631	Adnp2_WT_ut_peak_2119	266	*
chr1	164777933	164778233	Adnp2_WT_ut_peak_2121	67	*
chr1	164983865	164984165	Adnp2_WT_ut_peak_2122	119	*
chr1	165026098	165026398	Adnp2_WT_ut_peak_2123	402	*
chr1	165209128	165209428	Adnp2_WT_ut_peak_2124	97	*
chr1	166033836	166034136	Adnp2_WT_ut_peak_2126	46	*
chr1	166374140	166374440	Adnp2_WT_ut_peak_2130	81	*
chr1	166581324	166581624	Adnp2_WT_ut_peak_2146	197	*
chr1	166594664	166594964	Adnp2_WT_ut_peak_2149	128	*
chr1	168006225	168006525	Adnp2_WT_ut_peak_2152	78	*
chr1	169531426	169531726	Adnp2_WT_ut_peak_2153	3192	*
chr1	170215298	170215598	Adnp2_WT_ut_peak_2154	333	*
chr1	170255621	170255921	Adnp2_WT_ut_peak_2155	359	*
chr1	170919770	170920070	Adnp2_WT_ut_peak_2156	43	*
chr1	171294429	171294729	Adnp2_WT_ut_peak_2162	208	*
chr1	171482792	171483092	Adnp2_WT_ut_peak_2168	64	*
chr1	171494351	171494651	Adnp2_WT_ut_peak_2169	183	*
chr1	171502885	171503185	Adnp2_WT_ut_peak_2170	323	*
chr1	171830353	171830653	Adnp2_WT_ut_peak_2173	186	*
chr1	171902670	171902970	Adnp2_WT_ut_peak_2175	169	*
chr1	172265989	172266289	Adnp2_WT_ut_peak_2177	158	*
chr1	172677340	172677640	Adnp2_WT_ut_peak_2178	347	*
chr1	173361698	173361998	Adnp2_WT_ut_peak_2179	2222	*
chr1	175014478	175014778	Adnp2_WT_ut_peak_2196	158	*
chr1	175046911	175047211	Adnp2_WT_ut_peak_2197	279	*
chr1	176631330	176631630	Adnp2_WT_ut_peak_2198	128	*
chr1	176719215	176719515	Adnp2_WT_ut_peak_2199	75	*
chr1	176899574	176899874	Adnp2_WT_ut_peak_2200	273	*
chr1	177758438	177758738	Adnp2_WT_ut_peak_2201	78	*
chr1	178167991	178168291	Adnp2_WT_ut_peak_2215	132	*
chr1	178344554	178344854	Adnp2_WT_ut_peak_2216	273	*
chr1	179268614	179268914	Adnp2_WT_ut_peak_2218	268	*
chr1	179369185	179369485	Adnp2_WT_ut_peak_2219	127	*
chr1	179409450	179409750	Adnp2_WT_ut_peak_2220	52	*
chr1	179636066	179636366	Adnp2_WT_ut_peak_2221	987	*
chr1	179942129	179942429	Adnp2_WT_ut_peak_2224	79	*
chr1	180611508	180611808	Adnp2_WT_ut_peak_2225	35	*
chr1	180612517	180612817	Adnp2_WT_ut_peak_2226	80	*
chr1	181144089	181144389	Adnp2_WT_ut_peak_2227	1215	*
chr1	181857765	181858065	Adnp2_WT_ut_peak_2228	47	*
chr1	181868122	181868422	Adnp2_WT_ut_peak_2229	75	*
chr1	182028303	182028603	Adnp2_WT_ut_peak_2232	1321	*
chr1	182125100	182125400	Adnp2_WT_ut_peak_2233	106	*
chr1	182143220	182143520	Adnp2_WT_ut_peak_2234	83	*
chr1	182154434	182154734	Adnp2_WT_ut_peak_2235	45	*
chr1	182176935	182177235	Adnp2_WT_ut_peak_2236	163	*
chr1	182194258	182194558	Adnp2_WT_ut_peak_2237	70	*
chr1	182202145	182202445	Adnp2_WT_ut_peak_2238	201	*
chr1	182219732	182220032	Adnp2_WT_ut_peak_2239	127	*
chr1	182500878	182501178	Adnp2_WT_ut_peak_2240	544	*
chr1	183299265	183299565	Adnp2_WT_ut_peak_2241	25108	*
chr1	184028283	184028583	Adnp2_WT_ut_peak_2243	43	*
chr1	185057465	185057765	Adnp2_WT_ut_peak_2252	121	*
chr1	185074051	185074351	Adnp2_WT_ut_peak_2253	235	*
chr1	185076564	185076864	Adnp2_WT_ut_peak_2254	59	*
chr1	185105066	185105366	Adnp2_WT_ut_peak_2255	71	*
chr1	185220737	185221037	Adnp2_WT_ut_peak_2256	33	*
chr1	185303988	185304288	Adnp2_WT_ut_peak_2257	118	*
chr1	186749215	186749515	Adnp2_WT_ut_peak_2260	1025	*
chr1	186967264	186967564	Adnp2_WT_ut_peak_2261	265	*
chr1	189194557	189194857	Adnp2_WT_ut_peak_2262	658	*
chr1	189390426	189390726	Adnp2_WT_ut_peak_2263	664	*
chr1	189802625	189802925	Adnp2_WT_ut_peak_2264	238	*
chr1	191062796	191063096	Adnp2_WT_ut_peak_2265	1565	*
chr1	191143122	191143422	Adnp2_WT_ut_peak_2266	172	*
chr1	191502030	191502330	Adnp2_WT_ut_peak_2267	243	*
chr1	191580571	191580871	Adnp2_WT_ut_peak_2268	190	*
chr1	191789487	191789787	Adnp2_WT_ut_peak_2269	30	*
chr1	192450585	192450885	Adnp2_WT_ut_peak_2270	574	*
chr1	192471370	192471670	Adnp2_WT_ut_peak_2271	191	*
chr1	192630175	192630475	Adnp2_WT_ut_peak_2272	201	*
chr1	192745465	192745765	Adnp2_WT_ut_peak_2273	239	*
chr1	195056250	195056550	Adnp2_WT_ut_peak_2274	182	*
chr1	195265456	195265756	Adnp2_WT_ut_peak_2279	89	*
chr10	4362810	4363110	Adnp2_WT_ut_peak_2284	560	*
chr10	5388183	5388483	Adnp2_WT_ut_peak_2292	29	*
chr10	6080510	6080810	Adnp2_WT_ut_peak_2295	85	*
chr10	6100112	6100412	Adnp2_WT_ut_peak_2296	78	*
chr10	6175680	6175980	Adnp2_WT_ut_peak_2297	301	*
chr10	6514893	6515193	Adnp2_WT_ut_peak_2327	614	*
chr10	6570991	6571291	Adnp2_WT_ut_peak_2328	92	*
chr10	7365352	7365652	Adnp2_WT_ut_peak_2345	100	*
chr10	7890442	7890742	Adnp2_WT_ut_peak_2361	128	*
chr10	7976256	7976556	Adnp2_WT_ut_peak_2362	124	*
chr10	8558146	8558446	Adnp2_WT_ut_peak_2368	100	*
chr10	8580207	8580507	Adnp2_WT_ut_peak_2369	329	*
chr10	8635483	8635783	Adnp2_WT_ut_peak_2370	153	*
chr10	8832624	8832924	Adnp2_WT_ut_peak_2371	224	*
chr10	8844441	8844741	Adnp2_WT_ut_peak_2372	308	*
chr10	11254572	11254872	Adnp2_WT_ut_peak_2377	234	*
chr10	11262160	11262460	Adnp2_WT_ut_peak_2378	120	*
chr10	11357997	11358297	Adnp2_WT_ut_peak_2379	100	*
chr10	11491685	11491985	Adnp2_WT_ut_peak_2392	168	*
chr10	11753355	11753655	Adnp2_WT_ut_peak_2410	109	*
chr10	11794220	11794520	Adnp2_WT_ut_peak_2411	307	*
chr10	11902983	11903283	Adnp2_WT_ut_peak_2412	179	*
chr10	12662085	12662385	Adnp2_WT_ut_peak_2423	295	*
chr10	13553029	13553329	Adnp2_WT_ut_peak_2424	5491	*
chr10	14583791	14584091	Adnp2_WT_ut_peak_2431	41	*
chr10	14612050	14612350	Adnp2_WT_ut_peak_2433	162	*
chr10	14612870	14613170	Adnp2_WT_ut_peak_2434	146	*
chr10	14923521	14923821	Adnp2_WT_ut_peak_2438	268	*
chr10	14965189	14965489	Adnp2_WT_ut_peak_2439	77	*
chr10	14966632	14966932	Adnp2_WT_ut_peak_2440	207	*
chr10	14984954	14985254	Adnp2_WT_ut_peak_2441	311	*
chr10	15085141	15085441	Adnp2_WT_ut_peak_2442	58	*
chr10	15261388	15261688	Adnp2_WT_ut_peak_2465	85	*
chr10	15601236	15601536	Adnp2_WT_ut_peak_2503	128	*
chr10	15626488	15626788	Adnp2_WT_ut_peak_2507	96	*
chr10	15780938	15781238	Adnp2_WT_ut_peak_2509	154	*
chr10	15935568	15935868	Adnp2_WT_ut_peak_2510	64	*
chr10	16304310	16304610	Adnp2_WT_ut_peak_2511	74	*
chr10	17571726	17572026	Adnp2_WT_ut_peak_2514	95	*
chr10	18084774	18085074	Adnp2_WT_ut_peak_2515	279	*
chr10	18139309	18139609	Adnp2_WT_ut_peak_2516	39	*
chr10	18199335	18199635	Adnp2_WT_ut_peak_2517	165	*
chr10	18239279	18239579	Adnp2_WT_ut_peak_2518	163	*
chr10	18311224	18311524	Adnp2_WT_ut_peak_2519	40	*
chr10	19798284	19798584	Adnp2_WT_ut_peak_2520	642	*
chr10	20017193	20017493	Adnp2_WT_ut_peak_2521	120	*
chr10	20294162	20294462	Adnp2_WT_ut_peak_2523	206	*
chr10	20966114	20966414	Adnp2_WT_ut_peak_2525	64	*
chr10	22142624	22142924	Adnp2_WT_ut_peak_2528	18209	*
chr10	22470354	22470654	Adnp2_WT_ut_peak_2535	25	*
chr10	23857493	23857793	Adnp2_WT_ut_peak_2542	110	*
chr10	23915981	23916281	Adnp2_WT_ut_peak_2543	108	*
chr10	24019857	24020157	Adnp2_WT_ut_peak_2544	153	*
chr10	24354915	24355215	Adnp2_WT_ut_peak_2545	241	*
chr10	24438729	24439029	Adnp2_WT_ut_peak_2546	116	*
chr10	24510893	24511193	Adnp2_WT_ut_peak_2547	60	*
chr10	24511971	24512271	Adnp2_WT_ut_peak_2548	57	*
chr10	24517073	24517373	Adnp2_WT_ut_peak_2549	40	*
chr10	24558255	24558555	Adnp2_WT_ut_peak_2550	78	*
chr10	24859650	24859950	Adnp2_WT_ut_peak_2551	77	*
chr10	24869777	24870077	Adnp2_WT_ut_peak_2552	7320	*
chr10	25517894	25518194	Adnp2_WT_ut_peak_2553	81	*
chr10	25861686	25861986	Adnp2_WT_ut_peak_2556	145	*
chr10	25887589	25887889	Adnp2_WT_ut_peak_2557	39	*
chr10	25973524	25973824	Adnp2_WT_ut_peak_2558	171	*
chr10	26587546	26587846	Adnp2_WT_ut_peak_2559	61	*
chr10	26609076	26609376	Adnp2_WT_ut_peak_2560	193	*
chr10	26732517	26732817	Adnp2_WT_ut_peak_2562	35	*
chr10	26733888	26734188	Adnp2_WT_ut_peak_2563	147	*
chr10	26907180	26907480	Adnp2_WT_ut_peak_2564	50	*
chr10	26935995	26936295	Adnp2_WT_ut_peak_2565	105	*
chr10	26938200	26938500	Adnp2_WT_ut_peak_2566	134	*
chr10	26949533	26949833	Adnp2_WT_ut_peak_2567	882	*
chr10	27793303	27793603	Adnp2_WT_ut_peak_2569	104	*
chr10	27819816	27820116	Adnp2_WT_ut_peak_2576	34	*
chr10	28922159	28922459	Adnp2_WT_ut_peak_2588	74	*
chr10	28934114	28934414	Adnp2_WT_ut_peak_2589	908	*
chr10	29012048	29012348	Adnp2_WT_ut_peak_2590	58	*
chr10	29013651	29013951	Adnp2_WT_ut_peak_2591	86	*
chr10	29440842	29441142	Adnp2_WT_ut_peak_2595	120	*
chr10	29959150	29959450	Adnp2_WT_ut_peak_2596	395	*
chr10	30069017	30069317	Adnp2_WT_ut_peak_2597	186	*
chr10	30299938	30300238	Adnp2_WT_ut_peak_2600	39	*
chr10	30302006	30302306	Adnp2_WT_ut_peak_2601	141	*
chr10	30481708	30482008	Adnp2_WT_ut_peak_2604	169	*
chr10	30484806	30485106	Adnp2_WT_ut_peak_2605	29	*
chr10	30618406	30618706	Adnp2_WT_ut_peak_2606	526	*
chr10	30628325	30628625	Adnp2_WT_ut_peak_2607	180	*
chr10	31080828	31081128	Adnp2_WT_ut_peak_2608	163	*
chr10	31673027	31673327	Adnp2_WT_ut_peak_2610	92	*
chr10	31702921	31703221	Adnp2_WT_ut_peak_2611	64	*
chr10	32640816	32641116	Adnp2_WT_ut_peak_2639	221	*
chr10	32941511	32941811	Adnp2_WT_ut_peak_2640	288	*
chr10	32953868	32954168	Adnp2_WT_ut_peak_2641	46	*
chr10	32960286	32960586	Adnp2_WT_ut_peak_2642	82	*
chr10	32960984	32961284	Adnp2_WT_ut_peak_2643	115	*
chr10	33379073	33379373	Adnp2_WT_ut_peak_2646	103	*
chr10	33491696	33491996	Adnp2_WT_ut_peak_2648	158	*
chr10	33578454	33578754	Adnp2_WT_ut_peak_2651	177	*
chr10	33735713	33736013	Adnp2_WT_ut_peak_2674	64	*
chr10	33765889	33766189	Adnp2_WT_ut_peak_2675	74	*
chr10	33882089	33882389	Adnp2_WT_ut_peak_2677	115	*
chr10	33882929	33883229	Adnp2_WT_ut_peak_2678	25	*
chr10	33891934	33892234	Adnp2_WT_ut_peak_2679	108	*
chr10	33979497	33979797	Adnp2_WT_ut_peak_2681	157	*
chr10	34740751	34741051	Adnp2_WT_ut_peak_2685	268	*
chr10	34748961	34749261	Adnp2_WT_ut_peak_2686	61	*
chr10	34888282	34888582	Adnp2_WT_ut_peak_2688	252	*
chr10	34891720	34892020	Adnp2_WT_ut_peak_2689	85	*
chr10	34995096	34995396	Adnp2_WT_ut_peak_2690	55	*
chr10	35017827	35018127	Adnp2_WT_ut_peak_2691	71	*
chr10	35019333	35019633	Adnp2_WT_ut_peak_2692	61	*
chr10	35224438	35224738	Adnp2_WT_ut_peak_2693	170	*
chr10	35310512	35310812	Adnp2_WT_ut_peak_2694	301	*
chr10	35351085	35351385	Adnp2_WT_ut_peak_2695	145	*
chr10	35433651	35433951	Adnp2_WT_ut_peak_2696	167	*
chr10	35676670	35676970	Adnp2_WT_ut_peak_2702	74	*
chr10	35723505	35723805	Adnp2_WT_ut_peak_2703	78	*
chr10	35724822	35725122	Adnp2_WT_ut_peak_2704	138	*
chr10	35770258	35770558	Adnp2_WT_ut_peak_2705	114	*
chr10	35835009	35835309	Adnp2_WT_ut_peak_2706	32	*
chr10	35896282	35896582	Adnp2_WT_ut_peak_2707	74	*
chr10	35972132	35972432	Adnp2_WT_ut_peak_2709	154	*
chr10	36613663	36613963	Adnp2_WT_ut_peak_2716	465	*
chr10	36849391	36849691	Adnp2_WT_ut_peak_2717	53	*
chr10	37853295	37853595	Adnp2_WT_ut_peak_2718	220	*
chr10	38225796	38226096	Adnp2_WT_ut_peak_2724	136	*
chr10	38590392	38590692	Adnp2_WT_ut_peak_2732	163	*
chr10	38592024	38592324	Adnp2_WT_ut_peak_2733	27	*
chr10	38830260	38830560	Adnp2_WT_ut_peak_2760	322	*
chr10	39592381	39592681	Adnp2_WT_ut_peak_2762	17	*
chr10	39593482	39593782	Adnp2_WT_ut_peak_2763	32	*
chr10	39763875	39764175	Adnp2_WT_ut_peak_2764	301	*
chr10	39899757	39900057	Adnp2_WT_ut_peak_2765	170	*
chr10	39967583	39967883	Adnp2_WT_ut_peak_2766	496	*
chr10	39977757	39978057	Adnp2_WT_ut_peak_2767	206	*
chr10	40212496	40212796	Adnp2_WT_ut_peak_2768	78	*
chr10	40258457	40258757	Adnp2_WT_ut_peak_2769	736	*
chr10	40321990	40322290	Adnp2_WT_ut_peak_2770	67	*
chr10	40531259	40531559	Adnp2_WT_ut_peak_2771	35	*
chr10	40913385	40913685	Adnp2_WT_ut_peak_2773	366	*
chr10	41306709	41307009	Adnp2_WT_ut_peak_2775	220	*
chr10	41398971	41399271	Adnp2_WT_ut_peak_2776	453	*
chr10	41659865	41660165	Adnp2_WT_ut_peak_2778	127	*
chr10	41775401	41775701	Adnp2_WT_ut_peak_2780	70	*
chr10	41952700	41953000	Adnp2_WT_ut_peak_2782	45	*
chr10	42113705	42114005	Adnp2_WT_ut_peak_2783	356	*
chr10	42286051	42286351	Adnp2_WT_ut_peak_2784	53	*
chr10	42604925	42605225	Adnp2_WT_ut_peak_2785	351	*
chr10	42668826	42669126	Adnp2_WT_ut_peak_2786	90	*
chr10	43398097	43398397	Adnp2_WT_ut_peak_2789	124	*
chr10	43605937	43606237	Adnp2_WT_ut_peak_2791	2393	*
chr10	43877442	43877742	Adnp2_WT_ut_peak_2792	262	*
chr10	44431849	44432149	Adnp2_WT_ut_peak_2795	125	*
chr10	44896714	44897014	Adnp2_WT_ut_peak_2796	120	*
chr10	45537100	45537400	Adnp2_WT_ut_peak_2797	168	*
chr10	45817523	45817823	Adnp2_WT_ut_peak_2798	32	*
chr10	46786091	46786391	Adnp2_WT_ut_peak_2806	85	*
chr10	46833227	46833527	Adnp2_WT_ut_peak_2808	96	*
chr10	46923600	46923900	Adnp2_WT_ut_peak_2809	74	*
chr10	46973678	46973978	Adnp2_WT_ut_peak_2811	145	*
chr10	47634864	47635164	Adnp2_WT_ut_peak_2828	49	*
chr10	47682747	47683047	Adnp2_WT_ut_peak_2830	166	*
chr10	48404159	48404459	Adnp2_WT_ut_peak_2837	74	*
chr10	48555752	48556052	Adnp2_WT_ut_peak_2839	124	*
chr10	48831629	48831929	Adnp2_WT_ut_peak_2853	279	*
chr10	48994470	48994770	Adnp2_WT_ut_peak_2854	74	*
chr10	48995332	48995632	Adnp2_WT_ut_peak_2855	110	*
chr10	49138163	49138463	Adnp2_WT_ut_peak_2859	152	*
chr10	49905667	49905967	Adnp2_WT_ut_peak_2862	422	*
chr10	50022709	50023009	Adnp2_WT_ut_peak_2864	149	*
chr10	50577825	50578125	Adnp2_WT_ut_peak_2873	108	*
chr10	50814409	50814709	Adnp2_WT_ut_peak_2874	78	*
chr10	51228957	51229257	Adnp2_WT_ut_peak_2876	196	*
chr10	51331512	51331812	Adnp2_WT_ut_peak_2877	158	*
chr10	52270400	52270700	Adnp2_WT_ut_peak_2886	90	*
chr10	52545704	52546004	Adnp2_WT_ut_peak_2899	181	*
chr10	53153355	53153655	Adnp2_WT_ut_peak_2920	70	*
chr10	53409749	53410049	Adnp2_WT_ut_peak_2922	95	*
chr10	54148723	54149023	Adnp2_WT_ut_peak_2923	301	*
chr10	54887239	54887539	Adnp2_WT_ut_peak_2926	336	*
chr10	55635508	55635808	Adnp2_WT_ut_peak_2928	51	*
chr10	57532469	57532769	Adnp2_WT_ut_peak_2935	768	*
chr10	58533602	58533902	Adnp2_WT_ut_peak_2941	100	*
chr10	58910473	58910773	Adnp2_WT_ut_peak_2945	79	*
chr10	59559426	59559726	Adnp2_WT_ut_peak_2946	103	*
chr10	60714178	60714478	Adnp2_WT_ut_peak_2947	149	*
chr10	61588915	61589215	Adnp2_WT_ut_peak_2948	49	*
chr10	62029212	62029512	Adnp2_WT_ut_peak_2949	95	*
chr10	62367394	62367694	Adnp2_WT_ut_peak_2950	213	*
chr10	63143267	63143567	Adnp2_WT_ut_peak_2955	107	*
chr10	63235334	63235634	Adnp2_WT_ut_peak_2957	30	*
chr10	63344909	63345209	Adnp2_WT_ut_peak_2958	108	*
chr10	63536377	63536677	Adnp2_WT_ut_peak_2959	209	*
chr10	63663152	63663452	Adnp2_WT_ut_peak_2960	465	*
chr10	64730618	64730918	Adnp2_WT_ut_peak_2962	70	*
chr10	64741773	64742073	Adnp2_WT_ut_peak_2963	326	*
chr10	64748630	64748930	Adnp2_WT_ut_peak_2964	61	*
chr10	64786416	64786716	Adnp2_WT_ut_peak_2966	154	*
chr10	65034581	65034881	Adnp2_WT_ut_peak_2967	101	*
chr10	66689497	66689797	Adnp2_WT_ut_peak_2974	113	*
chr10	66864606	66864906	Adnp2_WT_ut_peak_2975	645	*
chr10	66989479	66989779	Adnp2_WT_ut_peak_2976	342	*
chr10	67001080	67001380	Adnp2_WT_ut_peak_2977	706	*
chr10	67671504	67671804	Adnp2_WT_ut_peak_2979	78	*
chr10	68058434	68058734	Adnp2_WT_ut_peak_2980	150	*
chr10	68129020	68129320	Adnp2_WT_ut_peak_2981	133	*
chr10	68210103	68210403	Adnp2_WT_ut_peak_2982	878	*
chr10	68312741	68313041	Adnp2_WT_ut_peak_2983	3272	*
chr10	69008708	69009008	Adnp2_WT_ut_peak_2987	389	*
chr10	69362590	69362890	Adnp2_WT_ut_peak_2989	2124	*
chr10	70123613	70123913	Adnp2_WT_ut_peak_2990	150	*
chr10	70328387	70328687	Adnp2_WT_ut_peak_2991	84	*
chr10	70387776	70388076	Adnp2_WT_ut_peak_2992	137	*
chr10	70890183	70890483	Adnp2_WT_ut_peak_2993	1766	*
chr10	71111235	71111535	Adnp2_WT_ut_peak_2994	58	*
chr10	71428302	71428602	Adnp2_WT_ut_peak_2996	177	*
chr10	71449200	71449500	Adnp2_WT_ut_peak_2997	44	*
chr10	71598574	71598874	Adnp2_WT_ut_peak_3002	136	*
chr10	73550239	73550539	Adnp2_WT_ut_peak_3004	186	*
chr10	73582457	73582757	Adnp2_WT_ut_peak_3005	108	*
chr10	74674905	74675205	Adnp2_WT_ut_peak_3007	137	*
chr10	74768073	74768373	Adnp2_WT_ut_peak_3010	37	*
chr10	75517793	75518093	Adnp2_WT_ut_peak_3011	1656	*
chr10	75862286	75862586	Adnp2_WT_ut_peak_3014	46	*
chr10	76214330	76214630	Adnp2_WT_ut_peak_3015	140	*
chr10	76459420	76459720	Adnp2_WT_ut_peak_3016	170	*
chr10	76468745	76469045	Adnp2_WT_ut_peak_3017	786	*
chr10	76920438	76920738	Adnp2_WT_ut_peak_3018	245	*
chr10	77021675	77021975	Adnp2_WT_ut_peak_3019	369	*
chr10	77237101	77237401	Adnp2_WT_ut_peak_3020	211	*
chr10	77492458	77492758	Adnp2_WT_ut_peak_3021	198	*
chr10	78097173	78097473	Adnp2_WT_ut_peak_3031	117	*
chr10	78499518	78499818	Adnp2_WT_ut_peak_3032	85	*
chr10	78666760	78667060	Adnp2_WT_ut_peak_3034	110	*
chr10	78840414	78840714	Adnp2_WT_ut_peak_3036	92	*
chr10	79040738	79041038	Adnp2_WT_ut_peak_3059	217	*
chr10	79201864	79202164	Adnp2_WT_ut_peak_3072	57	*
chr10	79401223	79401523	Adnp2_WT_ut_peak_3090	355	*
chr10	79403081	79403381	Adnp2_WT_ut_peak_3091	21	*
chr10	79415436	79415736	Adnp2_WT_ut_peak_3094	55	*
chr10	79499527	79499827	Adnp2_WT_ut_peak_3106	140	*
chr10	79500322	79500622	Adnp2_WT_ut_peak_3107	25	*
chr10	80249246	80249546	Adnp2_WT_ut_peak_3109	1179	*
chr10	81037339	81037639	Adnp2_WT_ut_peak_3110	2597	*
chr10	81513875	81514175	Adnp2_WT_ut_peak_3113	266	*
chr10	81626583	81626883	Adnp2_WT_ut_peak_3114	60	*
chr10	81627419	81627719	Adnp2_WT_ut_peak_3115	227	*
chr10	81968871	81969171	Adnp2_WT_ut_peak_3117	241	*
chr10	81974835	81975135	Adnp2_WT_ut_peak_3118	46	*
chr10	82011065	82011365	Adnp2_WT_ut_peak_3123	138	*
chr10	82051262	82051562	Adnp2_WT_ut_peak_3124	47	*
chr10	82178086	82178386	Adnp2_WT_ut_peak_3127	143	*
chr10	82939508	82939808	Adnp2_WT_ut_peak_3134	239	*
chr10	83400391	83400691	Adnp2_WT_ut_peak_3135	105	*
chr10	83417541	83417841	Adnp2_WT_ut_peak_3136	66	*
chr10	83441207	83441507	Adnp2_WT_ut_peak_3144	79	*
chr10	83465036	83465336	Adnp2_WT_ut_peak_3149	82	*
chr10	83467325	83467625	Adnp2_WT_ut_peak_3151	67	*
chr10	83472520	83472820	Adnp2_WT_ut_peak_3152	46	*
chr10	83743242	83743542	Adnp2_WT_ut_peak_3153	219	*
chr10	83778729	83779029	Adnp2_WT_ut_peak_3154	1643	*
chr10	84240293	84240593	Adnp2_WT_ut_peak_3155	29	*
chr10	84429236	84429536	Adnp2_WT_ut_peak_3156	156	*
chr10	84622201	84622501	Adnp2_WT_ut_peak_3157	1428	*
chr10	85048080	85048380	Adnp2_WT_ut_peak_3158	206	*
chr10	85061521	85061821	Adnp2_WT_ut_peak_3159	155	*
chr10	85829200	85829500	Adnp2_WT_ut_peak_3160	491	*
chr10	85871606	85871906	Adnp2_WT_ut_peak_3161	1662	*
chr10	86685360	86685660	Adnp2_WT_ut_peak_3162	4727	*
chr10	86908466	86908766	Adnp2_WT_ut_peak_3164	169	*
chr10	87142737	87143037	Adnp2_WT_ut_peak_3165	155	*
chr10	88459407	88459707	Adnp2_WT_ut_peak_3168	144	*
chr10	88625443	88625743	Adnp2_WT_ut_peak_3170	90	*
chr10	88650432	88650732	Adnp2_WT_ut_peak_3171	132	*
chr10	88670779	88671079	Adnp2_WT_ut_peak_3172	57	*
chr10	89470577	89470877	Adnp2_WT_ut_peak_3173	153	*
chr10	93416092	93416392	Adnp2_WT_ut_peak_3177	201	*
chr10	93438592	93438892	Adnp2_WT_ut_peak_3178	67	*
chr10	94198826	94199126	Adnp2_WT_ut_peak_3181	1361	*
chr10	94262519	94262819	Adnp2_WT_ut_peak_3182	230	*
chr10	94693190	94693490	Adnp2_WT_ut_peak_3183	87	*
chr10	94948995	94949295	Adnp2_WT_ut_peak_3184	31	*
chr10	94954679	94954979	Adnp2_WT_ut_peak_3185	413	*
chr10	95218064	95218364	Adnp2_WT_ut_peak_3186	274	*
chr10	95879922	95880222	Adnp2_WT_ut_peak_3188	1606	*
chr10	97563019	97563319	Adnp2_WT_ut_peak_3195	172	*
chr10	99599506	99599806	Adnp2_WT_ut_peak_3197	36	*
chr10	99608878	99609178	Adnp2_WT_ut_peak_3198	228	*
chr10	100176497	100176797	Adnp2_WT_ut_peak_3199	86	*
chr10	100584205	100584505	Adnp2_WT_ut_peak_3200	65	*
chr10	101566996	101567296	Adnp2_WT_ut_peak_3201	211	*
chr10	102370437	102370737	Adnp2_WT_ut_peak_3202	130	*
chr10	102374004	102374304	Adnp2_WT_ut_peak_3203	67	*
chr10	103266037	103266337	Adnp2_WT_ut_peak_3204	82	*
chr10	103325628	103325928	Adnp2_WT_ut_peak_3205	230	*
chr10	103344985	103345285	Adnp2_WT_ut_peak_3206	73	*
chr10	103353166	103353466	Adnp2_WT_ut_peak_3207	78	*
chr10	104074119	104074419	Adnp2_WT_ut_peak_3210	177	*
chr10	104651044	104651344	Adnp2_WT_ut_peak_3212	116	*
chr10	104754493	104754793	Adnp2_WT_ut_peak_3213	92	*
chr10	105799969	105800269	Adnp2_WT_ut_peak_3215	71	*
chr10	105925072	105925372	Adnp2_WT_ut_peak_3216	538	*
chr10	106007051	106007351	Adnp2_WT_ut_peak_3218	90	*
chr10	106181979	106182279	Adnp2_WT_ut_peak_3220	116	*
chr10	106188480	106188780	Adnp2_WT_ut_peak_3221	130	*
chr10	106192713	106193013	Adnp2_WT_ut_peak_3222	100	*
chr10	106536054	106536354	Adnp2_WT_ut_peak_3224	324	*
chr10	108477749	108478049	Adnp2_WT_ut_peak_3226	42	*
chr10	108700010	108700310	Adnp2_WT_ut_peak_3228	301	*
chr10	110846998	110847298	Adnp2_WT_ut_peak_3231	168	*
chr10	110856954	110857254	Adnp2_WT_ut_peak_3233	37	*
chr10	111362022	111362322	Adnp2_WT_ut_peak_3236	91	*
chr10	111404777	111405077	Adnp2_WT_ut_peak_3237	82	*
chr10	111552362	111552662	Adnp2_WT_ut_peak_3238	120	*
chr10	111911997	111912297	Adnp2_WT_ut_peak_3239	177	*
chr10	113593348	113593648	Adnp2_WT_ut_peak_3242	71	*
chr10	114610108	114610408	Adnp2_WT_ut_peak_3244	58	*
chr10	115280690	115280990	Adnp2_WT_ut_peak_3245	168	*
chr10	115803144	115803444	Adnp2_WT_ut_peak_3246	112	*
chr10	116438667	116438967	Adnp2_WT_ut_peak_3247	79	*
chr10	117017672	117017972	Adnp2_WT_ut_peak_3248	65	*
chr10	117131432	117131732	Adnp2_WT_ut_peak_3249	141	*
chr10	117195714	117196014	Adnp2_WT_ut_peak_3250	120	*
chr10	117258429	117258729	Adnp2_WT_ut_peak_3251	112	*
chr10	117275740	117276040	Adnp2_WT_ut_peak_3252	120	*
chr10	117749686	117749986	Adnp2_WT_ut_peak_3254	272	*
chr10	117801334	117801634	Adnp2_WT_ut_peak_3255	209	*
chr10	117925428	117925728	Adnp2_WT_ut_peak_3256	37	*
chr10	117966670	117966970	Adnp2_WT_ut_peak_3257	68	*
chr10	117990187	117990487	Adnp2_WT_ut_peak_3258	140	*
chr10	119088142	119088442	Adnp2_WT_ut_peak_3259	25	*
chr10	119145124	119145424	Adnp2_WT_ut_peak_3260	154	*
chr10	119255462	119255762	Adnp2_WT_ut_peak_3261	76	*
chr10	119405673	119405973	Adnp2_WT_ut_peak_3262	1551	*
chr10	119519679	119519979	Adnp2_WT_ut_peak_3264	32	*
chr10	119663940	119664240	Adnp2_WT_ut_peak_3265	96	*
chr10	120181556	120181856	Adnp2_WT_ut_peak_3268	60	*
chr10	120432075	120432375	Adnp2_WT_ut_peak_3270	806	*
chr10	120524385	120524685	Adnp2_WT_ut_peak_3271	64	*
chr10	120799507	120799807	Adnp2_WT_ut_peak_3272	177	*
chr10	120885613	120885913	Adnp2_WT_ut_peak_3273	34	*
chr10	121260092	121260392	Adnp2_WT_ut_peak_3274	149	*
chr10	121342360	121342660	Adnp2_WT_ut_peak_3275	231	*
chr10	121353641	121353941	Adnp2_WT_ut_peak_3276	136	*
chr10	121718781	121719081	Adnp2_WT_ut_peak_3278	104	*
chr10	121979280	121979580	Adnp2_WT_ut_peak_3279	1022	*
chr10	122113849	122114149	Adnp2_WT_ut_peak_3280	268	*
chr10	122141958	122142258	Adnp2_WT_ut_peak_3281	25	*
chr10	122413650	122413950	Adnp2_WT_ut_peak_3282	104	*
chr10	122505906	122506206	Adnp2_WT_ut_peak_3283	118	*
chr10	122762797	122763097	Adnp2_WT_ut_peak_3284	296	*
chr10	124468245	124468545	Adnp2_WT_ut_peak_3285	116	*
chr10	125900581	125900881	Adnp2_WT_ut_peak_3286	111	*
chr10	126680882	126681182	Adnp2_WT_ut_peak_3288	92	*
chr10	126806843	126807143	Adnp2_WT_ut_peak_3289	70	*
chr10	126920288	126920588	Adnp2_WT_ut_peak_3290	196	*
chr10	127152552	127152852	Adnp2_WT_ut_peak_3291	176	*
chr10	127674697	127674997	Adnp2_WT_ut_peak_3292	112	*
chr10	127786247	127786547	Adnp2_WT_ut_peak_3293	33	*
chr10	127817995	127818295	Adnp2_WT_ut_peak_3296	58	*
chr10	127939742	127940042	Adnp2_WT_ut_peak_3299	349	*
chr10	127961843	127962143	Adnp2_WT_ut_peak_3300	48	*
chr10	128025238	128025538	Adnp2_WT_ut_peak_3301	293	*
chr10	128537776	128538076	Adnp2_WT_ut_peak_3305	289	*
chr10	128784099	128784399	Adnp2_WT_ut_peak_3307	70	*
chr10	129213971	129214271	Adnp2_WT_ut_peak_3348	228	*
chr10	129214989	129215289	Adnp2_WT_ut_peak_3349	118	*
chr10	129508539	129508839	Adnp2_WT_ut_peak_3384	41	*
chr10	129510380	129510680	Adnp2_WT_ut_peak_3385	72	*
chr10	129849094	129849394	Adnp2_WT_ut_peak_3386	55	*
chr10	130054129	130054429	Adnp2_WT_ut_peak_3389	40	*
chr10	130058412	130058712	Adnp2_WT_ut_peak_3390	61	*
chr10	130059187	130059487	Adnp2_WT_ut_peak_3391	240	*
chr10	130280033	130280333	Adnp2_WT_ut_peak_3395	981	*
chr10	130371338	130371638	Adnp2_WT_ut_peak_3407	206	*
chr10	130418621	130418921	Adnp2_WT_ut_peak_3415	100	*
chr10	130473299	130473599	Adnp2_WT_ut_peak_3417	241	*
chr10	130551455	130551755	Adnp2_WT_ut_peak_3419	59	*
chr10	130564734	130565034	Adnp2_WT_ut_peak_3420	241	*
chr10	130585506	130585806	Adnp2_WT_ut_peak_3421	79	*
chr11	3125100	3125400	Adnp2_WT_ut_peak_3426	221	*
chr11	3193194	3193494	Adnp2_WT_ut_peak_3440	11805	*
chr11	3452272	3452572	Adnp2_WT_ut_peak_3445	1136	*
chr11	4666559	4666859	Adnp2_WT_ut_peak_3449	98	*
chr11	4754142	4754442	Adnp2_WT_ut_peak_3450	45	*
chr11	5352683	5352983	Adnp2_WT_ut_peak_3452	162	*
chr11	5478584	5478884	Adnp2_WT_ut_peak_3454	47	*
chr11	5544489	5544789	Adnp2_WT_ut_peak_3455	149	*
chr11	5751060	5751360	Adnp2_WT_ut_peak_3457	64	*
chr11	5840994	5841294	Adnp2_WT_ut_peak_3459	75	*
chr11	6200083	6200383	Adnp2_WT_ut_peak_3460	1154	*
chr11	6267689	6267989	Adnp2_WT_ut_peak_3461	1505	*
chr11	6448750	6449050	Adnp2_WT_ut_peak_3463	155	*
chr11	6451497	6451797	Adnp2_WT_ut_peak_3464	63	*
chr11	6788027	6788327	Adnp2_WT_ut_peak_3470	85	*
chr11	6853150	6853450	Adnp2_WT_ut_peak_3473	47	*
chr11	6881699	6881999	Adnp2_WT_ut_peak_3474	348	*
chr11	7927461	7927761	Adnp2_WT_ut_peak_3475	128	*
chr11	8566193	8566493	Adnp2_WT_ut_peak_3485	53	*
chr11	8735172	8735472	Adnp2_WT_ut_peak_3486	280	*
chr11	9011022	9011322	Adnp2_WT_ut_peak_3487	1705	*
chr11	9086770	9087070	Adnp2_WT_ut_peak_3488	205	*
chr11	9515504	9515804	Adnp2_WT_ut_peak_3489	71	*
chr11	10328783	10329083	Adnp2_WT_ut_peak_3494	158	*
chr11	10625392	10625692	Adnp2_WT_ut_peak_3498	87	*
chr11	10723767	10724067	Adnp2_WT_ut_peak_3499	41	*
chr11	11050438	11050738	Adnp2_WT_ut_peak_3502	100	*
chr11	11111916	11112216	Adnp2_WT_ut_peak_3505	158	*
chr11	11392009	11392309	Adnp2_WT_ut_peak_3507	67	*
chr11	11462133	11462433	Adnp2_WT_ut_peak_3508	2236	*
chr11	11826559	11826859	Adnp2_WT_ut_peak_3509	45	*
chr11	12146004	12146304	Adnp2_WT_ut_peak_3513	104	*
chr11	12521706	12522006	Adnp2_WT_ut_peak_3514	138	*
chr11	12573148	12573448	Adnp2_WT_ut_peak_3515	196	*
chr11	12912793	12913093	Adnp2_WT_ut_peak_3525	93	*
chr11	12914504	12914804	Adnp2_WT_ut_peak_3526	50	*
chr11	12941364	12941664	Adnp2_WT_ut_peak_3532	120	*
chr11	13004291	13004591	Adnp2_WT_ut_peak_3536	70	*
chr11	13014896	13015196	Adnp2_WT_ut_peak_3538	183	*
chr11	13142663	13142963	Adnp2_WT_ut_peak_3540	59	*
chr11	13163062	13163362	Adnp2_WT_ut_peak_3541	74	*
chr11	13418617	13418917	Adnp2_WT_ut_peak_3548	71	*
chr11	13873229	13873529	Adnp2_WT_ut_peak_3553	154	*
chr11	13874153	13874453	Adnp2_WT_ut_peak_3554	85	*
chr11	13927317	13927617	Adnp2_WT_ut_peak_3567	154	*
chr11	13929470	13929770	Adnp2_WT_ut_peak_3568	100	*
chr11	13977869	13978169	Adnp2_WT_ut_peak_3577	172	*
chr11	14032532	14032832	Adnp2_WT_ut_peak_3578	46	*
chr11	14264688	14264988	Adnp2_WT_ut_peak_3581	43	*
chr11	15860368	15860668	Adnp2_WT_ut_peak_3585	252	*
chr11	16206378	16206678	Adnp2_WT_ut_peak_3589	100	*
chr11	16525943	16526243	Adnp2_WT_ut_peak_3594	105	*
chr11	16924263	16924563	Adnp2_WT_ut_peak_3595	104	*
chr11	16961335	16961635	Adnp2_WT_ut_peak_3596	80	*
chr11	17913048	17913348	Adnp2_WT_ut_peak_3603	93	*
chr11	17937550	17937850	Adnp2_WT_ut_peak_3606	260	*
chr11	17974031	17974331	Adnp2_WT_ut_peak_3608	414	*
chr11	19072193	19072493	Adnp2_WT_ut_peak_3611	45	*
chr11	19333590	19333890	Adnp2_WT_ut_peak_3613	35	*
chr11	19793006	19793306	Adnp2_WT_ut_peak_3614	96	*
chr11	20128814	20129114	Adnp2_WT_ut_peak_3616	37	*
chr11	20139393	20139693	Adnp2_WT_ut_peak_3617	125	*
chr11	20164847	20165147	Adnp2_WT_ut_peak_3618	71	*
chr11	20181708	20182008	Adnp2_WT_ut_peak_3619	81	*
chr11	20250701	20251001	Adnp2_WT_ut_peak_3620	179	*
chr11	20511240	20511540	Adnp2_WT_ut_peak_3622	58	*
chr11	20784814	20785114	Adnp2_WT_ut_peak_3623	69	*
chr11	22341146	22341446	Adnp2_WT_ut_peak_3628	114	*
chr11	22476550	22476850	Adnp2_WT_ut_peak_3630	102	*
chr11	22525702	22526002	Adnp2_WT_ut_peak_3632	225	*
chr11	22577144	22577444	Adnp2_WT_ut_peak_3634	160	*
chr11	22583574	22583874	Adnp2_WT_ut_peak_3635	273	*
chr11	22613534	22613834	Adnp2_WT_ut_peak_3636	48	*
chr11	22718395	22718695	Adnp2_WT_ut_peak_3638	119	*
chr11	22731268	22731568	Adnp2_WT_ut_peak_3640	128	*
chr11	22750337	22750637	Adnp2_WT_ut_peak_3641	58	*
chr11	22826294	22826594	Adnp2_WT_ut_peak_3642	357	*
chr11	22900282	22900582	Adnp2_WT_ut_peak_3643	76	*
chr11	23038400	23038700	Adnp2_WT_ut_peak_3645	120	*
chr11	23069077	23069377	Adnp2_WT_ut_peak_3646	467	*
chr11	23120589	23120889	Adnp2_WT_ut_peak_3648	508	*
chr11	23185334	23185634	Adnp2_WT_ut_peak_3649	232	*
chr11	23224086	23224386	Adnp2_WT_ut_peak_3650	40	*
chr11	23505037	23505337	Adnp2_WT_ut_peak_3654	81	*
chr11	23666203	23666503	Adnp2_WT_ut_peak_3655	671	*
chr11	26167642	26167942	Adnp2_WT_ut_peak_3656	197	*
chr11	26375440	26375740	Adnp2_WT_ut_peak_3657	169	*
chr11	27131600	27131900	Adnp2_WT_ut_peak_3659	53	*
chr11	27134091	27134391	Adnp2_WT_ut_peak_3661	150	*
chr11	27226998	27227298	Adnp2_WT_ut_peak_3662	140	*
chr11	27286109	27286409	Adnp2_WT_ut_peak_3663	248	*
chr11	27313797	27314097	Adnp2_WT_ut_peak_3664	151	*
chr11	27417151	27417451	Adnp2_WT_ut_peak_3666	160	*
chr11	27615976	27616276	Adnp2_WT_ut_peak_3676	116	*
chr11	27704083	27704383	Adnp2_WT_ut_peak_3679	56	*
chr11	28079953	28080253	Adnp2_WT_ut_peak_3681	34	*
chr11	28145409	28145709	Adnp2_WT_ut_peak_3682	140	*
chr11	28169358	28169658	Adnp2_WT_ut_peak_3683	188	*
chr11	28188514	28188814	Adnp2_WT_ut_peak_3684	21	*
chr11	28289036	28289336	Adnp2_WT_ut_peak_3685	22	*
chr11	28339834	28340134	Adnp2_WT_ut_peak_3686	257	*
chr11	28372122	28372422	Adnp2_WT_ut_peak_3687	129	*
chr11	28974847	28975147	Adnp2_WT_ut_peak_3689	284	*
chr11	29163878	29164178	Adnp2_WT_ut_peak_3706	34	*
chr11	29166067	29166367	Adnp2_WT_ut_peak_3707	158	*
chr11	29247383	29247683	Adnp2_WT_ut_peak_3708	243	*
chr11	29280634	29280934	Adnp2_WT_ut_peak_3710	231	*
chr11	29283379	29283679	Adnp2_WT_ut_peak_3711	143	*
chr11	29526276	29526576	Adnp2_WT_ut_peak_3714	869	*
chr11	29580392	29580692	Adnp2_WT_ut_peak_3715	260	*
chr11	29596753	29597053	Adnp2_WT_ut_peak_3716	115	*
chr11	29679991	29680291	Adnp2_WT_ut_peak_3717	114	*
chr11	29961152	29961452	Adnp2_WT_ut_peak_3722	600	*
chr11	30071606	30071906	Adnp2_WT_ut_peak_3726	74	*
chr11	30073805	30074105	Adnp2_WT_ut_peak_3727	210	*
chr11	30444665	30444965	Adnp2_WT_ut_peak_3730	205	*
chr11	30490298	30490598	Adnp2_WT_ut_peak_3731	83	*
chr11	30720362	30720662	Adnp2_WT_ut_peak_3734	32	*
chr11	30742451	30742751	Adnp2_WT_ut_peak_3735	131	*
chr11	30760853	30761153	Adnp2_WT_ut_peak_3736	159	*
chr11	31075174	31075474	Adnp2_WT_ut_peak_3739	96	*
chr11	31128436	31128736	Adnp2_WT_ut_peak_3740	29	*
chr11	31213143	31213443	Adnp2_WT_ut_peak_3741	127	*
chr11	31454460	31454760	Adnp2_WT_ut_peak_3743	132	*
chr11	31774517	31774817	Adnp2_WT_ut_peak_3744	140	*
chr11	31956054	31956354	Adnp2_WT_ut_peak_3746	55	*
chr11	32580616	32580916	Adnp2_WT_ut_peak_3747	341	*
chr11	33496998	33497298	Adnp2_WT_ut_peak_3748	100	*
chr11	34539655	34539955	Adnp2_WT_ut_peak_3749	96	*
chr11	38909065	38909365	Adnp2_WT_ut_peak_3752	586	*
chr11	41089377	41089677	Adnp2_WT_ut_peak_3816	241	*
chr11	41269023	41269323	Adnp2_WT_ut_peak_3818	64	*
chr11	41710234	41710534	Adnp2_WT_ut_peak_3819	58	*
chr11	42108844	42109144	Adnp2_WT_ut_peak_3820	24	*
chr11	43455424	43455724	Adnp2_WT_ut_peak_3824	136	*
chr11	44470346	44470646	Adnp2_WT_ut_peak_3825	849	*
chr11	45426315	45426615	Adnp2_WT_ut_peak_3826	92	*
chr11	45979899	45980199	Adnp2_WT_ut_peak_3831	516	*
chr11	47428274	47428574	Adnp2_WT_ut_peak_3835	196	*
chr11	48367951	48368251	Adnp2_WT_ut_peak_3836	191	*
chr11	48750498	48750798	Adnp2_WT_ut_peak_3837	128	*
chr11	48785742	48786042	Adnp2_WT_ut_peak_3838	174	*
chr11	49198044	49198344	Adnp2_WT_ut_peak_3841	168	*
chr11	49308278	49308578	Adnp2_WT_ut_peak_3842	66	*
chr11	49445039	49445339	Adnp2_WT_ut_peak_3848	39	*
chr11	49446936	49447236	Adnp2_WT_ut_peak_3850	42	*
chr11	49451049	49451349	Adnp2_WT_ut_peak_3851	69	*
chr11	50468515	50468815	Adnp2_WT_ut_peak_3854	64	*
chr11	51149572	51149872	Adnp2_WT_ut_peak_3856	126	*
chr11	51635814	51636114	Adnp2_WT_ut_peak_3858	357	*
chr11	51664665	51664965	Adnp2_WT_ut_peak_3859	34	*
chr11	51763494	51763794	Adnp2_WT_ut_peak_3861	2148	*
chr11	52157471	52157771	Adnp2_WT_ut_peak_3863	159	*
chr11	52162388	52162688	Adnp2_WT_ut_peak_3864	168	*
chr11	52357421	52357721	Adnp2_WT_ut_peak_3865	99	*
chr11	52639000	52639300	Adnp2_WT_ut_peak_3866	128	*
chr11	52726134	52726434	Adnp2_WT_ut_peak_3867	229	*
chr11	53196300	53196600	Adnp2_WT_ut_peak_3868	83	*
chr11	53237564	53237864	Adnp2_WT_ut_peak_3869	159	*
chr11	53901208	53901508	Adnp2_WT_ut_peak_3876	204	*
chr11	54139980	54140280	Adnp2_WT_ut_peak_3895	2338	*
chr11	54355665	54355965	Adnp2_WT_ut_peak_3896	597	*
chr11	54582278	54582578	Adnp2_WT_ut_peak_3897	164	*
chr11	54583187	54583487	Adnp2_WT_ut_peak_3898	56	*
chr11	54819040	54819340	Adnp2_WT_ut_peak_3899	92	*
chr11	54848131	54848431	Adnp2_WT_ut_peak_3900	201	*
chr11	55607777	55608077	Adnp2_WT_ut_peak_3902	6242	*
chr11	55773386	55773686	Adnp2_WT_ut_peak_3903	734	*
chr11	55810788	55811088	Adnp2_WT_ut_peak_3904	4537	*
chr11	58716987	58717287	Adnp2_WT_ut_peak_3997	253	*
chr11	58904788	58905088	Adnp2_WT_ut_peak_4004	29	*
chr11	58961460	58961760	Adnp2_WT_ut_peak_4006	216	*
chr11	59846471	59846771	Adnp2_WT_ut_peak_4010	172	*
chr11	60046372	60046672	Adnp2_WT_ut_peak_4011	2585	*
chr11	60454389	60454689	Adnp2_WT_ut_peak_4012	5018	*
chr11	60819572	60819872	Adnp2_WT_ut_peak_4022	24	*
chr11	60830365	60830665	Adnp2_WT_ut_peak_4023	296	*
chr11	61296437	61296737	Adnp2_WT_ut_peak_4024	232	*
chr11	61304583	61304883	Adnp2_WT_ut_peak_4025	89	*
chr11	61952249	61952549	Adnp2_WT_ut_peak_4027	79	*
chr11	62508580	62508880	Adnp2_WT_ut_peak_4032	199	*
chr11	62616490	62616790	Adnp2_WT_ut_peak_4034	57	*
chr11	62798022	62798322	Adnp2_WT_ut_peak_4036	142	*
chr11	63516756	63517056	Adnp2_WT_ut_peak_4038	88	*
chr11	66697735	66698035	Adnp2_WT_ut_peak_4041	151	*
chr11	67006588	67006888	Adnp2_WT_ut_peak_4042	128	*
chr11	67130192	67130492	Adnp2_WT_ut_peak_4043	139	*
chr11	69073380	69073680	Adnp2_WT_ut_peak_4046	864	*
chr11	69084200	69084500	Adnp2_WT_ut_peak_4047	40	*
chr11	70366971	70367271	Adnp2_WT_ut_peak_4049	72	*
chr11	70834015	70834315	Adnp2_WT_ut_peak_4050	48	*
chr11	71004454	71004754	Adnp2_WT_ut_peak_4051	599	*
chr11	71068913	71069213	Adnp2_WT_ut_peak_4056	138	*
chr11	71383973	71384273	Adnp2_WT_ut_peak_4059	296	*
chr11	72291915	72292215	Adnp2_WT_ut_peak_4060	75	*
chr11	72299156	72299456	Adnp2_WT_ut_peak_4061	98	*
chr11	73321243	73321543	Adnp2_WT_ut_peak_4062	216	*
chr11	73329557	73329857	Adnp2_WT_ut_peak_4063	222	*
chr11	73529510	73529810	Adnp2_WT_ut_peak_4069	136	*
chr11	73562762	73563062	Adnp2_WT_ut_peak_4072	186	*
chr11	73871174	73871474	Adnp2_WT_ut_peak_4142	145	*
chr11	74109819	74110119	Adnp2_WT_ut_peak_4143	98	*
chr11	74139576	74139876	Adnp2_WT_ut_peak_4145	45	*
chr11	74302100	74302400	Adnp2_WT_ut_peak_4147	876	*
chr11	74952470	74952770	Adnp2_WT_ut_peak_4148	87	*
chr11	75400138	75400438	Adnp2_WT_ut_peak_4151	68	*
chr11	75466698	75466998	Adnp2_WT_ut_peak_4152	308	*
chr11	79236395	79236695	Adnp2_WT_ut_peak_4156	355	*
chr11	79977266	79977566	Adnp2_WT_ut_peak_4157	225	*
chr11	79978289	79978589	Adnp2_WT_ut_peak_4158	31	*
chr11	80142043	80142343	Adnp2_WT_ut_peak_4159	2200	*
chr11	80383106	80383406	Adnp2_WT_ut_peak_4160	131	*
chr11	81616633	81616933	Adnp2_WT_ut_peak_4161	311	*
chr11	83271539	83271839	Adnp2_WT_ut_peak_4163	633	*
chr11	83753842	83754142	Adnp2_WT_ut_peak_4164	1093	*
chr11	84204460	84204760	Adnp2_WT_ut_peak_4166	74	*
chr11	85062028	85062328	Adnp2_WT_ut_peak_4167	319	*
chr11	85294018	85294318	Adnp2_WT_ut_peak_4168	85	*
chr11	85440542	85440842	Adnp2_WT_ut_peak_4169	62	*
chr11	85441667	85441967	Adnp2_WT_ut_peak_4170	364	*
chr11	86453988	86454288	Adnp2_WT_ut_peak_4171	119	*
chr11	86763320	86763620	Adnp2_WT_ut_peak_4173	128	*
chr11	86824635	86824935	Adnp2_WT_ut_peak_4175	61	*
chr11	87086680	87086980	Adnp2_WT_ut_peak_4177	1704	*
chr11	87422884	87423184	Adnp2_WT_ut_peak_4179	1130	*
chr11	87426555	87426855	Adnp2_WT_ut_peak_4180	220	*
chr11	87443304	87443604	Adnp2_WT_ut_peak_4181	1052	*
chr11	87448783	87449083	Adnp2_WT_ut_peak_4182	160	*
chr11	87462422	87462722	Adnp2_WT_ut_peak_4183	283	*
chr11	87478666	87478966	Adnp2_WT_ut_peak_4184	293	*
chr11	87847985	87848285	Adnp2_WT_ut_peak_4185	512	*
chr11	88631062	88631362	Adnp2_WT_ut_peak_4186	58	*
chr11	88970117	88970417	Adnp2_WT_ut_peak_4193	266	*
chr11	89067572	89067872	Adnp2_WT_ut_peak_4211	95	*
chr11	89105886	89106186	Adnp2_WT_ut_peak_4214	230	*
chr11	90507957	90508257	Adnp2_WT_ut_peak_4215	328	*
chr11	91362254	91362554	Adnp2_WT_ut_peak_4237	46	*
chr11	91642986	91643286	Adnp2_WT_ut_peak_4238	446	*
chr11	93968195	93968495	Adnp2_WT_ut_peak_4241	3112	*
chr11	94127729	94128029	Adnp2_WT_ut_peak_4243	100	*
chr11	95702627	95702927	Adnp2_WT_ut_peak_4251	233	*
chr11	95854791	95855091	Adnp2_WT_ut_peak_4252	230	*
chr11	95875803	95876103	Adnp2_WT_ut_peak_4253	3813	*
chr11	97087985	97088285	Adnp2_WT_ut_peak_4254	64	*
chr11	97112490	97112790	Adnp2_WT_ut_peak_4255	568	*
chr11	97653391	97653691	Adnp2_WT_ut_peak_4256	179	*
chr11	98058161	98058461	Adnp2_WT_ut_peak_4257	149	*
chr11	98067475	98067775	Adnp2_WT_ut_peak_4258	59	*
chr11	98182599	98182899	Adnp2_WT_ut_peak_4260	295	*
chr11	98358474	98358774	Adnp2_WT_ut_peak_4261	775	*
chr11	98400343	98400643	Adnp2_WT_ut_peak_4262	378	*
chr11	98682502	98682802	Adnp2_WT_ut_peak_4264	245	*
chr11	98734190	98734490	Adnp2_WT_ut_peak_4265	291	*
chr11	99192616	99192916	Adnp2_WT_ut_peak_4267	37	*
chr11	99304792	99305092	Adnp2_WT_ut_peak_4268	98	*
chr11	99716320	99716620	Adnp2_WT_ut_peak_4270	279	*
chr11	99889371	99889671	Adnp2_WT_ut_peak_4271	64	*
chr11	100837408	100837708	Adnp2_WT_ut_peak_4273	200	*
chr11	101009199	101009499	Adnp2_WT_ut_peak_4274	1939	*
chr11	101253549	101253849	Adnp2_WT_ut_peak_4275	815	*
chr11	101315800	101316100	Adnp2_WT_ut_peak_4276	179	*
chr11	101399222	101399522	Adnp2_WT_ut_peak_4277	98	*
chr11	101609103	101609403	Adnp2_WT_ut_peak_4278	97	*
chr11	101619937	101620237	Adnp2_WT_ut_peak_4280	105	*
chr11	101623757	101624057	Adnp2_WT_ut_peak_4281	83	*
chr11	101627400	101627700	Adnp2_WT_ut_peak_4282	64	*
chr11	101641946	101642246	Adnp2_WT_ut_peak_4285	1116	*
chr11	101648469	101648769	Adnp2_WT_ut_peak_4286	149	*
chr11	101658287	101658587	Adnp2_WT_ut_peak_4287	1372	*
chr11	102156298	102156598	Adnp2_WT_ut_peak_4303	1063	*
chr11	102333127	102333427	Adnp2_WT_ut_peak_4305	362	*
chr11	102556239	102556539	Adnp2_WT_ut_peak_4307	2878	*
chr11	102703432	102703732	Adnp2_WT_ut_peak_4308	38	*
chr11	102720347	102720647	Adnp2_WT_ut_peak_4309	112	*
chr11	103581176	103581476	Adnp2_WT_ut_peak_4313	195	*
chr11	103920705	103921005	Adnp2_WT_ut_peak_4314	6741	*
chr11	103966258	103966558	Adnp2_WT_ut_peak_4315	103	*
chr11	104114763	104115063	Adnp2_WT_ut_peak_4316	222	*
chr11	104492226	104492526	Adnp2_WT_ut_peak_4317	339	*
chr11	104861661	104861961	Adnp2_WT_ut_peak_4321	325	*
chr11	106065865	106066165	Adnp2_WT_ut_peak_4323	1818	*
chr11	106296195	106296495	Adnp2_WT_ut_peak_4324	155	*
chr11	106632606	106632906	Adnp2_WT_ut_peak_4325	58	*
chr11	106729869	106730169	Adnp2_WT_ut_peak_4326	103	*
chr11	106767573	106767873	Adnp2_WT_ut_peak_4327	97	*
chr11	107200516	107200816	Adnp2_WT_ut_peak_4328	67	*
chr11	107369660	107369960	Adnp2_WT_ut_peak_4329	2200	*
chr11	107379170	107379470	Adnp2_WT_ut_peak_4330	167	*
chr11	107506887	107507187	Adnp2_WT_ut_peak_4331	48	*
chr11	107570568	107570868	Adnp2_WT_ut_peak_4334	246	*
chr11	108039875	108040175	Adnp2_WT_ut_peak_4335	177	*
chr11	109894455	109894755	Adnp2_WT_ut_peak_4337	107	*
chr11	110258887	110259187	Adnp2_WT_ut_peak_4339	85	*
chr11	110378113	110378413	Adnp2_WT_ut_peak_4340	260	*
chr11	110510183	110510483	Adnp2_WT_ut_peak_4342	98	*
chr11	112981646	112981946	Adnp2_WT_ut_peak_4345	1175	*
chr11	114251838	114252138	Adnp2_WT_ut_peak_4347	171	*
chr11	114570268	114570568	Adnp2_WT_ut_peak_4349	75	*
chr11	115052265	115052565	Adnp2_WT_ut_peak_4351	1879	*
chr11	115403573	115403873	Adnp2_WT_ut_peak_4352	1774	*
chr11	115761457	115761757	Adnp2_WT_ut_peak_4355	195	*
chr11	116389029	116389329	Adnp2_WT_ut_peak_4358	48	*
chr11	116902794	116903094	Adnp2_WT_ut_peak_4366	176	*
chr11	117052737	117053037	Adnp2_WT_ut_peak_4367	169	*
chr11	117074976	117075276	Adnp2_WT_ut_peak_4368	148	*
chr11	117488674	117488974	Adnp2_WT_ut_peak_4369	148	*
chr11	117857652	117857952	Adnp2_WT_ut_peak_4371	267	*
chr11	117900012	117900312	Adnp2_WT_ut_peak_4372	227	*
chr11	118137836	118138136	Adnp2_WT_ut_peak_4373	59	*
chr11	118584851	118585151	Adnp2_WT_ut_peak_4374	5846	*
chr11	119492878	119493178	Adnp2_WT_ut_peak_4376	975	*
chr11	120155343	120155643	Adnp2_WT_ut_peak_4377	130	*
chr11	120322270	120322570	Adnp2_WT_ut_peak_4379	292	*
chr11	120328296	120328596	Adnp2_WT_ut_peak_4380	125	*
chr11	120334592	120334892	Adnp2_WT_ut_peak_4381	43	*
chr11	120761101	120761401	Adnp2_WT_ut_peak_4382	81	*
chr11	120796303	120796603	Adnp2_WT_ut_peak_4383	3610	*
chr11	120932770	120933070	Adnp2_WT_ut_peak_4384	8313	*
chr11	121145818	121146118	Adnp2_WT_ut_peak_4386	130	*
chr11	121951910	121952210	Adnp2_WT_ut_peak_4394	256	*
chr12	3002552	3002852	Adnp2_WT_ut_peak_4397	236	*
chr12	3037271	3037571	Adnp2_WT_ut_peak_4405	104	*
chr12	3172166	3172466	Adnp2_WT_ut_peak_4421	176	*
chr12	3238238	3238538	Adnp2_WT_ut_peak_4422	557	*
chr12	3691071	3691371	Adnp2_WT_ut_peak_4426	217	*
chr12	4788278	4788578	Adnp2_WT_ut_peak_4430	493	*
chr12	5054341	5054641	Adnp2_WT_ut_peak_4434	271	*
chr12	5055891	5056191	Adnp2_WT_ut_peak_4435	164	*
chr12	8620120	8620420	Adnp2_WT_ut_peak_4440	708	*
chr12	10390666	10390966	Adnp2_WT_ut_peak_4455	614	*
chr12	10971291	10971591	Adnp2_WT_ut_peak_4495	257	*
chr12	11577011	11577311	Adnp2_WT_ut_peak_4502	111	*
chr12	13249081	13249381	Adnp2_WT_ut_peak_4511	6200	*
chr12	14442068	14442368	Adnp2_WT_ut_peak_4512	97	*
chr12	14560374	14560674	Adnp2_WT_ut_peak_4514	116	*
chr12	14600917	14601217	Adnp2_WT_ut_peak_4515	389	*
chr12	15004750	15005050	Adnp2_WT_ut_peak_4522	287	*
chr12	15115783	15116083	Adnp2_WT_ut_peak_4524	141	*
chr12	15439577	15439877	Adnp2_WT_ut_peak_4525	194	*
chr12	15872078	15872378	Adnp2_WT_ut_peak_4529	236	*
chr12	17123210	17123510	Adnp2_WT_ut_peak_4530	365	*
chr12	21543114	21543414	Adnp2_WT_ut_peak_4547	3276	*
chr12	21565335	21565635	Adnp2_WT_ut_peak_4548	191	*
chr12	21645068	21645368	Adnp2_WT_ut_peak_4549	154	*
chr12	21662140	21662440	Adnp2_WT_ut_peak_4554	284	*
chr12	24425030	24425330	Adnp2_WT_ut_peak_4566	10794	*
chr12	24498398	24498698	Adnp2_WT_ut_peak_4567	4891	*
chr12	28635883	28636183	Adnp2_WT_ut_peak_4568	624	*
chr12	28733765	28734065	Adnp2_WT_ut_peak_4570	116	*
chr12	28798127	28798427	Adnp2_WT_ut_peak_4571	112	*
chr12	30061045	30061345	Adnp2_WT_ut_peak_4573	26	*
chr12	31351346	31351646	Adnp2_WT_ut_peak_4575	560	*
chr12	31524305	31524605	Adnp2_WT_ut_peak_4577	29	*
chr12	31620178	31620478	Adnp2_WT_ut_peak_4578	201	*
chr12	32535640	32535940	Adnp2_WT_ut_peak_4580	145	*
chr12	35252905	35253205	Adnp2_WT_ut_peak_4582	48	*
chr12	35331328	35331628	Adnp2_WT_ut_peak_4583	395	*
chr12	35419209	35419509	Adnp2_WT_ut_peak_4584	25	*
chr12	35592833	35593133	Adnp2_WT_ut_peak_4585	61	*
chr12	36101564	36101864	Adnp2_WT_ut_peak_4589	121	*
chr12	37659232	37659532	Adnp2_WT_ut_peak_4592	158	*
chr12	38749117	38749417	Adnp2_WT_ut_peak_4594	296	*
chr12	39432868	39433168	Adnp2_WT_ut_peak_4595	58	*
chr12	39834690	39834990	Adnp2_WT_ut_peak_4597	132	*
chr12	39899728	39900028	Adnp2_WT_ut_peak_4599	92	*
chr12	40181799	40182099	Adnp2_WT_ut_peak_4602	108	*
chr12	40409309	40409609	Adnp2_WT_ut_peak_4603	27	*
chr12	40858510	40858810	Adnp2_WT_ut_peak_4604	26	*
chr12	40907860	40908160	Adnp2_WT_ut_peak_4605	193	*
chr12	40992966	40993266	Adnp2_WT_ut_peak_4606	36	*
chr12	40993938	40994238	Adnp2_WT_ut_peak_4607	38	*
chr12	40999813	41000113	Adnp2_WT_ut_peak_4608	112	*
chr12	41272813	41273113	Adnp2_WT_ut_peak_4611	37	*
chr12	41364692	41364992	Adnp2_WT_ut_peak_4612	206	*
chr12	41387567	41387867	Adnp2_WT_ut_peak_4614	66	*
chr12	41718844	41719144	Adnp2_WT_ut_peak_4615	122	*
chr12	42151465	42151765	Adnp2_WT_ut_peak_4619	158	*
chr12	42240520	42240820	Adnp2_WT_ut_peak_4620	20	*
chr12	42873025	42873325	Adnp2_WT_ut_peak_4624	124	*
chr12	42972806	42973106	Adnp2_WT_ut_peak_4625	29279	*
chr12	43208694	43208994	Adnp2_WT_ut_peak_4626	123	*
chr12	43216209	43216509	Adnp2_WT_ut_peak_4627	953	*
chr12	43227900	43228200	Adnp2_WT_ut_peak_4628	94	*
chr12	43968898	43969198	Adnp2_WT_ut_peak_4632	116	*
chr12	44231397	44231697	Adnp2_WT_ut_peak_4634	324	*
chr12	44771020	44771320	Adnp2_WT_ut_peak_4651	236	*
chr12	47686152	47686452	Adnp2_WT_ut_peak_4656	58	*
chr12	47865703	47866003	Adnp2_WT_ut_peak_4657	149	*
chr12	48019997	48020297	Adnp2_WT_ut_peak_4660	206	*
chr12	48507870	48508170	Adnp2_WT_ut_peak_4677	108	*
chr12	51293021	51293321	Adnp2_WT_ut_peak_4692	34	*
chr12	51550984	51551284	Adnp2_WT_ut_peak_4695	26	*
chr12	51729012	51729312	Adnp2_WT_ut_peak_4699	43	*
chr12	51858765	51859065	Adnp2_WT_ut_peak_4703	212	*
chr12	51948816	51949116	Adnp2_WT_ut_peak_4704	213	*
chr12	51972364	51972664	Adnp2_WT_ut_peak_4705	144	*
chr12	52581308	52581608	Adnp2_WT_ut_peak_4713	81	*
chr12	52598621	52598921	Adnp2_WT_ut_peak_4714	59	*
chr12	54363080	54363380	Adnp2_WT_ut_peak_4715	40	*
chr12	54626233	54626533	Adnp2_WT_ut_peak_4716	28	*
chr12	54696794	54697094	Adnp2_WT_ut_peak_4717	741	*
chr12	54721230	54721530	Adnp2_WT_ut_peak_4718	32	*
chr12	54727513	54727813	Adnp2_WT_ut_peak_4719	145	*
chr12	54871595	54871895	Adnp2_WT_ut_peak_4720	139	*
chr12	55509556	55509856	Adnp2_WT_ut_peak_4722	102	*
chr12	55552138	55552438	Adnp2_WT_ut_peak_4723	55	*
chr12	55600220	55600520	Adnp2_WT_ut_peak_4724	4804	*
chr12	55856678	55856978	Adnp2_WT_ut_peak_4725	81	*
chr12	56312926	56313226	Adnp2_WT_ut_peak_4726	168	*
chr12	56345739	56346039	Adnp2_WT_ut_peak_4727	593	*
chr12	56911640	56911940	Adnp2_WT_ut_peak_4728	273	*
chr12	58120659	58120959	Adnp2_WT_ut_peak_4730	347	*
chr12	58858214	58858514	Adnp2_WT_ut_peak_4798	247	*
chr12	58925047	58925347	Adnp2_WT_ut_peak_4800	129	*
chr12	59040332	59040632	Adnp2_WT_ut_peak_4802	598	*
chr12	59212121	59212421	Adnp2_WT_ut_peak_4803	123	*
chr12	60470415	60470715	Adnp2_WT_ut_peak_4815	2010	*
chr12	60713497	60713797	Adnp2_WT_ut_peak_4816	71	*
chr12	60777140	60777440	Adnp2_WT_ut_peak_4817	81	*
chr12	61292225	61292525	Adnp2_WT_ut_peak_4819	341	*
chr12	61369489	61369789	Adnp2_WT_ut_peak_4820	55	*
chr12	62075867	62076167	Adnp2_WT_ut_peak_4823	783	*
chr12	62892013	62892313	Adnp2_WT_ut_peak_4838	221	*
chr12	63011704	63012004	Adnp2_WT_ut_peak_4841	101	*
chr12	63039985	63040285	Adnp2_WT_ut_peak_4842	120	*
chr12	63119390	63119690	Adnp2_WT_ut_peak_4843	61	*
chr12	63168207	63168507	Adnp2_WT_ut_peak_4846	252	*
chr12	63290147	63290447	Adnp2_WT_ut_peak_4847	389	*
chr12	63297889	63298189	Adnp2_WT_ut_peak_4849	172	*
chr12	63301009	63301309	Adnp2_WT_ut_peak_4850	57	*
chr12	65036120	65036420	Adnp2_WT_ut_peak_4868	470	*
chr12	65172668	65172968	Adnp2_WT_ut_peak_4869	214	*
chr12	65208836	65209136	Adnp2_WT_ut_peak_4870	145	*
chr12	65232664	65232964	Adnp2_WT_ut_peak_4872	93	*
chr12	65266502	65266802	Adnp2_WT_ut_peak_4873	822	*
chr12	65346037	65346337	Adnp2_WT_ut_peak_4876	165	*
chr12	65385466	65385766	Adnp2_WT_ut_peak_4877	85	*
chr12	65683606	65683906	Adnp2_WT_ut_peak_4880	124	*
chr12	65786534	65786834	Adnp2_WT_ut_peak_4881	284	*
chr12	66009644	66009944	Adnp2_WT_ut_peak_4882	46	*
chr12	66284357	66284657	Adnp2_WT_ut_peak_4884	529	*
chr12	68425044	68425344	Adnp2_WT_ut_peak_4889	216	*
chr12	68711546	68711846	Adnp2_WT_ut_peak_4891	108	*
chr12	68934214	68934514	Adnp2_WT_ut_peak_4892	290	*
chr12	69296471	69296771	Adnp2_WT_ut_peak_4893	741	*
chr12	69595323	69595623	Adnp2_WT_ut_peak_4894	163	*
chr12	69689219	69689519	Adnp2_WT_ut_peak_4895	85	*
chr12	69719384	69719684	Adnp2_WT_ut_peak_4896	299	*
chr12	70715874	70716174	Adnp2_WT_ut_peak_4897	113	*
chr12	70748438	70748738	Adnp2_WT_ut_peak_4898	47	*
chr12	70923682	70923982	Adnp2_WT_ut_peak_4899	168	*
chr12	71015667	71015967	Adnp2_WT_ut_peak_4901	604	*
chr12	71136915	71137215	Adnp2_WT_ut_peak_4903	512	*
chr12	71361685	71361985	Adnp2_WT_ut_peak_4904	61	*
chr12	71737407	71737707	Adnp2_WT_ut_peak_4905	158	*
chr12	71770293	71770593	Adnp2_WT_ut_peak_4906	345	*
chr12	71774891	71775191	Adnp2_WT_ut_peak_4907	304	*
chr12	71813735	71814035	Adnp2_WT_ut_peak_4908	629	*
chr12	72050040	72050340	Adnp2_WT_ut_peak_4909	320	*
chr12	72393549	72393849	Adnp2_WT_ut_peak_4910	184	*
chr12	72639263	72639563	Adnp2_WT_ut_peak_4911	63	*
chr12	72640577	72640877	Adnp2_WT_ut_peak_4912	68	*
chr12	72641887	72642187	Adnp2_WT_ut_peak_4913	31	*
chr12	72669535	72669835	Adnp2_WT_ut_peak_4916	91	*
chr12	72687787	72688087	Adnp2_WT_ut_peak_4919	100	*
chr12	73123541	73123841	Adnp2_WT_ut_peak_4923	3018	*
chr12	73489798	73490098	Adnp2_WT_ut_peak_4924	65	*
chr12	75698828	75699128	Adnp2_WT_ut_peak_4928	116	*
chr12	76460192	76460492	Adnp2_WT_ut_peak_4929	287	*
chr12	76653442	76653742	Adnp2_WT_ut_peak_4930	147	*
chr12	76886800	76887100	Adnp2_WT_ut_peak_4931	59	*
chr12	77959087	77959387	Adnp2_WT_ut_peak_4934	111	*
chr12	77970230	77970530	Adnp2_WT_ut_peak_4935	201	*
chr12	78084363	78084663	Adnp2_WT_ut_peak_4936	85	*
chr12	78406785	78407085	Adnp2_WT_ut_peak_4937	81	*
chr12	79114596	79114896	Adnp2_WT_ut_peak_4939	346	*
chr12	79467678	79467978	Adnp2_WT_ut_peak_4941	92	*
chr12	79720465	79720765	Adnp2_WT_ut_peak_4942	119	*
chr12	80317788	80318088	Adnp2_WT_ut_peak_4943	100	*
chr12	80416047	80416347	Adnp2_WT_ut_peak_4944	92	*
chr12	80941589	80941889	Adnp2_WT_ut_peak_4945	217	*
chr12	81183714	81184014	Adnp2_WT_ut_peak_4946	272	*
chr12	81438700	81439000	Adnp2_WT_ut_peak_4948	227	*
chr12	81458933	81459233	Adnp2_WT_ut_peak_4949	234	*
chr12	81485005	81485305	Adnp2_WT_ut_peak_4950	1999	*
chr12	81496941	81497241	Adnp2_WT_ut_peak_4951	520	*
chr12	81582942	81583242	Adnp2_WT_ut_peak_4952	88	*
chr12	82568712	82569012	Adnp2_WT_ut_peak_4955	135	*
chr12	84021762	84022062	Adnp2_WT_ut_peak_4960	159	*
chr12	84994449	84994749	Adnp2_WT_ut_peak_4963	166	*
chr12	85003616	85003916	Adnp2_WT_ut_peak_4964	273	*
chr12	85407578	85407878	Adnp2_WT_ut_peak_4965	497	*
chr12	85537687	85537987	Adnp2_WT_ut_peak_4966	128	*
chr12	86774261	86774561	Adnp2_WT_ut_peak_4968	106	*
chr12	86826710	86827010	Adnp2_WT_ut_peak_4969	51	*
chr12	86925220	86925520	Adnp2_WT_ut_peak_4970	291	*
chr12	87149701	87150001	Adnp2_WT_ut_peak_4971	61	*
chr12	87203844	87204144	Adnp2_WT_ut_peak_4972	72	*
chr12	88340349	88340649	Adnp2_WT_ut_peak_4991	159	*
chr12	88346058	88346358	Adnp2_WT_ut_peak_4992	110	*
chr12	88360429	88360729	Adnp2_WT_ut_peak_4994	491	*
chr12	88523360	88523660	Adnp2_WT_ut_peak_4995	48	*
chr12	90976546	90976846	Adnp2_WT_ut_peak_4997	219	*
chr12	91164230	91164530	Adnp2_WT_ut_peak_4998	124	*
chr12	91227846	91228146	Adnp2_WT_ut_peak_4999	355	*
chr12	91650292	91650592	Adnp2_WT_ut_peak_5002	76	*
chr12	91652880	91653180	Adnp2_WT_ut_peak_5003	35	*
chr12	91876827	91877127	Adnp2_WT_ut_peak_5004	40	*
chr12	92102106	92102406	Adnp2_WT_ut_peak_5005	93	*
chr12	92104339	92104639	Adnp2_WT_ut_peak_5006	102	*
chr12	92172434	92172734	Adnp2_WT_ut_peak_5007	439	*
chr12	95437203	95437503	Adnp2_WT_ut_peak_5013	29	*
chr12	95617871	95618171	Adnp2_WT_ut_peak_5015	172	*
chr12	96849209	96849509	Adnp2_WT_ut_peak_5017	100	*
chr12	98174973	98175273	Adnp2_WT_ut_peak_5018	231	*
chr12	98734516	98734816	Adnp2_WT_ut_peak_5019	1763	*
chr12	99401961	99402261	Adnp2_WT_ut_peak_5020	95	*
chr12	100109960	100110260	Adnp2_WT_ut_peak_5022	243	*
chr12	100828004	100828304	Adnp2_WT_ut_peak_5024	49	*
chr12	101098667	101098967	Adnp2_WT_ut_peak_5025	103	*
chr12	101871083	101871383	Adnp2_WT_ut_peak_5057	51	*
chr12	104379874	104380174	Adnp2_WT_ut_peak_5075	322	*
chr12	104892799	104893099	Adnp2_WT_ut_peak_5078	235	*
chr12	105081834	105082134	Adnp2_WT_ut_peak_5079	69	*
chr12	105322284	105322584	Adnp2_WT_ut_peak_5080	1063	*
chr12	105534832	105535132	Adnp2_WT_ut_peak_5081	96	*
chr12	105628424	105628724	Adnp2_WT_ut_peak_5082	95	*
chr12	105966620	105966920	Adnp2_WT_ut_peak_5083	557	*
chr12	108292517	108292817	Adnp2_WT_ut_peak_5085	210	*
chr12	108894112	108894412	Adnp2_WT_ut_peak_5087	2031	*
chr12	109790435	109790735	Adnp2_WT_ut_peak_5106	37	*
chr12	109822458	109822758	Adnp2_WT_ut_peak_5107	373	*
chr12	109911599	109911899	Adnp2_WT_ut_peak_5108	352	*
chr12	111716607	111716907	Adnp2_WT_ut_peak_5113	66	*
chr12	111849121	111849421	Adnp2_WT_ut_peak_5114	191	*
chr12	112020623	112020923	Adnp2_WT_ut_peak_5116	78	*
chr12	112693546	112693846	Adnp2_WT_ut_peak_5117	763	*
chr12	112887668	112887968	Adnp2_WT_ut_peak_5118	210	*
chr12	113195166	113195466	Adnp2_WT_ut_peak_5119	124	*
chr12	114241546	114241846	Adnp2_WT_ut_peak_5137	46	*
chr12	114330855	114331155	Adnp2_WT_ut_peak_5138	163	*
chr12	114464815	114465115	Adnp2_WT_ut_peak_5141	78	*
chr12	118354511	118354811	Adnp2_WT_ut_peak_5162	177	*
chr12	118794956	118795256	Adnp2_WT_ut_peak_5163	263	*
chr12	119496522	119496822	Adnp2_WT_ut_peak_5164	92	*
chr12	119556325	119556625	Adnp2_WT_ut_peak_5166	48	*
chr12	119772633	119772933	Adnp2_WT_ut_peak_5190	328	*
chr12	119776181	119776481	Adnp2_WT_ut_peak_5191	87	*
chr12	119777282	119777582	Adnp2_WT_ut_peak_5192	79	*
chr12	119780815	119781115	Adnp2_WT_ut_peak_5193	148	*
chr12	119864297	119864597	Adnp2_WT_ut_peak_5202	71	*
chr13	3198014	3198314	Adnp2_WT_ut_peak_5208	158	*
chr13	3224718	3225018	Adnp2_WT_ut_peak_5213	155	*
chr13	3235682	3235982	Adnp2_WT_ut_peak_5217	151	*
chr13	3337176	3337476	Adnp2_WT_ut_peak_5237	254	*
chr13	3348622	3348922	Adnp2_WT_ut_peak_5240	75	*
chr13	3372991	3373291	Adnp2_WT_ut_peak_5245	19015	*
chr13	3422277	3422577	Adnp2_WT_ut_peak_5250	186	*
chr13	3450021	3450321	Adnp2_WT_ut_peak_5253	140	*
chr13	3454570	3454870	Adnp2_WT_ut_peak_5254	128	*
chr13	3462428	3462728	Adnp2_WT_ut_peak_5255	236	*
chr13	3485454	3485754	Adnp2_WT_ut_peak_5263	318	*
chr13	3510013	3510313	Adnp2_WT_ut_peak_5269	104	*
chr13	3555008	3555308	Adnp2_WT_ut_peak_5271	176	*
chr13	3611177	3611477	Adnp2_WT_ut_peak_5272	521	*
chr13	4076382	4076682	Adnp2_WT_ut_peak_5276	40	*
chr13	4181305	4181605	Adnp2_WT_ut_peak_5278	97	*
chr13	4186041	4186341	Adnp2_WT_ut_peak_5279	240	*
chr13	4216223	4216523	Adnp2_WT_ut_peak_5280	128	*
chr13	4308230	4308530	Adnp2_WT_ut_peak_5281	107	*
chr13	4354463	4354763	Adnp2_WT_ut_peak_5284	97	*
chr13	4826205	4826505	Adnp2_WT_ut_peak_5295	118	*
chr13	4829613	4829913	Adnp2_WT_ut_peak_5296	131	*
chr13	4831143	4831443	Adnp2_WT_ut_peak_5297	155	*
chr13	4942836	4943136	Adnp2_WT_ut_peak_5318	141	*
chr13	4989951	4990251	Adnp2_WT_ut_peak_5320	284	*
chr13	5029340	5029640	Adnp2_WT_ut_peak_5322	71	*
chr13	5064110	5064410	Adnp2_WT_ut_peak_5323	206	*
chr13	5195189	5195489	Adnp2_WT_ut_peak_5327	41	*
chr13	5196734	5197034	Adnp2_WT_ut_peak_5328	191	*
chr13	5456165	5456465	Adnp2_WT_ut_peak_5330	137	*
chr13	5584380	5584680	Adnp2_WT_ut_peak_5332	159	*
chr13	6807562	6807862	Adnp2_WT_ut_peak_5335	61	*
chr13	6828420	6828720	Adnp2_WT_ut_peak_5336	180	*
chr13	7083304	7083604	Adnp2_WT_ut_peak_5340	120	*
chr13	7170028	7170328	Adnp2_WT_ut_peak_5341	38	*
chr13	7604803	7605103	Adnp2_WT_ut_peak_5343	153	*
chr13	8023954	8024254	Adnp2_WT_ut_peak_5349	135	*
chr13	8900479	8900779	Adnp2_WT_ut_peak_5356	84	*
chr13	8913189	8913489	Adnp2_WT_ut_peak_5357	72	*
chr13	8935547	8935847	Adnp2_WT_ut_peak_5359	31	*
chr13	9859514	9859814	Adnp2_WT_ut_peak_5365	168	*
chr13	10777398	10777698	Adnp2_WT_ut_peak_5374	141	*
chr13	10963378	10963678	Adnp2_WT_ut_peak_5377	61	*
chr13	11000576	11000876	Adnp2_WT_ut_peak_5378	83	*
chr13	11008069	11008369	Adnp2_WT_ut_peak_5379	64	*
chr13	11030460	11030760	Adnp2_WT_ut_peak_5380	71	*
chr13	11127305	11127605	Adnp2_WT_ut_peak_5382	264	*
chr13	11171221	11171521	Adnp2_WT_ut_peak_5383	149	*
chr13	11255362	11255662	Adnp2_WT_ut_peak_5385	132	*
chr13	11305008	11305308	Adnp2_WT_ut_peak_5386	289	*
chr13	11434387	11434687	Adnp2_WT_ut_peak_5387	48	*
chr13	11765161	11765461	Adnp2_WT_ut_peak_5388	98	*
chr13	12260593	12260893	Adnp2_WT_ut_peak_5389	155	*
chr13	13217012	13217312	Adnp2_WT_ut_peak_5400	324	*
chr13	13220113	13220413	Adnp2_WT_ut_peak_5401	149	*
chr13	13420107	13420407	Adnp2_WT_ut_peak_5404	48	*
chr13	13541277	13541577	Adnp2_WT_ut_peak_5405	98	*
chr13	13837324	13837624	Adnp2_WT_ut_peak_5410	70	*
chr13	13838660	13838960	Adnp2_WT_ut_peak_5411	131	*
chr13	13849547	13849847	Adnp2_WT_ut_peak_5412	142	*
chr13	13889533	13889833	Adnp2_WT_ut_peak_5416	78	*
chr13	13902641	13902941	Adnp2_WT_ut_peak_5418	225	*
chr13	14809186	14809486	Adnp2_WT_ut_peak_5431	377	*
chr13	16607172	16607472	Adnp2_WT_ut_peak_5435	446	*
chr13	17660462	17660762	Adnp2_WT_ut_peak_5441	206	*
chr13	17695223	17695523	Adnp2_WT_ut_peak_5442	5840	*
chr13	17917208	17917508	Adnp2_WT_ut_peak_5444	172	*
chr13	18053364	18053664	Adnp2_WT_ut_peak_5447	88	*
chr13	18660322	18660622	Adnp2_WT_ut_peak_5450	71	*
chr13	19000545	19000845	Adnp2_WT_ut_peak_5452	112	*
chr13	19114867	19115167	Adnp2_WT_ut_peak_5453	37	*
chr13	19202989	19203289	Adnp2_WT_ut_peak_5455	189	*
chr13	19426556	19426856	Adnp2_WT_ut_peak_5471	131	*
chr13	20016404	20016704	Adnp2_WT_ut_peak_5472	129	*
chr13	21210302	21210602	Adnp2_WT_ut_peak_5475	131	*
chr13	21228648	21228948	Adnp2_WT_ut_peak_5476	267	*
chr13	21362905	21363205	Adnp2_WT_ut_peak_5477	119	*
chr13	21488561	21488861	Adnp2_WT_ut_peak_5478	88	*
chr13	21900933	21901233	Adnp2_WT_ut_peak_5480	239	*
chr13	22193109	22193409	Adnp2_WT_ut_peak_5482	120	*
chr13	22498796	22499096	Adnp2_WT_ut_peak_5488	182	*
chr13	22549497	22549797	Adnp2_WT_ut_peak_5493	579	*
chr13	22688905	22689205	Adnp2_WT_ut_peak_5510	128	*
chr13	22698633	22698933	Adnp2_WT_ut_peak_5511	206	*
chr13	22700259	22700559	Adnp2_WT_ut_peak_5512	72	*
chr13	22812461	22812761	Adnp2_WT_ut_peak_5520	197	*
chr13	22995240	22995540	Adnp2_WT_ut_peak_5525	49	*
chr13	22996866	22997166	Adnp2_WT_ut_peak_5526	31	*
chr13	23026579	23026879	Adnp2_WT_ut_peak_5527	457	*
chr13	23173094	23173394	Adnp2_WT_ut_peak_5529	27	*
chr13	23176085	23176385	Adnp2_WT_ut_peak_5530	74	*
chr13	23206044	23206344	Adnp2_WT_ut_peak_5544	427	*
chr13	23260793	23261093	Adnp2_WT_ut_peak_5563	336	*
chr13	23267148	23267448	Adnp2_WT_ut_peak_5565	184	*
chr13	23278198	23278498	Adnp2_WT_ut_peak_5567	145	*
chr13	23325325	23325625	Adnp2_WT_ut_peak_5580	289	*
chr13	23445774	23446074	Adnp2_WT_ut_peak_5584	251	*
chr13	23544369	23544669	Adnp2_WT_ut_peak_5585	238	*
chr13	23562452	23562752	Adnp2_WT_ut_peak_5586	145	*
chr13	23644652	23644952	Adnp2_WT_ut_peak_5588	96	*
chr13	23934044	23934344	Adnp2_WT_ut_peak_5591	165	*
chr13	24471949	24472249	Adnp2_WT_ut_peak_5592	75	*
chr13	24768739	24769039	Adnp2_WT_ut_peak_5593	51	*
chr13	24772154	24772454	Adnp2_WT_ut_peak_5594	227	*
chr13	25007149	25007449	Adnp2_WT_ut_peak_5595	108	*
chr13	25315421	25315721	Adnp2_WT_ut_peak_5597	58	*
chr13	25357143	25357443	Adnp2_WT_ut_peak_5598	145	*
chr13	25640839	25641139	Adnp2_WT_ut_peak_5599	64	*
chr13	26114481	26114781	Adnp2_WT_ut_peak_5601	134	*
chr13	26176137	26176437	Adnp2_WT_ut_peak_5602	614	*
chr13	26332588	26332888	Adnp2_WT_ut_peak_5603	158	*
chr13	27288425	27288725	Adnp2_WT_ut_peak_5619	64	*
chr13	27966563	27966863	Adnp2_WT_ut_peak_5622	26	*
chr13	27968371	27968671	Adnp2_WT_ut_peak_5623	56	*
chr13	28200656	28200956	Adnp2_WT_ut_peak_5626	104	*
chr13	29236800	29237100	Adnp2_WT_ut_peak_5627	518	*
chr13	29255637	29255937	Adnp2_WT_ut_peak_5628	48	*
chr13	29265376	29265676	Adnp2_WT_ut_peak_5629	74	*
chr13	29593053	29593353	Adnp2_WT_ut_peak_5630	96	*
chr13	30947692	30947992	Adnp2_WT_ut_peak_5633	3473	*
chr13	30973990	30974290	Adnp2_WT_ut_peak_5634	307	*
chr13	31671589	31671889	Adnp2_WT_ut_peak_5635	187	*
chr13	31738224	31738524	Adnp2_WT_ut_peak_5636	74	*
chr13	32194644	32194944	Adnp2_WT_ut_peak_5638	136	*
chr13	33571082	33571382	Adnp2_WT_ut_peak_5660	91	*
chr13	34141735	34142035	Adnp2_WT_ut_peak_5684	57	*
chr13	34166121	34166421	Adnp2_WT_ut_peak_5685	52	*
chr13	34874393	34874693	Adnp2_WT_ut_peak_5686	1173	*
chr13	37167030	37167330	Adnp2_WT_ut_peak_5688	491	*
chr13	37234952	37235252	Adnp2_WT_ut_peak_5689	58	*
chr13	38229360	38229660	Adnp2_WT_ut_peak_5691	168	*
chr13	39623364	39623664	Adnp2_WT_ut_peak_5692	58	*
chr13	39678765	39679065	Adnp2_WT_ut_peak_5693	316	*
chr13	39931380	39931680	Adnp2_WT_ut_peak_5694	138	*
chr13	40828728	40829028	Adnp2_WT_ut_peak_5697	38	*
chr13	41847741	41848041	Adnp2_WT_ut_peak_5699	78	*
chr13	41891863	41892163	Adnp2_WT_ut_peak_5700	211	*
chr13	43171265	43171565	Adnp2_WT_ut_peak_5702	5328	*
chr13	44305610	44305910	Adnp2_WT_ut_peak_5705	156	*
chr13	44388394	44388694	Adnp2_WT_ut_peak_5706	88	*
chr13	44669744	44670044	Adnp2_WT_ut_peak_5709	118	*
chr13	45484105	45484405	Adnp2_WT_ut_peak_5712	322	*
chr13	45769740	45770040	Adnp2_WT_ut_peak_5713	191	*
chr13	45935848	45936148	Adnp2_WT_ut_peak_5714	3037	*
chr13	46079383	46079683	Adnp2_WT_ut_peak_5715	43	*
chr13	46669262	46669562	Adnp2_WT_ut_peak_5716	3621	*
chr13	46753003	46753303	Adnp2_WT_ut_peak_5717	65	*
chr13	47282310	47282610	Adnp2_WT_ut_peak_5718	109	*
chr13	47527319	47527619	Adnp2_WT_ut_peak_5719	55	*
chr13	49605649	49605949	Adnp2_WT_ut_peak_5720	104	*
chr13	49653083	49653383	Adnp2_WT_ut_peak_5721	462	*
chr13	49762264	49762564	Adnp2_WT_ut_peak_5723	61	*
chr13	49874391	49874691	Adnp2_WT_ut_peak_5724	182	*
chr13	49905405	49905705	Adnp2_WT_ut_peak_5725	532	*
chr13	50021388	50021688	Adnp2_WT_ut_peak_5726	1080	*
chr13	50764744	50765044	Adnp2_WT_ut_peak_5761	100	*
chr13	50869101	50869401	Adnp2_WT_ut_peak_5763	241	*
chr13	51076391	51076691	Adnp2_WT_ut_peak_5766	48	*
chr13	51097151	51097451	Adnp2_WT_ut_peak_5767	141	*
chr13	51269766	51270066	Adnp2_WT_ut_peak_5768	132	*
chr13	51460550	51460850	Adnp2_WT_ut_peak_5769	20	*
chr13	52050831	52051131	Adnp2_WT_ut_peak_5770	177	*
chr13	52295943	52296243	Adnp2_WT_ut_peak_5771	71	*
chr13	52356465	52356765	Adnp2_WT_ut_peak_5772	111	*
chr13	53139207	53139507	Adnp2_WT_ut_peak_5774	123	*
chr13	54423057	54423357	Adnp2_WT_ut_peak_5775	100	*
chr13	54750755	54751055	Adnp2_WT_ut_peak_5776	7568	*
chr13	54970905	54971205	Adnp2_WT_ut_peak_5777	12936	*
chr13	55101789	55102089	Adnp2_WT_ut_peak_5779	347	*
chr13	55599861	55600161	Adnp2_WT_ut_peak_5780	1215	*
chr13	56178723	56179023	Adnp2_WT_ut_peak_5781	261	*
chr13	56414297	56414597	Adnp2_WT_ut_peak_5782	133	*
chr13	58140274	58140574	Adnp2_WT_ut_peak_5785	97	*
chr13	58146653	58146953	Adnp2_WT_ut_peak_5786	134	*
chr13	58298770	58299070	Adnp2_WT_ut_peak_5787	129	*
chr13	58380428	58380728	Adnp2_WT_ut_peak_5788	41	*
chr13	58446575	58446875	Adnp2_WT_ut_peak_5789	552	*
chr13	58797294	58797594	Adnp2_WT_ut_peak_5790	73	*
chr13	61139832	61140132	Adnp2_WT_ut_peak_5792	165	*
chr13	61178318	61178618	Adnp2_WT_ut_peak_5794	108	*
chr13	61632050	61632350	Adnp2_WT_ut_peak_5815	223	*
chr13	61635317	61635617	Adnp2_WT_ut_peak_5816	184	*
chr13	62253791	62254091	Adnp2_WT_ut_peak_5835	187	*
chr13	62305954	62306254	Adnp2_WT_ut_peak_5840	80	*
chr13	62337061	62337361	Adnp2_WT_ut_peak_5842	183	*
chr13	62338415	62338715	Adnp2_WT_ut_peak_5843	36	*
chr13	62340111	62340411	Adnp2_WT_ut_peak_5844	138	*
chr13	62814881	62815181	Adnp2_WT_ut_peak_5853	207	*
chr13	64564235	64564535	Adnp2_WT_ut_peak_5856	195	*
chr13	65112869	65113169	Adnp2_WT_ut_peak_5859	294	*
chr13	65218207	65218507	Adnp2_WT_ut_peak_5860	74	*
chr13	65260684	65260984	Adnp2_WT_ut_peak_5862	231	*
chr13	67209785	67210085	Adnp2_WT_ut_peak_5871	52	*
chr13	67210490	67210790	Adnp2_WT_ut_peak_5872	94	*
chr13	67426889	67427189	Adnp2_WT_ut_peak_5891	212	*
chr13	67734482	67734782	Adnp2_WT_ut_peak_5913	182	*
chr13	67791184	67791484	Adnp2_WT_ut_peak_5914	420	*
chr13	67799181	67799481	Adnp2_WT_ut_peak_5915	108	*
chr13	68746209	68746509	Adnp2_WT_ut_peak_5928	868	*
chr13	69674242	69674542	Adnp2_WT_ut_peak_5929	1182	*
chr13	73144388	73144688	Adnp2_WT_ut_peak_5930	168	*
chr13	73145594	73145894	Adnp2_WT_ut_peak_5931	267	*
chr13	74208568	74208868	Adnp2_WT_ut_peak_5932	262	*
chr13	74418633	74418933	Adnp2_WT_ut_peak_5933	93	*
chr13	74770439	74770739	Adnp2_WT_ut_peak_5940	414	*
chr13	74883292	74883592	Adnp2_WT_ut_peak_5942	78	*
chr13	75210591	75210891	Adnp2_WT_ut_peak_5947	128	*
chr13	75453875	75454175	Adnp2_WT_ut_peak_5948	110	*
chr13	75483776	75484076	Adnp2_WT_ut_peak_5949	113	*
chr13	75584252	75584552	Adnp2_WT_ut_peak_5950	168	*
chr13	75642549	75642849	Adnp2_WT_ut_peak_5951	204	*
chr13	75697603	75697903	Adnp2_WT_ut_peak_5953	257	*
chr13	75836342	75836642	Adnp2_WT_ut_peak_5957	176	*
chr13	76451462	76451762	Adnp2_WT_ut_peak_5964	113	*
chr13	77416854	77417154	Adnp2_WT_ut_peak_5968	96	*
chr13	77630127	77630427	Adnp2_WT_ut_peak_5970	110	*
chr13	77708530	77708830	Adnp2_WT_ut_peak_5973	947	*
chr13	77809129	77809429	Adnp2_WT_ut_peak_5975	201	*
chr13	78318837	78319137	Adnp2_WT_ut_peak_5979	74	*
chr13	78691213	78691513	Adnp2_WT_ut_peak_5980	192	*
chr13	79667738	79668038	Adnp2_WT_ut_peak_5982	146	*
chr13	79863299	79863599	Adnp2_WT_ut_peak_5983	135	*
chr13	79921905	79922205	Adnp2_WT_ut_peak_5984	186	*
chr13	80262630	80262930	Adnp2_WT_ut_peak_5987	64	*
chr13	80683113	80683413	Adnp2_WT_ut_peak_5988	1286	*
chr13	80701099	80701399	Adnp2_WT_ut_peak_5989	88	*
chr13	81085995	81086295	Adnp2_WT_ut_peak_5991	254	*
chr13	82092223	82092523	Adnp2_WT_ut_peak_5994	85	*
chr13	82111534	82111834	Adnp2_WT_ut_peak_5995	166	*
chr13	82209605	82209905	Adnp2_WT_ut_peak_5996	124	*
chr13	83193740	83194040	Adnp2_WT_ut_peak_5999	58	*
chr13	83200155	83200455	Adnp2_WT_ut_peak_6000	74	*
chr13	84422996	84423296	Adnp2_WT_ut_peak_6001	188	*
chr13	84615490	84615790	Adnp2_WT_ut_peak_6002	61	*
chr13	84869972	84870272	Adnp2_WT_ut_peak_6008	81	*
chr13	84937632	84937932	Adnp2_WT_ut_peak_6015	206	*
chr13	85039441	85039741	Adnp2_WT_ut_peak_6024	132	*
chr13	85112507	85112807	Adnp2_WT_ut_peak_6025	71	*
chr13	85127783	85128083	Adnp2_WT_ut_peak_6026	46	*
chr13	85469141	85469441	Adnp2_WT_ut_peak_6029	172	*
chr13	86324616	86324916	Adnp2_WT_ut_peak_6054	132	*
chr13	86343796	86344096	Adnp2_WT_ut_peak_6056	67	*
chr13	86348212	86348512	Adnp2_WT_ut_peak_6057	210	*
chr13	86349324	86349624	Adnp2_WT_ut_peak_6058	444	*
chr13	86380618	86380918	Adnp2_WT_ut_peak_6061	193	*
chr13	86631610	86631910	Adnp2_WT_ut_peak_6100	336	*
chr13	87331702	87332002	Adnp2_WT_ut_peak_6108	37	*
chr13	88757086	88757386	Adnp2_WT_ut_peak_6117	94	*
chr13	88775918	88776218	Adnp2_WT_ut_peak_6118	146	*
chr13	90037363	90037663	Adnp2_WT_ut_peak_6121	78	*
chr13	90868309	90868609	Adnp2_WT_ut_peak_6125	45	*
chr13	91728536	91728836	Adnp2_WT_ut_peak_6127	100	*
chr13	92145234	92145534	Adnp2_WT_ut_peak_6128	98	*
chr13	92406950	92407250	Adnp2_WT_ut_peak_6130	92	*
chr13	92479071	92479371	Adnp2_WT_ut_peak_6131	56	*
chr13	92844556	92844856	Adnp2_WT_ut_peak_6135	384	*
chr13	93534625	93534925	Adnp2_WT_ut_peak_6137	191	*
chr13	93582567	93582867	Adnp2_WT_ut_peak_6138	58	*
chr13	93647026	93647326	Adnp2_WT_ut_peak_6139	85	*
chr13	93655892	93656192	Adnp2_WT_ut_peak_6140	90	*
chr13	94081354	94081654	Adnp2_WT_ut_peak_6141	55	*
chr13	94288838	94289138	Adnp2_WT_ut_peak_6142	132	*
chr13	94312778	94313078	Adnp2_WT_ut_peak_6143	531	*
chr13	94344728	94345028	Adnp2_WT_ut_peak_6144	180	*
chr13	95376757	95377057	Adnp2_WT_ut_peak_6145	297	*
chr13	95566703	95567003	Adnp2_WT_ut_peak_6146	45	*
chr13	96859341	96859641	Adnp2_WT_ut_peak_6153	124	*
chr13	97016737	97017037	Adnp2_WT_ut_peak_6154	165	*
chr13	97137737	97138037	Adnp2_WT_ut_peak_6155	1342	*
chr13	97284171	97284471	Adnp2_WT_ut_peak_6157	33	*
chr13	97308408	97308708	Adnp2_WT_ut_peak_6158	162	*
chr13	97322219	97322519	Adnp2_WT_ut_peak_6159	60	*
chr13	97843646	97843946	Adnp2_WT_ut_peak_6160	79	*
chr13	98294976	98295276	Adnp2_WT_ut_peak_6161	159	*
chr13	99002219	99002519	Adnp2_WT_ut_peak_6163	54	*
chr13	99132594	99132894	Adnp2_WT_ut_peak_6164	49	*
chr13	99136345	99136645	Adnp2_WT_ut_peak_6165	116	*
chr13	99156530	99156830	Adnp2_WT_ut_peak_6166	71	*
chr13	99344528	99344828	Adnp2_WT_ut_peak_6167	517	*
chr13	99433280	99433580	Adnp2_WT_ut_peak_6168	201	*
chr13	100124664	100124964	Adnp2_WT_ut_peak_6169	290	*
chr13	100210596	100210896	Adnp2_WT_ut_peak_6176	1776	*
chr13	100492458	100492758	Adnp2_WT_ut_peak_6187	1449	*
chr13	104104303	104104603	Adnp2_WT_ut_peak_6190	84	*
chr13	104252815	104253115	Adnp2_WT_ut_peak_6193	64	*
chr13	104281529	104281829	Adnp2_WT_ut_peak_6194	163	*
chr13	104676211	104676511	Adnp2_WT_ut_peak_6197	94	*
chr13	104679240	104679540	Adnp2_WT_ut_peak_6198	102	*
chr13	104817014	104817314	Adnp2_WT_ut_peak_6199	1649	*
chr13	104827924	104828224	Adnp2_WT_ut_peak_6200	126	*
chr13	104916458	104916758	Adnp2_WT_ut_peak_6202	109	*
chr13	104918710	104919010	Adnp2_WT_ut_peak_6203	84	*
chr13	104996212	104996512	Adnp2_WT_ut_peak_6204	96	*
chr13	106926108	106926408	Adnp2_WT_ut_peak_6214	147	*
chr13	107024135	107024435	Adnp2_WT_ut_peak_6216	116	*
chr13	107112104	107112404	Adnp2_WT_ut_peak_6217	136	*
chr13	108254740	108255040	Adnp2_WT_ut_peak_6218	551	*
chr13	109768032	109768332	Adnp2_WT_ut_peak_6220	216	*
chr13	110020879	110021179	Adnp2_WT_ut_peak_6221	100	*
chr13	110368562	110368862	Adnp2_WT_ut_peak_6222	58	*
chr13	111693195	111693495	Adnp2_WT_ut_peak_6251	240	*
chr13	111729420	111729720	Adnp2_WT_ut_peak_6252	120	*
chr13	111952019	111952319	Adnp2_WT_ut_peak_6253	42	*
chr13	112281982	112282282	Adnp2_WT_ut_peak_6256	82	*
chr13	112410917	112411217	Adnp2_WT_ut_peak_6257	65	*
chr13	112695743	112696043	Adnp2_WT_ut_peak_6259	500	*
chr13	113177241	113177541	Adnp2_WT_ut_peak_6260	185	*
chr13	113307946	113308246	Adnp2_WT_ut_peak_6262	32	*
chr13	113507294	113507594	Adnp2_WT_ut_peak_6264	172	*
chr13	113566711	113567011	Adnp2_WT_ut_peak_6265	93	*
chr13	113568229	113568529	Adnp2_WT_ut_peak_6266	55	*
chr13	113651503	113651803	Adnp2_WT_ut_peak_6267	183	*
chr13	113712329	113712629	Adnp2_WT_ut_peak_6268	56	*
chr13	113724987	113725287	Adnp2_WT_ut_peak_6269	135	*
chr13	113767424	113767724	Adnp2_WT_ut_peak_6270	247	*
chr13	114249417	114249717	Adnp2_WT_ut_peak_6271	92	*
chr13	114594141	114594441	Adnp2_WT_ut_peak_6272	257	*
chr13	118022388	118022688	Adnp2_WT_ut_peak_6277	66	*
chr13	118035092	118035392	Adnp2_WT_ut_peak_6278	23	*
chr13	118037212	118037512	Adnp2_WT_ut_peak_6279	51	*
chr13	118070781	118071081	Adnp2_WT_ut_peak_6280	181	*
chr13	118073543	118073843	Adnp2_WT_ut_peak_6281	78	*
chr13	118076651	118076951	Adnp2_WT_ut_peak_6282	138	*
chr13	118149765	118150065	Adnp2_WT_ut_peak_6285	298	*
chr13	118151269	118151569	Adnp2_WT_ut_peak_6286	28	*
chr13	118269079	118269379	Adnp2_WT_ut_peak_6290	740	*
chr13	119123074	119123374	Adnp2_WT_ut_peak_6325	141	*
chr13	119187941	119188241	Adnp2_WT_ut_peak_6329	572	*
chr13	119683723	119684023	Adnp2_WT_ut_peak_6345	71	*
chr14	8060114	8060414	Adnp2_WT_ut_peak_6388	174	*
chr14	8384122	8384422	Adnp2_WT_ut_peak_6395	104	*
chr14	8551104	8551404	Adnp2_WT_ut_peak_6396	216	*
chr14	8680770	8681070	Adnp2_WT_ut_peak_6397	174	*
chr14	8709178	8709478	Adnp2_WT_ut_peak_6398	62	*
chr14	8850323	8850623	Adnp2_WT_ut_peak_6406	102	*
chr14	9316992	9317292	Adnp2_WT_ut_peak_6421	620	*
chr14	9325727	9326027	Adnp2_WT_ut_peak_6422	119	*
chr14	9670056	9670356	Adnp2_WT_ut_peak_6424	257	*
chr14	10042491	10042791	Adnp2_WT_ut_peak_6425	139	*
chr14	10169282	10169582	Adnp2_WT_ut_peak_6426	94	*
chr14	11038465	11038765	Adnp2_WT_ut_peak_6429	64	*
chr14	11285920	11286220	Adnp2_WT_ut_peak_6432	82	*
chr14	11287148	11287448	Adnp2_WT_ut_peak_6433	39	*
chr14	11288117	11288417	Adnp2_WT_ut_peak_6434	64	*
chr14	11720136	11720436	Adnp2_WT_ut_peak_6459	154	*
chr14	13044898	13045198	Adnp2_WT_ut_peak_6468	78	*
chr14	13635552	13635852	Adnp2_WT_ut_peak_6487	120	*
chr14	13730665	13730965	Adnp2_WT_ut_peak_6492	182	*
chr14	13906408	13906708	Adnp2_WT_ut_peak_6530	83	*
chr14	13912834	13913134	Adnp2_WT_ut_peak_6531	90	*
chr14	13921990	13922290	Adnp2_WT_ut_peak_6532	150	*
chr14	13932464	13932764	Adnp2_WT_ut_peak_6533	87	*
chr14	14058252	14058552	Adnp2_WT_ut_peak_6535	49	*
chr14	14347760	14348060	Adnp2_WT_ut_peak_6549	109	*
chr14	14349621	14349921	Adnp2_WT_ut_peak_6550	131	*
chr14	14352694	14352994	Adnp2_WT_ut_peak_6551	88	*
chr14	14353997	14354297	Adnp2_WT_ut_peak_6552	238	*
chr14	14451955	14452255	Adnp2_WT_ut_peak_6558	224	*
chr14	14468371	14468671	Adnp2_WT_ut_peak_6561	129	*
chr14	14480679	14480979	Adnp2_WT_ut_peak_6565	124	*
chr14	14634079	14634379	Adnp2_WT_ut_peak_6578	390	*
chr14	14876549	14876849	Adnp2_WT_ut_peak_6581	111	*
chr14	15906586	15906886	Adnp2_WT_ut_peak_6603	143	*
chr14	15977400	15977700	Adnp2_WT_ut_peak_6607	107	*
chr14	16039361	16039661	Adnp2_WT_ut_peak_6617	121	*
chr14	16044324	16044624	Adnp2_WT_ut_peak_6618	177	*
chr14	16045681	16045981	Adnp2_WT_ut_peak_6619	50	*
chr14	16191928	16192228	Adnp2_WT_ut_peak_6638	127	*
chr14	16242982	16243282	Adnp2_WT_ut_peak_6640	155	*
chr14	16308565	16308865	Adnp2_WT_ut_peak_6642	259	*
chr14	16309365	16309665	Adnp2_WT_ut_peak_6643	25	*
chr14	16342604	16342904	Adnp2_WT_ut_peak_6644	120	*
chr14	16622211	16622511	Adnp2_WT_ut_peak_6647	180	*
chr14	16755276	16755576	Adnp2_WT_ut_peak_6649	32	*
chr14	16971205	16971505	Adnp2_WT_ut_peak_6651	315	*
chr14	17201909	17202209	Adnp2_WT_ut_peak_6683	131	*
chr14	17398142	17398442	Adnp2_WT_ut_peak_6706	130	*
chr14	18466537	18466837	Adnp2_WT_ut_peak_6750	67	*
chr14	18564816	18565116	Adnp2_WT_ut_peak_6770	107	*
chr14	19038762	19039062	Adnp2_WT_ut_peak_6801	58	*
chr14	19417700	19418000	Adnp2_WT_ut_peak_6826	395575	*
chr14	19776203	19776503	Adnp2_WT_ut_peak_6840	269	*
chr14	19842376	19842676	Adnp2_WT_ut_peak_6842	115	*
chr14	19864816	19865116	Adnp2_WT_ut_peak_6843	198	*
chr14	19923961	19924261	Adnp2_WT_ut_peak_6844	111	*
chr14	20294207	20294507	Adnp2_WT_ut_peak_6845	75	*
chr14	20347951	20348251	Adnp2_WT_ut_peak_6846	2778	*
chr14	21360591	21360891	Adnp2_WT_ut_peak_6849	52	*
chr14	21361470	21361770	Adnp2_WT_ut_peak_6850	581	*
chr14	22256276	22256576	Adnp2_WT_ut_peak_6852	895	*
chr14	24416541	24416841	Adnp2_WT_ut_peak_6864	109	*
chr14	25108290	25108590	Adnp2_WT_ut_peak_6865	1825	*
chr14	26340498	26340798	Adnp2_WT_ut_peak_6866	119	*
chr14	27273254	27273554	Adnp2_WT_ut_peak_6869	45	*
chr14	27274183	27274483	Adnp2_WT_ut_peak_6870	129	*
chr14	27351122	27351422	Adnp2_WT_ut_peak_6871	57	*
chr14	27689258	27689558	Adnp2_WT_ut_peak_6872	248	*
chr14	27702344	27702644	Adnp2_WT_ut_peak_6873	130	*
chr14	27803960	27804260	Adnp2_WT_ut_peak_6874	452	*
chr14	29770846	29771146	Adnp2_WT_ut_peak_6875	184	*
chr14	29978158	29978458	Adnp2_WT_ut_peak_6877	491	*
chr14	30479374	30479674	Adnp2_WT_ut_peak_6878	4619	*
chr14	31866470	31866770	Adnp2_WT_ut_peak_6880	118	*
chr14	31917360	31917660	Adnp2_WT_ut_peak_6881	249	*
chr14	31939776	31940076	Adnp2_WT_ut_peak_6882	113	*
chr14	32111737	32112037	Adnp2_WT_ut_peak_6883	37	*
chr14	32417287	32417587	Adnp2_WT_ut_peak_6884	101	*
chr14	32513300	32513600	Adnp2_WT_ut_peak_6885	105	*
chr14	33265011	33265311	Adnp2_WT_ut_peak_6886	99	*
chr14	34364966	34365266	Adnp2_WT_ut_peak_6887	107	*
chr14	34365532	34365832	Adnp2_WT_ut_peak_6888	29	*
chr14	34460126	34460426	Adnp2_WT_ut_peak_6890	174	*
chr14	35645952	35646252	Adnp2_WT_ut_peak_6892	177	*
chr14	35651359	35651659	Adnp2_WT_ut_peak_6893	182	*
chr14	36939621	36939921	Adnp2_WT_ut_peak_6914	28	*
chr14	37145107	37145407	Adnp2_WT_ut_peak_6915	64	*
chr14	37154198	37154498	Adnp2_WT_ut_peak_6916	224	*
chr14	37504585	37504885	Adnp2_WT_ut_peak_6918	104	*
chr14	37520689	37520989	Adnp2_WT_ut_peak_6920	120	*
chr14	37742244	37742544	Adnp2_WT_ut_peak_6935	75	*
chr14	37749622	37749922	Adnp2_WT_ut_peak_6936	58	*
chr14	37819987	37820287	Adnp2_WT_ut_peak_6939	806	*
chr14	37877376	37877676	Adnp2_WT_ut_peak_6959	188	*
chr14	38025655	38025955	Adnp2_WT_ut_peak_6981	94	*
chr14	38035016	38035316	Adnp2_WT_ut_peak_6982	108	*
chr14	38186030	38186330	Adnp2_WT_ut_peak_6990	74	*
chr14	38316748	38317048	Adnp2_WT_ut_peak_6991	34	*
chr14	38322575	38322875	Adnp2_WT_ut_peak_6992	75	*
chr14	38470414	38470714	Adnp2_WT_ut_peak_6993	107	*
chr14	39493764	39494064	Adnp2_WT_ut_peak_6994	212	*
chr14	39764081	39764381	Adnp2_WT_ut_peak_6996	221	*
chr14	40058288	40058588	Adnp2_WT_ut_peak_6997	341	*
chr14	40096851	40097151	Adnp2_WT_ut_peak_6998	88	*
chr14	40183719	40184019	Adnp2_WT_ut_peak_7000	48	*
chr14	40391554	40391854	Adnp2_WT_ut_peak_7004	78	*
chr14	40455822	40456122	Adnp2_WT_ut_peak_7005	82	*
chr14	40639495	40639795	Adnp2_WT_ut_peak_7010	117	*
chr14	40758313	40758613	Adnp2_WT_ut_peak_7029	111	*
chr14	41090769	41091069	Adnp2_WT_ut_peak_7034	676	*
chr14	41141606	41141906	Adnp2_WT_ut_peak_7035	58	*
chr14	41190642	41190942	Adnp2_WT_ut_peak_7036	50	*
chr14	41464288	41464588	Adnp2_WT_ut_peak_7054	22	*
chr14	43308123	43308423	Adnp2_WT_ut_peak_7154	618	*
chr14	44041074	44041374	Adnp2_WT_ut_peak_7202	185	*
chr14	44043655	44043955	Adnp2_WT_ut_peak_7203	115	*
chr14	44219762	44220062	Adnp2_WT_ut_peak_7219	89	*
chr14	44708974	44709274	Adnp2_WT_ut_peak_7235	176	*
chr14	44762002	44762302	Adnp2_WT_ut_peak_7236	158	*
chr14	44833188	44833488	Adnp2_WT_ut_peak_7237	258	*
chr14	44839621	44839921	Adnp2_WT_ut_peak_7238	599	*
chr14	45391649	45391949	Adnp2_WT_ut_peak_7239	113	*
chr14	45432000	45432300	Adnp2_WT_ut_peak_7240	348	*
chr14	45495927	45496227	Adnp2_WT_ut_peak_7241	123	*
chr14	45672066	45672366	Adnp2_WT_ut_peak_7242	72	*
chr14	45734596	45734896	Adnp2_WT_ut_peak_7244	237	*
chr14	45742326	45742626	Adnp2_WT_ut_peak_7245	186	*
chr14	46357064	46357364	Adnp2_WT_ut_peak_7252	335	*
chr14	46779285	46779585	Adnp2_WT_ut_peak_7253	94	*
chr14	46795079	46795379	Adnp2_WT_ut_peak_7254	76	*
chr14	46798729	46799029	Adnp2_WT_ut_peak_7255	63	*
chr14	47436641	47436941	Adnp2_WT_ut_peak_7258	53	*
chr14	47437679	47437979	Adnp2_WT_ut_peak_7259	97	*
chr14	47572878	47573178	Adnp2_WT_ut_peak_7263	73	*
chr14	47597928	47598228	Adnp2_WT_ut_peak_7270	139	*
chr14	47645663	47645963	Adnp2_WT_ut_peak_7277	40	*
chr14	47749331	47749631	Adnp2_WT_ut_peak_7278	332	*
chr14	47813995	47814295	Adnp2_WT_ut_peak_7279	238	*
chr14	47825566	47825866	Adnp2_WT_ut_peak_7280	70	*
chr14	48006686	48006986	Adnp2_WT_ut_peak_7281	27	*
chr14	48025174	48025474	Adnp2_WT_ut_peak_7282	107	*
chr14	48160165	48160465	Adnp2_WT_ut_peak_7283	181	*
chr14	48949121	48949421	Adnp2_WT_ut_peak_7287	163	*
chr14	48998693	48998993	Adnp2_WT_ut_peak_7288	82	*
chr14	49131000	49131300	Adnp2_WT_ut_peak_7289	101	*
chr14	49808112	49808412	Adnp2_WT_ut_peak_7291	58	*
chr14	50719940	50720240	Adnp2_WT_ut_peak_7327	2570	*
chr14	50870146	50870446	Adnp2_WT_ut_peak_7329	1940	*
chr14	51020720	51021020	Adnp2_WT_ut_peak_7336	87	*
chr14	51195935	51196235	Adnp2_WT_ut_peak_7338	185	*
chr14	51214248	51214548	Adnp2_WT_ut_peak_7340	128	*
chr14	51367197	51367497	Adnp2_WT_ut_peak_7341	116	*
chr14	51392685	51392985	Adnp2_WT_ut_peak_7345	299	*
chr14	51498677	51498977	Adnp2_WT_ut_peak_7361	231	*
chr14	51507396	51507696	Adnp2_WT_ut_peak_7362	743	*
chr14	51516516	51516816	Adnp2_WT_ut_peak_7363	290	*
chr14	51884831	51885131	Adnp2_WT_ut_peak_7380	760	*
chr14	51926232	51926532	Adnp2_WT_ut_peak_7381	127	*
chr14	51934364	51934664	Adnp2_WT_ut_peak_7382	79	*
chr14	52053770	52054070	Adnp2_WT_ut_peak_7394	192	*
chr14	52130839	52131139	Adnp2_WT_ut_peak_7418	408	*
chr14	53574500	53574800	Adnp2_WT_ut_peak_7513	599	*
chr14	53576889	53577189	Adnp2_WT_ut_peak_7514	59	*
chr14	53772997	53773297	Adnp2_WT_ut_peak_7548	177	*
chr14	54117609	54117909	Adnp2_WT_ut_peak_7552	354	*
chr14	54254023	54254323	Adnp2_WT_ut_peak_7553	1077	*
chr14	54349585	54349885	Adnp2_WT_ut_peak_7554	175	*
chr14	54547953	54548253	Adnp2_WT_ut_peak_7558	38	*
chr14	55911720	55912020	Adnp2_WT_ut_peak_7574	147	*
chr14	56008524	56008824	Adnp2_WT_ut_peak_7576	169	*
chr14	56402540	56402840	Adnp2_WT_ut_peak_7602	249	*
chr14	56834373	56834673	Adnp2_WT_ut_peak_7604	60	*
chr14	57082952	57083252	Adnp2_WT_ut_peak_7606	1447	*
chr14	57656654	57656954	Adnp2_WT_ut_peak_7607	605	*
chr14	57999188	57999488	Adnp2_WT_ut_peak_7608	399	*
chr14	60958357	60958657	Adnp2_WT_ut_peak_7624	76	*
chr14	60981607	60981907	Adnp2_WT_ut_peak_7625	97	*
chr14	61526182	61526482	Adnp2_WT_ut_peak_7627	142	*
chr14	61575768	61576068	Adnp2_WT_ut_peak_7628	79	*
chr14	61580536	61580836	Adnp2_WT_ut_peak_7629	223	*
chr14	61734582	61734882	Adnp2_WT_ut_peak_7632	195	*
chr14	61825336	61825636	Adnp2_WT_ut_peak_7633	145	*
chr14	62331947	62332247	Adnp2_WT_ut_peak_7636	269	*
chr14	63493493	63493793	Adnp2_WT_ut_peak_7638	550	*
chr14	63543862	63544162	Adnp2_WT_ut_peak_7639	1744	*
chr14	63605902	63606202	Adnp2_WT_ut_peak_7640	325	*
chr14	63640340	63640640	Adnp2_WT_ut_peak_7641	66	*
chr14	63681550	63681850	Adnp2_WT_ut_peak_7642	5184	*
chr14	63713070	63713370	Adnp2_WT_ut_peak_7643	6123	*
chr14	64395256	64395556	Adnp2_WT_ut_peak_7644	242	*
chr14	64568618	64568918	Adnp2_WT_ut_peak_7645	3891	*
chr14	64935885	64936185	Adnp2_WT_ut_peak_7646	17	*
chr14	65058882	65059182	Adnp2_WT_ut_peak_7647	156	*
chr14	65183026	65183326	Adnp2_WT_ut_peak_7648	394	*
[truncated: 4,315 more rows]
