# Supplementary material for: ChAHP2 and ChAHP control diverse retrotransposons by complementary activities
Source: Genes Dev. 2024 Jun 1;38(11-12):554–68. doi: 10.1101/gad.351769.124 (PMC11293393; doi:10.1101/gad.351769.124)
Supplement: Supplement 12 [file SupplementalTableS3.xlsx]

## Sheet: table_repeat_names_andTSS_at_Ad
repeat_name	Overlap number with ADNP2 peaks	Overlap number with randomized peaks	sd for overlap with randomized (bootstrap, n=100)	repeat_class
(A)n	15	14.53	4.01627	Simple_repeat
(AAAAC)n	3	3.28	1.72375	Simple_repeat
(AAAACA)n	1	0.24	0.473969	Simple_repeat
(AAAACAA)n	1	0.14	0.348735	Simple_repeat
(AAAC)n	4	6.9	2.62659	Simple_repeat
(AAAG)n	4	2.15	1.38078	Simple_repeat
(AAAGG)n	1	0.17	0.403395	Simple_repeat
(AAAT)n	1	2.33	1.44289	Simple_repeat
(AAC)n	3	3.86	1.80918	Simple_repeat
(AACA)n	2	2.12	1.51277	Simple_repeat
(AACAA)n	1	1.09	1.02588	Simple_repeat
(AACCCT)n	1	0.03	0.171447	Simple_repeat
(AACCGG)n	1	0	0	Simple_repeat
(AACCT)n	1	0	0	Simple_repeat
(AACTG)n	1	0.02	0.140705	Simple_repeat
(AAGA)n	1	1.34	1.2888	Simple_repeat
(AAGG)n	1	1.33	1.18112	Simple_repeat
(AATA)n	2	2.21	1.45848	Simple_repeat
(AATAA)n	3	0.45	0.625631	Simple_repeat
(AATAAA)n	1	0.02	0.140705	Simple_repeat
(AATATTA)n	1	0.01	0.1	Simple_repeat
(AC)n	8	33.25	6.06593	Simple_repeat
(ACA)n	1	0.98	0.942595	Simple_repeat
(ACAAA)n	1	0.32	0.548276	Simple_repeat
(ACC)n	1	0.57	0.728288	Simple_repeat
(ACCAA)n	1	0.1	0.333333	Simple_repeat
(ACTTTCT)n	1	0	0	Simple_repeat
(AG)n	5	8.75	3.12169	Simple_repeat
(AGAC)n	1	1.66	1.55842	Simple_repeat
(AGAGCA)n	1	0	0	Simple_repeat
(AGAGCAAG)n	2	0	0	Simple_repeat
(AGAGCGCA)n	4	0.01	0.1	Simple_repeat
(AGATC)n	1	0	0	Simple_repeat
(AGC)n	1	0.29	0.555869	Simple_repeat
(AGCC)n	1	0.09	0.320826	Simple_repeat
(AGCCCC)n	1	0.01	0.1	Simple_repeat
(AGCTG)n	1	0	0	Simple_repeat
(AGGA)n	1	1.02	1.02474	Simple_repeat
(AGGCAAGCCC)n	1	0	0	Simple_repeat
(AGGG)n	1	0.95	0.880484	Simple_repeat
(AGTATAAT)n	1	0	0	Simple_repeat
(AGTGC)n	2	0	0	Simple_repeat
(AT)n	1	14.29	4.18582	Simple_repeat
(ATAA)n	1	1.43	1.1033	Simple_repeat
(ATAG)n	1	2.02	1.51077	Simple_repeat
(ATAGG)n	1	0	0	Simple_repeat
(ATC)n	2	0.55	0.641573	Simple_repeat
(ATCT)n	1	1.46	1.16706	Simple_repeat
(ATGCAC)n	1	0.06	0.238683	Simple_repeat
(ATGGG)n	1	0.01	0.1	Simple_repeat
(ATT)n	2	1.64	1.38184	Simple_repeat
(ATTA)n	1	0.51	0.703455	Simple_repeat
(ATTT)n	1	2.57	1.63457	Simple_repeat
(C)n	3	2.27	1.63827	Simple_repeat
(CA)n	3	22.06	4.72008	Simple_repeat
(CAA)n	2	1.54	1.23436	Simple_repeat
(CAC)n	1	0.82	0.92529	Simple_repeat
(CAGCAGC)n	1	0	0	Simple_repeat
(CAT)n	1	0.37	0.597216	Simple_repeat
(CATGCA)n	1	0.05	0.219043	Simple_repeat
(CCCAG)n	1	0.09	0.320826	Simple_repeat
(CCCCG)n	1	0.03	0.171447	Simple_repeat
(CCCGC)n	1	0.05	0.219043	Simple_repeat
(CCCGG)n	1	0.01	0.1	Simple_repeat
(CCCT)n	1	0.95	0.9783	Simple_repeat
(CCG)n	1	0.1	0.301511	Simple_repeat
(CCT)n	1	1.55	1.3133	Simple_repeat
(CCTCAT)n	1	0	0	Simple_repeat
(CCTCCC)n	1	0.12	0.356186	Simple_repeat
(CCTCGTC)n	1	0	0	Simple_repeat
(CCTCTC)n	1	0.22	0.504124	Simple_repeat
(CCTCTCC)n	1	0	0	Simple_repeat
(CCTGAAA)n	1	0	0	Simple_repeat
(CCTTCC)n	1	0.01	0.1	Simple_repeat
(CGAGC)n	1	0	0	Simple_repeat
(CGAGCGC)n	1	0	0	Simple_repeat
(CGCACA)n	1	0.01	0.1	Simple_repeat
(CGCCC)n	1	0.05	0.219043	Simple_repeat
(CGCCTC)n	2	0	0	Simple_repeat
(CGCGC)n	1	0	0	Simple_repeat
(CGCGCCC)n	1	0	0	Simple_repeat
(CGCTCTGG)n	1	0	0	Simple_repeat
(CGGGCT)n	1	0	0	Simple_repeat
(CT)n	3	8.89	2.67384	Simple_repeat
(CTCCC)n	2	0.3	0.541229	Simple_repeat
(CTCTCC)n	2	0.52	0.926381	Simple_repeat
(CTCTCTTG)n	5	0.05	0.219043	Simple_repeat
(CTCTGGCT)n	1	0	0	Simple_repeat
(CTCTTG)n	1	0.02	0.140705	Simple_repeat
(CTCTTGCA)n	1	0	0	Simple_repeat
(CTCTTGCG)n	3	0	0	Simple_repeat
(CTCTTGCT)n	4	0.03	0.171447	Simple_repeat
(CTGGCGCG)n	1	0	0	Simple_repeat
(CTTGCGCT)n	1	0	0	Simple_repeat
(CTTGCTCT)n	1	0.01	0.1	Simple_repeat
(CTTT)n	1	2.12	1.32024	Simple_repeat
(G)n	1	1.52	1.25915	Simple_repeat
(GA)n	5	9.23	2.92966	Simple_repeat
(GAACGCC)n	1	0	0	Simple_repeat
(GAAG)n	2	0.63	0.760847	Simple_repeat
(GACAGA)n	1	0.12	0.356186	Simple_repeat
(GACG)n	1	0.03	0.171447	Simple_repeat
(GAGCAAGA)n	14	0.11	0.345096	Simple_repeat
(GAGCGGC)n	1	0	0	Simple_repeat
(GAGGCC)n	1	0	0	Simple_repeat
(GAGGCT)n	1	0.02	0.140705	Simple_repeat
(GATAG)n	1	0.01	0.1	Simple_repeat
(GC)n	1	0.3	0.522233	Simple_repeat
(GCATGACTCA)n	1	0	0	Simple_repeat
(GCATTT)n	1	0	0	Simple_repeat
(GCCAC)n	1	0.02	0.140705	Simple_repeat
(GCCACC)n	1	0	0	Simple_repeat
(GCCAGAGC)n	8	0.05	0.219043	Simple_repeat
(GCCC)n	1	0.04	0.196946	Simple_repeat
(GCCCC)n	1	0.09	0.287623	Simple_repeat
(GCCTCC)n	1	0.01	0.1	Simple_repeat
(GCG)n	1	0.12	0.383498	Simple_repeat
(GCGCAC)n	1	0	0	Simple_repeat
(GCGCTCTG)n	3	0.01	0.1	Simple_repeat
(GCGGAA)n	1	0	0	Simple_repeat
(GCGGCCC)n	1	0	0	Simple_repeat
(GCT)n	1	0.39	0.58422	Simple_repeat
(GCTCCG)n	1	0	0	Simple_repeat
(GCTCTGGC)n	5	0.03	0.222702	Simple_repeat
(GCTCTT)n	2	0.01	0.1	Simple_repeat
(GCTCTTGC)n	4	0.03	0.171447	Simple_repeat
(GGA)n	1	0.69	0.82505	Simple_repeat
(GGAGCT)n	1	0.02	0.140705	Simple_repeat
(GGATA)n	1	0	0	Simple_repeat
(GGC)n	2	0.21	0.498381	Simple_repeat
(GGCG)n	1	0.06	0.277798	Simple_repeat
(GGCTGTGGC)n	1	0	0	Simple_repeat
(GGCTTCG)n	1	0	0	Simple_repeat
(GGGGC)n	1	0.01	0.1	Simple_repeat
(GGTCAAA)n	1	0	0	Simple_repeat
(GGTGGC)n	1	0.02	0.140705	Simple_repeat
(GGTTA)n	1	0.01	0.1	Simple_repeat
(GT)n	3	24.59	4.63647	Simple_repeat
(GTG)n	1	0.61	0.790026	Simple_repeat
(GTGCTCACA)n	1	0	0	Simple_repeat
(GTT)n	2	1.26	1.21954	Simple_repeat
(GTTGTT)n	1	0.02	0.140705	Simple_repeat
(GTTT)n	4	2.7	1.61746	Simple_repeat
(GTTTGG)n	1	0	0	Simple_repeat
(T)n	25	23.1	4.38201	Simple_repeat
(TA)n	1	10.96	3.51309	Simple_repeat
(TAA)n	1	1.64	1.31441	Simple_repeat
(TAATTTA)n	1	0.01	0.1	Simple_repeat
(TAT)n	1	1.24	1.09286	Simple_repeat
(TATGA)n	1	0	0	Simple_repeat
(TATT)n	1	1.88	1.40187	Simple_repeat
(TC)n	6	15.47	3.68578	Simple_repeat
(TCC)n	1	2.13	1.44008	Simple_repeat
(TCCCCT)n	1	0.03	0.222702	Simple_repeat
(TCCT)n	2	1.12	1.15715	Simple_repeat
(TCG)n	1	0	0	Simple_repeat
(TCT)n	1	1.24	1.08358	Simple_repeat
(TCTCTCTTGC)n	1	0	0	Simple_repeat
(TCTCTTGC)n	1	0.01	0.1	Simple_repeat
(TCTGTT)n	1	0.01	0.1	Simple_repeat
(TCTT)n	1	2.48	1.87207	Simple_repeat
(TCTTT)n	1	0.41	0.683056	Simple_repeat
(TG)n	7	32.42	5.675	Simple_repeat
(TGA)n	1	0.45	0.715979	Simple_repeat
(TGACTC)n	1	0	0	Simple_repeat
(TGATATA)n	1	0.01	0.1	Simple_repeat
(TGCTTT)n	1	0.01	0.1	Simple_repeat
(TGG)n	1	0.91	0.985706	Simple_repeat
(TGGA)n	1	0.34	0.589813	Simple_repeat
(TGGCCC)n	1	0	0	Simple_repeat
(TGT)n	1	1.21	1.28939	Simple_repeat
(TGTT)n	2	2.36	1.70868	Simple_repeat
(TGTTT)n	1	1.31	1.04151	Simple_repeat
(TGTTTT)n	1	0.29	0.573752	Simple_repeat
(TTA)n	3	1.94	1.32436	Simple_repeat
(TTAATA)n	1	0.05	0.261116	Simple_repeat
(TTAGG)n	1	0	0	Simple_repeat
(TTAT)n	1	1.76	1.26427	Simple_repeat
(TTC)n	1	1.7	1.29099	Simple_repeat
(TTCCGGT)n	1	0	0	Simple_repeat
(TTCCT)n	1	0.27	0.509605	Simple_repeat
(TTCT)n	1	1.72	1.43604	Simple_repeat
(TTCTGG)n	1	0.01	0.1	Simple_repeat
(TTCTTGC)n	1	0.01	0.1	Simple_repeat
(TTG)n	4	3.63	1.92094	Simple_repeat
(TTGTT)n	2	1.5	1.13262	Simple_repeat
(TTT)n	2	0.37	0.580056	Simple_repeat
(TTTA)n	1	3.11	1.63852	Simple_repeat
(TTTAT)n	1	0.51	0.71767	Simple_repeat
(TTTC)n	1	3.29	2.23062	Simple_repeat
(TTTCT)n	1	0.7	0.870388	Simple_repeat
(TTTG)n	2	6.76	2.65193	Simple_repeat
(TTTTA)n	1	0.94	0.885575	Simple_repeat
(TTTTCCA)n	1	0	0	Simple_repeat
(TTTTG)n	2	3.58	1.84325	Simple_repeat
(TTTTGT)n	1	0.4	0.666667	Simple_repeat
(TTTTTG)n	1	0.73	0.750151	Simple_repeat
A-rich	13	32.42	6.1778	Low_complexity
Arthur1	1	0.29	0.498381	DNA/hAT-Tip100
B1_Mm	18	19.42	4.61263	SINE/Alu
B1_Mur1	11	16.46	4.42084	SINE/Alu
B1_Mur2	7	13.64	3.76995	SINE/Alu
B1_Mur3	13	11.79	3.80668	SINE/Alu
B1_Mur4	11	13.89	3.11041	SINE/Alu
B1_Mus1	45	47.86	7.16617	SINE/Alu
B1_Mus2	34	30.13	4.77928	SINE/Alu
B1F	10	14.78	4.22972	SINE/Alu
B1F1	5	6.05	2.38419	SINE/Alu
B1F2	1	5.47	2.26281	SINE/Alu
B2_Mm1a	16	9.18	3.66634	SINE/B2
B2_Mm1t	20	12.84	4.02698	SINE/B2
B2_Mm2	44	42.18	6.1634	SINE/B2
B3	103	70.04	8.13636	SINE/B2
B3A	78	39.01	6.44243	SINE/B2
B4	16	26.41	4.99514	SINE/B4
B4A	17	41.73	7.03936	SINE/B4
BC1_Mm	9	2.6	1.62057	scRNA
BGLII	7	1.77	1.39157	LTR/ERVK
BGLII_Mus	1	0.43	0.639681	LTR/ERVK
Charlie1a	1	1.67	1.25573	DNA/hAT-Charlie
Charlie20a	1	0.02	0.140705	DNA/hAT-Charlie
CYRA11_Mm	1	2.03	1.55346	Satellite/Y-chromosome
ERV3-16A3_I	2	0.54	0.757721	LTR/ERVL
ERVB2_1-I_MM	4	0.14	0.348735	LTR/ERVK
ERVB2_1A-I_MM	3	0.23	0.565953	LTR/ERVK
ERVB3_1-I_MM	1	0.33	0.55149	LTR/ERVK
ERVB3_1-LTR_MM	3	0.04	0.196946	LTR/ERVK
ERVB4_1-I_MM	11	0.73	0.919541	LTR/ERVK
ERVB4_1B-I_MM	94	1.17	1.21485	LTR/ERVK
ERVB4_1B-LTR_MM	6	0.52	0.784702	LTR/ERVK
ERVB4_2-I_MM	11	0.72	0.888535	LTR/ERVK
ERVB4_2-LTR_MM	5	0.21	0.498381	LTR/ERVK
ERVB4_3-I_MM	3	0.13	0.393251	LTR/ERVK
ERVB4_3-LTR_MM	1	0.11	0.314466	LTR/ERVK
ERVB5_1-I_MM	3	0.28	0.551948	LTR/ERVK
ERVB5_1-LTR_MM	1	0.09	0.287623	LTR/ERVK
ERVB5_2-LTR_MM	1	0.32	0.566399	LTR/ERVK
ERVB7_1-LTR_MM	36	0.54	0.869459	LTR/ERVK
ERVB7_2-LTR_MM	4	0.26	0.484507	LTR/ERVK
ERVB7_2B-LTR_MM	6	0.51	0.771919	LTR/ERVK
ERVB7_3-LTR_MM	7	0.22	0.416333	LTR/ERVK
ERVB7_4-LTR_MM	1	0.05	0.219043	LTR/ERVK
ERVL-B4-int	1	1.04	1.03397	LTR/ERVL
ERVL-E-int	2	0.83	0.910711	LTR/ERVL
ETnERV-int	60	1.57	1.37991	LTR/ERVK
ETnERV2-int	52	2.35	1.67799	LTR/ERVK
ETnERV3-int	31	0.91	0.975405	LTR/ERVK
G-rich	6	6.82	2.75013	Low_complexity
GA-rich	6	19.88	4.6347	Low_complexity
GSAT_MM	4	0.26	0.440844	Satellite
HAL1ME	1	0.25	0.479372	LINE/L1
IAP-d-int	19	1.22	1.33772	LTR/ERVK
IAP1-MM_I	2	0.41	0.683056	LTR/ERVK
IAP1-MM_LTR	4	0.27	0.529055	LTR/ERVK
IAPA_MM-int	52	0.04	0.196946	LTR/ERVK
IAPEY_LTR	32	0.98	1.03455	LTR/ERVK
IAPEy-int	38	2.63	1.73877	LTR/ERVK
IAPEY2_LTR	61	0.74	0.824131	LTR/ERVK
IAPEY3_LTR	8	0.41	0.63715	LTR/ERVK
IAPEY3-int	52	2.95	2.16667	LTR/ERVK
IAPEY3C_LTR	6	0.17	0.377525	LTR/ERVK
IAPEY4_I	8	0.69	0.895499	LTR/ERVK
IAPEY4_LTR	2	0.05	0.219043	LTR/ERVK
IAPEY5_I	5	0.45	0.757121	LTR/ERVK
IAPEY5_LTR	6	0.14	0.376588	LTR/ERVK
IAPEz-int	583	15.1	3.93508	LTR/ERVK
IAPLTR1_Mm	15	1.01	0.979538	LTR/ERVK
IAPLTR1a_Mm	86	1.41	1.01598	LTR/ERVK
IAPLTR2_Mm	132	0.95	0.998737	LTR/ERVK
IAPLTR2a	118	0.58	0.912096	LTR/ERVK
IAPLTR2a2_Mm	85	0.75	0.79614	LTR/ERVK
IAPLTR2b	120	0.91	1.06453	LTR/ERVK
IAPLTR3-int	42	2.32	1.62605	LTR/ERVK
IAPLTR4	6	0.43	0.655282	LTR/ERVK
IAPLTR4_I	55	0.66	0.923542	LTR/ERVK
ID	2	2.61	1.54981	SINE/ID
ID_B1	42	42.61	7.2626	SINE/B4
ID4	4	4.29	1.72501	SINE/ID
ID4_v	6	5.38	2.50567	SINE/ID
IMPB_01	4	26.34	5.69285	Satellite
L1_Mur1	8	7.52	2.93182	LINE/L1
L1_Mur2	15	19.33	5.6961	LINE/L1
L1_Mur3	16	19.29	4.83943	LINE/L1
L1_Rod	5	10.31	3.74353	LINE/L1
L1Lx_I	17	23.79	5.4833	LINE/L1
L1Lx_II	2	6.96	2.44916	LINE/L1
L1Lx_III	15	15.35	3.99842	LINE/L1
L1Lx_IV	18	15.02	4.24259	LINE/L1
L1M2	4	9.64	3.81787	LINE/L1
L1M3	1	3.94	2.11211	LINE/L1
L1M4	6	5.28	2.31412	LINE/L1
L1M4c	2	1.05	1.11351	LINE/L1
L1M5	2	6.46	2.56007	LINE/L1
L1MA4	1	3.6	1.88562	LINE/L1
L1MA5	2	1.92	1.41906	LINE/L1
L1MA6	2	4.06	2.24202	LINE/L1
L1MA7	2	1.73	1.42031	LINE/L1
L1MA9	1	2.32	1.63225	LINE/L1
L1MB1	1	1.59	1.55761	LINE/L1
L1MB2	1	1.6	1.17207	LINE/L1
L1MB3	4	3.07	1.72477	LINE/L1
L1MB4	1	1.48	1.21006	LINE/L1
L1MB7	1	3.48	1.87207	LINE/L1
L1MB8	1	3.01	1.78374	LINE/L1
L1MC	2	2.31	1.56796	LINE/L1
L1MC1	3	2.82	1.57877	LINE/L1
L1MC3	1	2.8	1.61433	LINE/L1
L1MC4	1	3.01	1.89894	LINE/L1
L1MD	1	2.27	1.77443	LINE/L1
L1MD2	1	1.11	1.0721	LINE/L1
L1MDa	1	1.38	1.2373	LINE/L1
L1MdA_I	274	14.37	3.83144	LINE/L1
L1MdA_II	90	13.56	3.49117	LINE/L1
L1MdA_III	32	19.2	4.23311	LINE/L1
L1MdA_IV	6	8.16	3.05412	LINE/L1
L1MdA_V	6	5.63	2.42318	LINE/L1
L1MdA_VI	14	14.99	3.84155	LINE/L1
L1MdA_VII	15	12.91	3.78753	LINE/L1
L1MdF_I	24	15.75	4.49775	LINE/L1
L1MdF_II	9	8.34	3.09845	LINE/L1
L1MdF_III	45	20.99	4.46647	LINE/L1
L1MdF_IV	26	28.9	5.20586	LINE/L1
L1MdF_V	22	19.84	4.79208	LINE/L1
L1MdFanc_I	15	13.98	3.8085	LINE/L1
L1MdFanc_II	13	17.57	4.20499	LINE/L1
L1MdGf_I	10	7.72	2.89576	LINE/L1
L1MdGf_II	21	13.72	4.3695	LINE/L1
L1MdMus_I	9	15.21	3.83576	LINE/L1
L1MdMus_II	7	10.33	3.21943	LINE/L1
L1MdN_I	5	3.36	1.71458	LINE/L1
L1MdTf_I	11	8.91	3.40557	LINE/L1
L1MdTf_II	26	10.08	3.2526	LINE/L1
L1MdTf_III	17	12.49	3.52909	LINE/L1
L1MdV_I	13	11.59	3.69847	LINE/L1
L1MdV_II	5	10.2	3.48445	LINE/L1
L1MdV_III	18	14.12	4.07823	LINE/L1
L1ME3	1	0.62	0.735534	LINE/L1
L1VL1	1	1.09	1.11096	LINE/L1
L2a	1	2.14	1.49761	LINE/L2
L4_A_Mam	1	0.11	0.345096	LINE/RTE-X
LSU-rRNA_Hsa	1	0.22	0.504124	rRNA
LTR10_RN	2	0.3	0.594588	LTR/ERVK
LTR79	2	0.09	0.287623	LTR/ERVL
LTR84b	1	0.03	0.171447	LTR/ERVL
LTRIS_Mm	6	0.48	0.717459	LTR/ERV1
LTRIS_Mus	13	0.92	0.883976	LTR/ERV1
LTRIS2	336	1.16	1.16098	LTR/ERV1
LTRIS3	26	0.08	0.307482	LTR/ERV1
LTRIS4	5	0.15	0.435194	LTR/ERV1
LTRIS4A	6	0.15	0.411329	LTR/ERV1
LTRIS4B	1	0.06	0.277798	LTR/ERV1
LTRIS6	1	0.05	0.261116	LTR/ERV1
Lx	7	16.91	4.32072	LINE/L1
Lx10	10	7.86	3.33642	LINE/L1
Lx2	14	16.24	4.23339	LINE/L1
Lx2A	1	1.51	1.3521	LINE/L1
Lx2A1	3	2.49	1.61117	LINE/L1
Lx2B	4	7.2	2.8815	LINE/L1
Lx2B2	6	10.81	3.39844	LINE/L1
Lx3_Mus	11	12.79	3.88807	LINE/L1
Lx3A	5	9.05	2.5717	LINE/L1
Lx3B	4	6.15	2.55198	LINE/L1
Lx3C	12	6.91	2.73065	LINE/L1
Lx4A	11	9.87	3.00052	LINE/L1
Lx4B	1	4.22	2.13948	LINE/L1
Lx5	22	15.73	4.33416	LINE/L1
Lx5b	2	8.41	3.41741	LINE/L1
Lx5c	9	13.43	3.20749	LINE/L1
Lx6	19	14.73	4.7797	LINE/L1
Lx7	18	26.58	6.15651	LINE/L1
Lx8	32	35.44	6.31228	LINE/L1
Lx8b	10	18.29	4.33052	LINE/L1
Lx9	15	31.31	5.83389	LINE/L1
MER102b	1	0.12	0.383498	DNA/hAT-Charlie
MER3	1	0.89	0.99387	DNA/hAT-Charlie
MER31A	1	0.28	0.494004	LTR/ERV1
MER34A1	1	0.18	0.43531	LTR/ERV1
MER58A	5	1.23	1.0527	DNA/hAT-Charlie
MER63A	1	0.14	0.348735	DNA/hAT-Tip100
MER63A	1	0.14	0.348735	DNA/hAT-Blackjack
MER67A	1	0.05	0.261116	LTR/ERV1
MER68-int	1	0.03	0.171447	LTR/ERVL
MER77B	1	0.19	0.506423	LTR/ERVL
MERV1_I	3	1.45	1.37345	LTR/ERV1
MERV1_LTR	7	0.41	0.604612	LTR/ERV1
MERVK26-int	1	1.02	0.984527	LTR/ERVK
MERVL_2A-int	5	5.43	2.6218	LTR/ERVL
MERVL-int	1	3.1	1.79505	LTR/ERVL
MIRb	3	3.78	1.85091	SINE/MIR
MIRc	1	1.58	1.25674	SINE/MIR
MLT1A1	1	2.61	1.42768	LTR/ERVL-MaLR
MLT1B	1	3.15	1.59149	LTR/ERVL-MaLR
MLT1C2	2	2.28	1.72375	LTR/ERVL-MaLR
MLT1D	4	2.66	1.64052	LTR/ERVL-MaLR
MLT1F1	1	0.45	0.687184	LTR/ERVL-MaLR
MLT1J	2	0.59	0.753376	LTR/ERVL-MaLR
MLT1J2	1	0.21	0.498381	LTR/ERVL-MaLR
MLT1K	2	0.27	0.529055	LTR/ERVL-MaLR
MLT2B1	1	0.62	0.838228	LTR/ERVL
MLT2B2	1	0.6	0.752101	LTR/ERVL
MLT2B4	1	0.61	0.790026	LTR/ERVL
MLT2B5	1	0.2	0.512471	LTR/ERVL
MLTR11A	1	1.83	1.51127	LTR/ERVK
MLTR11B	3	1.76	1.28802	LTR/ERVK
MLTR14	2	3.18	1.83886	LTR/ERV1
MLTR18_MM	1	0.26	0.463191	LTR/ERVK
MLTR18B_MM	3	0.34	0.572431	LTR/ERVK
MLTR18C_MM	1	0.36	0.627968	LTR/ERVK
MLTR25A	5	1.22	1.22746	LTR/ERVK
MLTR31A_MM	1	0.15	0.411329	LTR/ERVK
MLTR31FA_MM	3	0.57	0.728288	LTR/ERVK
MMERGLN_LTR	151	0.48	0.594249	LTR/ERV1
MMERGLN-int	11	2.97	1.77215	LTR/ERV1
MMERVK10C-int	155	4.17	2.67821	LTR/ERVK
MMERVK10D3_I	23	1.44	1.14874	LTR/ERVK
MMERVK10D3_LTR	4	0.1	0.301511	LTR/ERVK
MMERVK9C_I	112	2.58	1.86504	LTR/ERVK
MMERVK9E_I	73	2.25	1.40256	LTR/ERVK
MMETn-int	122	1.89	1.17116	LTR/ERVK
MMVL30-int	11	1.09	1.21518	LTR/ERV1
MT-int	1	0.26	0.543464	LTR/ERVL-MaLR
MT2A	4	4.48	2.37189	LTR/ERVL
MT2B	8	5.69	2.3813	LTR/ERVL
MT2B1	3	5	2.44536	LTR/ERVL
MT2C_Mm	1	1.8	1.3633	LTR/ERVL
MTA_Mm	12	15	4.12433	LTR/ERVL-MaLR
MTB	5	5.47	2.43068	LTR/ERVL-MaLR
MTB_Mm	1	4.11	2.23333	LTR/ERVL-MaLR
MTC	19	16.9	4.54939	LTR/ERVL-MaLR
MTC-int	1	1.15	1.06719	LTR/ERVL-MaLR
MTD	34	32.53	5.70213	LTR/ERVL-MaLR
MTE-int	3	3.82	1.9918	LTR/ERVL-MaLR
MTE2a	14	9.31	3.06724	LTR/ERVL-MaLR
MTE2b	9	8.96	3.25955	LTR/ERVL-MaLR
MTEa	4	9.96	3.40505	LTR/ERVL-MaLR
MTEb	4	6.3	2.58785	LTR/ERVL-MaLR
MuLV-int	3	0.93	1.04693	LTR/ERV1
MurERV4_19-int	4	0.99	0.999949	LTR/ERVK
MurERV4-int	2	1.4	1.14592	LTR/ERVK
MuRRS-int	11	1.6	1.2949	LTR/ERV1
MuRRS4-int	4	3.48	1.84489	LTR/ERV1
MurSatRep1	36	50.13	7.8195	Unknown
MURVY-int	5	2.43	1.60337	LTR/ERV1
MURVY-LTR	5	1.74	1.31518	LTR/ERV1
MYSERV-int	3	2.19	1.48184	LTR/ERVK
MYSERV16_I	3	2.03	1.5206	LTR/ERVK
MYSERV6-int	9	6.42	2.5866	LTR/ERVK
ORR1A0	3	2.33	1.65178	LTR/ERVL-MaLR
ORR1A1	8	4.28	2.31848	LTR/ERVL-MaLR
ORR1A1-int	1	1.2	1.27128	LTR/ERVL-MaLR
ORR1A2	24	12.97	3.8177	LTR/ERVL-MaLR
ORR1A3	8	3.34	1.92391	LTR/ERVL-MaLR
ORR1A3-int	8	4.23	2.33054	LTR/ERVL-MaLR
ORR1A4	17	5.99	2.73213	LTR/ERVL-MaLR
ORR1B1	38	12.98	3.97462	LTR/ERVL-MaLR
ORR1B1-int	33	29.72	5.47737	LTR/ERVL-MaLR
ORR1B2	35	6.43	2.27527	LTR/ERVL-MaLR
ORR1C1	33	5.1	2.07194	LTR/ERVL-MaLR
ORR1C2	37	7.91	2.95452	LTR/ERVL-MaLR
ORR1D1	48	13.89	3.91551	LTR/ERVL-MaLR
ORR1D2	33	8.94	2.84914	LTR/ERVL-MaLR
ORR1E	41	11.35	3.38259	LTR/ERVL-MaLR
ORR1F	7	7.8	2.8815	LTR/ERVL-MaLR
ORR1G	4	2.81	1.70972	LTR/ERVL-MaLR
PB1	1	2.58	1.6029	SINE/Alu
PB1D10	10	17.17	3.71471	SINE/Alu
PB1D11	2	5.78	2.20459	SINE/Alu
PB1D7	11	7.51	2.96271	SINE/Alu
PB1D9	6	10.71	3.66886	SINE/Alu
RCHARR1	6	3.89	1.97405	DNA/hAT-Charlie
RLTR10	72	2.34	1.82142	LTR/ERVK
RLTR10-int	80	3.26	1.97264	LTR/ERVK
RLTR10A	6	0.61	0.777135	LTR/ERVK
RLTR10B	11	0.24	0.637546	LTR/ERVK
RLTR10B2	175	0.82	1.00885	LTR/ERVK
RLTR10C	493	1.19	1.15203	LTR/ERVK
RLTR10D	12	0.4	0.603023	LTR/ERVK
RLTR10D2	17	0.16	0.419716	LTR/ERVK
RLTR10E	31	0.11	0.314466	LTR/ERVK
RLTR10F	37	0.23	0.509605	LTR/ERVK
RLTR11A	4	1.81	1.36104	LTR/ERVK
RLTR11A2	3	1.96	1.61383	LTR/ERVK
RLTR11B	1	0.62	0.81377	LTR/ERVK
RLTR11D	1	0.34	0.535978	LTR/ERVK
RLTR12B	1	0.62	0.81377	LTR/ERVK
RLTR12BD_Mm	3	0.54	0.716614	LTR/ERVK
RLTR12D	3	0.49	0.834787	LTR/ERVK
RLTR12G	1	0.14	0.402517	LTR/ERVK
RLTR13A	3	0.23	0.529055	LTR/ERVK
RLTR13A1	2	0.22	0.439927	LTR/ERVK
RLTR13A3	5	0.33	0.55149	LTR/ERVK
RLTR13B1	45	1.12	0.997775	LTR/ERVK
RLTR13B2	33	0.41	0.570221	LTR/ERVK
RLTR13B3	1	0.2	0.426401	LTR/ERVK
RLTR13B4	8	0.61	0.790026	LTR/ERVK
RLTR13C1	9	0.45	0.641573	LTR/ERVK
RLTR13C2	10	0.98	0.953251	LTR/ERVK
RLTR13C3	1	0.32	0.548276	LTR/ERVK
RLTR13D	1	0.02	0.140705	LTR/ERVK
RLTR13D2	5	0.25	0.435194	LTR/ERVK
RLTR13D3	5	0.34	0.554504	LTR/ERVK
RLTR13D3A	3	0.3	0.541229	LTR/ERVK
RLTR13D3A1	2	0.39	0.601261	LTR/ERVK
RLTR13D4	7	0.22	0.483673	LTR/ERVK
RLTR13D6	32	0.97	1.02942	LTR/ERVK
RLTR13E	17	0.57	0.843933	LTR/ERVK
RLTR13F	3	0.1	0.301511	LTR/ERVK
RLTR13G	2	0.18	0.43531	LTR/ERVK
RLTR14	1	1.39	1.28625	LTR/ERV1
RLTR14_RN	2	0.6	0.791368	LTR/ERV1
RLTR15	3	1.32	1.15365	LTR/ERVK
RLTR16	4	0.86	1.04466	LTR/ERVK
RLTR16B_MM	10	0.71	0.742573	LTR/ERVK
RLTR16C_MM	1	0.3	0.559581	LTR/ERVK
RLTR17	16	1.07	1.03724	LTR/ERVK
RLTR17B_Mm	2	21.19	5.36486	LTR/ERVK
RLTR17C_Mm	1	0.16	0.368453	LTR/ERVK
RLTR18	1	0.28	0.569955	LTR/ERVK
RLTR19	2	0.63	0.860526	LTR/ERVK
RLTR19-int	3	2.05	1.77169	LTR/ERVK
RLTR19A	1	0.1	0.333333	LTR/ERVK
RLTR19B	2	0.12	0.356186	LTR/ERVK
RLTR1A2_MM	39	0.39	0.601261	LTR/ERV1
RLTR1B	176	0.82	1.07666	LTR/ERV1
RLTR1B-int	32	0.99	1.13258	LTR/ERV1
RLTR1C	3	0.48	0.745085	LTR/ERV1
RLTR1D	11	0.23	0.468287	LTR/ERV1
RLTR1D2_MM	15	0.11	0.399368	LTR/ERV1
RLTR1F_Mm	8	0.06	0.238683	LTR/ERVK
RLTR20A4	2	4.82	2.40109	LTR/ERVK
RLTR20B1	1	0.39	0.694786	LTR/ERVK
RLTR20B4_MM	2	0.31	0.646592	LTR/ERVK
RLTR20B5_MM	1	0.5	0.771984	LTR/ERVK
RLTR20C2_MM	2	1.79	1.43756	LTR/ERVK
RLTR20D	4	0.55	0.79614	LTR/ERVK
RLTR21	4	2.77	2.11705	LTR/ERVK
RLTR22_Mur	1	2.24	1.91285	LTR/ERVK
RLTR23	52	0.97	1.01956	LTR/ERV1
RLTR24	3	0.78	0.916515	LTR/ERV1
RLTR24B_MM	1	0.68	0.827312	LTR/ERV1
RLTR25A	18	1.42	1.28062	LTR/ERVK
RLTR25B	13	1.73	1.41318	LTR/ERVK
RLTR26_Mus	2	0.67	0.841535	LTR/ERVK
RLTR27	18	0.54	0.757721	LTR/ERVK
RLTR28	2	1.4	1.04447	LTR/ERVL
RLTR30B_MM	6	0.19	0.464823	LTR/ERV1
RLTR30D_RN	1	0.02	0.140705	LTR/ERV1
RLTR30D2_MM	4	0.64	0.847098	LTR/ERV1
RLTR30E_MM	3	0.23	0.468287	LTR/ERV1
RLTR31B_Mm	1	0.25	0.538891	LTR/ERVK
RLTR31B2	1	0.88	0.9876	LTR/ERVK
RLTR31C_MM	3	0.52	0.745085	LTR/ERVK
RLTR31D_MM	4	2.61	1.74596	LTR/ERVK
RLTR33	3	1.14	0.984937	LTR/ERVK
RLTR34B_MM	1	0.43	0.670519	LTR/ERVK
RLTR35B_MM	6	0.3	0.541229	LTR/ERVL
RLTR4_Mm	1	0.25	0.55732	LTR/ERV1
RLTR41	24	0.79	0.879566	LTR/ERV1
RLTR41A2	8	0.41	0.63715	LTR/ERV1
RLTR41C	4	0.07	0.293189	LTR/ERV1
RLTR42-int	4	1.46	1.28252	LTR/ERVK
RLTR43C	2	0.13	0.366667	LTR/ERVK
RLTR44-int	26	0.42	0.754515	LTR/ERVK
RLTR44A	11	0.12	0.383498	LTR/ERVK
RLTR44B	5	0.13	0.393251	LTR/ERVK
RLTR44C	2	0.19	0.419114	LTR/ERVK
RLTR44D	2	0.14	0.376588	LTR/ERVK
RLTR44E	3	0.1	0.333333	LTR/ERVK
RLTR45	35	1.32	1.05294	LTR/ERVK
RLTR45-int	23	1.11	1.08148	LTR/ERVK
RLTR46	1	0.04	0.196946	LTR/ERVK
RLTR46A	1	0.11	0.345096	LTR/ERVK
RLTR46A2	2	0.08	0.307482	LTR/ERVK
RLTR48A	1	0.5	0.771984	LTR/ERV1
RLTR48C	1	0.11	0.314466	LTR/ERV1
RLTR49	1	0.51	0.703455	LTR/ERVK
RLTR5_Mm	12	0.73	0.885974	LTR/ERV1
RLTR50B	6	0.27	0.509605	LTR/ERVK
RLTR51A_Mm	4	1.34	1.16532	LTR/ERVK
RLTR51B_Mm	1	0.45	0.672324	LTR/ERVK
RLTR6_Mm	8	0.3	0.522233	LTR/ERV1
RLTR6-int	20	2.38	1.72785	LTR/ERV1
RLTR6B_Mm	13	0.59	0.779731	LTR/ERV1
RLTR6C_Mm	4	0.06	0.238683	LTR/ERV1
RLTR9A	2	0.43	0.670519	LTR/ERVK
RLTR9A2	2	0.2	0.402015	LTR/ERVK
RLTR9A3	1	0.43	0.728288	LTR/ERVK
RLTR9A3A	1	0.06	0.277798	LTR/ERVK
RLTR9B	5	0.19	0.442559	LTR/ERVK
RLTR9B2	2	0.07	0.256432	LTR/ERVK
RLTR9C	4	0.41	0.621094	LTR/ERVK
RLTR9D	38	0.62	0.775639	LTR/ERVK
RLTR9D2	3	0.11	0.314466	LTR/ERVK
RLTR9E	33	1.11	1.02391	LTR/ERVK
RLTR9F	10	0.28	0.551948	LTR/ERVK
RLTRETN_Mm	20	0.74	1.02119	LTR/ERVK
RMER10A	5	2.38	1.52276	LTR/ERVL
RMER10B	4	1.65	1.36608	LTR/ERVL
RMER12	1	2.32	1.58197	LTR/ERVK
RMER12C	2	3.63	2.14925	LTR/ERVK
RMER13A	3	0.9	1.12367	LTR/ERVK
RMER13A1	1	0.99	1.05883	LTR/ERVK
RMER13A2	3	1.25	1.0384	LTR/ERVK
RMER13B	4	2.02	1.33318	LTR/ERVK
RMER15	27	7.73	2.96394	LTR/ERVL
RMER15-int	2	2.36	1.44614	LTR/ERVL
RMER16	3	0.3	0.541229	LTR/ERVK
RMER16_Mm	3	0.41	0.621094	LTR/ERVK
RMER16-int	17	2.76	2.0207	LTR/ERVK
RMER16A2	1	0.16	0.419716	LTR/ERVK
RMER16A3	1	0.18	0.43531	LTR/ERVK
RMER16B3	1	0.13	0.366667	LTR/ERVK
RMER17A	3	1.76	1.29584	LTR/ERVK
RMER17A2	2	1.81	1.52881	LTR/ERVK
RMER17B	3	2.2	1.65145	LTR/ERVK
RMER17B2	2	1.62	1.34675	LTR/ERVK
RMER17C	5	4.03	2.02736	LTR/ERVK
RMER17C-int	4	1.58	1.45074	LTR/ERVK
RMER17C2	1	1.72	1.38593	LTR/ERVK
RMER17D	1	0.64	0.835089	LTR/ERVK
RMER17D2	3	1.56	1.35825	LTR/ERVK
RMER19A	3	1.63	1.3231	LTR/ERVK
RMER19B	14	4.64	2.3073	LTR/ERVK
RMER19B2	3	1.7	1.30655	LTR/ERVK
RMER19C	2	2.14	1.23926	LTR/ERVK
RMER1A	3	3.8	2.13201	Retroposon/L1-dep
RMER1B	5	6.26	2.46847	Retroposon/L1-dep
RMER1C	5	3.63	1.96769	Retroposon/L1-dep
RMER2	4	1.25	1.29782	LTR/ERV1
RMER20A	3	0.81	0.906709	LTR/ERVK
RMER20B	3	1.13	1.15168	LTR/ERVK
RMER20C_Mm	1	1.05	0.998737	LTR/ERVK
RMER21A	23	0.37	0.676518	LTR/ERV1
RMER21B	8	0.63	0.760847	LTR/ERV1
RMER3D-int	6	2.59	1.82073	LTR/ERVK
RMER4A	2	1.76	1.25626	LTR/ERVK
RMER4B	3	3.27	1.99927	LTR/ERVK
RMER5	6	4.44	2.12878	LTR/ERV1
RMER6-int	1	0.54	0.857763	LTR/ERVK
RMER6A	7	3.75	1.85524	LTR/ERVK
RMER6B	6	1.08	1.01185	LTR/ERVK
RMER6BA	3	0.62	0.96169	LTR/ERVK
RMER6C	7	3.52	2.18109	LTR/ERVK
RMER6D	6	1.71	1.67751	LTR/ERVK
RodERV21-int	3	2.21	1.62241	LTR/ERV1
RSINE1	29	39.67	6.1481	SINE/B4
Tigger5b_Glire	1	1.11	1.13614	DNA/TcMar-Tigger
tRNA-Lys-AAG	2	0.07	0.256432	tRNA
tRNA-Phe-TTY	2	0	0	tRNA
TSS	624	35.39	6.83558	TSS
U1	4	0.18	0.411452	snRNA
U2	7	0.33	0.603943	snRNA
U3	4	0.04	0.196946	snRNA
U4	1	0.03	0.171447	snRNA
U5	6	0.04	0.196946	snRNA
U6	1	0.49	0.658971	snRNA
U7	1	0.01	0.1	snRNA
U8	1	0	0	snRNA
UCON26	1	0.03	0.171447	DNA/hAT-Ac
URR1A	6	10.14	3.4932	DNA/hAT-Charlie
URR1B	5	7.53	2.92138	DNA/hAT-Charlie
YREP_Mm	3	5.47	2.73568	Unknown
ZP3AR	11	1.25	1.1404	Satellite
