# Supplementary material for: ChAHP2 and ChAHP control diverse retrotransposons by complementary activities
Source: Genes Dev. 2024 Jun 1;38(11-12):554–68. doi: 10.1101/gad.351769.124 (PMC11293393; doi:10.1101/gad.351769.124)
Supplement: Supplement 13 [file Supplemental_TableS4.bed]

GL456211.1	137047	137347	Adnp_WT_peak_2	60	*
GL456212.1	127023	127323	Adnp_WT_peak_3	284	*
GL456216.1	6487	6787	Adnp_WT_peak_4	63	*
GL456216.1	13805	14105	Adnp_WT_peak_5	94	*
GL456216.1	15401	15701	Adnp_WT_peak_6	114	*
GL456216.1	31939	32239	Adnp_WT_peak_7	72	*
GL456216.1	33322	33622	Adnp_WT_peak_8	108	*
GL456216.1	34237	34537	Adnp_WT_peak_9	293	*
GL456216.1	38613	38913	Adnp_WT_peak_10	117	*
GL456359.1	19228	19528	Adnp_WT_peak_12	166	*
GL456367.1	2815	3115	Adnp_WT_peak_14	106	*
GL456367.1	8280	8580	Adnp_WT_peak_15	108	*
GL456367.1	11685	11985	Adnp_WT_peak_16	83	*
GL456368.1	8391	8691	Adnp_WT_peak_19	59	*
GL456368.1	17994	18294	Adnp_WT_peak_23	304	*
GL456370.1	1478	1778	Adnp_WT_peak_25	133	*
GL456370.1	8128	8428	Adnp_WT_peak_26	442	*
GL456370.1	11368	11668	Adnp_WT_peak_27	157	*
GL456370.1	15226	15526	Adnp_WT_peak_28	89	*
GL456370.1	18943	19243	Adnp_WT_peak_30	305	*
GL456370.1	26241	26541	Adnp_WT_peak_32	613	*
GL456378.1	828	1128	Adnp_WT_peak_34	185	*
GL456378.1	8123	8423	Adnp_WT_peak_36	173	*
GL456378.1	9377	9677	Adnp_WT_peak_38	107	*
GL456378.1	26727	27027	Adnp_WT_peak_39	294	*
GL456381.1	11143	11443	Adnp_WT_peak_41	48	*
GL456381.1	19677	19977	Adnp_WT_peak_43	47	*
GL456387.1	3509	3809	Adnp_WT_peak_62	132	*
GL456387.1	4072	4372	Adnp_WT_peak_63	57	*
GL456387.1	20666	20966	Adnp_WT_peak_67	101	*
GL456389.1	10441	10741	Adnp_WT_peak_74	2103	*
GL456393.1	41447	41747	Adnp_WT_peak_108	267	*
GL456394.1	17590	17890	Adnp_WT_peak_110	70	*
JH584292.1	14058	14358	Adnp_WT_peak_119	80	*
JH584292.1	14574	14874	Adnp_WT_peak_120	94	*
JH584295.1	265	565	Adnp_WT_peak_121	182	*
JH584295.1	1416	1716	Adnp_WT_peak_122	132	*
JH584304.1	3853	4153	Adnp_WT_peak_126	49	*
JH584304.1	6480	6780	Adnp_WT_peak_127	435	*
JH584304.1	12270	12570	Adnp_WT_peak_128	137	*
JH584304.1	36187	36487	Adnp_WT_peak_134	167	*
JH584304.1	59090	59390	Adnp_WT_peak_142	864	*
JH584304.1	66335	66635	Adnp_WT_peak_143	474	*
chr1	3063340	3063640	Adnp_WT_peak_204	235	*
chr1	3343939	3344239	Adnp_WT_peak_205	73	*
chr1	3357126	3357426	Adnp_WT_peak_206	165	*
chr1	3445458	3445758	Adnp_WT_peak_207	122	*
chr1	3670625	3670925	Adnp_WT_peak_208	80	*
chr1	3852377	3852677	Adnp_WT_peak_210	66	*
chr1	4257737	4258037	Adnp_WT_peak_213	109	*
chr1	4285291	4285591	Adnp_WT_peak_214	553	*
chr1	4400591	4400891	Adnp_WT_peak_215	64	*
chr1	4460553	4460853	Adnp_WT_peak_216	80	*
chr1	4478267	4478567	Adnp_WT_peak_217	148	*
chr1	4491994	4492294	Adnp_WT_peak_218	112	*
chr1	4765734	4766034	Adnp_WT_peak_223	105	*
chr1	4767161	4767461	Adnp_WT_peak_224	107	*
chr1	4779468	4779768	Adnp_WT_peak_225	104	*
chr1	4783263	4783563	Adnp_WT_peak_226	79	*
chr1	4788695	4788995	Adnp_WT_peak_227	171	*
chr1	4802930	4803230	Adnp_WT_peak_228	404	*
chr1	4805973	4806273	Adnp_WT_peak_229	143	*
chr1	4813999	4814299	Adnp_WT_peak_230	67	*
chr1	4828708	4829008	Adnp_WT_peak_231	144	*
chr1	4836581	4836881	Adnp_WT_peak_232	169	*
chr1	4840322	4840622	Adnp_WT_peak_233	36	*
chr1	4842781	4843081	Adnp_WT_peak_234	31	*
chr1	4855061	4855361	Adnp_WT_peak_235	240	*
chr1	4862986	4863286	Adnp_WT_peak_236	142	*
chr1	4865989	4866289	Adnp_WT_peak_237	131	*
chr1	4892194	4892494	Adnp_WT_peak_238	223	*
chr1	4921883	4922183	Adnp_WT_peak_239	123	*
chr1	4932248	4932548	Adnp_WT_peak_240	76	*
chr1	4936495	4936795	Adnp_WT_peak_241	168	*
chr1	4972819	4973119	Adnp_WT_peak_242	148	*
chr1	4987589	4987889	Adnp_WT_peak_243	71	*
chr1	5018871	5019171	Adnp_WT_peak_244	79	*
chr1	5022786	5023086	Adnp_WT_peak_245	121	*
chr1	5046934	5047234	Adnp_WT_peak_246	198	*
chr1	5087645	5087945	Adnp_WT_peak_247	264	*
chr1	5099245	5099545	Adnp_WT_peak_248	486	*
chr1	5138449	5138749	Adnp_WT_peak_249	513	*
chr1	5169465	5169765	Adnp_WT_peak_250	121	*
chr1	5206818	5207118	Adnp_WT_peak_252	73	*
chr1	5228181	5228481	Adnp_WT_peak_253	48	*
chr1	5261554	5261854	Adnp_WT_peak_254	599	*
chr1	5461342	5461642	Adnp_WT_peak_255	42	*
chr1	5461908	5462208	Adnp_WT_peak_256	38	*
chr1	5934189	5934489	Adnp_WT_peak_257	334	*
chr1	5943177	5943477	Adnp_WT_peak_258	87	*
chr1	6058925	6059225	Adnp_WT_peak_260	156	*
chr1	6091840	6092140	Adnp_WT_peak_261	60	*
chr1	6109536	6109836	Adnp_WT_peak_262	255	*
chr1	6142158	6142458	Adnp_WT_peak_263	209	*
chr1	6162263	6162563	Adnp_WT_peak_264	140	*
chr1	6173824	6174124	Adnp_WT_peak_265	60	*
chr1	6233054	6233354	Adnp_WT_peak_267	166	*
chr1	6242686	6242986	Adnp_WT_peak_268	72	*
chr1	6252348	6252648	Adnp_WT_peak_269	101	*
chr1	6483317	6483617	Adnp_WT_peak_271	60	*
chr1	6591409	6591709	Adnp_WT_peak_272	386	*
chr1	6731846	6732146	Adnp_WT_peak_273	36	*
chr1	6983945	6984245	Adnp_WT_peak_275	42	*
chr1	6997855	6998155	Adnp_WT_peak_276	205	*
chr1	7026258	7026558	Adnp_WT_peak_277	46	*
chr1	7099327	7099627	Adnp_WT_peak_278	254	*
chr1	7103660	7103960	Adnp_WT_peak_279	91	*
chr1	7117705	7118005	Adnp_WT_peak_280	131	*
chr1	7118769	7119069	Adnp_WT_peak_281	250	*
chr1	7132550	7132850	Adnp_WT_peak_282	91	*
chr1	7297983	7298283	Adnp_WT_peak_283	45	*
chr1	7352858	7353158	Adnp_WT_peak_284	62	*
chr1	7391836	7392136	Adnp_WT_peak_285	85	*
chr1	7397170	7397470	Adnp_WT_peak_286	185	*
chr1	7488275	7488575	Adnp_WT_peak_287	42	*
chr1	7499297	7499597	Adnp_WT_peak_288	38	*
chr1	7742306	7742606	Adnp_WT_peak_291	27	*
chr1	7757797	7758097	Adnp_WT_peak_292	66	*
chr1	7769568	7769868	Adnp_WT_peak_293	60	*
chr1	8046142	8046442	Adnp_WT_peak_294	102	*
chr1	8046809	8047109	Adnp_WT_peak_295	101	*
chr1	8065733	8066033	Adnp_WT_peak_296	72	*
chr1	8094882	8095182	Adnp_WT_peak_297	75	*
chr1	8123135	8123435	Adnp_WT_peak_298	451	*
chr1	8287670	8287970	Adnp_WT_peak_299	87	*
chr1	8536354	8536654	Adnp_WT_peak_300	58	*
chr1	8590762	8591062	Adnp_WT_peak_301	40	*
chr1	8641388	8641688	Adnp_WT_peak_302	116	*
chr1	8787067	8787367	Adnp_WT_peak_306	123	*
chr1	8890355	8890655	Adnp_WT_peak_307	156	*
chr1	9192822	9193122	Adnp_WT_peak_308	218	*
chr1	9298445	9298745	Adnp_WT_peak_309	101	*
chr1	9365581	9365881	Adnp_WT_peak_310	60	*
chr1	9427846	9428146	Adnp_WT_peak_311	163	*
chr1	9442065	9442365	Adnp_WT_peak_312	60	*
chr1	9463250	9463550	Adnp_WT_peak_313	101	*
chr1	9470177	9470477	Adnp_WT_peak_314	348	*
chr1	9491236	9491536	Adnp_WT_peak_315	324	*
chr1	9524375	9524675	Adnp_WT_peak_317	89	*
chr1	9541304	9541604	Adnp_WT_peak_318	123	*
chr1	9550642	9550942	Adnp_WT_peak_320	105	*
chr1	9569399	9569699	Adnp_WT_peak_321	200	*
chr1	9605250	9605550	Adnp_WT_peak_322	132	*
chr1	9695519	9695819	Adnp_WT_peak_324	525	*
chr1	9703004	9703304	Adnp_WT_peak_325	211	*
chr1	9711873	9712173	Adnp_WT_peak_326	36	*
chr1	9716474	9716774	Adnp_WT_peak_327	66	*
chr1	9725616	9725916	Adnp_WT_peak_328	161	*
chr1	9729597	9729897	Adnp_WT_peak_329	645	*
chr1	9737858	9738158	Adnp_WT_peak_330	341	*
chr1	9754592	9754892	Adnp_WT_peak_332	191	*
chr1	9768098	9768398	Adnp_WT_peak_334	123	*
chr1	9773716	9774016	Adnp_WT_peak_335	42	*
chr1	9790693	9790993	Adnp_WT_peak_336	74	*
chr1	9814841	9815141	Adnp_WT_peak_338	514	*
chr1	9825290	9825590	Adnp_WT_peak_339	60	*
chr1	9841500	9841800	Adnp_WT_peak_340	141	*
chr1	9845980	9846280	Adnp_WT_peak_341	78	*
chr1	9847426	9847726	Adnp_WT_peak_342	44	*
chr1	9865452	9865752	Adnp_WT_peak_343	65	*
chr1	9874458	9874758	Adnp_WT_peak_344	87	*
chr1	9887967	9888267	Adnp_WT_peak_345	106	*
chr1	9894366	9894666	Adnp_WT_peak_346	295	*
chr1	9929713	9930013	Adnp_WT_peak_348	71	*
chr1	9938500	9938800	Adnp_WT_peak_349	81	*
chr1	9944933	9945233	Adnp_WT_peak_350	271	*
chr1	9951976	9952276	Adnp_WT_peak_351	236	*
chr1	9953746	9954046	Adnp_WT_peak_352	282	*
chr1	9954888	9955188	Adnp_WT_peak_353	393	*
chr1	9969174	9969474	Adnp_WT_peak_354	116	*
chr1	9984856	9985156	Adnp_WT_peak_355	81	*
chr1	9986910	9987210	Adnp_WT_peak_356	89	*
chr1	9989585	9989885	Adnp_WT_peak_357	166	*
chr1	9995480	9995780	Adnp_WT_peak_358	74	*
chr1	10031561	10031861	Adnp_WT_peak_360	41	*
chr1	10171350	10171650	Adnp_WT_peak_362	62	*
chr1	10179421	10179721	Adnp_WT_peak_363	108	*
chr1	10197035	10197335	Adnp_WT_peak_365	284	*
chr1	10221081	10221381	Adnp_WT_peak_366	273	*
chr1	10224194	10224494	Adnp_WT_peak_367	64	*
chr1	10332881	10333181	Adnp_WT_peak_369	132	*
chr1	10382721	10383021	Adnp_WT_peak_370	36	*
chr1	10467040	10467340	Adnp_WT_peak_371	52	*
chr1	10506391	10506691	Adnp_WT_peak_372	462	*
chr1	10590811	10591111	Adnp_WT_peak_373	42	*
chr1	10645863	10646163	Adnp_WT_peak_374	70	*
chr1	10695095	10695395	Adnp_WT_peak_375	80	*
chr1	10832055	10832355	Adnp_WT_peak_376	191	*
chr1	10839223	10839523	Adnp_WT_peak_377	101	*
chr1	10853282	10853582	Adnp_WT_peak_378	393	*
chr1	10878925	10879225	Adnp_WT_peak_379	116	*
chr1	10888404	10888704	Adnp_WT_peak_380	73	*
chr1	10930157	10930457	Adnp_WT_peak_382	212	*
chr1	11004052	11004352	Adnp_WT_peak_384	407	*
chr1	11145236	11145536	Adnp_WT_peak_385	66	*
chr1	11276089	11276389	Adnp_WT_peak_386	178	*
chr1	11276983	11277283	Adnp_WT_peak_387	54	*
chr1	11319420	11319720	Adnp_WT_peak_389	80	*
chr1	11351654	11351954	Adnp_WT_peak_390	192	*
chr1	11378219	11378519	Adnp_WT_peak_391	43	*
chr1	11393859	11394159	Adnp_WT_peak_393	158	*
chr1	11480074	11480374	Adnp_WT_peak_395	247	*
chr1	11487147	11487447	Adnp_WT_peak_396	227	*
chr1	11487730	11488030	Adnp_WT_peak_397	76	*
chr1	11499579	11499879	Adnp_WT_peak_398	65	*
chr1	11536542	11536842	Adnp_WT_peak_399	66	*
chr1	11721599	11721899	Adnp_WT_peak_400	109	*
chr1	11745935	11746235	Adnp_WT_peak_401	107	*
chr1	11757895	11758195	Adnp_WT_peak_402	255	*
chr1	12284839	12285139	Adnp_WT_peak_404	274	*
chr1	12366021	12366321	Adnp_WT_peak_405	94	*
chr1	12505211	12505511	Adnp_WT_peak_407	781	*
chr1	12522749	12523049	Adnp_WT_peak_408	484	*
chr1	12592681	12592981	Adnp_WT_peak_411	28	*
chr1	12594573	12594873	Adnp_WT_peak_412	147	*
chr1	12600588	12600888	Adnp_WT_peak_413	150	*
chr1	12644655	12644955	Adnp_WT_peak_414	80	*
chr1	12717205	12717505	Adnp_WT_peak_417	178	*
chr1	12719236	12719536	Adnp_WT_peak_418	51	*
chr1	12740986	12741286	Adnp_WT_peak_419	179	*
chr1	12741912	12742212	Adnp_WT_peak_420	46	*
chr1	12745720	12746020	Adnp_WT_peak_421	379	*
chr1	12748350	12748650	Adnp_WT_peak_422	44	*
chr1	12797028	12797328	Adnp_WT_peak_423	166	*
chr1	12818828	12819128	Adnp_WT_peak_424	265	*
chr1	12840424	12840724	Adnp_WT_peak_425	73	*
chr1	12891991	12892291	Adnp_WT_peak_427	322	*
chr1	12935787	12936087	Adnp_WT_peak_428	1017	*
chr1	12963396	12963696	Adnp_WT_peak_429	218	*
chr1	12990230	12990530	Adnp_WT_peak_430	234	*
chr1	13016507	13016807	Adnp_WT_peak_433	286	*
chr1	13025795	13026095	Adnp_WT_peak_434	86	*
chr1	13028890	13029190	Adnp_WT_peak_435	92	*
chr1	13037692	13037992	Adnp_WT_peak_436	87	*
chr1	13052426	13052726	Adnp_WT_peak_437	207	*
chr1	13060197	13060497	Adnp_WT_peak_438	348	*
chr1	13071455	13071755	Adnp_WT_peak_440	422	*
chr1	13079495	13079795	Adnp_WT_peak_442	475	*
chr1	13082004	13082304	Adnp_WT_peak_443	105	*
chr1	13087714	13088014	Adnp_WT_peak_444	187	*
chr1	13138327	13138627	Adnp_WT_peak_447	478	*
chr1	13156592	13156892	Adnp_WT_peak_449	99	*
chr1	13190622	13190922	Adnp_WT_peak_450	276	*
chr1	13227173	13227473	Adnp_WT_peak_451	930	*
chr1	13243300	13243600	Adnp_WT_peak_452	73	*
chr1	13259455	13259755	Adnp_WT_peak_453	62	*
chr1	13259996	13260296	Adnp_WT_peak_454	44	*
chr1	13264013	13264313	Adnp_WT_peak_455	89	*
chr1	13268932	13269232	Adnp_WT_peak_456	40	*
chr1	13355719	13356019	Adnp_WT_peak_458	101	*
chr1	13376941	13377241	Adnp_WT_peak_459	404	*
chr1	13424279	13424579	Adnp_WT_peak_461	114	*
chr1	13441636	13441936	Adnp_WT_peak_462	61	*
chr1	13445207	13445507	Adnp_WT_peak_464	37	*
chr1	13457219	13457519	Adnp_WT_peak_465	95	*
chr1	13514875	13515175	Adnp_WT_peak_467	57	*
chr1	13516209	13516509	Adnp_WT_peak_468	27	*
chr1	13535409	13535709	Adnp_WT_peak_470	67	*
chr1	13573454	13573754	Adnp_WT_peak_471	140	*
chr1	13605514	13605814	Adnp_WT_peak_473	63	*
chr1	13616934	13617234	Adnp_WT_peak_474	56	*
chr1	13618135	13618435	Adnp_WT_peak_475	123	*
chr1	13619198	13619498	Adnp_WT_peak_476	28	*
chr1	13624852	13625152	Adnp_WT_peak_477	155	*
chr1	13661372	13661672	Adnp_WT_peak_478	47	*
chr1	13664436	13664736	Adnp_WT_peak_479	152	*
chr1	13687095	13687395	Adnp_WT_peak_480	47	*
chr1	13708729	13709029	Adnp_WT_peak_481	124	*
chr1	13791535	13791835	Adnp_WT_peak_483	1085	*
chr1	13839689	13839989	Adnp_WT_peak_484	191	*
chr1	13961080	13961380	Adnp_WT_peak_485	220	*
chr1	14231568	14231868	Adnp_WT_peak_490	98	*
chr1	14312727	14313027	Adnp_WT_peak_493	120	*
chr1	14336420	14336720	Adnp_WT_peak_494	948	*
chr1	14393111	14393411	Adnp_WT_peak_495	165	*
chr1	14422919	14423219	Adnp_WT_peak_496	35	*
chr1	14473653	14473953	Adnp_WT_peak_497	109	*
chr1	14483192	14483492	Adnp_WT_peak_498	60	*
chr1	14506287	14506587	Adnp_WT_peak_499	87	*
chr1	14588919	14589219	Adnp_WT_peak_501	191	*
chr1	14614390	14614690	Adnp_WT_peak_502	51	*
chr1	14643689	14643989	Adnp_WT_peak_503	250	*
chr1	14650895	14651195	Adnp_WT_peak_504	76	*
chr1	14689174	14689474	Adnp_WT_peak_505	63	*
chr1	14706187	14706487	Adnp_WT_peak_506	1294	*
chr1	14734300	14734600	Adnp_WT_peak_508	87	*
chr1	14742635	14742935	Adnp_WT_peak_509	43	*
chr1	14951609	14951909	Adnp_WT_peak_510	94	*
chr1	14962304	14962604	Adnp_WT_peak_511	47	*
chr1	15614630	15614930	Adnp_WT_peak_514	101	*
chr1	15643902	15644202	Adnp_WT_peak_515	164	*
chr1	15698996	15699296	Adnp_WT_peak_516	54	*
chr1	15754552	15754852	Adnp_WT_peak_517	87	*
chr1	15760794	15761094	Adnp_WT_peak_518	324	*
chr1	15772797	15773097	Adnp_WT_peak_519	94	*
chr1	15785510	15785810	Adnp_WT_peak_520	162	*
chr1	15812648	15812948	Adnp_WT_peak_521	72	*
chr1	15819148	15819448	Adnp_WT_peak_523	72	*
chr1	15834467	15834767	Adnp_WT_peak_524	238	*
chr1	15841178	15841478	Adnp_WT_peak_525	49	*
chr1	15885473	15885773	Adnp_WT_peak_526	54	*
chr1	15986009	15986309	Adnp_WT_peak_527	54	*
chr1	16039003	16039303	Adnp_WT_peak_528	79	*
chr1	16065507	16065807	Adnp_WT_peak_529	148	*
chr1	16089728	16090028	Adnp_WT_peak_530	88	*
chr1	16090755	16091055	Adnp_WT_peak_531	345	*
chr1	16119368	16119668	Adnp_WT_peak_532	80	*
chr1	16160086	16160386	Adnp_WT_peak_533	1803	*
chr1	16491162	16491462	Adnp_WT_peak_535	1029	*
chr1	16503524	16503824	Adnp_WT_peak_536	147	*
chr1	16519384	16519684	Adnp_WT_peak_537	80	*
chr1	16538654	16538954	Adnp_WT_peak_538	60	*
chr1	16602635	16602935	Adnp_WT_peak_539	123	*
chr1	16631848	16632148	Adnp_WT_peak_540	1174	*
chr1	16637888	16638188	Adnp_WT_peak_541	101	*
chr1	16645969	16646269	Adnp_WT_peak_542	66	*
chr1	16652529	16652829	Adnp_WT_peak_544	128	*
chr1	16664559	16664859	Adnp_WT_peak_545	65	*
chr1	16675014	16675314	Adnp_WT_peak_547	60	*
chr1	16686358	16686658	Adnp_WT_peak_548	92	*
chr1	16700931	16701231	Adnp_WT_peak_550	60	*
chr1	16726982	16727282	Adnp_WT_peak_552	140	*
chr1	16737848	16738148	Adnp_WT_peak_553	60	*
chr1	16745975	16746275	Adnp_WT_peak_554	47	*
chr1	16783648	16783948	Adnp_WT_peak_555	43	*
chr1	16826782	16827082	Adnp_WT_peak_557	63	*
chr1	16835470	16835770	Adnp_WT_peak_558	116	*
chr1	16926578	16926878	Adnp_WT_peak_559	89	*
chr1	17145484	17145784	Adnp_WT_peak_561	236	*
chr1	17205323	17205623	Adnp_WT_peak_562	138	*
chr1	17234528	17234828	Adnp_WT_peak_563	127	*
chr1	17234997	17235297	Adnp_WT_peak_564	46	*
chr1	17239844	17240144	Adnp_WT_peak_565	73	*
chr1	17390210	17390510	Adnp_WT_peak_567	116	*
chr1	17669341	17669641	Adnp_WT_peak_569	91	*
chr1	17686013	17686313	Adnp_WT_peak_570	60	*
chr1	17792633	17792933	Adnp_WT_peak_571	73	*
chr1	17911199	17911499	Adnp_WT_peak_572	116	*
chr1	18013058	18013358	Adnp_WT_peak_573	822	*
chr1	18114560	18114860	Adnp_WT_peak_575	156	*
chr1	18171433	18171733	Adnp_WT_peak_576	54	*
chr1	18245455	18245755	Adnp_WT_peak_577	37	*
chr1	18246864	18247164	Adnp_WT_peak_578	61	*
chr1	18268528	18268828	Adnp_WT_peak_579	41	*
chr1	18269712	18270012	Adnp_WT_peak_580	52	*
chr1	18282331	18282631	Adnp_WT_peak_581	356	*
chr1	18704666	18704966	Adnp_WT_peak_582	47	*
chr1	18827616	18827916	Adnp_WT_peak_583	579	*
chr1	19241565	19241865	Adnp_WT_peak_585	559	*
chr1	19323584	19323884	Adnp_WT_peak_586	200	*
chr1	19577171	19577471	Adnp_WT_peak_587	140	*
chr1	19743358	19743658	Adnp_WT_peak_588	236	*
chr1	19782916	19783216	Adnp_WT_peak_589	132	*
chr1	20374046	20374346	Adnp_WT_peak_590	73	*
chr1	20432070	20432370	Adnp_WT_peak_591	148	*
chr1	20544575	20544875	Adnp_WT_peak_592	54	*
chr1	20675742	20676042	Adnp_WT_peak_593	429	*
chr1	20762316	20762616	Adnp_WT_peak_594	458	*
chr1	20773644	20773944	Adnp_WT_peak_595	206	*
chr1	20787574	20787874	Adnp_WT_peak_596	115	*
chr1	20868809	20869109	Adnp_WT_peak_598	52	*
chr1	20925471	20925771	Adnp_WT_peak_600	194	*
chr1	20943031	20943331	Adnp_WT_peak_601	1023	*
chr1	20975779	20976079	Adnp_WT_peak_602	59	*
chr1	20976336	20976636	Adnp_WT_peak_603	116	*
chr1	21101206	21101506	Adnp_WT_peak_605	312	*
chr1	21128604	21128904	Adnp_WT_peak_606	91	*
chr1	21253646	21253946	Adnp_WT_peak_609	40	*
chr1	21260102	21260402	Adnp_WT_peak_610	303	*
chr1	21266925	21267225	Adnp_WT_peak_611	40	*
chr1	21276290	21276590	Adnp_WT_peak_612	87	*
chr1	21334763	21335063	Adnp_WT_peak_614	51	*
chr1	21360679	21360979	Adnp_WT_peak_615	124	*
chr1	21394129	21394429	Adnp_WT_peak_616	713	*
chr1	21399930	21400230	Adnp_WT_peak_617	94	*
chr1	21404187	21404487	Adnp_WT_peak_618	64	*
chr1	21419423	21419723	Adnp_WT_peak_620	191	*
chr1	21522094	21522394	Adnp_WT_peak_621	124	*
chr1	22006784	22007084	Adnp_WT_peak_623	31	*
chr1	22078211	22078511	Adnp_WT_peak_624	47	*
chr1	23061030	23061330	Adnp_WT_peak_625	116	*
chr1	23150701	23151001	Adnp_WT_peak_626	274	*
chr1	23168609	23168909	Adnp_WT_peak_627	582	*
chr1	23453164	23453464	Adnp_WT_peak_629	117	*
chr1	23453931	23454231	Adnp_WT_peak_630	311	*
chr1	23506500	23506800	Adnp_WT_peak_631	246	*
chr1	23718419	23718719	Adnp_WT_peak_632	31	*
chr1	23734214	23734514	Adnp_WT_peak_633	124	*
chr1	23850310	23850610	Adnp_WT_peak_634	124	*
chr1	23937513	23937813	Adnp_WT_peak_635	95	*
chr1	23959381	23959681	Adnp_WT_peak_636	213	*
chr1	24001486	24001786	Adnp_WT_peak_637	271	*
chr1	24022229	24022529	Adnp_WT_peak_638	140	*
chr1	24128983	24129283	Adnp_WT_peak_639	36	*
chr1	24137175	24137475	Adnp_WT_peak_640	173	*
chr1	24245124	24245424	Adnp_WT_peak_642	73	*
chr1	24297386	24297686	Adnp_WT_peak_643	846	*
chr1	24300697	24300997	Adnp_WT_peak_644	61	*
chr1	24326691	24326991	Adnp_WT_peak_645	488	*
chr1	24331579	24331879	Adnp_WT_peak_646	178	*
chr1	24337544	24337844	Adnp_WT_peak_647	165	*
chr1	24665469	24665769	Adnp_WT_peak_653	109	*
chr1	24675529	24675829	Adnp_WT_peak_654	72	*
chr1	24687482	24687782	Adnp_WT_peak_656	204	*
chr1	24716973	24717273	Adnp_WT_peak_657	1873	*
chr1	24767349	24767649	Adnp_WT_peak_658	66	*
chr1	25015773	25016073	Adnp_WT_peak_659	90	*
chr1	25054135	25054435	Adnp_WT_peak_660	132	*
chr1	25228611	25228911	Adnp_WT_peak_661	518	*
chr1	25437334	25437634	Adnp_WT_peak_662	200	*
chr1	25467273	25467573	Adnp_WT_peak_663	60	*
chr1	26339548	26339848	Adnp_WT_peak_666	263	*
chr1	26824218	26824518	Adnp_WT_peak_668	101	*
chr1	26899912	26900212	Adnp_WT_peak_669	87	*
chr1	27293868	27294168	Adnp_WT_peak_670	623	*
chr1	27295422	27295722	Adnp_WT_peak_671	274	*
chr1	27730263	27730563	Adnp_WT_peak_673	42	*
chr1	28321314	28321614	Adnp_WT_peak_674	355	*
chr1	28458413	28458713	Adnp_WT_peak_675	156	*
chr1	28855466	28855766	Adnp_WT_peak_676	165	*
chr1	28978121	28978421	Adnp_WT_peak_677	87	*
chr1	29312263	29312563	Adnp_WT_peak_678	375	*
chr1	29878392	29878692	Adnp_WT_peak_680	403	*
chr1	30709407	30709707	Adnp_WT_peak_682	652	*
chr1	30817882	30818182	Adnp_WT_peak_683	304	*
chr1	30864962	30865262	Adnp_WT_peak_684	150	*
chr1	30874099	30874399	Adnp_WT_peak_685	367	*
chr1	30876330	30876630	Adnp_WT_peak_686	175	*
chr1	30883796	30884096	Adnp_WT_peak_687	108	*
chr1	30890687	30890987	Adnp_WT_peak_689	140	*
chr1	30898916	30899216	Adnp_WT_peak_690	35	*
chr1	30913660	30913960	Adnp_WT_peak_691	31	*
chr1	30920836	30921136	Adnp_WT_peak_692	531	*
chr1	30963323	30963623	Adnp_WT_peak_695	462	*
chr1	31005505	31005805	Adnp_WT_peak_696	73	*
chr1	31250125	31250425	Adnp_WT_peak_697	80	*
chr1	31616927	31617227	Adnp_WT_peak_698	60	*
chr1	31878856	31879156	Adnp_WT_peak_700	440	*
chr1	31988187	31988487	Adnp_WT_peak_701	54	*
chr1	32700134	32700434	Adnp_WT_peak_702	87	*
chr1	32771460	32771760	Adnp_WT_peak_703	116	*
chr1	32965013	32965313	Adnp_WT_peak_704	60	*
chr1	33059070	33059370	Adnp_WT_peak_706	218	*
chr1	33085880	33086180	Adnp_WT_peak_707	384	*
chr1	33407044	33407344	Adnp_WT_peak_708	54	*
chr1	33565760	33566060	Adnp_WT_peak_711	124	*
chr1	33610754	33611054	Adnp_WT_peak_713	80	*
chr1	33659153	33659453	Adnp_WT_peak_715	54	*
chr1	33679811	33680111	Adnp_WT_peak_717	26	*
chr1	33723008	33723308	Adnp_WT_peak_718	79	*
chr1	33728201	33728501	Adnp_WT_peak_719	47	*
chr1	33737917	33738217	Adnp_WT_peak_720	168	*
chr1	33743152	33743452	Adnp_WT_peak_721	109	*
chr1	33749177	33749477	Adnp_WT_peak_722	285	*
chr1	33782427	33782727	Adnp_WT_peak_723	248	*
chr1	33800123	33800423	Adnp_WT_peak_724	54	*
chr1	33809986	33810286	Adnp_WT_peak_725	415	*
chr1	33830001	33830301	Adnp_WT_peak_726	70	*
chr1	33835652	33835952	Adnp_WT_peak_727	45	*
chr1	33842034	33842334	Adnp_WT_peak_728	501	*
chr1	33848743	33849043	Adnp_WT_peak_729	73	*
chr1	33849412	33849712	Adnp_WT_peak_730	96	*
chr1	33856400	33856700	Adnp_WT_peak_731	47	*
chr1	33864155	33864455	Adnp_WT_peak_732	54	*
chr1	33874643	33874943	Adnp_WT_peak_733	168	*
chr1	33883981	33884281	Adnp_WT_peak_734	180	*
chr1	33892653	33892953	Adnp_WT_peak_735	335	*
chr1	33907397	33907697	Adnp_WT_peak_736	87	*
chr1	33943987	33944287	Adnp_WT_peak_737	84	*
chr1	33964932	33965232	Adnp_WT_peak_739	178	*
chr1	33997770	33998070	Adnp_WT_peak_741	302	*
chr1	34002714	34003014	Adnp_WT_peak_742	111	*
chr1	34020904	34021204	Adnp_WT_peak_744	286	*
chr1	34049656	34049956	Adnp_WT_peak_746	91	*
chr1	34050522	34050822	Adnp_WT_peak_747	111	*
chr1	34064559	34064859	Adnp_WT_peak_748	363	*
chr1	34066518	34066818	Adnp_WT_peak_749	315	*
chr1	34068322	34068622	Adnp_WT_peak_750	80	*
chr1	34090239	34090539	Adnp_WT_peak_751	194	*
chr1	34093799	34094099	Adnp_WT_peak_752	97	*
chr1	34096340	34096640	Adnp_WT_peak_753	379	*
chr1	34112532	34112832	Adnp_WT_peak_754	208	*
chr1	34168627	34168927	Adnp_WT_peak_755	170	*
chr1	34173255	34173555	Adnp_WT_peak_756	109	*
chr1	34213332	34213632	Adnp_WT_peak_757	546	*
chr1	34232511	34232811	Adnp_WT_peak_758	73	*
chr1	34246942	34247242	Adnp_WT_peak_759	140	*
chr1	34285339	34285639	Adnp_WT_peak_760	148	*
chr1	34290848	34291148	Adnp_WT_peak_761	155	*
chr1	34310308	34310608	Adnp_WT_peak_762	132	*
chr1	34426215	34426515	Adnp_WT_peak_764	164	*
chr1	34429973	34430273	Adnp_WT_peak_765	46	*
chr1	34440388	34440688	Adnp_WT_peak_766	425	*
chr1	34482782	34483082	Adnp_WT_peak_767	82	*
chr1	34487336	34487636	Adnp_WT_peak_768	116	*
chr1	34504742	34505042	Adnp_WT_peak_769	47	*
chr1	34515963	34516263	Adnp_WT_peak_770	81	*
chr1	34520013	34520313	Adnp_WT_peak_771	47	*
chr1	34531920	34532220	Adnp_WT_peak_773	94	*
chr1	34573988	34574288	Adnp_WT_peak_775	132	*
chr1	34602314	34602614	Adnp_WT_peak_776	457	*
chr1	34620368	34620668	Adnp_WT_peak_777	54	*
chr1	34641429	34641729	Adnp_WT_peak_778	98	*
chr1	34643263	34643563	Adnp_WT_peak_779	484	*
chr1	34656068	34656368	Adnp_WT_peak_780	255	*
chr1	34715233	34715533	Adnp_WT_peak_781	26	*
chr1	34776505	34776805	Adnp_WT_peak_782	574	*
chr1	34795115	34795415	Adnp_WT_peak_783	294	*
chr1	34808017	34808317	Adnp_WT_peak_784	265	*
chr1	34867206	34867506	Adnp_WT_peak_786	87	*
chr1	34882755	34883055	Adnp_WT_peak_787	109	*
chr1	34978202	34978502	Adnp_WT_peak_790	73	*
chr1	35048643	35048943	Adnp_WT_peak_791	47	*
chr1	35106714	35107014	Adnp_WT_peak_792	124	*
chr1	35129744	35130044	Adnp_WT_peak_793	156	*
chr1	35182144	35182444	Adnp_WT_peak_794	66	*
chr1	35194516	35194816	Adnp_WT_peak_795	93	*
chr1	35200258	35200558	Adnp_WT_peak_797	109	*
chr1	35430962	35431262	Adnp_WT_peak_799	236	*
chr1	35474697	35474997	Adnp_WT_peak_800	246	*
chr1	35674210	35674510	Adnp_WT_peak_801	85	*
chr1	35697076	35697376	Adnp_WT_peak_803	145	*
chr1	35716181	35716481	Adnp_WT_peak_804	215	*
chr1	35746636	35746936	Adnp_WT_peak_805	247	*
chr1	35795577	35795877	Adnp_WT_peak_808	26	*
chr1	35817113	35817413	Adnp_WT_peak_809	93	*
chr1	35839442	35839742	Adnp_WT_peak_810	174	*
chr1	35895220	35895520	Adnp_WT_peak_813	42	*
chr1	35914918	35915218	Adnp_WT_peak_815	643	*
chr1	35916045	35916345	Adnp_WT_peak_816	70	*
chr1	35922536	35922836	Adnp_WT_peak_817	704	*
chr1	35938528	35938828	Adnp_WT_peak_818	139	*
chr1	35965818	35966118	Adnp_WT_peak_819	112	*
chr1	35980721	35981021	Adnp_WT_peak_820	221	*
chr1	35983057	35983357	Adnp_WT_peak_821	142	*
chr1	35991355	35991655	Adnp_WT_peak_822	148	*
chr1	36002527	36002827	Adnp_WT_peak_823	45	*
chr1	36008114	36008414	Adnp_WT_peak_824	236	*
chr1	36013427	36013727	Adnp_WT_peak_825	21	*
chr1	36014335	36014635	Adnp_WT_peak_826	156	*
chr1	36019121	36019421	Adnp_WT_peak_827	249	*
chr1	36040143	36040443	Adnp_WT_peak_828	81	*
chr1	36043681	36043981	Adnp_WT_peak_829	87	*
chr1	36044315	36044615	Adnp_WT_peak_830	85	*
chr1	36102067	36102367	Adnp_WT_peak_831	29	*
chr1	36106850	36107150	Adnp_WT_peak_832	271	*
chr1	36129998	36130298	Adnp_WT_peak_833	87	*
chr1	36150348	36150648	Adnp_WT_peak_835	200	*
chr1	36248351	36248651	Adnp_WT_peak_836	223	*
chr1	36256335	36256635	Adnp_WT_peak_837	550	*
chr1	36258495	36258795	Adnp_WT_peak_838	81	*
chr1	36277391	36277691	Adnp_WT_peak_839	43	*
chr1	36278106	36278406	Adnp_WT_peak_840	45	*
chr1	36282641	36282941	Adnp_WT_peak_841	111	*
chr1	36290593	36290893	Adnp_WT_peak_842	58	*
chr1	36291439	36291739	Adnp_WT_peak_843	262	*
chr1	36310655	36310955	Adnp_WT_peak_844	94	*
chr1	36371637	36371937	Adnp_WT_peak_845	197	*
chr1	36396572	36396872	Adnp_WT_peak_846	284	*
chr1	36449992	36450292	Adnp_WT_peak_847	154	*
chr1	36454560	36454860	Adnp_WT_peak_848	172	*
chr1	36489232	36489532	Adnp_WT_peak_849	159	*
chr1	36511263	36511563	Adnp_WT_peak_850	1481	*
chr1	36528687	36528987	Adnp_WT_peak_851	60	*
chr1	36545927	36546227	Adnp_WT_peak_853	219	*
chr1	36546728	36547028	Adnp_WT_peak_854	60	*
chr1	36624878	36625178	Adnp_WT_peak_856	60	*
chr1	36662697	36662997	Adnp_WT_peak_857	66	*
chr1	36672147	36672447	Adnp_WT_peak_858	135	*
chr1	36678076	36678376	Adnp_WT_peak_859	350	*
chr1	36683086	36683386	Adnp_WT_peak_860	205	*
chr1	36684645	36684945	Adnp_WT_peak_861	79	*
chr1	36691056	36691356	Adnp_WT_peak_862	862	*
chr1	36726878	36727178	Adnp_WT_peak_863	66	*
chr1	36744620	36744920	Adnp_WT_peak_866	61	*
chr1	36746445	36746745	Adnp_WT_peak_867	200	*
chr1	36773889	36774189	Adnp_WT_peak_869	237	*
chr1	36780158	36780458	Adnp_WT_peak_870	54	*
chr1	36786478	36786778	Adnp_WT_peak_871	571	*
chr1	36805513	36805813	Adnp_WT_peak_872	424	*
chr1	36809279	36809579	Adnp_WT_peak_873	85	*
chr1	36822025	36822325	Adnp_WT_peak_874	284	*
chr1	36823655	36823955	Adnp_WT_peak_875	227	*
chr1	36833739	36834039	Adnp_WT_peak_876	254	*
chr1	36853131	36853431	Adnp_WT_peak_877	42	*
chr1	36893827	36894127	Adnp_WT_peak_878	226	*
chr1	36907065	36907365	Adnp_WT_peak_879	55	*
chr1	36933086	36933386	Adnp_WT_peak_881	1041	*
chr1	36943406	36943706	Adnp_WT_peak_882	44	*
chr1	36948582	36948882	Adnp_WT_peak_883	132	*
chr1	36957450	36957750	Adnp_WT_peak_884	348	*
chr1	36959758	36960058	Adnp_WT_peak_885	85	*
chr1	36983015	36983315	Adnp_WT_peak_888	62	*
chr1	37003654	37003954	Adnp_WT_peak_889	53	*
chr1	37006760	37007060	Adnp_WT_peak_890	201	*
chr1	37034590	37034890	Adnp_WT_peak_891	243	*
chr1	37040650	37040950	Adnp_WT_peak_892	239	*
chr1	37048301	37048601	Adnp_WT_peak_893	271	*
chr1	37055459	37055759	Adnp_WT_peak_894	31	*
chr1	37062909	37063209	Adnp_WT_peak_895	54	*
chr1	37077619	37077919	Adnp_WT_peak_896	75	*
chr1	37098497	37098797	Adnp_WT_peak_897	133	*
chr1	37100258	37100558	Adnp_WT_peak_898	238	*
chr1	37111029	37111329	Adnp_WT_peak_899	286	*
chr1	37130393	37130693	Adnp_WT_peak_900	89	*
chr1	37160850	37161150	Adnp_WT_peak_901	268	*
chr1	37206226	37206526	Adnp_WT_peak_902	199	*
chr1	37212390	37212690	Adnp_WT_peak_903	691	*
chr1	37228408	37228708	Adnp_WT_peak_904	200	*
chr1	37236205	37236505	Adnp_WT_peak_905	114	*
chr1	37249311	37249611	Adnp_WT_peak_907	207	*
chr1	37329200	37329500	Adnp_WT_peak_911	80	*
chr1	37401707	37402007	Adnp_WT_peak_912	140	*
chr1	37413868	37414168	Adnp_WT_peak_913	124	*
chr1	37419532	37419832	Adnp_WT_peak_914	1031	*
chr1	37424155	37424455	Adnp_WT_peak_915	391	*
chr1	37460138	37460438	Adnp_WT_peak_917	124	*
chr1	37479201	37479501	Adnp_WT_peak_918	73	*
chr1	37538646	37538946	Adnp_WT_peak_919	423	*
chr1	37553296	37553596	Adnp_WT_peak_920	124	*
chr1	37642034	37642334	Adnp_WT_peak_922	79	*
chr1	37647164	37647464	Adnp_WT_peak_923	182	*
chr1	37653982	37654282	Adnp_WT_peak_924	1647	*
chr1	37675405	37675705	Adnp_WT_peak_925	229	*
chr1	37705154	37705454	Adnp_WT_peak_926	274	*
chr1	37867054	37867354	Adnp_WT_peak_928	365	*
chr1	37926213	37926513	Adnp_WT_peak_929	60	*
chr1	37946125	37946425	Adnp_WT_peak_930	246	*
chr1	37954335	37954635	Adnp_WT_peak_931	76	*
chr1	37961662	37961962	Adnp_WT_peak_932	551	*
chr1	37968154	37968454	Adnp_WT_peak_933	320	*
chr1	37973554	37973854	Adnp_WT_peak_934	548	*
chr1	37985777	37986077	Adnp_WT_peak_935	109	*
chr1	38019994	38020294	Adnp_WT_peak_937	343	*
chr1	38039768	38040068	Adnp_WT_peak_938	60	*
chr1	38063472	38063772	Adnp_WT_peak_939	289	*
chr1	38078745	38079045	Adnp_WT_peak_940	66	*
chr1	38084232	38084532	Adnp_WT_peak_941	54	*
chr1	38150237	38150537	Adnp_WT_peak_942	265	*
chr1	38252746	38253046	Adnp_WT_peak_944	585	*
chr1	38264570	38264870	Adnp_WT_peak_945	548	*
chr1	38313387	38313687	Adnp_WT_peak_947	124	*
chr1	38315862	38316162	Adnp_WT_peak_948	31	*
chr1	38506028	38506328	Adnp_WT_peak_950	49	*
chr1	38586423	38586723	Adnp_WT_peak_951	565	*
chr1	38614102	38614402	Adnp_WT_peak_952	66	*
chr1	38644155	38644455	Adnp_WT_peak_953	334	*
chr1	38654992	38655292	Adnp_WT_peak_954	116	*
chr1	38693591	38693891	Adnp_WT_peak_955	355	*
chr1	38711402	38711702	Adnp_WT_peak_956	156	*
chr1	38746594	38746894	Adnp_WT_peak_958	73	*
chr1	38767828	38768128	Adnp_WT_peak_959	95	*
chr1	38769860	38770160	Adnp_WT_peak_960	136	*
chr1	38824192	38824492	Adnp_WT_peak_961	26	*
chr1	38856258	38856558	Adnp_WT_peak_962	87	*
chr1	38916430	38916730	Adnp_WT_peak_963	407	*
chr1	38919791	38920091	Adnp_WT_peak_964	149	*
chr1	38934723	38935023	Adnp_WT_peak_965	57	*
chr1	38935704	38936004	Adnp_WT_peak_966	33	*
chr1	38989573	38989873	Adnp_WT_peak_967	255	*
chr1	39048638	39048938	Adnp_WT_peak_968	1365	*
chr1	39133635	39133935	Adnp_WT_peak_969	173	*
chr1	39146547	39146847	Adnp_WT_peak_970	165	*
chr1	39180586	39180886	Adnp_WT_peak_971	498	*
chr1	39217635	39217935	Adnp_WT_peak_972	182	*
chr1	39230081	39230381	Adnp_WT_peak_973	459	*
chr1	39291370	39291670	Adnp_WT_peak_974	219	*
chr1	39291952	39292252	Adnp_WT_peak_975	85	*
chr1	39340650	39340950	Adnp_WT_peak_976	60	*
chr1	39346973	39347273	Adnp_WT_peak_977	139	*
chr1	39352720	39353020	Adnp_WT_peak_978	1261	*
chr1	39392874	39393174	Adnp_WT_peak_979	165	*
chr1	39414167	39414467	Adnp_WT_peak_980	409	*
chr1	39416460	39416760	Adnp_WT_peak_981	404	*
chr1	39432154	39432454	Adnp_WT_peak_982	415	*
chr1	39459462	39459762	Adnp_WT_peak_983	212	*
chr1	39470237	39470537	Adnp_WT_peak_984	663	*
chr1	39481062	39481362	Adnp_WT_peak_985	206	*
chr1	39489445	39489745	Adnp_WT_peak_986	47	*
chr1	39494226	39494526	Adnp_WT_peak_987	236	*
chr1	39497817	39498117	Adnp_WT_peak_988	297	*
chr1	39502361	39502661	Adnp_WT_peak_989	60	*
chr1	39512508	39512808	Adnp_WT_peak_990	132	*
chr1	39518578	39518878	Adnp_WT_peak_991	127	*
chr1	39520400	39520700	Adnp_WT_peak_992	91	*
chr1	39523163	39523463	Adnp_WT_peak_993	63	*
chr1	39527524	39527824	Adnp_WT_peak_994	104	*
chr1	39540645	39540945	Adnp_WT_peak_997	862	*
chr1	39596716	39597016	Adnp_WT_peak_998	65	*
chr1	39598439	39598739	Adnp_WT_peak_999	140	*
chr1	39611541	39611841	Adnp_WT_peak_1000	215	*
chr1	39641747	39642047	Adnp_WT_peak_1001	1420	*
chr1	39662145	39662445	Adnp_WT_peak_1003	105	*
chr1	39664334	39664634	Adnp_WT_peak_1004	77	*
chr1	39671169	39671469	Adnp_WT_peak_1005	73	*
chr1	39680595	39680895	Adnp_WT_peak_1007	80	*
chr1	39715783	39716083	Adnp_WT_peak_1009	101	*
chr1	39728165	39728465	Adnp_WT_peak_1010	80	*
chr1	39762269	39762569	Adnp_WT_peak_1011	133	*
chr1	39897602	39897902	Adnp_WT_peak_1013	135	*
chr1	39904848	39905148	Adnp_WT_peak_1014	64	*
chr1	39915504	39915804	Adnp_WT_peak_1015	83	*
chr1	39955416	39955716	Adnp_WT_peak_1017	87	*
chr1	39974862	39975162	Adnp_WT_peak_1018	132	*
chr1	40050694	40050994	Adnp_WT_peak_1019	73	*
chr1	40258156	40258456	Adnp_WT_peak_1020	140	*
chr1	40258600	40258900	Adnp_WT_peak_1021	73	*
chr1	40293980	40294280	Adnp_WT_peak_1022	109	*
chr1	40380155	40380455	Adnp_WT_peak_1023	116	*
chr1	40764101	40764401	Adnp_WT_peak_1024	612	*
chr1	40884976	40885276	Adnp_WT_peak_1025	140	*
chr1	41105578	41105878	Adnp_WT_peak_1026	429	*
chr1	41238358	41238658	Adnp_WT_peak_1029	101	*
chr1	42035265	42035565	Adnp_WT_peak_1030	173	*
chr1	42297210	42297510	Adnp_WT_peak_1032	255	*
chr1	42514421	42514721	Adnp_WT_peak_1033	729	*
chr1	42623148	42623448	Adnp_WT_peak_1034	47	*
chr1	42725131	42725431	Adnp_WT_peak_1036	116	*
chr1	42738029	42738329	Adnp_WT_peak_1037	80	*
chr1	42856086	42856386	Adnp_WT_peak_1039	712	*
chr1	42864218	42864518	Adnp_WT_peak_1040	200	*
chr1	42993777	42994077	Adnp_WT_peak_1041	1048	*
chr1	43071665	43071965	Adnp_WT_peak_1042	60	*
chr1	43138306	43138606	Adnp_WT_peak_1043	156	*
chr1	43190047	43190347	Adnp_WT_peak_1044	165	*
chr1	43276952	43277252	Adnp_WT_peak_1045	101	*
chr1	43280186	43280486	Adnp_WT_peak_1046	416	*
chr1	43304450	43304750	Adnp_WT_peak_1047	87	*
chr1	43407981	43408281	Adnp_WT_peak_1049	341	*
chr1	43460899	43461199	Adnp_WT_peak_1050	87	*
chr1	43551704	43552004	Adnp_WT_peak_1052	156	*
chr1	43561604	43561904	Adnp_WT_peak_1053	109	*
chr1	43687849	43688149	Adnp_WT_peak_1054	31	*
chr1	43809613	43809913	Adnp_WT_peak_1055	109	*
chr1	43824537	43824837	Adnp_WT_peak_1056	288	*
chr1	43855257	43855557	Adnp_WT_peak_1057	440	*
chr1	43892814	43893114	Adnp_WT_peak_1058	66	*
chr1	44054265	44054565	Adnp_WT_peak_1059	80	*
chr1	44085557	44085857	Adnp_WT_peak_1060	79	*
chr1	44168027	44168327	Adnp_WT_peak_1062	185	*
chr1	44234279	44234579	Adnp_WT_peak_1063	96	*
chr1	44235395	44235695	Adnp_WT_peak_1064	37	*
chr1	44328946	44329246	Adnp_WT_peak_1065	284	*
chr1	44437837	44438137	Adnp_WT_peak_1066	80	*
chr1	44541565	44541865	Adnp_WT_peak_1067	66	*
chr1	44549912	44550212	Adnp_WT_peak_1068	101	*
chr1	44568243	44568543	Adnp_WT_peak_1069	88	*
chr1	45431253	45431553	Adnp_WT_peak_1070	173	*
chr1	45525381	45525681	Adnp_WT_peak_1071	42	*
chr1	45554277	45554577	Adnp_WT_peak_1072	148	*
chr1	45594107	45594407	Adnp_WT_peak_1073	39	*
chr1	45747788	45748088	Adnp_WT_peak_1074	75	*
chr1	45863008	45863308	Adnp_WT_peak_1077	746	*
chr1	46289005	46289305	Adnp_WT_peak_1078	124	*
chr1	46342132	46342432	Adnp_WT_peak_1079	165	*
chr1	46695235	46695535	Adnp_WT_peak_1080	265	*
chr1	46804352	46804652	Adnp_WT_peak_1081	60	*
chr1	46853929	46854229	Adnp_WT_peak_1082	84	*
chr1	46914330	46914630	Adnp_WT_peak_1083	750	*
chr1	46923111	46923411	Adnp_WT_peak_1084	65	*
chr1	46939236	46939536	Adnp_WT_peak_1085	165	*
chr1	46957407	46957707	Adnp_WT_peak_1086	365	*
chr1	46986934	46987234	Adnp_WT_peak_1087	101	*
chr1	47012758	47013058	Adnp_WT_peak_1088	134	*
chr1	47069799	47070099	Adnp_WT_peak_1089	71	*
chr1	47070764	47071064	Adnp_WT_peak_1090	62	*
chr1	47073795	47074095	Adnp_WT_peak_1091	47	*
chr1	47156143	47156443	Adnp_WT_peak_1093	54	*
chr1	47787135	47787435	Adnp_WT_peak_1095	172	*
chr1	47827050	47827350	Adnp_WT_peak_1096	60	*
chr1	47837272	47837572	Adnp_WT_peak_1097	101	*
chr1	47969554	47969854	Adnp_WT_peak_1098	42	*
chr1	48656572	48656872	Adnp_WT_peak_1099	109	*
chr1	48663908	48664208	Adnp_WT_peak_1100	182	*
chr1	49321839	49322139	Adnp_WT_peak_1103	47	*
chr1	50160163	50160463	Adnp_WT_peak_1104	116	*
chr1	50783476	50783776	Adnp_WT_peak_1105	200	*
chr1	50927082	50927382	Adnp_WT_peak_1106	156	*
chr1	51010859	51011159	Adnp_WT_peak_1107	73	*
chr1	51347556	51347856	Adnp_WT_peak_1108	132	*
chr1	51367640	51367940	Adnp_WT_peak_1109	66	*
chr1	51459046	51459346	Adnp_WT_peak_1111	36	*
chr1	51648375	51648675	Adnp_WT_peak_1113	344	*
chr1	51707286	51707586	Adnp_WT_peak_1115	155	*
chr1	51727216	51727516	Adnp_WT_peak_1116	301	*
chr1	51751500	51751800	Adnp_WT_peak_1117	148	*
chr1	51906547	51906847	Adnp_WT_peak_1120	104	*
chr1	51916008	51916308	Adnp_WT_peak_1121	60	*
chr1	51943864	51944164	Adnp_WT_peak_1122	165	*
chr1	52003578	52003878	Adnp_WT_peak_1124	363	*
chr1	52023737	52024037	Adnp_WT_peak_1125	246	*
chr1	52046269	52046569	Adnp_WT_peak_1126	165	*
chr1	52112798	52113098	Adnp_WT_peak_1127	240	*
chr1	52113789	52114089	Adnp_WT_peak_1128	127	*
chr1	52119281	52119581	Adnp_WT_peak_1129	42	*
chr1	52140756	52141056	Adnp_WT_peak_1130	54	*
chr1	52161094	52161394	Adnp_WT_peak_1131	47	*
chr1	52216761	52217061	Adnp_WT_peak_1132	1180	*
chr1	52428796	52429096	Adnp_WT_peak_1136	209	*
chr1	52486154	52486454	Adnp_WT_peak_1137	234	*
chr1	52582072	52582372	Adnp_WT_peak_1138	165	*
chr1	52626418	52626718	Adnp_WT_peak_1139	36	*
chr1	52635625	52635925	Adnp_WT_peak_1140	249	*
chr1	52691270	52691570	Adnp_WT_peak_1142	181	*
chr1	52758658	52758958	Adnp_WT_peak_1144	36	*
chr1	52856984	52857284	Adnp_WT_peak_1145	355	*
chr1	52935664	52935964	Adnp_WT_peak_1147	298	*
chr1	52939280	52939580	Adnp_WT_peak_1148	83	*
chr1	52951542	52951842	Adnp_WT_peak_1149	65	*
chr1	53289260	53289560	Adnp_WT_peak_1151	60	*
chr1	53382894	53383194	Adnp_WT_peak_1152	73	*
chr1	53383380	53383680	Adnp_WT_peak_1153	66	*
chr1	53389542	53389842	Adnp_WT_peak_1154	208	*
chr1	53560723	53561023	Adnp_WT_peak_1155	66	*
chr1	53580535	53580835	Adnp_WT_peak_1156	34	*
chr1	53613454	53613754	Adnp_WT_peak_1158	104	*
chr1	53614012	53614312	Adnp_WT_peak_1159	80	*
chr1	53712271	53712571	Adnp_WT_peak_1160	300	*
chr1	53746281	53746581	Adnp_WT_peak_1161	40	*
chr1	53750688	53750988	Adnp_WT_peak_1162	133	*
chr1	53867623	53867923	Adnp_WT_peak_1164	70	*
chr1	54362571	54362871	Adnp_WT_peak_1166	87	*
chr1	54381645	54381945	Adnp_WT_peak_1167	407	*
chr1	54431317	54431617	Adnp_WT_peak_1169	47	*
chr1	54436994	54437294	Adnp_WT_peak_1170	272	*
chr1	54439451	54439751	Adnp_WT_peak_1171	100	*
chr1	54463482	54463782	Adnp_WT_peak_1172	227	*
chr1	54477962	54478262	Adnp_WT_peak_1173	240	*
chr1	54490250	54490550	Adnp_WT_peak_1174	36	*
chr1	54490808	54491108	Adnp_WT_peak_1175	314	*
chr1	54532830	54533130	Adnp_WT_peak_1176	42	*
chr1	54541013	54541313	Adnp_WT_peak_1177	80	*
chr1	54567629	54567929	Adnp_WT_peak_1178	331	*
chr1	54609570	54609870	Adnp_WT_peak_1180	128	*
chr1	54663326	54663626	Adnp_WT_peak_1182	73	*
chr1	54706694	54706994	Adnp_WT_peak_1183	101	*
chr1	54863490	54863790	Adnp_WT_peak_1185	47	*
chr1	54934775	54935075	Adnp_WT_peak_1186	576	*
chr1	54948134	54948434	Adnp_WT_peak_1187	392	*
chr1	54958583	54958883	Adnp_WT_peak_1188	116	*
chr1	54994735	54995035	Adnp_WT_peak_1189	54	*
chr1	55008318	55008618	Adnp_WT_peak_1190	125	*
chr1	55017604	55017904	Adnp_WT_peak_1192	215	*
chr1	55025656	55025956	Adnp_WT_peak_1193	587	*
chr1	55027643	55027943	Adnp_WT_peak_1194	167	*
chr1	55033369	55033669	Adnp_WT_peak_1195	217	*
chr1	55037740	55038040	Adnp_WT_peak_1196	42	*
chr1	55039777	55040077	Adnp_WT_peak_1197	156	*
chr1	55076574	55076874	Adnp_WT_peak_1198	73	*
chr1	55082195	55082495	Adnp_WT_peak_1199	216	*
chr1	55086016	55086316	Adnp_WT_peak_1200	130	*
chr1	55094649	55094949	Adnp_WT_peak_1201	71	*
chr1	55097575	55097875	Adnp_WT_peak_1202	92	*
chr1	55106467	55106767	Adnp_WT_peak_1203	221	*
chr1	55114295	55114595	Adnp_WT_peak_1204	115	*
chr1	55115728	55116028	Adnp_WT_peak_1205	130	*
chr1	55135945	55136245	Adnp_WT_peak_1206	491	*
chr1	55162556	55162856	Adnp_WT_peak_1207	37	*
chr1	55169213	55169513	Adnp_WT_peak_1208	867	*
chr1	55180293	55180593	Adnp_WT_peak_1209	719	*
chr1	55185653	55185953	Adnp_WT_peak_1210	48	*
chr1	55192918	55193218	Adnp_WT_peak_1211	239	*
chr1	55197646	55197946	Adnp_WT_peak_1212	376	*
chr1	55210859	55211159	Adnp_WT_peak_1214	77	*
chr1	55251540	55251840	Adnp_WT_peak_1216	156	*
chr1	55295249	55295549	Adnp_WT_peak_1218	43	*
chr1	55349441	55349741	Adnp_WT_peak_1219	501	*
chr1	55363096	55363396	Adnp_WT_peak_1220	255	*
chr1	55429795	55430095	Adnp_WT_peak_1221	132	*
chr1	55473931	55474231	Adnp_WT_peak_1222	124	*
chr1	55491409	55491709	Adnp_WT_peak_1223	170	*
chr1	55498047	55498347	Adnp_WT_peak_1224	151	*
chr1	55584944	55585244	Adnp_WT_peak_1226	60	*
chr1	55610455	55610755	Adnp_WT_peak_1227	60	*
chr1	55874745	55875045	Adnp_WT_peak_1228	173	*
chr1	55905302	55905602	Adnp_WT_peak_1229	386	*
chr1	55960381	55960681	Adnp_WT_peak_1230	182	*
chr1	56008461	56008761	Adnp_WT_peak_1231	87	*
chr1	56011667	56011967	Adnp_WT_peak_1232	148	*
chr1	56505419	56505719	Adnp_WT_peak_1233	294	*
chr1	56525076	56525376	Adnp_WT_peak_1234	80	*
chr1	57000489	57000789	Adnp_WT_peak_1236	54	*
chr1	57008783	57009083	Adnp_WT_peak_1237	195	*
chr1	57070716	57071016	Adnp_WT_peak_1238	60	*
chr1	57154217	57154517	Adnp_WT_peak_1240	54	*
chr1	57271223	57271523	Adnp_WT_peak_1241	561	*
chr1	57281431	57281731	Adnp_WT_peak_1242	264	*
chr1	57317993	57318293	Adnp_WT_peak_1243	54	*
chr1	57334487	57334787	Adnp_WT_peak_1244	298	*
chr1	57382293	57382593	Adnp_WT_peak_1245	80	*
chr1	57403787	57404087	Adnp_WT_peak_1246	39	*
chr1	57405628	57405928	Adnp_WT_peak_1247	38	*
chr1	57406573	57406873	Adnp_WT_peak_1248	168	*
chr1	57450051	57450351	Adnp_WT_peak_1250	182	*
chr1	57476049	57476349	Adnp_WT_peak_1251	341	*
chr1	57518914	57519214	Adnp_WT_peak_1252	49	*
chr1	57542301	57542601	Adnp_WT_peak_1253	174	*
chr1	57565460	57565760	Adnp_WT_peak_1254	202	*
chr1	57638040	57638340	Adnp_WT_peak_1255	80	*
chr1	57688844	57689144	Adnp_WT_peak_1256	475	*
chr1	58038354	58038654	Adnp_WT_peak_1259	450	*
chr1	58119622	58119922	Adnp_WT_peak_1261	73	*
chr1	58139097	58139397	Adnp_WT_peak_1262	1079	*
chr1	58149163	58149463	Adnp_WT_peak_1263	66	*
chr1	58209722	58210022	Adnp_WT_peak_1264	101	*
chr1	58364487	58364787	Adnp_WT_peak_1267	174	*
chr1	58365312	58365612	Adnp_WT_peak_1268	228	*
chr1	58395345	58395645	Adnp_WT_peak_1269	480	*
chr1	58401758	58402058	Adnp_WT_peak_1270	476	*
chr1	58409320	58409620	Adnp_WT_peak_1271	115	*
chr1	58415516	58415816	Adnp_WT_peak_1272	253	*
chr1	58424255	58424555	Adnp_WT_peak_1273	156	*
chr1	58430701	58431001	Adnp_WT_peak_1274	46	*
chr1	58435113	58435413	Adnp_WT_peak_1275	80	*
chr1	58448385	58448685	Adnp_WT_peak_1276	290	*
chr1	58456165	58456465	Adnp_WT_peak_1277	47	*
chr1	58459381	58459681	Adnp_WT_peak_1278	52	*
chr1	58498758	58499058	Adnp_WT_peak_1279	368	*
chr1	58501006	58501306	Adnp_WT_peak_1280	112	*
chr1	58507379	58507679	Adnp_WT_peak_1281	291	*
chr1	58560310	58560610	Adnp_WT_peak_1282	214	*
chr1	58562574	58562874	Adnp_WT_peak_1283	131	*
chr1	58576291	58576591	Adnp_WT_peak_1284	83	*
chr1	58600945	58601245	Adnp_WT_peak_1285	148	*
chr1	58608414	58608714	Adnp_WT_peak_1286	94	*
chr1	58613845	58614145	Adnp_WT_peak_1287	328	*
chr1	58618778	58619078	Adnp_WT_peak_1288	137	*
chr1	58631076	58631376	Adnp_WT_peak_1290	50	*
chr1	58639735	58640035	Adnp_WT_peak_1291	166	*
chr1	58668998	58669298	Adnp_WT_peak_1292	302	*
chr1	58677537	58677837	Adnp_WT_peak_1293	54	*
chr1	58689797	58690097	Adnp_WT_peak_1294	80	*
chr1	58704354	58704654	Adnp_WT_peak_1296	117	*
chr1	58710235	58710535	Adnp_WT_peak_1297	400	*
chr1	58715358	58715658	Adnp_WT_peak_1298	128	*
chr1	58719130	58719430	Adnp_WT_peak_1299	54	*
chr1	58760595	58760895	Adnp_WT_peak_1302	41	*
chr1	58761454	58761754	Adnp_WT_peak_1303	79	*
chr1	58763177	58763477	Adnp_WT_peak_1304	75	*
chr1	58769584	58769884	Adnp_WT_peak_1305	95	*
chr1	58791227	58791527	Adnp_WT_peak_1306	198	*
chr1	58802425	58802725	Adnp_WT_peak_1307	67	*
chr1	58865671	58865971	Adnp_WT_peak_1308	210	*
chr1	58879139	58879439	Adnp_WT_peak_1309	53	*
chr1	58879828	58880128	Adnp_WT_peak_1310	47	*
chr1	58905858	58906158	Adnp_WT_peak_1311	80	*
chr1	59049706	59050006	Adnp_WT_peak_1313	132	*
chr1	59258866	59259166	Adnp_WT_peak_1315	265	*
chr1	59286544	59286844	Adnp_WT_peak_1316	101	*
chr1	59294598	59294898	Adnp_WT_peak_1317	893	*
chr1	59322574	59322874	Adnp_WT_peak_1318	136	*
chr1	59325111	59325411	Adnp_WT_peak_1319	61	*
chr1	59375318	59375618	Adnp_WT_peak_1320	226	*
chr1	59376851	59377151	Adnp_WT_peak_1321	306	*
chr1	59396300	59396600	Adnp_WT_peak_1324	49	*
chr1	59424074	59424374	Adnp_WT_peak_1325	655	*
chr1	59441210	59441510	Adnp_WT_peak_1326	360	*
chr1	59452591	59452891	Adnp_WT_peak_1327	306	*
chr1	59453387	59453687	Adnp_WT_peak_1328	289	*
chr1	59464667	59464967	Adnp_WT_peak_1329	209	*
chr1	59514533	59514833	Adnp_WT_peak_1330	90	*
chr1	59518260	59518560	Adnp_WT_peak_1331	114	*
chr1	59523457	59523757	Adnp_WT_peak_1332	361	*
chr1	59541146	59541446	Adnp_WT_peak_1333	52	*
chr1	59563315	59563615	Adnp_WT_peak_1335	344	*
chr1	59572473	59572773	Adnp_WT_peak_1336	173	*
chr1	59580903	59581203	Adnp_WT_peak_1337	87	*
chr1	59609530	59609830	Adnp_WT_peak_1339	391	*
chr1	59610975	59611275	Adnp_WT_peak_1340	86	*
chr1	59613840	59614140	Adnp_WT_peak_1341	106	*
chr1	59630784	59631084	Adnp_WT_peak_1342	616	*
chr1	59638365	59638665	Adnp_WT_peak_1343	489	*
chr1	59639046	59639346	Adnp_WT_peak_1344	80	*
chr1	59646669	59646969	Adnp_WT_peak_1345	231	*
chr1	59657156	59657456	Adnp_WT_peak_1346	220	*
chr1	59659321	59659621	Adnp_WT_peak_1347	55	*
chr1	59661258	59661558	Adnp_WT_peak_1348	200	*
chr1	59681559	59681859	Adnp_WT_peak_1349	417	*
chr1	59689541	59689841	Adnp_WT_peak_1350	281	*
chr1	59690507	59690807	Adnp_WT_peak_1351	151	*
chr1	59695241	59695541	Adnp_WT_peak_1352	150	*
chr1	59701329	59701629	Adnp_WT_peak_1353	46	*
chr1	59721136	59721436	Adnp_WT_peak_1355	88	*
chr1	59724019	59724319	Adnp_WT_peak_1356	63	*
chr1	59728709	59729009	Adnp_WT_peak_1357	401	*
chr1	59737021	59737321	Adnp_WT_peak_1358	232	*
chr1	59746165	59746465	Adnp_WT_peak_1359	322	*
chr1	59749816	59750116	Adnp_WT_peak_1360	138	*
chr1	59784250	59784550	Adnp_WT_peak_1361	181	*
chr1	59788371	59788671	Adnp_WT_peak_1362	174	*
chr1	59794533	59794833	Adnp_WT_peak_1363	212	*
chr1	59800564	59800864	Adnp_WT_peak_1364	62	*
chr1	59822245	59822545	Adnp_WT_peak_1365	124	*
chr1	59836540	59836840	Adnp_WT_peak_1366	341	*
chr1	59843761	59844061	Adnp_WT_peak_1367	187	*
chr1	59854593	59854893	Adnp_WT_peak_1368	60	*
chr1	59862719	59863019	Adnp_WT_peak_1369	173	*
chr1	59897864	59898164	Adnp_WT_peak_1370	156	*
chr1	59909323	59909623	Adnp_WT_peak_1371	249	*
chr1	59909939	59910239	Adnp_WT_peak_1372	48	*
chr1	59916739	59917039	Adnp_WT_peak_1373	162	*
chr1	59925065	59925365	Adnp_WT_peak_1374	81	*
chr1	59935593	59935893	Adnp_WT_peak_1375	289	*
chr1	59977448	59977748	Adnp_WT_peak_1376	80	*
chr1	59986656	59986956	Adnp_WT_peak_1377	250	*
chr1	60005536	60005836	Adnp_WT_peak_1378	391	*
chr1	60008554	60008854	Adnp_WT_peak_1379	425	*
chr1	60011877	60012177	Adnp_WT_peak_1380	172	*
chr1	60035424	60035724	Adnp_WT_peak_1381	262	*
chr1	60049044	60049344	Adnp_WT_peak_1383	67	*
chr1	60081613	60081913	Adnp_WT_peak_1384	132	*
chr1	60093848	60094148	Adnp_WT_peak_1385	110	*
chr1	60100837	60101137	Adnp_WT_peak_1386	151	*
chr1	60104016	60104316	Adnp_WT_peak_1387	153	*
chr1	60104514	60104814	Adnp_WT_peak_1388	286	*
chr1	60107389	60107689	Adnp_WT_peak_1389	216	*
chr1	60138068	60138368	Adnp_WT_peak_1390	60	*
chr1	60145712	60146012	Adnp_WT_peak_1391	42	*
chr1	60157736	60158036	Adnp_WT_peak_1392	94	*
chr1	60160034	60160334	Adnp_WT_peak_1393	142	*
chr1	60160625	60160925	Adnp_WT_peak_1394	49	*
chr1	60189060	60189360	Adnp_WT_peak_1396	36	*
chr1	60202796	60203096	Adnp_WT_peak_1397	294	*
chr1	60209930	60210230	Adnp_WT_peak_1398	80	*
chr1	60232727	60233027	Adnp_WT_peak_1399	737	*
chr1	60239260	60239560	Adnp_WT_peak_1400	395	*
chr1	60240988	60241288	Adnp_WT_peak_1401	260	*
chr1	60247095	60247395	Adnp_WT_peak_1402	124	*
chr1	60301523	60301823	Adnp_WT_peak_1403	333	*
chr1	60349967	60350267	Adnp_WT_peak_1404	132	*
chr1	60411265	60411565	Adnp_WT_peak_1406	408	*
chr1	60428077	60428377	Adnp_WT_peak_1408	65	*
chr1	60441517	60441817	Adnp_WT_peak_1410	80	*
chr1	60543010	60543310	Adnp_WT_peak_1413	113	*
chr1	60546580	60546880	Adnp_WT_peak_1414	297	*
chr1	60558702	60559002	Adnp_WT_peak_1415	251	*
chr1	60560680	60560980	Adnp_WT_peak_1416	47	*
chr1	60585594	60585894	Adnp_WT_peak_1417	73	*
chr1	60703661	60703961	Adnp_WT_peak_1418	165	*
chr1	60890497	60890797	Adnp_WT_peak_1419	54	*
chr1	61125195	61125495	Adnp_WT_peak_1420	181	*
chr1	61169897	61170197	Adnp_WT_peak_1421	87	*
chr1	61345716	61346016	Adnp_WT_peak_1422	80	*
chr1	61368506	61368806	Adnp_WT_peak_1423	47	*
chr1	61371136	61371436	Adnp_WT_peak_1424	80	*
chr1	61525012	61525312	Adnp_WT_peak_1425	73	*
chr1	62378451	62378751	Adnp_WT_peak_1426	80	*
chr1	62384577	62384877	Adnp_WT_peak_1427	124	*
chr1	62423333	62423633	Adnp_WT_peak_1428	80	*
chr1	62426089	62426389	Adnp_WT_peak_1429	66	*
chr1	62701133	62701433	Adnp_WT_peak_1433	167	*
chr1	62722607	62722907	Adnp_WT_peak_1435	306	*
chr1	62738311	62738611	Adnp_WT_peak_1436	315	*
chr1	62779413	62779713	Adnp_WT_peak_1437	123	*
chr1	62782949	62783249	Adnp_WT_peak_1438	85	*
chr1	62833955	62834255	Adnp_WT_peak_1440	60	*
chr1	62842433	62842733	Adnp_WT_peak_1441	36	*
chr1	62851665	62851965	Adnp_WT_peak_1442	94	*
chr1	62886649	62886949	Adnp_WT_peak_1443	60	*
chr1	62924516	62924816	Adnp_WT_peak_1444	54	*
chr1	62974709	62975009	Adnp_WT_peak_1445	209	*
chr1	63037380	63037680	Adnp_WT_peak_1446	666	*
chr1	63080825	63081125	Adnp_WT_peak_1447	218	*
chr1	63088628	63088928	Adnp_WT_peak_1448	190	*
chr1	63090756	63091056	Adnp_WT_peak_1449	130	*
chr1	63100819	63101119	Adnp_WT_peak_1450	101	*
chr1	63110882	63111182	Adnp_WT_peak_1452	97	*
chr1	63116128	63116428	Adnp_WT_peak_1453	193	*
chr1	63117410	63117710	Adnp_WT_peak_1454	36	*
chr1	63121206	63121506	Adnp_WT_peak_1455	180	*
chr1	63138377	63138677	Adnp_WT_peak_1456	47	*
chr1	63142779	63143079	Adnp_WT_peak_1457	207	*
chr1	63158219	63158519	Adnp_WT_peak_1458	66	*
chr1	63160322	63160622	Adnp_WT_peak_1459	101	*
chr1	63167937	63168237	Adnp_WT_peak_1460	60	*
chr1	63173355	63173655	Adnp_WT_peak_1461	159	*
chr1	63180599	63180899	Adnp_WT_peak_1462	299	*
chr1	63184253	63184553	Adnp_WT_peak_1463	38	*
chr1	63192006	63192306	Adnp_WT_peak_1464	180	*
chr1	63197855	63198155	Adnp_WT_peak_1465	57	*
chr1	63212909	63213209	Adnp_WT_peak_1466	262	*
chr1	63219363	63219663	Adnp_WT_peak_1467	751	*
chr1	63242303	63242603	Adnp_WT_peak_1469	177	*
chr1	63285451	63285751	Adnp_WT_peak_1470	36	*
chr1	63301119	63301419	Adnp_WT_peak_1471	80	*
chr1	63322682	63322982	Adnp_WT_peak_1472	131	*
chr1	63323686	63323986	Adnp_WT_peak_1473	58	*
chr1	63392607	63392907	Adnp_WT_peak_1474	83	*
chr1	63393251	63393551	Adnp_WT_peak_1475	53	*
chr1	63442352	63442652	Adnp_WT_peak_1477	166	*
chr1	63609735	63610035	Adnp_WT_peak_1478	365	*
chr1	63685964	63686264	Adnp_WT_peak_1479	274	*
chr1	63881941	63882241	Adnp_WT_peak_1480	140	*
chr1	64121070	64121370	Adnp_WT_peak_1482	287	*
chr1	64259654	64259954	Adnp_WT_peak_1484	60	*
chr1	64303762	64304062	Adnp_WT_peak_1485	91	*
chr1	64418583	64418883	Adnp_WT_peak_1486	389	*
chr1	64461577	64461877	Adnp_WT_peak_1487	191	*
chr1	64545848	64546148	Adnp_WT_peak_1488	52	*
chr1	64557653	64557953	Adnp_WT_peak_1489	87	*
chr1	64578128	64578428	Adnp_WT_peak_1490	132	*
chr1	64612066	64612366	Adnp_WT_peak_1491	140	*
chr1	64628068	64628368	Adnp_WT_peak_1493	439	*
chr1	64631202	64631502	Adnp_WT_peak_1494	118	*
chr1	64636501	64636801	Adnp_WT_peak_1495	101	*
chr1	64952754	64953054	Adnp_WT_peak_1498	88	*
chr1	64958226	64958526	Adnp_WT_peak_1499	236	*
chr1	64967539	64967839	Adnp_WT_peak_1500	54	*
chr1	64980164	64980464	Adnp_WT_peak_1501	96	*
chr1	65007177	65007477	Adnp_WT_peak_1503	48	*
chr1	65036221	65036521	Adnp_WT_peak_1505	476	*
chr1	65066402	65066702	Adnp_WT_peak_1507	51	*
chr1	65104021	65104321	Adnp_WT_peak_1509	118	*
chr1	65114259	65114559	Adnp_WT_peak_1510	89	*
chr1	65166710	65167010	Adnp_WT_peak_1512	132	*
chr1	65178247	65178547	Adnp_WT_peak_1513	220	*
chr1	65305108	65305408	Adnp_WT_peak_1514	344	*
chr1	65330011	65330311	Adnp_WT_peak_1515	94	*
chr1	65406319	65406619	Adnp_WT_peak_1516	496	*
chr1	65478402	65478702	Adnp_WT_peak_1517	218	*
chr1	65942053	65942353	Adnp_WT_peak_1518	314	*
chr1	66634310	66634610	Adnp_WT_peak_1519	165	*
chr1	66670256	66670556	Adnp_WT_peak_1520	101	*
chr1	66699664	66699964	Adnp_WT_peak_1521	69	*
chr1	66733075	66733375	Adnp_WT_peak_1522	54	*
chr1	66752218	66752518	Adnp_WT_peak_1524	156	*
chr1	66823549	66823849	Adnp_WT_peak_1526	87	*
chr1	67202009	67202309	Adnp_WT_peak_1529	956	*
chr1	67861092	67861392	Adnp_WT_peak_1531	60	*
chr1	68945377	68945677	Adnp_WT_peak_1532	60	*
chr1	69101707	69102007	Adnp_WT_peak_1533	209	*
chr1	69239414	69239714	Adnp_WT_peak_1534	87	*
chr1	69376978	69377278	Adnp_WT_peak_1535	31	*
chr1	69377398	69377698	Adnp_WT_peak_1536	73	*
chr1	69393046	69393346	Adnp_WT_peak_1537	148	*
chr1	69736610	69736910	Adnp_WT_peak_1539	375	*
chr1	69757734	69758034	Adnp_WT_peak_1540	87	*
chr1	69867383	69867683	Adnp_WT_peak_1541	94	*
chr1	70314998	70315298	Adnp_WT_peak_1542	47	*
chr1	70489553	70489853	Adnp_WT_peak_1544	73	*
chr1	71019464	71019764	Adnp_WT_peak_1545	59	*
chr1	71046846	71047146	Adnp_WT_peak_1547	606	*
chr1	71103793	71104093	Adnp_WT_peak_1548	29	*
chr1	71188817	71189117	Adnp_WT_peak_1550	227	*
chr1	71210098	71210398	Adnp_WT_peak_1551	60	*
chr1	71241474	71241774	Adnp_WT_peak_1552	70	*
chr1	71470887	71471187	Adnp_WT_peak_1554	705	*
chr1	71480243	71480543	Adnp_WT_peak_1555	120	*
chr1	71541891	71542191	Adnp_WT_peak_1557	94	*
chr1	71556247	71556547	Adnp_WT_peak_1558	75	*
chr1	71578215	71578515	Adnp_WT_peak_1559	95	*
chr1	71635424	71635724	Adnp_WT_peak_1560	80	*
chr1	71644491	71644791	Adnp_WT_peak_1561	234	*
chr1	71655417	71655717	Adnp_WT_peak_1562	60	*
chr1	71658819	71659119	Adnp_WT_peak_1563	92	*
chr1	71663078	71663378	Adnp_WT_peak_1565	137	*
chr1	71672248	71672548	Adnp_WT_peak_1566	86	*
chr1	71675603	71675903	Adnp_WT_peak_1567	40	*
chr1	71705539	71705839	Adnp_WT_peak_1568	42	*
chr1	71713402	71713702	Adnp_WT_peak_1569	73	*
chr1	71769226	71769526	Adnp_WT_peak_1570	94	*
chr1	71778347	71778647	Adnp_WT_peak_1571	125	*
chr1	71779733	71780033	Adnp_WT_peak_1572	139	*
chr1	71805152	71805452	Adnp_WT_peak_1573	42	*
chr1	71812292	71812592	Adnp_WT_peak_1574	47	*
chr1	72122332	72122632	Adnp_WT_peak_1575	224	*
chr1	72125214	72125514	Adnp_WT_peak_1576	168	*
chr1	72132068	72132368	Adnp_WT_peak_1577	80	*
chr1	72141486	72141786	Adnp_WT_peak_1578	949	*
chr1	72154553	72154853	Adnp_WT_peak_1579	424	*
chr1	72166987	72167287	Adnp_WT_peak_1580	185	*
chr1	72169470	72169770	Adnp_WT_peak_1581	122	*
chr1	72183937	72184237	Adnp_WT_peak_1582	553	*
chr1	72190740	72191040	Adnp_WT_peak_1583	118	*
chr1	72199978	72200278	Adnp_WT_peak_1584	72	*
chr1	72209894	72210194	Adnp_WT_peak_1585	373	*
chr1	72222645	72222945	Adnp_WT_peak_1586	167	*
chr1	72226326	72226626	Adnp_WT_peak_1587	773	*
chr1	72232413	72232713	Adnp_WT_peak_1588	267	*
chr1	72237032	72237332	Adnp_WT_peak_1589	201	*
chr1	72239096	72239396	Adnp_WT_peak_1590	154	*
chr1	72244227	72244527	Adnp_WT_peak_1591	665	*
chr1	72252354	72252654	Adnp_WT_peak_1592	397	*
chr1	72255044	72255344	Adnp_WT_peak_1593	594	*
chr1	72261269	72261569	Adnp_WT_peak_1594	73	*
chr1	72289148	72289448	Adnp_WT_peak_1595	132	*
chr1	72306606	72306906	Adnp_WT_peak_1596	624	*
chr1	72374488	72374788	Adnp_WT_peak_1598	215	*
chr1	72378050	72378350	Adnp_WT_peak_1599	61	*
chr1	72380616	72380916	Adnp_WT_peak_1600	776	*
chr1	72425955	72426255	Adnp_WT_peak_1601	88	*
chr1	72427215	72427515	Adnp_WT_peak_1602	59	*
chr1	72537008	72537308	Adnp_WT_peak_1604	80	*
chr1	72548819	72549119	Adnp_WT_peak_1605	87	*
chr1	72565482	72565782	Adnp_WT_peak_1607	103	*
chr1	72578758	72579058	Adnp_WT_peak_1608	119	*
chr1	72640660	72640960	Adnp_WT_peak_1609	31	*
chr1	72649942	72650242	Adnp_WT_peak_1610	110	*
chr1	72704231	72704531	Adnp_WT_peak_1612	215	*
chr1	72710722	72711022	Adnp_WT_peak_1613	657	*
chr1	72721903	72722203	Adnp_WT_peak_1614	260	*
chr1	72723562	72723862	Adnp_WT_peak_1615	68	*
chr1	72726869	72727169	Adnp_WT_peak_1616	72	*
chr1	72727300	72727600	Adnp_WT_peak_1617	75	*
chr1	72732688	72732988	Adnp_WT_peak_1618	1687	*
chr1	72739928	72740228	Adnp_WT_peak_1619	269	*
chr1	72741728	72742028	Adnp_WT_peak_1620	126	*
chr1	72786903	72787203	Adnp_WT_peak_1621	62	*
chr1	72793838	72794138	Adnp_WT_peak_1622	78	*
chr1	72797915	72798215	Adnp_WT_peak_1623	164	*
chr1	72810896	72811196	Adnp_WT_peak_1624	60	*
chr1	72812003	72812303	Adnp_WT_peak_1625	51	*
chr1	72812956	72813256	Adnp_WT_peak_1626	83	*
chr1	72819949	72820249	Adnp_WT_peak_1627	69	*
chr1	72821665	72821965	Adnp_WT_peak_1628	87	*
chr1	72828122	72828422	Adnp_WT_peak_1629	136	*
chr1	72831476	72831776	Adnp_WT_peak_1630	264	*
chr1	72838690	72838990	Adnp_WT_peak_1631	47	*
chr1	72845851	72846151	Adnp_WT_peak_1632	118	*
chr1	72863065	72863365	Adnp_WT_peak_1633	87	*
chr1	72944855	72945155	Adnp_WT_peak_1635	116	*
chr1	72960908	72961208	Adnp_WT_peak_1636	72	*
chr1	73023670	73023970	Adnp_WT_peak_1637	182	*
chr1	73458383	73458683	Adnp_WT_peak_1638	101	*
chr1	73850954	73851254	Adnp_WT_peak_1640	218	*
chr1	73883744	73884044	Adnp_WT_peak_1642	206	*
chr1	73909509	73909809	Adnp_WT_peak_1643	101	*
chr1	73971249	73971549	Adnp_WT_peak_1644	109	*
chr1	74010718	74011018	Adnp_WT_peak_1645	66	*
chr1	74027000	74027300	Adnp_WT_peak_1646	94	*
chr1	74037631	74037931	Adnp_WT_peak_1647	80	*
chr1	74095574	74095874	Adnp_WT_peak_1649	318	*
chr1	74179403	74179703	Adnp_WT_peak_1653	57	*
chr1	74196006	74196306	Adnp_WT_peak_1654	52	*
chr1	74203510	74203810	Adnp_WT_peak_1655	52	*
chr1	74210150	74210450	Adnp_WT_peak_1656	365	*
chr1	74221241	74221541	Adnp_WT_peak_1657	66	*
chr1	74241660	74241960	Adnp_WT_peak_1658	91	*
chr1	74252749	74253049	Adnp_WT_peak_1659	154	*
chr1	74269028	74269328	Adnp_WT_peak_1660	148	*
chr1	74307374	74307674	Adnp_WT_peak_1662	60	*
chr1	74310356	74310656	Adnp_WT_peak_1663	106	*
chr1	74311400	74311700	Adnp_WT_peak_1664	78	*
chr1	74326876	74327176	Adnp_WT_peak_1665	371	*
chr1	74341253	74341553	Adnp_WT_peak_1666	73	*
chr1	74360786	74361086	Adnp_WT_peak_1668	303	*
chr1	74369630	74369930	Adnp_WT_peak_1669	33	*
chr1	74377724	74378024	Adnp_WT_peak_1670	842	*
chr1	74385762	74386062	Adnp_WT_peak_1671	57	*
chr1	74386629	74386929	Adnp_WT_peak_1672	54	*
chr1	74390604	74390904	Adnp_WT_peak_1673	52	*
chr1	74391167	74391467	Adnp_WT_peak_1674	98	*
chr1	74398204	74398504	Adnp_WT_peak_1675	399	*
chr1	74433908	74434208	Adnp_WT_peak_1678	42	*
chr1	74456387	74456687	Adnp_WT_peak_1680	206	*
chr1	74464183	74464483	Adnp_WT_peak_1681	66	*
chr1	74500770	74501070	Adnp_WT_peak_1682	421	*
chr1	74507858	74508158	Adnp_WT_peak_1683	63	*
chr1	74534158	74534458	Adnp_WT_peak_1684	44	*
chr1	74540262	74540562	Adnp_WT_peak_1685	142	*
chr1	74547024	74547324	Adnp_WT_peak_1686	73	*
chr1	74556205	74556505	Adnp_WT_peak_1687	230	*
chr1	74556784	74557084	Adnp_WT_peak_1688	59	*
chr1	74604123	74604423	Adnp_WT_peak_1690	94	*
chr1	74661155	74661455	Adnp_WT_peak_1691	145	*
chr1	74671436	74671736	Adnp_WT_peak_1692	51	*
chr1	74674626	74674926	Adnp_WT_peak_1693	158	*
chr1	74682393	74682693	Adnp_WT_peak_1694	94	*
chr1	74724315	74724615	Adnp_WT_peak_1695	142	*
chr1	74727538	74727838	Adnp_WT_peak_1696	318	*
chr1	74748850	74749150	Adnp_WT_peak_1698	87	*
chr1	74756641	74756941	Adnp_WT_peak_1699	388	*
chr1	74784512	74784812	Adnp_WT_peak_1701	165	*
chr1	74802910	74803210	Adnp_WT_peak_1702	87	*
chr1	74809021	74809321	Adnp_WT_peak_1704	115	*
chr1	74814114	74814414	Adnp_WT_peak_1705	174	*
chr1	74816132	74816432	Adnp_WT_peak_1706	234	*
chr1	74823630	74823930	Adnp_WT_peak_1707	62	*
chr1	74827893	74828193	Adnp_WT_peak_1708	63	*
chr1	74858101	74858401	Adnp_WT_peak_1710	169	*
chr1	74866364	74866664	Adnp_WT_peak_1711	265	*
chr1	74873485	74873785	Adnp_WT_peak_1712	173	*
chr1	74911764	74912064	Adnp_WT_peak_1713	54	*
chr1	74980553	74980853	Adnp_WT_peak_1714	109	*
chr1	75021247	75021547	Adnp_WT_peak_1715	203	*
chr1	75025380	75025680	Adnp_WT_peak_1716	43	*
chr1	75026888	75027188	Adnp_WT_peak_1717	161	*
chr1	75122422	75122722	Adnp_WT_peak_1719	303	*
chr1	75123148	75123448	Adnp_WT_peak_1720	63	*
chr1	75124491	75124791	Adnp_WT_peak_1721	77	*
chr1	75130067	75130367	Adnp_WT_peak_1722	32	*
chr1	75156513	75156813	Adnp_WT_peak_1724	345	*
chr1	75161030	75161330	Adnp_WT_peak_1725	217	*
chr1	75163626	75163926	Adnp_WT_peak_1726	118	*
chr1	75182243	75182543	Adnp_WT_peak_1727	470	*
chr1	75222667	75222967	Adnp_WT_peak_1728	425	*
chr1	75232630	75232930	Adnp_WT_peak_1729	275	*
chr1	75240474	75240774	Adnp_WT_peak_1730	87	*
chr1	75253044	75253344	Adnp_WT_peak_1731	391	*
chr1	75254340	75254640	Adnp_WT_peak_1732	149	*
chr1	75294859	75295159	Adnp_WT_peak_1735	137	*
chr1	75298228	75298528	Adnp_WT_peak_1736	186	*
chr1	75305390	75305690	Adnp_WT_peak_1737	54	*
chr1	75316436	75316736	Adnp_WT_peak_1738	109	*
chr1	75324111	75324411	Adnp_WT_peak_1739	390	*
chr1	75327581	75327881	Adnp_WT_peak_1740	1376	*
chr1	75390419	75390719	Adnp_WT_peak_1741	124	*
chr1	75412200	75412500	Adnp_WT_peak_1742	94	*
chr1	75413826	75414126	Adnp_WT_peak_1743	202	*
chr1	75425819	75426119	Adnp_WT_peak_1744	250	*
chr1	75428651	75428951	Adnp_WT_peak_1745	113	*
chr1	75435116	75435416	Adnp_WT_peak_1746	156	*
chr1	75456778	75457078	Adnp_WT_peak_1748	98	*
chr1	75459695	75459995	Adnp_WT_peak_1749	105	*
chr1	75477200	75477500	Adnp_WT_peak_1750	343	*
chr1	75494371	75494671	Adnp_WT_peak_1751	101	*
chr1	75512103	75512403	Adnp_WT_peak_1752	48	*
chr1	75514629	75514929	Adnp_WT_peak_1753	103	*
chr1	75559553	75559853	Adnp_WT_peak_1755	203	*
chr1	75566616	75566916	Adnp_WT_peak_1756	168	*
chr1	75578563	75578863	Adnp_WT_peak_1757	218	*
chr1	75602728	75603028	Adnp_WT_peak_1760	80	*
chr1	75611809	75612109	Adnp_WT_peak_1761	53	*
chr1	75642728	75643028	Adnp_WT_peak_1762	109	*
chr1	75653722	75654022	Adnp_WT_peak_1763	101	*
chr1	75665974	75666274	Adnp_WT_peak_1764	49	*
chr1	75675476	75675776	Adnp_WT_peak_1765	54	*
chr1	75682020	75682320	Adnp_WT_peak_1766	979	*
chr1	75690452	75690752	Adnp_WT_peak_1767	116	*
chr1	75741760	75742060	Adnp_WT_peak_1769	93	*
chr1	75783953	75784253	Adnp_WT_peak_1770	66	*
chr1	75816496	75816796	Adnp_WT_peak_1771	101	*
chr1	75925819	75926119	Adnp_WT_peak_1772	132	*
chr1	76039932	76040232	Adnp_WT_peak_1774	78	*
chr1	76171116	76171416	Adnp_WT_peak_1775	304	*
chr1	77033005	77033305	Adnp_WT_peak_1778	47	*
chr1	77198404	77198704	Adnp_WT_peak_1779	797	*
chr1	77435716	77436016	Adnp_WT_peak_1780	85	*
chr1	77451756	77452056	Adnp_WT_peak_1782	179	*
chr1	77517566	77517866	Adnp_WT_peak_1783	62	*
chr1	77519383	77519683	Adnp_WT_peak_1784	76	*
chr1	77805203	77805503	Adnp_WT_peak_1787	173	*
chr1	78008780	78009080	Adnp_WT_peak_1788	156	*
chr1	78177733	78178033	Adnp_WT_peak_1789	60	*
chr1	78267596	78267896	Adnp_WT_peak_1791	246	*
chr1	78304543	78304843	Adnp_WT_peak_1792	60	*
chr1	78419634	78419934	Adnp_WT_peak_1793	60	*
chr1	78476544	78476844	Adnp_WT_peak_1794	36	*
chr1	78525316	78525616	Adnp_WT_peak_1797	198	*
chr1	78531740	78532040	Adnp_WT_peak_1798	223	*
chr1	78557439	78557739	Adnp_WT_peak_1799	927	*
chr1	78583491	78583791	Adnp_WT_peak_1801	376	*
chr1	78615618	78615918	Adnp_WT_peak_1803	118	*
chr1	78629758	78630058	Adnp_WT_peak_1805	362	*
chr1	78633337	78633637	Adnp_WT_peak_1806	665	*
chr1	78655291	78655591	Adnp_WT_peak_1807	180	*
chr1	78657032	78657332	Adnp_WT_peak_1808	142	*
chr1	78682972	78683272	Adnp_WT_peak_1809	42	*
chr1	78740192	78740492	Adnp_WT_peak_1810	87	*
chr1	79380695	79380995	Adnp_WT_peak_1811	47	*
chr1	79439893	79440193	Adnp_WT_peak_1812	80	*
chr1	79537334	79537634	Adnp_WT_peak_1813	165	*
chr1	79603863	79604163	Adnp_WT_peak_1814	344	*
chr1	79611219	79611519	Adnp_WT_peak_1815	109	*
chr1	79614520	79614820	Adnp_WT_peak_1816	61	*
chr1	79656849	79657149	Adnp_WT_peak_1817	47	*
chr1	79695961	79696261	Adnp_WT_peak_1818	60	*
chr1	79699076	79699376	Adnp_WT_peak_1819	101	*
chr1	79745503	79745803	Adnp_WT_peak_1820	47	*
chr1	79775932	79776232	Adnp_WT_peak_1821	124	*
chr1	79778711	79779011	Adnp_WT_peak_1822	221	*
chr1	80143624	80143924	Adnp_WT_peak_1823	104	*
chr1	80146362	80146662	Adnp_WT_peak_1824	69	*
chr1	80150869	80151169	Adnp_WT_peak_1825	58	*
chr1	80255917	80256217	Adnp_WT_peak_1827	60	*
chr1	80261329	80261629	Adnp_WT_peak_1828	47	*
chr1	80299574	80299874	Adnp_WT_peak_1829	87	*
chr1	80316718	80317018	Adnp_WT_peak_1830	114	*
chr1	80331591	80331891	Adnp_WT_peak_1831	109	*
chr1	80522229	80522529	Adnp_WT_peak_1833	94	*
chr1	80632702	80633002	Adnp_WT_peak_1834	80	*
chr1	80639515	80639815	Adnp_WT_peak_1835	54	*
chr1	81313049	81313349	Adnp_WT_peak_1836	255	*
chr1	81513613	81513913	Adnp_WT_peak_1837	109	*
chr1	81903450	81903750	Adnp_WT_peak_1838	140	*
chr1	82476319	82476619	Adnp_WT_peak_1839	87	*
chr1	82723913	82724213	Adnp_WT_peak_1841	345	*
chr1	82773205	82773505	Adnp_WT_peak_1844	67	*
chr1	82789329	82789629	Adnp_WT_peak_1845	55	*
chr1	82795038	82795338	Adnp_WT_peak_1846	162	*
chr1	82818459	82818759	Adnp_WT_peak_1847	34	*
chr1	82823113	82823413	Adnp_WT_peak_1848	53	*
chr1	82841402	82841702	Adnp_WT_peak_1849	65	*
chr1	82847575	82847875	Adnp_WT_peak_1850	188	*
chr1	82867118	82867418	Adnp_WT_peak_1852	42	*
chr1	82922539	82922839	Adnp_WT_peak_1853	65	*
chr1	82933292	82933592	Adnp_WT_peak_1854	94	*
chr1	82939951	82940251	Adnp_WT_peak_1855	111	*
chr1	82941008	82941308	Adnp_WT_peak_1856	83	*
chr1	82949554	82949854	Adnp_WT_peak_1857	180	*
chr1	82960014	82960314	Adnp_WT_peak_1858	182	*
chr1	82985439	82985739	Adnp_WT_peak_1859	80	*
chr1	83000336	83000636	Adnp_WT_peak_1860	148	*
chr1	83024017	83024317	Adnp_WT_peak_1862	105	*
chr1	83045173	83045473	Adnp_WT_peak_1863	131	*
chr1	83166724	83167024	Adnp_WT_peak_1865	101	*
chr1	83517528	83517828	Adnp_WT_peak_1866	659	*
chr1	83660184	83660484	Adnp_WT_peak_1867	140	*
chr1	83711893	83712193	Adnp_WT_peak_1868	246	*
chr1	84262383	84262683	Adnp_WT_peak_1870	80	*
chr1	84272381	84272681	Adnp_WT_peak_1871	182	*
chr1	84277880	84278180	Adnp_WT_peak_1872	458	*
chr1	84470325	84470625	Adnp_WT_peak_1875	514	*
chr1	84676140	84676440	Adnp_WT_peak_1877	148	*
chr1	84684977	84685277	Adnp_WT_peak_1878	80	*
chr1	84689239	84689539	Adnp_WT_peak_1879	209	*
chr1	84692952	84693252	Adnp_WT_peak_1880	82	*
chr1	84696227	84696527	Adnp_WT_peak_1881	84	*
chr1	84710733	84711033	Adnp_WT_peak_1883	66	*
chr1	84717776	84718076	Adnp_WT_peak_1884	164	*
chr1	84732597	84732897	Adnp_WT_peak_1885	87	*
chr1	84741427	84741727	Adnp_WT_peak_1886	576	*
chr1	84764840	84765140	Adnp_WT_peak_1887	95	*
chr1	84766484	84766784	Adnp_WT_peak_1888	62	*
chr1	84797788	84798088	Adnp_WT_peak_1889	50	*
chr1	84817084	84817384	Adnp_WT_peak_1890	464	*
chr1	84827863	84828163	Adnp_WT_peak_1891	60	*
chr1	84828264	84828564	Adnp_WT_peak_1892	28	*
chr1	84831767	84832067	Adnp_WT_peak_1893	105	*
chr1	84841870	84842170	Adnp_WT_peak_1894	434	*
chr1	84847402	84847702	Adnp_WT_peak_1895	92	*
chr1	84856927	84857227	Adnp_WT_peak_1896	100	*
chr1	84858972	84859272	Adnp_WT_peak_1897	163	*
chr1	84859863	84860163	Adnp_WT_peak_1898	94	*
chr1	84865152	84865452	Adnp_WT_peak_1899	176	*
chr1	84866025	84866325	Adnp_WT_peak_1900	111	*
chr1	84866773	84867073	Adnp_WT_peak_1901	40	*
chr1	84879872	84880172	Adnp_WT_peak_1902	386	*
chr1	84881199	84881499	Adnp_WT_peak_1903	150	*
chr1	84885164	84885464	Adnp_WT_peak_1904	151	*
chr1	84885887	84886187	Adnp_WT_peak_1905	714	*
chr1	84886766	84887066	Adnp_WT_peak_1906	99	*
chr1	84890973	84891273	Adnp_WT_peak_1907	48	*
chr1	84905415	84905715	Adnp_WT_peak_1908	60	*
chr1	84912943	84913243	Adnp_WT_peak_1909	49	*
chr1	84913612	84913912	Adnp_WT_peak_1910	38	*
chr1	84916722	84917022	Adnp_WT_peak_1911	118	*
chr1	84928356	84928656	Adnp_WT_peak_1912	66	*
chr1	84933684	84933984	Adnp_WT_peak_1913	471	*
chr1	84950923	84951223	Adnp_WT_peak_1914	365	*
chr1	85133568	85133868	Adnp_WT_peak_1915	36	*
chr1	85221729	85222029	Adnp_WT_peak_1916	36	*
chr1	85560543	85560843	Adnp_WT_peak_1917	60	*
chr1	85575299	85575599	Adnp_WT_peak_1918	173	*
chr1	85725840	85726140	Adnp_WT_peak_1919	101	*
chr1	85738208	85738508	Adnp_WT_peak_1920	352	*
chr1	85756997	85757297	Adnp_WT_peak_1922	150	*
chr1	85782473	85782773	Adnp_WT_peak_1923	116	*
chr1	85801646	85801946	Adnp_WT_peak_1925	278	*
chr1	85808072	85808372	Adnp_WT_peak_1926	235	*
chr1	85853365	85853665	Adnp_WT_peak_1927	221	*
chr1	85875496	85875796	Adnp_WT_peak_1928	46	*
chr1	85881264	85881564	Adnp_WT_peak_1929	83	*
chr1	85895533	85895833	Adnp_WT_peak_1932	47	*
chr1	85978881	85979181	Adnp_WT_peak_1933	60	*
chr1	86007894	86008194	Adnp_WT_peak_1935	133	*
chr1	86011665	86011965	Adnp_WT_peak_1936	79	*
chr1	86062071	86062371	Adnp_WT_peak_1939	142	*
chr1	86067261	86067561	Adnp_WT_peak_1940	86	*
chr1	86093823	86094123	Adnp_WT_peak_1941	124	*
chr1	86097893	86098193	Adnp_WT_peak_1942	341	*
chr1	86104754	86105054	Adnp_WT_peak_1943	47	*
chr1	86123293	86123593	Adnp_WT_peak_1944	78	*
chr1	86131968	86132268	Adnp_WT_peak_1945	315	*
chr1	86149877	86150177	Adnp_WT_peak_1946	241	*
chr1	86152691	86152991	Adnp_WT_peak_1947	141	*
chr1	86169098	86169398	Adnp_WT_peak_1948	114	*
chr1	86170806	86171106	Adnp_WT_peak_1949	252	*
chr1	86178898	86179198	Adnp_WT_peak_1950	778	*
chr1	86184561	86184861	Adnp_WT_peak_1951	118	*
chr1	86203990	86204290	Adnp_WT_peak_1952	182	*
chr1	86228999	86229299	Adnp_WT_peak_1953	81	*
chr1	86230537	86230837	Adnp_WT_peak_1954	109	*
chr1	86250788	86251088	Adnp_WT_peak_1955	54	*
chr1	86259743	86260043	Adnp_WT_peak_1956	42	*
chr1	86293638	86293938	Adnp_WT_peak_1959	173	*
chr1	86309846	86310146	Adnp_WT_peak_1960	123	*
chr1	86311377	86311677	Adnp_WT_peak_1961	81	*
chr1	86313648	86313948	Adnp_WT_peak_1962	51	*
chr1	86322857	86323157	Adnp_WT_peak_1963	66	*
chr1	86333915	86334215	Adnp_WT_peak_1964	241	*
chr1	86348655	86348955	Adnp_WT_peak_1965	152	*
chr1	86355169	86355469	Adnp_WT_peak_1966	37	*
chr1	86370932	86371232	Adnp_WT_peak_1967	376	*
chr1	86381072	86381372	Adnp_WT_peak_1969	536	*
chr1	86392950	86393250	Adnp_WT_peak_1970	315	*
chr1	86396001	86396301	Adnp_WT_peak_1971	319	*
chr1	86401419	86401719	Adnp_WT_peak_1972	124	*
chr1	86404809	86405109	Adnp_WT_peak_1973	1840	*
chr1	86415877	86416177	Adnp_WT_peak_1974	297	*
chr1	86421890	86422190	Adnp_WT_peak_1975	270	*
chr1	86430064	86430364	Adnp_WT_peak_1976	82	*
chr1	86431772	86432072	Adnp_WT_peak_1977	156	*
chr1	86440565	86440865	Adnp_WT_peak_1978	82	*
chr1	86444582	86444882	Adnp_WT_peak_1979	32	*
chr1	86456047	86456347	Adnp_WT_peak_1980	246	*
chr1	86456698	86456998	Adnp_WT_peak_1981	143	*
chr1	86467028	86467328	Adnp_WT_peak_1982	103	*
chr1	86467699	86467999	Adnp_WT_peak_1983	90	*
chr1	86471633	86471933	Adnp_WT_peak_1984	161	*
chr1	86475479	86475779	Adnp_WT_peak_1985	147	*
chr1	86478085	86478385	Adnp_WT_peak_1986	66	*
chr1	86478768	86479068	Adnp_WT_peak_1987	188	*
chr1	86486594	86486894	Adnp_WT_peak_1988	175	*
chr1	86489498	86489798	Adnp_WT_peak_1989	62	*
chr1	86501036	86501336	Adnp_WT_peak_1990	181	*
chr1	86510214	86510514	Adnp_WT_peak_1992	583	*
chr1	86528279	86528579	Adnp_WT_peak_1994	61	*
chr1	86533924	86534224	Adnp_WT_peak_1995	811	*
chr1	86536867	86537167	Adnp_WT_peak_1996	126	*
chr1	86539755	86540055	Adnp_WT_peak_1997	423	*
chr1	86568948	86569248	Adnp_WT_peak_1999	47	*
chr1	86573376	86573676	Adnp_WT_peak_2000	135	*
chr1	86577923	86578223	Adnp_WT_peak_2001	128	*
chr1	86585677	86585977	Adnp_WT_peak_2002	199	*
chr1	86586311	86586611	Adnp_WT_peak_2003	53	*
chr1	86612050	86612350	Adnp_WT_peak_2004	859	*
chr1	86615757	86616057	Adnp_WT_peak_2005	117	*
chr1	86699850	86700150	Adnp_WT_peak_2006	54	*
chr1	86730904	86731204	Adnp_WT_peak_2007	80	*
chr1	86774855	86775155	Adnp_WT_peak_2009	101	*
chr1	87012320	87012620	Adnp_WT_peak_2010	42	*
chr1	87054670	87054970	Adnp_WT_peak_2011	173	*
chr1	87060900	87061200	Adnp_WT_peak_2012	165	*
chr1	87070765	87071065	Adnp_WT_peak_2013	153	*
chr1	87074229	87074529	Adnp_WT_peak_2014	54	*
chr1	87091477	87091777	Adnp_WT_peak_2015	40	*
chr1	87098590	87098890	Adnp_WT_peak_2016	187	*
chr1	87130792	87131092	Adnp_WT_peak_2018	60	*
chr1	87175256	87175556	Adnp_WT_peak_2020	123	*
chr1	87187105	87187405	Adnp_WT_peak_2022	83	*
chr1	87191697	87191997	Adnp_WT_peak_2023	121	*
chr1	87200288	87200588	Adnp_WT_peak_2024	274	*
chr1	87241719	87242019	Adnp_WT_peak_2025	128	*
chr1	87245858	87246158	Adnp_WT_peak_2026	220	*
chr1	87258842	87259142	Adnp_WT_peak_2028	73	*
chr1	87266573	87266873	Adnp_WT_peak_2029	80	*
chr1	87282393	87282693	Adnp_WT_peak_2030	1001	*
chr1	87303408	87303708	Adnp_WT_peak_2031	384	*
chr1	87310841	87311141	Adnp_WT_peak_2032	115	*
chr1	87313739	87314039	Adnp_WT_peak_2033	144	*
chr1	87314275	87314575	Adnp_WT_peak_2034	65	*
chr1	87320914	87321214	Adnp_WT_peak_2035	32	*
chr1	87338118	87338418	Adnp_WT_peak_2036	52	*
chr1	87342255	87342555	Adnp_WT_peak_2037	152	*
chr1	87343621	87343921	Adnp_WT_peak_2038	396	*
chr1	87353096	87353396	Adnp_WT_peak_2039	54	*
chr1	87374703	87375003	Adnp_WT_peak_2040	274	*
chr1	87382084	87382384	Adnp_WT_peak_2041	66	*
chr1	87399443	87399743	Adnp_WT_peak_2042	368	*
chr1	87525208	87525508	Adnp_WT_peak_2043	128	*
chr1	87608474	87608774	Adnp_WT_peak_2046	109	*
chr1	87663977	87664277	Adnp_WT_peak_2047	1361	*
chr1	87673492	87673792	Adnp_WT_peak_2048	296	*
chr1	87682626	87682926	Adnp_WT_peak_2049	279	*
chr1	87684074	87684374	Adnp_WT_peak_2050	47	*
chr1	87715739	87716039	Adnp_WT_peak_2052	140	*
chr1	87730554	87730854	Adnp_WT_peak_2053	246	*
chr1	87794112	87794412	Adnp_WT_peak_2054	73	*
chr1	87799786	87800086	Adnp_WT_peak_2055	116	*
chr1	87810329	87810629	Adnp_WT_peak_2056	564	*
chr1	87820237	87820537	Adnp_WT_peak_2057	115	*
chr1	87820934	87821234	Adnp_WT_peak_2058	46	*
chr1	87825369	87825669	Adnp_WT_peak_2059	230	*
chr1	87843719	87844019	Adnp_WT_peak_2060	80	*
chr1	87869519	87869819	Adnp_WT_peak_2061	165	*
chr1	87963501	87963801	Adnp_WT_peak_2063	148	*
chr1	88014998	88015298	Adnp_WT_peak_2065	284	*
chr1	88175850	88176150	Adnp_WT_peak_2066	132	*
chr1	88205456	88205756	Adnp_WT_peak_2067	31	*
chr1	88217185	88217485	Adnp_WT_peak_2068	395	*
chr1	88253156	88253456	Adnp_WT_peak_2069	39	*
chr1	88275760	88276060	Adnp_WT_peak_2070	83	*
chr1	88280969	88281269	Adnp_WT_peak_2072	88	*
chr1	88284972	88285272	Adnp_WT_peak_2073	168	*
chr1	88301681	88301981	Adnp_WT_peak_2074	54	*
chr1	88368395	88368695	Adnp_WT_peak_2075	191	*
chr1	88445456	88445756	Adnp_WT_peak_2077	180	*
chr1	88448252	88448552	Adnp_WT_peak_2078	319	*
chr1	88457823	88458123	Adnp_WT_peak_2080	72	*
chr1	88467946	88468246	Adnp_WT_peak_2081	50	*
chr1	88473968	88474268	Adnp_WT_peak_2082	61	*
chr1	88489862	88490162	Adnp_WT_peak_2083	73	*
chr1	88536144	88536444	Adnp_WT_peak_2084	54	*
chr1	88562369	88562669	Adnp_WT_peak_2085	73	*
chr1	88572363	88572663	Adnp_WT_peak_2086	54	*
chr1	88577078	88577378	Adnp_WT_peak_2087	261	*
chr1	88603614	88603914	Adnp_WT_peak_2089	265	*
chr1	88612759	88613059	Adnp_WT_peak_2090	64	*
chr1	88750221	88750521	Adnp_WT_peak_2094	166	*
chr1	88756779	88757079	Adnp_WT_peak_2095	120	*
chr1	88760647	88760947	Adnp_WT_peak_2096	101	*
chr1	88777022	88777322	Adnp_WT_peak_2098	702	*
chr1	88798170	88798470	Adnp_WT_peak_2099	74	*
chr1	88807033	88807333	Adnp_WT_peak_2100	232	*
chr1	88870548	88870848	Adnp_WT_peak_2101	54	*
chr1	88926812	88927112	Adnp_WT_peak_2102	391	*
chr1	88968621	88968921	Adnp_WT_peak_2103	87	*
chr1	89003347	89003647	Adnp_WT_peak_2104	60	*
chr1	89014269	89014569	Adnp_WT_peak_2106	33	*
chr1	89023250	89023550	Adnp_WT_peak_2107	244	*
chr1	89051990	89052290	Adnp_WT_peak_2109	80	*
chr1	89058010	89058310	Adnp_WT_peak_2110	383	*
chr1	89127132	89127432	Adnp_WT_peak_2112	1437	*
chr1	89188493	89188793	Adnp_WT_peak_2114	107	*
chr1	89191575	89191875	Adnp_WT_peak_2115	309	*
chr1	89192968	89193268	Adnp_WT_peak_2116	261	*
chr1	89247103	89247403	Adnp_WT_peak_2117	236	*
chr1	89354794	89355094	Adnp_WT_peak_2119	255	*
chr1	89368850	89369150	Adnp_WT_peak_2120	165	*
chr1	89435153	89435453	Adnp_WT_peak_2121	109	*
chr1	89542016	89542316	Adnp_WT_peak_2123	165	*
chr1	89544371	89544671	Adnp_WT_peak_2124	94	*
chr1	89590459	89590759	Adnp_WT_peak_2126	148	*
chr1	89673724	89674024	Adnp_WT_peak_2127	155	*
chr1	89676451	89676751	Adnp_WT_peak_2128	60	*
chr1	89752635	89752935	Adnp_WT_peak_2130	594	*
chr1	89778568	89778868	Adnp_WT_peak_2131	148	*
chr1	89831138	89831438	Adnp_WT_peak_2133	90	*
chr1	89841747	89842047	Adnp_WT_peak_2134	272	*
chr1	89851956	89852256	Adnp_WT_peak_2135	101	*
chr1	89924045	89924345	Adnp_WT_peak_2136	73	*
chr1	89939197	89939497	Adnp_WT_peak_2137	388	*
chr1	89955576	89955876	Adnp_WT_peak_2139	60	*
chr1	90012952	90013252	Adnp_WT_peak_2140	235	*
chr1	90028403	90028703	Adnp_WT_peak_2141	2116	*
chr1	90075847	90076147	Adnp_WT_peak_2142	109	*
chr1	90118527	90118827	Adnp_WT_peak_2143	156	*
chr1	90159595	90159895	Adnp_WT_peak_2144	381	*
chr1	90193155	90193455	Adnp_WT_peak_2145	344	*
chr1	90272459	90272759	Adnp_WT_peak_2146	201	*
chr1	90303331	90303631	Adnp_WT_peak_2149	124	*
chr1	90372764	90373064	Adnp_WT_peak_2150	182	*
chr1	90419675	90419975	Adnp_WT_peak_2152	136	*
chr1	90425232	90425532	Adnp_WT_peak_2153	68	*
chr1	90478865	90479165	Adnp_WT_peak_2154	440	*
chr1	90541399	90541699	Adnp_WT_peak_2155	71	*
chr1	90588442	90588742	Adnp_WT_peak_2158	87	*
chr1	90793413	90793713	Adnp_WT_peak_2159	294	*
chr1	90871955	90872255	Adnp_WT_peak_2160	173	*
chr1	90890268	90890568	Adnp_WT_peak_2161	306	*
chr1	90909835	90910135	Adnp_WT_peak_2162	344	*
chr1	91021321	91021621	Adnp_WT_peak_2163	73	*
chr1	91034191	91034491	Adnp_WT_peak_2164	80	*
chr1	91038024	91038324	Adnp_WT_peak_2165	80	*
chr1	91075122	91075422	Adnp_WT_peak_2166	148	*
chr1	91128886	91129186	Adnp_WT_peak_2167	314	*
chr1	91199494	91199794	Adnp_WT_peak_2168	148	*
chr1	91366287	91366587	Adnp_WT_peak_2169	124	*
chr1	91390130	91390430	Adnp_WT_peak_2170	319	*
chr1	91447525	91447825	Adnp_WT_peak_2171	1035	*
chr1	91479037	91479337	Adnp_WT_peak_2172	227	*
chr1	91483261	91483561	Adnp_WT_peak_2173	83	*
chr1	91534332	91534632	Adnp_WT_peak_2174	60	*
chr1	91555662	91555962	Adnp_WT_peak_2175	87	*
chr1	91682548	91682848	Adnp_WT_peak_2176	165	*
chr1	91689606	91689906	Adnp_WT_peak_2177	87	*
chr1	91769716	91770016	Adnp_WT_peak_2178	87	*
chr1	91804656	91804956	Adnp_WT_peak_2179	511	*
chr1	91860252	91860552	Adnp_WT_peak_2180	42	*
chr1	92122261	92122561	Adnp_WT_peak_2181	878	*
chr1	92202112	92202412	Adnp_WT_peak_2182	60	*
chr1	92349277	92349577	Adnp_WT_peak_2183	218	*
chr1	92429756	92430056	Adnp_WT_peak_2185	64	*
chr1	92433318	92433618	Adnp_WT_peak_2186	103	*
chr1	92475099	92475399	Adnp_WT_peak_2187	440	*
chr1	92647797	92648097	Adnp_WT_peak_2189	80	*
chr1	92684345	92684645	Adnp_WT_peak_2190	87	*
chr1	92695511	92695811	Adnp_WT_peak_2191	54	*
chr1	92707922	92708222	Adnp_WT_peak_2193	132	*
chr1	92749724	92750024	Adnp_WT_peak_2194	80	*
chr1	92799011	92799311	Adnp_WT_peak_2195	94	*
chr1	92809645	92809945	Adnp_WT_peak_2196	101	*
chr1	92842228	92842528	Adnp_WT_peak_2197	54	*
chr1	92908695	92908995	Adnp_WT_peak_2198	135	*
chr1	93029342	93029642	Adnp_WT_peak_2200	314	*
chr1	93072627	93072927	Adnp_WT_peak_2201	173	*
chr1	93091397	93091697	Adnp_WT_peak_2202	271	*
chr1	93172433	93172733	Adnp_WT_peak_2203	109	*
chr1	93192104	93192404	Adnp_WT_peak_2204	81	*
chr1	93195039	93195339	Adnp_WT_peak_2205	236	*
chr1	93197213	93197513	Adnp_WT_peak_2206	140	*
chr1	93200705	93201005	Adnp_WT_peak_2207	139	*
chr1	93379156	93379456	Adnp_WT_peak_2210	651	*
chr1	93400068	93400368	Adnp_WT_peak_2211	54	*
chr1	93464454	93464754	Adnp_WT_peak_2213	440	*
chr1	93486412	93486712	Adnp_WT_peak_2214	87	*
chr1	93539684	93539984	Adnp_WT_peak_2215	77	*
chr1	93594063	93594363	Adnp_WT_peak_2216	737	*
chr1	93602910	93603210	Adnp_WT_peak_2217	259	*
chr1	93603870	93604170	Adnp_WT_peak_2218	38	*
chr1	93604298	93604598	Adnp_WT_peak_2219	112	*
chr1	93610675	93610975	Adnp_WT_peak_2220	74	*
chr1	93635956	93636256	Adnp_WT_peak_2221	42	*
chr1	93648711	93649011	Adnp_WT_peak_2222	352	*
chr1	93657320	93657620	Adnp_WT_peak_2223	105	*
chr1	93660729	93661029	Adnp_WT_peak_2224	114	*
chr1	93661347	93661647	Adnp_WT_peak_2225	129	*
chr1	93668767	93669067	Adnp_WT_peak_2226	73	*
chr1	93682895	93683195	Adnp_WT_peak_2227	35	*
chr1	93711163	93711463	Adnp_WT_peak_2228	80	*
chr1	93713895	93714195	Adnp_WT_peak_2229	47	*
chr1	93719029	93719329	Adnp_WT_peak_2230	182	*
chr1	93726273	93726573	Adnp_WT_peak_2231	148	*
chr1	93739348	93739648	Adnp_WT_peak_2235	72	*
chr1	93742947	93743247	Adnp_WT_peak_2236	115	*
chr1	93748155	93748455	Adnp_WT_peak_2237	48	*
chr1	93752259	93752559	Adnp_WT_peak_2238	111	*
chr1	93760661	93760961	Adnp_WT_peak_2239	177	*
chr1	93771014	93771314	Adnp_WT_peak_2240	270	*
chr1	93791084	93791384	Adnp_WT_peak_2241	355	*
chr1	93799116	93799416	Adnp_WT_peak_2242	65	*
chr1	93810743	93811043	Adnp_WT_peak_2243	134	*
chr1	93827496	93827796	Adnp_WT_peak_2245	318	*
chr1	93833952	93834252	Adnp_WT_peak_2246	221	*
chr1	93889467	93889767	Adnp_WT_peak_2247	51	*
chr1	93890937	93891237	Adnp_WT_peak_2248	515	*
chr1	93891765	93892065	Adnp_WT_peak_2249	63	*
chr1	93925182	93925482	Adnp_WT_peak_2250	397	*
chr1	93989247	93989547	Adnp_WT_peak_2251	60	*
chr1	93993797	93994097	Adnp_WT_peak_2252	255	*
chr1	94016273	94016573	Adnp_WT_peak_2253	73	*
chr1	94066145	94066445	Adnp_WT_peak_2254	140	*
chr1	94100816	94101116	Adnp_WT_peak_2255	94	*
chr1	94298010	94298310	Adnp_WT_peak_2256	73	*
chr1	95451813	95452113	Adnp_WT_peak_2259	454	*
chr1	95500229	95500529	Adnp_WT_peak_2260	47	*
chr1	96589668	96589968	Adnp_WT_peak_2262	132	*
chr1	96653141	96653441	Adnp_WT_peak_2263	407	*
chr1	96875841	96876141	Adnp_WT_peak_2264	291	*
chr1	97021918	97022218	Adnp_WT_peak_2265	530	*
chr1	97646973	97647273	Adnp_WT_peak_2266	66	*
chr1	97790150	97790450	Adnp_WT_peak_2267	191	*
chr1	97876967	97877267	Adnp_WT_peak_2268	523	*
chr1	97919036	97919336	Adnp_WT_peak_2269	265	*
chr1	98014762	98015062	Adnp_WT_peak_2270	124	*
chr1	98019823	98020123	Adnp_WT_peak_2271	209	*
chr1	98043214	98043514	Adnp_WT_peak_2272	182	*
chr1	98095859	98096159	Adnp_WT_peak_2273	124	*
chr1	98144824	98145124	Adnp_WT_peak_2274	173	*
chr1	98150491	98150791	Adnp_WT_peak_2275	109	*
chr1	98179099	98179399	Adnp_WT_peak_2276	109	*
chr1	98638774	98639074	Adnp_WT_peak_2277	173	*
chr1	98708483	98708783	Adnp_WT_peak_2278	200	*
chr1	98985934	98986234	Adnp_WT_peak_2279	294	*
chr1	99135020	99135320	Adnp_WT_peak_2280	132	*
chr1	99341406	99341706	Adnp_WT_peak_2281	94	*
chr1	99342000	99342300	Adnp_WT_peak_2282	324	*
chr1	99550743	99551043	Adnp_WT_peak_2283	334	*
chr1	100579775	100580075	Adnp_WT_peak_2284	484	*
chr1	100831261	100831561	Adnp_WT_peak_2285	101	*
chr1	100855127	100855427	Adnp_WT_peak_2286	73	*
chr1	100914440	100914740	Adnp_WT_peak_2287	101	*
chr1	101652661	101652961	Adnp_WT_peak_2288	148	*
chr1	101805608	101805908	Adnp_WT_peak_2289	42	*
chr1	101901565	101901865	Adnp_WT_peak_2290	235	*
chr1	101918683	101918983	Adnp_WT_peak_2291	107	*
chr1	101965184	101965484	Adnp_WT_peak_2292	80	*
chr1	102008323	102008623	Adnp_WT_peak_2293	304	*
chr1	102062360	102062660	Adnp_WT_peak_2294	73	*
chr1	102093060	102093360	Adnp_WT_peak_2295	140	*
chr1	102263155	102263455	Adnp_WT_peak_2296	39	*
chr1	103479511	103479811	Adnp_WT_peak_2297	105	*
chr1	103741302	103741602	Adnp_WT_peak_2298	36	*
chr1	103799237	103799537	Adnp_WT_peak_2299	87	*
chr1	104052015	104052315	Adnp_WT_peak_2300	418	*
chr1	104973572	104973872	Adnp_WT_peak_2301	73	*
chr1	105027134	105027434	Adnp_WT_peak_2302	116	*
chr1	105490790	105491090	Adnp_WT_peak_2306	95	*
chr1	105493458	105493758	Adnp_WT_peak_2307	121	*
chr1	105500897	105501197	Adnp_WT_peak_2308	334	*
chr1	105583375	105583675	Adnp_WT_peak_2309	66	*
chr1	105658610	105658910	Adnp_WT_peak_2310	148	*
chr1	105730104	105730404	Adnp_WT_peak_2311	80	*
chr1	105732370	105732670	Adnp_WT_peak_2312	78	*
chr1	105904709	105905009	Adnp_WT_peak_2313	526	*
chr1	105997632	105997932	Adnp_WT_peak_2315	465	*
chr1	106051045	106051345	Adnp_WT_peak_2316	156	*
chr1	106152138	106152438	Adnp_WT_peak_2318	529	*
chr1	106216525	106216825	Adnp_WT_peak_2319	259	*
chr1	106346730	106347030	Adnp_WT_peak_2320	211	*
chr1	106494926	106495226	Adnp_WT_peak_2322	91	*
chr1	106590059	106590359	Adnp_WT_peak_2323	191	*
chr1	106712360	106712660	Adnp_WT_peak_2324	87	*
chr1	106723563	106723863	Adnp_WT_peak_2325	54	*
chr1	107338674	107338974	Adnp_WT_peak_2327	200	*
chr1	107406622	107406922	Adnp_WT_peak_2328	80	*
chr1	107415287	107415587	Adnp_WT_peak_2329	87	*
chr1	107960001	107960301	Adnp_WT_peak_2330	226	*
chr1	108268472	108268772	Adnp_WT_peak_2331	304	*
chr1	109034349	109034649	Adnp_WT_peak_2333	87	*
chr1	110637497	110637797	Adnp_WT_peak_2335	304	*
chr1	110774042	110774342	Adnp_WT_peak_2336	108	*
chr1	110779105	110779405	Adnp_WT_peak_2337	54	*
chr1	110904553	110904853	Adnp_WT_peak_2338	190	*
chr1	111612002	111612302	Adnp_WT_peak_2339	54	*
chr1	111842736	111843036	Adnp_WT_peak_2341	484	*
chr1	112246562	112246862	Adnp_WT_peak_2343	94	*
chr1	112432262	112432562	Adnp_WT_peak_2344	60	*
chr1	112452422	112452722	Adnp_WT_peak_2345	56	*
chr1	112453470	112453770	Adnp_WT_peak_2346	87	*
chr1	112599981	112600281	Adnp_WT_peak_2347	73	*
chr1	113149597	113149897	Adnp_WT_peak_2348	274	*
chr1	113446466	113446766	Adnp_WT_peak_2349	101	*
chr1	113681893	113682193	Adnp_WT_peak_2350	397	*
chr1	113932068	113932368	Adnp_WT_peak_2351	197	*
chr1	114184007	114184307	Adnp_WT_peak_2352	94	*
chr1	114264213	114264513	Adnp_WT_peak_2353	156	*
chr1	114439875	114440175	Adnp_WT_peak_2354	324	*
chr1	114711510	114711810	Adnp_WT_peak_2355	124	*
chr1	116070415	116070715	Adnp_WT_peak_2356	47	*
chr1	117033475	117033775	Adnp_WT_peak_2357	80	*
chr1	117447426	117447726	Adnp_WT_peak_2358	173	*
chr1	117457613	117457913	Adnp_WT_peak_2359	44	*
chr1	117488766	117489066	Adnp_WT_peak_2360	47	*
chr1	118257587	118257887	Adnp_WT_peak_2362	54	*
chr1	118307587	118307887	Adnp_WT_peak_2363	229	*
chr1	118320723	118321023	Adnp_WT_peak_2364	43	*
chr1	118321541	118321841	Adnp_WT_peak_2365	160	*
chr1	118363156	118363456	Adnp_WT_peak_2366	63	*
chr1	118368063	118368363	Adnp_WT_peak_2367	258	*
chr1	118374218	118374518	Adnp_WT_peak_2368	109	*
chr1	118378491	118378791	Adnp_WT_peak_2369	145	*
chr1	118382261	118382561	Adnp_WT_peak_2370	221	*
chr1	118411649	118411949	Adnp_WT_peak_2371	122	*
chr1	118434557	118434857	Adnp_WT_peak_2372	81	*
chr1	118436226	118436526	Adnp_WT_peak_2373	656	*
chr1	118459038	118459338	Adnp_WT_peak_2374	521	*
chr1	118505798	118506098	Adnp_WT_peak_2375	148	*
chr1	118564724	118565024	Adnp_WT_peak_2377	109	*
chr1	118612582	118612882	Adnp_WT_peak_2378	209	*
chr1	118630375	118630675	Adnp_WT_peak_2379	59	*
chr1	118637237	118637537	Adnp_WT_peak_2380	47	*
chr1	118641178	118641478	Adnp_WT_peak_2381	103	*
chr1	118667965	118668265	Adnp_WT_peak_2382	126	*
chr1	118688326	118688626	Adnp_WT_peak_2383	44	*
chr1	118690648	118690948	Adnp_WT_peak_2384	322	*
chr1	118777379	118777679	Adnp_WT_peak_2386	47	*
chr1	118822246	118822546	Adnp_WT_peak_2387	307	*
chr1	118919335	118919635	Adnp_WT_peak_2388	405	*
chr1	118947324	118947624	Adnp_WT_peak_2389	262	*
chr1	118970114	118970414	Adnp_WT_peak_2390	623	*
chr1	118996231	118996531	Adnp_WT_peak_2391	116	*
chr1	119022008	119022308	Adnp_WT_peak_2392	393	*
chr1	119063164	119063464	Adnp_WT_peak_2394	124	*
chr1	119076853	119077153	Adnp_WT_peak_2395	306	*
chr1	119081604	119081904	Adnp_WT_peak_2396	88	*
chr1	119094883	119095183	Adnp_WT_peak_2397	214	*
chr1	119148215	119148515	Adnp_WT_peak_2398	78	*
chr1	119153648	119153948	Adnp_WT_peak_2399	510	*
chr1	119164051	119164351	Adnp_WT_peak_2400	72	*
chr1	119166494	119166794	Adnp_WT_peak_2401	281	*
chr1	119209593	119209893	Adnp_WT_peak_2402	54	*
chr1	119298839	119299139	Adnp_WT_peak_2403	47	*
chr1	119305094	119305394	Adnp_WT_peak_2404	36	*
chr1	119336144	119336444	Adnp_WT_peak_2405	36	*
chr1	119345428	119345728	Adnp_WT_peak_2406	140	*
chr1	119402650	119402950	Adnp_WT_peak_2407	72	*
chr1	119410595	119410895	Adnp_WT_peak_2408	295	*
chr1	119411678	119411978	Adnp_WT_peak_2409	94	*
chr1	119426452	119426752	Adnp_WT_peak_2410	136	*
chr1	119435483	119435783	Adnp_WT_peak_2411	372	*
chr1	119441541	119441841	Adnp_WT_peak_2412	127	*
chr1	119481567	119481867	Adnp_WT_peak_2413	167	*
chr1	119488687	119488987	Adnp_WT_peak_2414	84	*
chr1	119494302	119494602	Adnp_WT_peak_2415	318	*
chr1	119522635	119522935	Adnp_WT_peak_2417	154	*
chr1	119529190	119529490	Adnp_WT_peak_2418	673	*
chr1	119534131	119534431	Adnp_WT_peak_2419	101	*
chr1	119540009	119540309	Adnp_WT_peak_2420	138	*
chr1	119582210	119582510	Adnp_WT_peak_2421	117	*
chr1	119582803	119583103	Adnp_WT_peak_2422	49	*
chr1	119603262	119603562	Adnp_WT_peak_2423	120	*
chr1	119604241	119604541	Adnp_WT_peak_2424	242	*
chr1	119626408	119626708	Adnp_WT_peak_2425	87	*
chr1	119635749	119636049	Adnp_WT_peak_2426	445	*
chr1	119649046	119649346	Adnp_WT_peak_2427	302	*
chr1	119651192	119651492	Adnp_WT_peak_2428	152	*
chr1	119685699	119685999	Adnp_WT_peak_2429	121	*
chr1	119744153	119744453	Adnp_WT_peak_2431	60	*
chr1	119771912	119772212	Adnp_WT_peak_2432	295	*
chr1	119840482	119840782	Adnp_WT_peak_2433	80	*
chr1	119857923	119858223	Adnp_WT_peak_2435	240	*
chr1	119870938	119871238	Adnp_WT_peak_2437	101	*
chr1	119895000	119895300	Adnp_WT_peak_2438	109	*
chr1	119951791	119952091	Adnp_WT_peak_2440	58	*
chr1	119954283	119954583	Adnp_WT_peak_2441	60	*
chr1	119960891	119961191	Adnp_WT_peak_2442	66	*
chr1	120023208	120023508	Adnp_WT_peak_2443	124	*
chr1	120042802	120043102	Adnp_WT_peak_2445	92	*
chr1	120083485	120083785	Adnp_WT_peak_2447	173	*
chr1	120093873	120094173	Adnp_WT_peak_2448	114	*
chr1	120122062	120122362	Adnp_WT_peak_2450	51	*
chr1	120155371	120155671	Adnp_WT_peak_2452	80	*
chr1	120190301	120190601	Adnp_WT_peak_2453	608	*
chr1	120229359	120229659	Adnp_WT_peak_2455	42	*
chr1	120252793	120253093	Adnp_WT_peak_2456	140	*
chr1	120296914	120297214	Adnp_WT_peak_2459	854	*
chr1	120331830	120332130	Adnp_WT_peak_2460	132	*
chr1	120337894	120338194	Adnp_WT_peak_2461	191	*
chr1	120368234	120368534	Adnp_WT_peak_2462	80	*
chr1	120374783	120375083	Adnp_WT_peak_2463	26	*
chr1	120522935	120523235	Adnp_WT_peak_2464	294	*
chr1	120556349	120556649	Adnp_WT_peak_2465	66	*
chr1	120569117	120569417	Adnp_WT_peak_2466	80	*
chr1	120570430	120570730	Adnp_WT_peak_2467	94	*
chr1	120587999	120588299	Adnp_WT_peak_2468	80	*
chr1	120594636	120594936	Adnp_WT_peak_2469	80	*
chr1	120629739	120630039	Adnp_WT_peak_2470	93	*
chr1	120698214	120698514	Adnp_WT_peak_2471	42	*
chr1	120713954	120714254	Adnp_WT_peak_2472	553	*
chr1	121186459	121186759	Adnp_WT_peak_2476	66	*
chr1	121419103	121419403	Adnp_WT_peak_2479	109	*
chr1	121458437	121458737	Adnp_WT_peak_2480	116	*
chr1	121601162	121601462	Adnp_WT_peak_2482	227	*
chr1	122193457	122193757	Adnp_WT_peak_2484	73	*
chr1	122425139	122425439	Adnp_WT_peak_2486	87	*
chr1	122608104	122608404	Adnp_WT_peak_2488	47	*
chr1	122636839	122637139	Adnp_WT_peak_2489	496	*
chr1	123003233	123003533	Adnp_WT_peak_2490	173	*
chr1	124133521	124133821	Adnp_WT_peak_2491	80	*
chr1	124536384	124536684	Adnp_WT_peak_2493	87	*
chr1	124783594	124783894	Adnp_WT_peak_2494	451	*
chr1	124845632	124845932	Adnp_WT_peak_2495	73	*
chr1	125251771	125252071	Adnp_WT_peak_2496	66	*
chr1	125491769	125492069	Adnp_WT_peak_2497	60	*
chr1	125515975	125516275	Adnp_WT_peak_2498	94	*
chr1	125519050	125519350	Adnp_WT_peak_2499	66	*
chr1	125539896	125540196	Adnp_WT_peak_2500	116	*
chr1	125546189	125546489	Adnp_WT_peak_2501	182	*
chr1	125562754	125563054	Adnp_WT_peak_2502	87	*
chr1	125677324	125677624	Adnp_WT_peak_2504	156	*
chr1	125687206	125687506	Adnp_WT_peak_2505	60	*
chr1	125719585	125719885	Adnp_WT_peak_2506	82	*
chr1	125729710	125730010	Adnp_WT_peak_2507	290	*
chr1	125777946	125778246	Adnp_WT_peak_2508	94	*
chr1	125853217	125853517	Adnp_WT_peak_2509	47	*
chr1	126130553	126130853	Adnp_WT_peak_2510	209	*
chr1	126237595	126237895	Adnp_WT_peak_2511	94	*
chr1	126401557	126401857	Adnp_WT_peak_2512	94	*
chr1	126612989	126613289	Adnp_WT_peak_2514	73	*
chr1	126947939	126948239	Adnp_WT_peak_2515	101	*
chr1	126980386	126980686	Adnp_WT_peak_2516	236	*
chr1	127114381	127114681	Adnp_WT_peak_2517	109	*
chr1	127170475	127170775	Adnp_WT_peak_2519	107	*
chr1	127221377	127221677	Adnp_WT_peak_2520	52	*
chr1	127226198	127226498	Adnp_WT_peak_2521	409	*
chr1	127280246	127280546	Adnp_WT_peak_2522	42	*
chr1	127281178	127281478	Adnp_WT_peak_2523	60	*
chr1	127287054	127287354	Adnp_WT_peak_2524	94	*
chr1	127484308	127484608	Adnp_WT_peak_2526	136	*
chr1	127484931	127485231	Adnp_WT_peak_2527	163	*
chr1	127496792	127497092	Adnp_WT_peak_2528	132	*
chr1	127515860	127516160	Adnp_WT_peak_2530	275	*
chr1	127610062	127610362	Adnp_WT_peak_2532	94	*
chr1	127696599	127696899	Adnp_WT_peak_2533	109	*
chr1	127728651	127728951	Adnp_WT_peak_2534	218	*
chr1	127739772	127740072	Adnp_WT_peak_2535	178	*
chr1	127744293	127744593	Adnp_WT_peak_2536	186	*
chr1	127747481	127747781	Adnp_WT_peak_2537	68	*
chr1	127825045	127825345	Adnp_WT_peak_2538	134	*
chr1	127846029	127846329	Adnp_WT_peak_2539	87	*
chr1	127851345	127851645	Adnp_WT_peak_2540	54	*
chr1	127906652	127906952	Adnp_WT_peak_2542	42	*
chr1	127914304	127914604	Adnp_WT_peak_2543	148	*
chr1	127921111	127921411	Adnp_WT_peak_2544	796	*
chr1	127929356	127929656	Adnp_WT_peak_2545	94	*
chr1	127947961	127948261	Adnp_WT_peak_2546	140	*
chr1	127980742	127981042	Adnp_WT_peak_2548	507	*
chr1	127988915	127989215	Adnp_WT_peak_2549	156	*
chr1	128009008	128009308	Adnp_WT_peak_2550	917	*
chr1	128060025	128060325	Adnp_WT_peak_2552	217	*
chr1	128092771	128093071	Adnp_WT_peak_2553	82	*
chr1	128167080	128167380	Adnp_WT_peak_2559	686	*
chr1	128218648	128218948	Adnp_WT_peak_2560	84	*
chr1	128223352	128223652	Adnp_WT_peak_2561	104	*
chr1	128229110	128229410	Adnp_WT_peak_2562	57	*
chr1	128235995	128236295	Adnp_WT_peak_2563	210	*
chr1	128240326	128240626	Adnp_WT_peak_2564	149	*
chr1	128253593	128253893	Adnp_WT_peak_2565	72	*
chr1	128265213	128265513	Adnp_WT_peak_2566	195	*
chr1	128272235	128272535	Adnp_WT_peak_2567	47	*
chr1	128280190	128280490	Adnp_WT_peak_2568	203	*
chr1	128281945	128282245	Adnp_WT_peak_2569	202	*
chr1	128283066	128283366	Adnp_WT_peak_2570	215	*
chr1	128309053	128309353	Adnp_WT_peak_2571	210	*
chr1	128349726	128350026	Adnp_WT_peak_2572	94	*
chr1	128361777	128362077	Adnp_WT_peak_2573	65	*
chr1	128376616	128376916	Adnp_WT_peak_2574	165	*
chr1	128383362	128383662	Adnp_WT_peak_2575	94	*
[truncated: 56,548 more rows]
