# Supplementary material for: ChAHP2 and ChAHP control diverse retrotransposons by complementary activities
Source: Genes Dev. 2024 Jun 1;38(11-12):554–68. doi: 10.1101/gad.351769.124 (PMC11293393; doi:10.1101/gad.351769.124)
Supplement: Supplement 14 [file Supplemental_TableS5.xlsx]

## Sheet: ADNP degradation vs WT
GeneID	baseMean	log2FoldChange	StandardError(Log2FoldChange)	Wald statistic	p-value	FDR	Contrast	-log(FDR)	Significantly changing
ENSMUSG00000033227.7	99.283	1.34239	0.334945	4.00779	6.12899e-05	0.0303187	ADNP degraded vs WT	1.51829	up
ENSMUSG00000044033.16	199.389	1.11927	0.249589	4.48443	7.31097e-06	0.00630174	ADNP degraded vs WT	2.20054	up
ENSMUSG00000044349.16	448.964	1.14119	0.223741	5.10048	3.38794e-07	0.000516661	ADNP degraded vs WT	3.28679	up
ENSMUSG00000057359.7	58.9473	1.55546	0.40165	3.87267	0.000107649	0.0444613	ADNP degraded vs WT	1.35202	up
ENSMUSG00000083068.1	253.17	1.90748	0.305111	6.25177	4.0582e-10	2.68179e-06	ADNP degraded vs WT	5.57158	up
ENSMUSG00000029522.12	196.31	1.73113	0.253372	6.83236	8.35302e-12	8.27993e-08	ADNP degraded vs WT	7.08197	up
ENSMUSG00000031502.11	235.775	1.26609	0.268996	4.70672	2.51736e-06	0.00311917	ADNP degraded vs WT	2.50596	up
ENSMUSG00000031898.9	86.2556	1.99153	0.359438	5.54066	3.01329e-08	6.63761e-05	ADNP degraded vs WT	4.17799	up
ENSMUSG00000032315.6	49.8326	2.97252	0.495708	5.99651	2.01607e-09	9.99216e-06	ADNP degraded vs WT	5.00034	up
ENSMUSG00000039716.12	141.873	1.15377	0.297232	3.88172	0.000103719	0.0444613	ADNP degraded vs WT	1.35202	up
ENSMUSG00000032578.7	169.874	1.04993	0.262038	4.00676	6.15564e-05	0.0303187	ADNP degraded vs WT	1.51829	up
ENSMUSG00000048752.7	48.348	2.29959	0.539156	4.26517	1.99746e-05	0.0158398	ADNP degraded vs WT	1.80025	up
ENSMUSG00000020121.15	233.244	1.01204	0.241392	4.19251	2.75882e-05	0.0176431	ADNP degraded vs WT	1.75342	up
ENSMUSG00000056895.4	211.464	1.0179	0.241447	4.21583	2.48866e-05	0.0176431	ADNP degraded vs WT	1.75342	up
ENSMUSG00000080152.4	1379.15	1.1326	0.156902	7.2185	5.25632e-13	1.04207e-08	ADNP degraded vs WT	7.9821	up
ENSMUSG00000060404.3	38.6503	2.53639	0.547502	4.63266	3.60991e-06	0.00397592	ADNP degraded vs WT	2.40056	up
ENSMUSG00000050799.3	269.635	0.99395	0.23157	4.29222	1.76893e-05	0.0146121	ADNP degraded vs WT	1.83529	up
ENSMUSG00000043183.18	597.569	1.14312	0.219296	5.21268	1.86137e-07	0.000335469	ADNP degraded vs WT	3.47435	up
ENSMUSG00000022483.17	111.496	1.8476	0.332867	5.55056	2.84753e-08	6.63761e-05	ADNP degraded vs WT	4.17799	up
ENSMUSG00000025425.18	33.1382	2.56719	0.560165	4.58291	4.5855e-06	0.00478461	ADNP degraded vs WT	2.32015	up
ENSMUSG00000067529.2	26.9818	2.54888	0.61979	4.11249	3.91414e-05	0.0234498	ADNP degraded vs WT	1.62986	up
ENSMUSG00000102343.1	11.4693	-0.0725606	0.866042	-0.0837842	0.933228	0.999989	ADNP degraded vs WT	4.83726e-06	no
ENSMUSG00000025902.13	15.7618	0.42745	0.73936	0.578136	0.563172	0.999989	ADNP degraded vs WT	4.83726e-06	no
ENSMUSG00000102269.1	243.776	0.154956	0.238336	0.650157	0.515591	0.999989	ADNP degraded vs WT	4.83726e-06	no
ENSMUSG00000098104.1	2149.24	-0.0346872	0.154623	-0.224334	0.822497	0.999989	ADNP degraded vs WT	4.83726e-06	no
ENSMUSG00000102175.1	76.9281	0.254129	0.356703	0.712439	0.476193	0.999989	ADNP degraded vs WT	4.83726e-06	no
ENSMUSG00000103922.1	3560.95	-0.0280104	0.139697	-0.200509	0.841083	0.999989	ADNP degraded vs WT	4.83726e-06	no
ENSMUSG00000033845.13	3075	-0.0948505	0.143426	-0.661318	0.508408	0.999989	ADNP degraded vs WT	4.83726e-06	no
ENSMUSG00000102275.1	40.2471	-0.232723	0.48107	-0.483762	0.628555	0.999989	ADNP degraded vs WT	4.83726e-06	no
ENSMUSG00000025903.14	7379.56	-0.0488046	0.143353	-0.34045	0.733518	0.999989	ADNP degraded vs WT	4.83726e-06	no
ENSMUSG00000033813.15	4491.41	-0.0326296	0.132551	-0.246167	0.805553	0.999989	ADNP degraded vs WT	4.83726e-06	no
ENSMUSG00000062588.4	238.04	0.272432	0.234344	1.16253	0.245019	0.999989	ADNP degraded vs WT	4.83726e-06	no
ENSMUSG00000033793.12	515.978	0.0039069	0.178163	0.0219288	0.982505	0.999989	ADNP degraded vs WT	4.83726e-06	no
ENSMUSG00000025907.14	2164.17	-0.0435081	0.153616	-0.283227	0.777003	0.999989	ADNP degraded vs WT	4.83726e-06	no
ENSMUSG00000090031.2	25.0948	-0.234129	0.594476	-0.393841	0.693699	0.999989	ADNP degraded vs WT	4.83726e-06	no
ENSMUSG00000103355.1	22.7949	-0.236092	0.603162	-0.391424	0.695484	0.999989	ADNP degraded vs WT	4.83726e-06	no
ENSMUSG00000103845.1	217.885	0.00511582	0.233329	0.0219253	0.982508	0.999989	ADNP degraded vs WT	4.83726e-06	no
ENSMUSG00000051285.17	1607.83	-0.210316	0.145861	-1.4419	0.149332	0.999989	ADNP degraded vs WT	4.83726e-06	no
ENSMUSG00000103509.1	231.694	-0.14198	0.225702	-0.629061	0.529309	0.999989	ADNP degraded vs WT	4.83726e-06	no
ENSMUSG00000048538.7	15.2365	0.171151	0.756044	0.226377	0.820908	0.999989	ADNP degraded vs WT	4.83726e-06	no
ENSMUSG00000097797.6	78.893	0.167091	0.348934	0.478862	0.632037	0.999989	ADNP degraded vs WT	4.83726e-06	no
ENSMUSG00000103067.1	31.3983	0.276451	0.533934	0.517762	0.604625	0.999989	ADNP degraded vs WT	4.83726e-06	no
ENSMUSG00000104226.1	16.0934	0.64126	0.73273	0.875165	0.381484	0.999989	ADNP degraded vs WT	4.83726e-06	no
ENSMUSG00000086235.1	5.29849	-0.75988	1.29497	-0.586796	0.557341	0.999989	ADNP degraded vs WT	4.83726e-06	no
ENSMUSG00000084353.1	1350.69	0.133814	0.149403	0.895661	0.370434	0.999989	ADNP degraded vs WT	4.83726e-06	no
ENSMUSG00000061024.8	3709.98	0.0828612	0.137873	0.600996	0.547843	0.999989	ADNP degraded vs WT	4.83726e-06	no
ENSMUSG00000025911.14	47.4561	-0.157288	0.434221	-0.362231	0.71718	0.999989	ADNP degraded vs WT	4.83726e-06	no
ENSMUSG00000025912.16	611.19	0.165495	0.184101	0.898933	0.368688	0.999989	ADNP degraded vs WT	4.83726e-06	no
ENSMUSG00000045210.8	2815.36	-0.0916399	0.143214	-0.639882	0.522249	0.999989	ADNP degraded vs WT	4.83726e-06	no
ENSMUSG00000097893.8	13.2944	0.0945402	0.807756	0.117041	0.906828	0.999989	ADNP degraded vs WT	4.83726e-06	no
ENSMUSG00000025915.14	571.377	-0.181472	0.200125	-0.906795	0.364515	0.999989	ADNP degraded vs WT	4.83726e-06	no
ENSMUSG00000046334.4	57.8738	-0.249485	0.408247	-0.611113	0.541125	0.999989	ADNP degraded vs WT	4.83726e-06	no
ENSMUSG00000046101.16	81.8196	-0.504624	0.34085	-1.48049	0.138743	0.999989	ADNP degraded vs WT	4.83726e-06	no
ENSMUSG00000098234.7	1083.12	-0.00406933	0.17059	-0.0238545	0.980969	0.999989	ADNP degraded vs WT	4.83726e-06	no
ENSMUSG00000093178.1	6.15136	0.712345	1.12553	0.632897	0.526801	0.999989	ADNP degraded vs WT	4.83726e-06	no
ENSMUSG00000099032.2	245.634	-0.489982	0.223641	-2.19093	0.0284567	0.999989	ADNP degraded vs WT	4.83726e-06	no
ENSMUSG00000025917.9	3090.18	-0.101374	0.135829	-0.746335	0.455465	0.999989	ADNP degraded vs WT	4.83726e-06	no
ENSMUSG00000056763.16	1766.15	-0.0678401	0.143605	-0.472406	0.636637	0.999989	ADNP degraded vs WT	4.83726e-06	no
ENSMUSG00000067851.11	1957.35	-0.0519302	0.141994	-0.36572	0.714574	0.999989	ADNP degraded vs WT	4.83726e-06	no
ENSMUSG00000102556.1	35.165	0.205321	0.490755	0.418378	0.675671	0.999989	ADNP degraded vs WT	4.83726e-06	no
ENSMUSG00000100648.1	1501.61	-0.05952	0.1489	-0.399731	0.689355	0.999989	ADNP degraded vs WT	4.83726e-06	no
ENSMUSG00000048960.13	705.782	-0.455681	0.459445	-0.991807	0.321292	0.999989	ADNP degraded vs WT	4.83726e-06	no
ENSMUSG00000057715.13	188.618	-0.0726869	0.244042	-0.297846	0.765821	0.999989	ADNP degraded vs WT	4.83726e-06	no
ENSMUSG00000103825.1	33.4272	-0.416202	0.542471	-0.767233	0.442943	0.999989	ADNP degraded vs WT	4.83726e-06	no
ENSMUSG00000101610.1	6.86045	-0.588295	1.07305	-0.548244	0.583525	0.999989	ADNP degraded vs WT	4.83726e-06	no
ENSMUSG00000097628.1	352.682	0.250469	0.241195	1.03845	0.299061	0.999989	ADNP degraded vs WT	4.83726e-06	no
ENSMUSG00000016918.15	369.062	0.215974	0.229326	0.941777	0.346307	0.999989	ADNP degraded vs WT	4.83726e-06	no
ENSMUSG00000025938.16	137.822	0.329547	0.291717	1.12968	0.25861	0.999989	ADNP degraded vs WT	4.83726e-06	no
ENSMUSG00000069620.6	57.552	-0.20414	0.430758	-0.473909	0.635565	0.999989	ADNP degraded vs WT	4.83726e-06	no
ENSMUSG00000042414.7	981.82	0.008284	0.159261	0.0520151	0.958517	0.999989	ADNP degraded vs WT	4.83726e-06	no
ENSMUSG00000005886.14	2077.34	-0.0434722	0.147296	-0.295136	0.76789	0.999989	ADNP degraded vs WT	4.83726e-06	no
ENSMUSG00000103506.1	35.1622	-0.291865	0.545825	-0.534723	0.592841	0.999989	ADNP degraded vs WT	4.83726e-06	no
ENSMUSG00000103495.1	20.8417	0.355027	0.637395	0.556996	0.57753	0.999989	ADNP degraded vs WT	4.83726e-06	no
ENSMUSG00000102639.1	5.8721	-0.444901	1.22896	-0.362015	0.717341	0.999989	ADNP degraded vs WT	4.83726e-06	no
ENSMUSG00000104170.1	18.9951	0.0507505	0.6529	0.0777308	0.938042	0.999989	ADNP degraded vs WT	4.83726e-06	no
ENSMUSG00000103085.1	69.252	-0.337426	0.367366	-0.918499	0.358358	0.999989	ADNP degraded vs WT	4.83726e-06	no
ENSMUSG00000102664.1	43.559	-0.351598	0.458009	-0.767667	0.442685	0.999989	ADNP degraded vs WT	4.83726e-06	no
ENSMUSG00000101171.1	39.7992	-0.339266	0.46862	-0.723967	0.469086	0.999989	ADNP degraded vs WT	4.83726e-06	no
ENSMUSG00000025935.10	4012.52	-0.0423254	0.13557	-0.312203	0.754886	0.999989	ADNP degraded vs WT	4.83726e-06	no
ENSMUSG00000025937.6	3021.67	0.0446784	0.141246	0.316316	0.751763	0.999989	ADNP degraded vs WT	4.83726e-06	no
ENSMUSG00000102982.1	89.0758	-0.0939037	0.332054	-0.282796	0.777333	0.999989	ADNP degraded vs WT	4.83726e-06	no
ENSMUSG00000067813.3	40.0835	1.47632	0.517419	2.85324	0.00432758	0.483175	ADNP degraded vs WT	0.315896	no
ENSMUSG00000025932.14	705.74	-0.255188	0.165929	-1.53794	0.124064	0.999989	ADNP degraded vs WT	4.83726e-06	no
ENSMUSG00000102588.1	10.3485	-0.654028	0.916943	-0.71327	0.475679	0.999989	ADNP degraded vs WT	4.83726e-06	no
ENSMUSG00000054493.2	108.601	-0.00389774	0.310531	-0.0125519	0.989985	0.999989	ADNP degraded vs WT	4.83726e-06	no
ENSMUSG00000025930.6	1793.52	0.0415986	0.15456	0.269143	0.78782	0.999989	ADNP degraded vs WT	4.83726e-06	no
ENSMUSG00000082193.1	13.4883	-0.473031	0.770388	-0.614017	0.539204	0.999989	ADNP degraded vs WT	4.83726e-06	no
ENSMUSG00000032769.5	291.168	-0.324785	0.21095	-1.53963	0.12365	0.999989	ADNP degraded vs WT	4.83726e-06	no
ENSMUSG00000073737.3	9.64479	0.453272	0.926208	0.489384	0.62457	0.999989	ADNP degraded vs WT	4.83726e-06	no
ENSMUSG00000025925.14	2480.18	-0.0667861	0.145769	-0.458165	0.646834	0.999989	ADNP degraded vs WT	4.83726e-06	no
ENSMUSG00000104379.1	59.4865	-0.349911	0.426504	-0.820416	0.411979	0.999989	ADNP degraded vs WT	4.83726e-06	no
ENSMUSG00000043716.13	23240	-0.231544	0.129201	-1.79211	0.0731147	0.999989	ADNP degraded vs WT	4.83726e-06	no
ENSMUSG00000025921.7	217.087	0.067135	0.255127	0.263144	0.79244	0.999989	ADNP degraded vs WT	4.83726e-06	no
ENSMUSG00000025920.19	268.462	0.140085	0.234078	0.598456	0.549536	0.999989	ADNP degraded vs WT	4.83726e-06	no
ENSMUSG00000025939.18	1006.58	0.124041	0.156034	0.794963	0.426635	0.999989	ADNP degraded vs WT	4.83726e-06	no
ENSMUSG00000079658.9	2000.54	-0.0656071	0.149784	-0.438012	0.661378	0.999989	ADNP degraded vs WT	4.83726e-06	no
ENSMUSG00000025940.6	688.51	-0.00066019	0.193317	-0.00341506	0.997275	0.999989	ADNP degraded vs WT	4.83726e-06	no
ENSMUSG00000091020.3	751.39	-0.098145	0.196349	-0.499851	0.61718	0.999989	ADNP degraded vs WT	4.83726e-06	no
ENSMUSG00000042686.5	73.0647	-0.695424	0.359414	-1.93488	0.0530047	0.999989	ADNP degraded vs WT	4.83726e-06	no
ENSMUSG00000025777.8	12.6151	-1.31661	0.846922	-1.55458	0.120046	0.999989	ADNP degraded vs WT	4.83726e-06	no
ENSMUSG00000100398.1	80.4541	0.160399	0.38001	0.422092	0.672958	0.999989	ADNP degraded vs WT	4.83726e-06	no
ENSMUSG00000101589.1	357.346	-0.0778922	0.218202	-0.356974	0.721111	0.999989	ADNP degraded vs WT	4.83726e-06	no
ENSMUSG00000102048.1	6.83142	1.0213	1.15366	0.88527	0.376011	0.999989	ADNP degraded vs WT	4.83726e-06	no
ENSMUSG00000025776.13	5.2774	2.15069	1.30956	1.64229	0.100529	0.999989	ADNP degraded vs WT	4.83726e-06	no
ENSMUSG00000100554.1	33.4779	0.490581	0.509851	0.962204	0.335947	0.999989	ADNP degraded vs WT	4.83726e-06	no
ENSMUSG00000099591.1	20.1127	-0.0104307	0.662854	-0.015736	0.987445	0.999989	ADNP degraded vs WT	4.83726e-06	no
ENSMUSG00000101685.1	200.476	-0.172538	0.268979	-0.641456	0.521227	0.999989	ADNP degraded vs WT	4.83726e-06	no
ENSMUSG00000100204.1	1507.7	0.109744	0.167472	0.6553	0.512274	0.999989	ADNP degraded vs WT	4.83726e-06	no
ENSMUSG00000043760.16	5.81606	-0.742179	1.15974	-0.639953	0.522203	0.999989	ADNP degraded vs WT	4.83726e-06	no
ENSMUSG00000090142.2	17.7237	-0.273472	0.705701	-0.387518	0.698373	0.999989	ADNP degraded vs WT	4.83726e-06	no
ENSMUSG00000041872.9	18.6093	-0.370718	0.725449	-0.511018	0.609338	0.999989	ADNP degraded vs WT	4.83726e-06	no
ENSMUSG00000041859.10	9608.33	-0.15902	0.133931	-1.18733	0.235098	0.999989	ADNP degraded vs WT	4.83726e-06	no
ENSMUSG00000099714.1	36.557	0.256924	0.505628	0.508129	0.611363	0.999989	ADNP degraded vs WT	4.83726e-06	no
ENSMUSG00000025931.15	1088.3	0.548847	0.184542	2.9741	0.00293852	0.401767	ADNP degraded vs WT	0.396026	no
ENSMUSG00000041809.5	7.27481	0.018264	1.04209	0.0175263	0.986017	0.999989	ADNP degraded vs WT	4.83726e-06	no
ENSMUSG00000041779.5	974.922	-0.0918967	0.170299	-0.539619	0.58946	0.999989	ADNP degraded vs WT	4.83726e-06	no
ENSMUSG00000025933.15	92.7752	-0.339129	0.322592	-1.05126	0.293138	0.999989	ADNP degraded vs WT	4.83726e-06	no
ENSMUSG00000025934.15	349.098	-0.370324	0.208068	-1.77982	0.0751054	0.999989	ADNP degraded vs WT	4.83726e-06	no
ENSMUSG00000099343.1	43.5586	-0.409678	0.45979	-0.891011	0.372923	0.999989	ADNP degraded vs WT	4.83726e-06	no
ENSMUSG00000096375.2	5.48624	0.00393653	1.24696	0.00315691	0.997481	0.999989	ADNP degraded vs WT	4.83726e-06	no
ENSMUSG00000067750.3	18.1652	-0.114238	0.763234	-0.149677	0.88102	0.999989	ADNP degraded vs WT	4.83726e-06	no
ENSMUSG00000041722.7	23.7728	0.755948	0.620669	1.21796	0.22324	0.999989	ADNP degraded vs WT	4.83726e-06	no
ENSMUSG00000028033.16	14.3263	0.803704	0.76645	1.04861	0.294359	0.999989	ADNP degraded vs WT	4.83726e-06	no
ENSMUSG00000082935.3	4265.1	0.0769092	0.155042	0.496054	0.619856	0.999989	ADNP degraded vs WT	4.83726e-06	no
ENSMUSG00000041670.17	305.435	0.215171	0.215915	0.996553	0.318982	0.999989	ADNP degraded vs WT	4.83726e-06	no
ENSMUSG00000026158.11	146.044	0.0182289	0.271593	0.0671185	0.946487	0.999989	ADNP degraded vs WT	4.83726e-06	no
ENSMUSG00000026155.13	1987.88	0.124416	0.143676	0.865952	0.386516	0.999989	ADNP degraded vs WT	4.83726e-06	no
ENSMUSG00000026154.4	110.793	0.285141	0.300139	0.95003	0.342097	0.999989	ADNP degraded vs WT	4.83726e-06	no
ENSMUSG00000026153.15	469.513	0.184161	0.194526	0.946713	0.343785	0.999989	ADNP degraded vs WT	4.83726e-06	no
ENSMUSG00000099997.1	497.02	0.0386685	0.211815	0.182558	0.855145	0.999989	ADNP degraded vs WT	4.83726e-06	no
ENSMUSG00000067736.2	1.58491	2.71059	2.42876	1.11604	0.264406	0.999989	ADNP degraded vs WT	4.83726e-06	no
ENSMUSG00000101939.1	53.1373	-0.230209	0.415873	-0.553557	0.579882	0.999989	ADNP degraded vs WT	4.83726e-06	no
ENSMUSG00000101111.1	28.6136	-0.0605538	0.601813	-0.100619	0.919853	0.999989	ADNP degraded vs WT	4.83726e-06	no
ENSMUSG00000100862.1	26.1898	-0.28774	0.619191	-0.464703	0.642144	0.999989	ADNP degraded vs WT	4.83726e-06	no
ENSMUSG00000102070.1	19.9968	0.239642	0.667016	0.359275	0.71939	0.999989	ADNP degraded vs WT	4.83726e-06	no
ENSMUSG00000101249.1	21.082	-0.00210219	0.633898	-0.00331629	0.997354	0.999989	ADNP degraded vs WT	4.83726e-06	no
ENSMUSG00000073725.8	255.773	0.213213	0.217895	0.978515	0.32782	0.999989	ADNP degraded vs WT	4.83726e-06	no
ENSMUSG00000101372.1	132.633	-0.260685	0.288522	-0.90352	0.36625	0.999989	ADNP degraded vs WT	4.83726e-06	no
ENSMUSG00000086240.4	427.089	0.235407	0.200153	1.17613	0.239542	0.999989	ADNP degraded vs WT	4.83726e-06	no
ENSMUSG00000081557.2	113.478	0.317811	0.29424	1.08011	0.280094	0.999989	ADNP degraded vs WT	4.83726e-06	no
ENSMUSG00000099492.1	3952.71	0.146771	0.136894	1.07215	0.283652	0.999989	ADNP degraded vs WT	4.83726e-06	no
ENSMUSG00000100261.1	53.6987	0.0850292	0.423647	0.200708	0.840927	0.999989	ADNP degraded vs WT	4.83726e-06	no
ENSMUSG00000048874.15	11490.6	-0.0939396	0.141598	-0.663425	0.507058	0.999989	ADNP degraded vs WT	4.83726e-06	no
ENSMUSG00000103783.1	138.609	-0.100248	0.290221	-0.34542	0.729779	0.999989	ADNP degraded vs WT	4.83726e-06	no
ENSMUSG00000104315.1	283.944	0.244471	0.2112	1.15753	0.247054	0.999989	ADNP degraded vs WT	4.83726e-06	no
ENSMUSG00000026064.16	167.642	-0.062868	0.258422	-0.243277	0.807791	0.999989	ADNP degraded vs WT	4.83726e-06	no
ENSMUSG00000117310.2	4.25049	0.281685	1.34519	0.209401	0.834135	0.999989	ADNP degraded vs WT	4.83726e-06	no
ENSMUSG00000117091.1	3.0139	-0.820161	1.84673	-0.444115	0.65696	0.999989	ADNP degraded vs WT	4.83726e-06	no
ENSMUSG00000086727.8	3.12608	-0.473238	1.58279	-0.298989	0.764948	0.999989	ADNP degraded vs WT	4.83726e-06	no
ENSMUSG00000099796.1	6.31226	0.142639	1.14052	0.125065	0.900472	0.999989	ADNP degraded vs WT	4.83726e-06	no
ENSMUSG00000094215.2	2.28627	-2.3878	2.11955	-1.12656	0.259929	0.999989	ADNP degraded vs WT	4.83726e-06	no
ENSMUSG00000070960.4	208.596	-0.149785	0.245099	-0.611122	0.541119	0.999989	ADNP degraded vs WT	4.83726e-06	no
ENSMUSG00000100481.1	169.831	-0.414757	0.317164	-1.3077	0.190973	0.999989	ADNP degraded vs WT	4.83726e-06	no
ENSMUSG00000100590.1	35.843	-0.124966	0.508185	-0.245907	0.805754	0.999989	ADNP degraded vs WT	4.83726e-06	no
ENSMUSG00000101612.2	63.0158	-0.0263627	0.385197	-0.0684397	0.945436	0.999989	ADNP degraded vs WT	4.83726e-06	no
ENSMUSG00000026134.11	687.396	-0.205794	0.17473	-1.17779	0.238882	0.999989	ADNP degraded vs WT	4.83726e-06	no
ENSMUSG00000102714.1	72.9414	-0.00775039	0.353898	-0.0219001	0.982528	0.999989	ADNP degraded vs WT	4.83726e-06	no
ENSMUSG00000004768.14	1662.49	-0.0995487	0.151495	-0.65711	0.51111	0.999989	ADNP degraded vs WT	4.83726e-06	no
ENSMUSG00000042215.8	149.184	0.00927218	0.301932	0.0307095	0.975501	0.999989	ADNP degraded vs WT	4.83726e-06	no
ENSMUSG00000042197.13	3755.5	-0.108133	0.142311	-0.759841	0.44735	0.999989	ADNP degraded vs WT	4.83726e-06	no
ENSMUSG00000081402.4	664.771	0.208138	0.167985	1.23903	0.215336	0.999989	ADNP degraded vs WT	4.83726e-06	no
ENSMUSG00000042182.16	13.953	-0.180394	0.77857	-0.231699	0.816772	0.999989	ADNP degraded vs WT	4.83726e-06	no
ENSMUSG00000026131.20	11904.7	-0.284653	0.136039	-2.09244	0.0363988	0.999989	ADNP degraded vs WT	4.83726e-06	no
ENSMUSG00000103596.1	42.2783	-0.15372	0.461197	-0.333307	0.738902	0.999989	ADNP degraded vs WT	4.83726e-06	no
ENSMUSG00000103364.1	47.2613	-0.285866	0.437048	-0.654083	0.513058	0.999989	ADNP degraded vs WT	4.83726e-06	no
ENSMUSG00000096992.3	14.4434	-0.442253	0.750001	-0.58967	0.555412	0.999989	ADNP degraded vs WT	4.83726e-06	no
ENSMUSG00000102336.1	18.2215	-1.24064	0.753704	-1.64606	0.0997508	0.999989	ADNP degraded vs WT	4.83726e-06	no
ENSMUSG00000042111.9	841.529	-0.2192	0.161326	-1.35874	0.174229	0.999989	ADNP degraded vs WT	4.83726e-06	no
ENSMUSG00000026127.13	4622.17	-0.26007	0.138566	-1.87686	0.0605366	0.999989	ADNP degraded vs WT	4.83726e-06	no
ENSMUSG00000026126.15	7.45431	-0.311252	1.06262	-0.29291	0.769591	0.999989	ADNP degraded vs WT	4.83726e-06	no
ENSMUSG00000037509.21	90.9055	-0.222494	0.358451	-0.620709	0.534791	0.999989	ADNP degraded vs WT	4.83726e-06	no
ENSMUSG00000104002.2	46.0311	-0.0494165	0.436038	-0.113331	0.909768	0.999989	ADNP degraded vs WT	4.83726e-06	no
ENSMUSG00000037503.12	4533.17	-0.0828343	0.135219	-0.612593	0.540145	0.999989	ADNP degraded vs WT	4.83726e-06	no
ENSMUSG00000026123.11	1119.88	-0.133082	0.177221	-0.750938	0.45269	0.999989	ADNP degraded vs WT	4.83726e-06	no
ENSMUSG00000103548.1	9.48765	-0.0370199	0.983306	-0.0376484	0.969968	0.999989	ADNP degraded vs WT	4.83726e-06	no
ENSMUSG00000103760.1	19.9928	-0.265274	0.664184	-0.399397	0.6896	0.999989	ADNP degraded vs WT	4.83726e-06	no
ENSMUSG00000102279.1	10.1885	-0.425189	0.88074	-0.482763	0.629264	0.999989	ADNP degraded vs WT	4.83726e-06	no
ENSMUSG00000103708.1	105.517	-0.668156	0.319283	-2.09267	0.0363783	0.999989	ADNP degraded vs WT	4.83726e-06	no
ENSMUSG00000045216.7	9626	-0.254822	0.133762	-1.90504	0.0567746	0.999989	ADNP degraded vs WT	4.83726e-06	no
ENSMUSG00000037470.14	3021.58	-0.200861	0.167977	-1.19576	0.231788	0.999989	ADNP degraded vs WT	4.83726e-06	no
ENSMUSG00000037447.16	198.399	-0.397793	0.244475	-1.62713	0.10371	0.999989	ADNP degraded vs WT	4.83726e-06	no
ENSMUSG00000010453.12	1609.77	-0.167002	0.144641	-1.1546	0.248255	0.999989	ADNP degraded vs WT	4.83726e-06	no
ENSMUSG00000001143.13	437.699	0.144279	0.19671	0.733459	0.463278	0.999989	ADNP degraded vs WT	4.83726e-06	no
ENSMUSG00000037408.10	343.778	0.248989	0.206758	1.20425	0.228492	0.999989	ADNP degraded vs WT	4.83726e-06	no
ENSMUSG00000001138.13	1354.88	-0.00956379	0.150165	-0.0636887	0.949218	0.999989	ADNP degraded vs WT	4.83726e-06	no
ENSMUSG00000067653.12	7.38007	-0.232394	1.02821	-0.226019	0.821186	0.999989	ADNP degraded vs WT	4.83726e-06	no
ENSMUSG00000079610.9	130.711	0.0823818	0.277778	0.296574	0.766792	0.999989	ADNP degraded vs WT	4.83726e-06	no
ENSMUSG00000026121.13	38.0708	-0.542014	0.496674	-1.09129	0.275146	0.999989	ADNP degraded vs WT	4.83726e-06	no
ENSMUSG00000046337.17	338.991	-0.137596	0.201324	-0.683453	0.49432	0.999989	ADNP degraded vs WT	4.83726e-06	no
ENSMUSG00000061518.11	1134.98	-0.141078	0.181964	-0.775306	0.438159	0.999989	ADNP degraded vs WT	4.83726e-06	no
ENSMUSG00000037351.9	2827.12	0.0180559	0.141141	0.127928	0.898206	0.999989	ADNP degraded vs WT	4.83726e-06	no
ENSMUSG00000026117.10	39.4493	-0.260298	0.501814	-0.518715	0.60396	0.999989	ADNP degraded vs WT	4.83726e-06	no
ENSMUSG00000026116.11	4731.38	-0.0528865	0.141985	-0.37248	0.709535	0.999989	ADNP degraded vs WT	4.83726e-06	no
ENSMUSG00000103016.1	15.5165	0.49328	0.748684	0.658863	0.509984	0.999989	ADNP degraded vs WT	4.83726e-06	no
ENSMUSG00000102930.1	103.859	0.0256583	0.309942	0.0827843	0.934023	0.999989	ADNP degraded vs WT	4.83726e-06	no
ENSMUSG00000103159.1	150.788	-0.214622	0.265046	-0.809755	0.418081	0.999989	ADNP degraded vs WT	4.83726e-06	no
ENSMUSG00000026114.14	171.104	-0.507294	0.272525	-1.86146	0.0626796	0.999989	ADNP degraded vs WT	4.83726e-06	no
ENSMUSG00000026113.17	176.096	-0.10563	0.25621	-0.41228	0.680135	0.999989	ADNP degraded vs WT	4.83726e-06	no
ENSMUSG00000026112.7	3193.83	-0.068225	0.147446	-0.462711	0.643571	0.999989	ADNP degraded vs WT	4.83726e-06	no
ENSMUSG00000026111.15	348.542	-0.184374	0.19875	-0.927669	0.353579	0.999989	ADNP degraded vs WT	4.83726e-06	no
ENSMUSG00000026110.15	322.66	0.0600187	0.229782	0.261198	0.79394	0.999989	ADNP degraded vs WT	4.83726e-06	no
ENSMUSG00000103948.1	167.573	0.0371172	0.284173	0.130615	0.89608	0.999989	ADNP degraded vs WT	4.83726e-06	no
ENSMUSG00000026090.16	22.1978	0.496782	0.609131	0.815558	0.414753	0.999989	ADNP degraded vs WT	4.83726e-06	no
ENSMUSG00000060771.15	68.638	-0.0633385	0.368583	-0.171843	0.863561	0.999989	ADNP degraded vs WT	4.83726e-06	no
ENSMUSG00000037216.5	223.298	-0.225746	0.236674	-0.953829	0.34017	0.999989	ADNP degraded vs WT	4.83726e-06	no
ENSMUSG00000026088.15	261.712	-0.179444	0.21969	-0.816805	0.41404	0.999989	ADNP degraded vs WT	4.83726e-06	no
ENSMUSG00000026087.11	862.802	-0.00884284	0.163181	-0.0541904	0.956783	0.999989	ADNP degraded vs WT	4.83726e-06	no
ENSMUSG00000058407.12	2034.46	-0.235476	0.142839	-1.64854	0.0992423	0.999989	ADNP degraded vs WT	4.83726e-06	no
ENSMUSG00000026083.12	3203.02	-0.0205209	0.152486	-0.134576	0.892947	0.999989	ADNP degraded vs WT	4.83726e-06	no
ENSMUSG00000026082.11	638.113	-0.337969	0.196657	-1.71858	0.0856916	0.999989	ADNP degraded vs WT	4.83726e-06	no
ENSMUSG00000103804.1	24.3437	-0.780395	0.59238	-1.31739	0.187708	0.999989	ADNP degraded vs WT	4.83726e-06	no
ENSMUSG00000037138.18	34.0122	0.244973	0.519547	0.471513	0.637274	0.999989	ADNP degraded vs WT	4.83726e-06	no
ENSMUSG00000048814.11	84.2109	-0.213185	0.34521	-0.617552	0.536871	0.999989	ADNP degraded vs WT	4.83726e-06	no
ENSMUSG00000026080.13	119.19	0.00857565	0.350234	0.0244855	0.980465	0.999989	ADNP degraded vs WT	4.83726e-06	no
ENSMUSG00000026078.10	1139.03	-0.0944875	0.164581	-0.574108	0.565894	0.999989	ADNP degraded vs WT	4.83726e-06	no
ENSMUSG00000103046.1	16.9486	0.109164	0.703944	0.155075	0.876762	0.999989	ADNP degraded vs WT	4.83726e-06	no
ENSMUSG00000026077.15	30.3951	0.332002	0.596889	0.556221	0.57806	0.999989	ADNP degraded vs WT	4.83726e-06	no
ENSMUSG00000073702.11	2920.78	-0.266742	0.155678	-1.71342	0.0866345	0.999989	ADNP degraded vs WT	4.83726e-06	no
ENSMUSG00000003134.10	829.017	-0.29124	0.176209	-1.65281	0.0983695	0.999989	ADNP degraded vs WT	4.83726e-06	no
ENSMUSG00000102607.1	11.8075	-0.44212	0.825423	-0.535628	0.592215	0.999989	ADNP degraded vs WT	4.83726e-06	no
ENSMUSG00000003135.15	3339.39	0.199296	0.146007	1.36497	0.172262	0.999989	ADNP degraded vs WT	4.83726e-06	no
ENSMUSG00000085894.1	37.1626	0.094359	0.496922	0.189887	0.849398	0.999989	ADNP degraded vs WT	4.83726e-06	no
ENSMUSG00000077704.1	10.557	-0.536463	0.917325	-0.584812	0.558674	0.999989	ADNP degraded vs WT	4.83726e-06	no
ENSMUSG00000048234.13	556.901	0.077836	0.191605	0.406231	0.684573	0.999989	ADNP degraded vs WT	4.83726e-06	no
ENSMUSG00000064936.1	19.0696	0.253986	0.670139	0.379006	0.704684	0.999989	ADNP degraded vs WT	4.83726e-06	no
ENSMUSG00000102471.1	24.0879	0.0958225	0.587968	0.162972	0.87054	0.999989	ADNP degraded vs WT	4.83726e-06	no
ENSMUSG00000050967.5	34.2347	-0.106646	0.535317	-0.19922	0.842091	0.999989	ADNP degraded vs WT	4.83726e-06	no
ENSMUSG00000097083.1	62.2949	0.0575753	0.380781	0.151203	0.879815	0.999989	ADNP degraded vs WT	4.83726e-06	no
ENSMUSG00000026074.15	3620.26	0.00664786	0.136768	0.0486067	0.961233	0.999989	ADNP degraded vs WT	4.83726e-06	no
ENSMUSG00000026072.12	17.2211	-0.12203	0.684461	-0.178286	0.858499	0.999989	ADNP degraded vs WT	4.83726e-06	no
ENSMUSG00000070942.8	22.9431	0.402058	0.628961	0.639241	0.522666	0.999989	ADNP degraded vs WT	4.83726e-06	no
ENSMUSG00000041945.12	51.6446	0.205918	0.42406	0.485586	0.627261	0.999989	ADNP degraded vs WT	4.83726e-06	no
ENSMUSG00000045515.4	42.6021	0.123611	0.470557	0.262691	0.792789	0.999989	ADNP degraded vs WT	4.83726e-06	no
ENSMUSG00000060679.14	655.337	-0.0826267	0.169169	-0.488427	0.625247	0.999989	ADNP degraded vs WT	4.83726e-06	no
ENSMUSG00000070939.9	567.245	-0.0496109	0.175942	-0.281973	0.777964	0.999989	ADNP degraded vs WT	4.83726e-06	no
ENSMUSG00000010290.7	1107.59	-0.0515477	0.165391	-0.311671	0.75529	0.999989	ADNP degraded vs WT	4.83726e-06	no
ENSMUSG00000008136.14	38.6428	-0.267279	0.524968	-0.509133	0.610659	0.999989	ADNP degraded vs WT	4.83726e-06	no
ENSMUSG00000094497.1	612.502	0.143771	0.173249	0.829852	0.406623	0.999989	ADNP degraded vs WT	4.83726e-06	no
ENSMUSG00000099576.1	20.4551	-0.118462	0.664492	-0.178274	0.858508	0.999989	ADNP degraded vs WT	4.83726e-06	no
ENSMUSG00000101923.1	4.01626	0.270597	1.45008	0.186608	0.851968	0.999989	ADNP degraded vs WT	4.83726e-06	no
ENSMUSG00000066877.11	705.188	-0.147004	0.168645	-0.87168	0.383383	0.999989	ADNP degraded vs WT	4.83726e-06	no
ENSMUSG00000103422.1	31.0088	0.0801651	0.520525	0.154008	0.877603	0.999989	ADNP degraded vs WT	4.83726e-06	no
ENSMUSG00000103945.1	44.2826	-0.329751	0.448671	-0.734952	0.462369	0.999989	ADNP degraded vs WT	4.83726e-06	no
ENSMUSG00000100480.1	10.6144	0.28608	0.860295	0.332537	0.739484	0.999989	ADNP degraded vs WT	4.83726e-06	no
ENSMUSG00000057363.12	726.594	-0.127088	0.164194	-0.774014	0.438922	0.999989	ADNP degraded vs WT	4.83726e-06	no
ENSMUSG00000100701.1	188.513	-0.00984065	0.243771	-0.0403684	0.967799	0.999989	ADNP degraded vs WT	4.83726e-06	no
ENSMUSG00000041763.14	1923.8	-0.0338915	0.145524	-0.232892	0.815845	0.999989	ADNP degraded vs WT	4.83726e-06	no
ENSMUSG00000091844.2	18.9592	-0.536655	0.667076	-0.804489	0.421115	0.999989	ADNP degraded vs WT	4.83726e-06	no
ENSMUSG00000026049.11	317.229	-0.013659	0.210635	-0.0648469	0.948296	0.999989	ADNP degraded vs WT	4.83726e-06	no
ENSMUSG00000026047.13	442.671	-0.102615	0.188076	-0.545602	0.58534	0.999989	ADNP degraded vs WT	4.83726e-06	no
ENSMUSG00000041684.11	649.466	-0.266445	0.169031	-1.57631	0.114955	0.999989	ADNP degraded vs WT	4.83726e-06	no
ENSMUSG00000026048.16	752.886	-0.143238	0.176303	-0.812453	0.416532	0.999989	ADNP degraded vs WT	4.83726e-06	no
ENSMUSG00000089703.1	86.7479	0.0200485	0.347185	0.0577458	0.953951	0.999989	ADNP degraded vs WT	4.83726e-06	no
ENSMUSG00000101567.1	1261.29	-0.218109	0.148773	-1.46605	0.142634	0.999989	ADNP degraded vs WT	4.83726e-06	no
ENSMUSG00000056870.9	47.3006	0.391985	0.514317	0.762147	0.445972	0.999989	ADNP degraded vs WT	4.83726e-06	no
ENSMUSG00000102319.1	14.3094	0.440061	0.799599	0.550352	0.582078	0.999989	ADNP degraded vs WT	4.83726e-06	no
ENSMUSG00000089877.1	366.278	0.0395278	0.195113	0.202589	0.839456	0.999989	ADNP degraded vs WT	4.83726e-06	no
ENSMUSG00000101937.1	8.0228	-0.333434	1.02544	-0.325161	0.745059	0.999989	ADNP degraded vs WT	4.83726e-06	no
ENSMUSG00000026042.16	47.6976	-0.108074	0.435958	-0.247901	0.804211	0.999989	ADNP degraded vs WT	4.83726e-06	no
ENSMUSG00000100361.1	34.0939	0.0770751	0.499124	0.154421	0.877278	0.999989	ADNP degraded vs WT	4.83726e-06	no
ENSMUSG00000025995.16	1607.63	-0.0730494	0.145775	-0.50111	0.616294	0.999989	ADNP degraded vs WT	4.83726e-06	no
ENSMUSG00000084817.3	680.08	0.013577	0.172597	0.0786626	0.937301	0.999989	ADNP degraded vs WT	4.83726e-06	no
ENSMUSG00000025993.10	9.51124	-0.292605	0.928582	-0.31511	0.752678	0.999989	ADNP degraded vs WT	4.83726e-06	no
ENSMUSG00000070896.2	17.7126	0.575255	0.685416	0.839279	0.401313	0.999989	ADNP degraded vs WT	4.83726e-06	no
ENSMUSG00000041144.11	9.23049	-0.183092	1.00601	-0.181998	0.855585	0.999989	ADNP degraded vs WT	4.83726e-06	no
ENSMUSG00000101262.1	8.64439	-0.183397	0.985343	-0.186125	0.852347	0.999989	ADNP degraded vs WT	4.83726e-06	no
ENSMUSG00000025986.6	5187.47	-0.000661607	0.153799	-0.00430177	0.996568	0.999989	ADNP degraded vs WT	4.83726e-06	no
ENSMUSG00000100213.1	18.9867	-0.18866	0.662241	-0.284881	0.775736	0.999989	ADNP degraded vs WT	4.83726e-06	no
ENSMUSG00000100160.1	36.6155	-0.186112	0.494184	-0.376605	0.706467	0.999989	ADNP degraded vs WT	4.83726e-06	no
ENSMUSG00000081185.1	25.5101	-0.536498	0.624971	-0.858436	0.390652	0.999989	ADNP degraded vs WT	4.83726e-06	no
ENSMUSG00000100033.1	44.99	0.0661093	0.454475	0.145463	0.884345	0.999989	ADNP degraded vs WT	4.83726e-06	no
ENSMUSG00000100816.1	11.4769	1.11489	0.917185	1.21555	0.224155	0.999989	ADNP degraded vs WT	4.83726e-06	no
ENSMUSG00000026109.14	6.08058	2.15517	1.32716	1.6239	0.104396	0.999989	ADNP degraded vs WT	4.83726e-06	no
ENSMUSG00000026107.11	1769.99	0.318338	0.149528	2.12895	0.0332585	0.999989	ADNP degraded vs WT	4.83726e-06	no
ENSMUSG00000018417.14	1593.42	-0.119319	0.144695	-0.824626	0.409584	0.999989	ADNP degraded vs WT	4.83726e-06	no
ENSMUSG00000101724.1	24.602	-0.474292	0.587167	-0.807763	0.419227	0.999989	ADNP degraded vs WT	4.83726e-06	no
ENSMUSG00000100313.1	27.5563	-0.769193	0.566619	-1.35751	0.174619	0.999989	ADNP degraded vs WT	4.83726e-06	no
ENSMUSG00000072324.4	130.547	0.231029	0.280578	0.823405	0.410278	0.999989	ADNP degraded vs WT	4.83726e-06	no
ENSMUSG00000062939.11	27.1814	-0.353956	0.55602	-0.636589	0.524393	0.999989	ADNP degraded vs WT	4.83726e-06	no
ENSMUSG00000078291.1	138.021	0.056439	0.283063	0.199387	0.84196	0.999989	ADNP degraded vs WT	4.83726e-06	no
ENSMUSG00000026104.14	192.441	-0.00943473	0.246719	-0.0382408	0.969496	0.999989	ADNP degraded vs WT	4.83726e-06	no
ENSMUSG00000026103.14	1218.42	0.132287	0.150813	0.877163	0.380398	0.999989	ADNP degraded vs WT	4.83726e-06	no
ENSMUSG00000002881.14	363.153	-0.13731	0.20884	-0.657488	0.510867	0.999989	ADNP degraded vs WT	4.83726e-06	no
ENSMUSG00000097833.1	41.51	0.0120935	0.485892	0.0248894	0.980143	0.999989	ADNP degraded vs WT	4.83726e-06	no
ENSMUSG00000100007.1	11.1314	0.537904	0.864515	0.622203	0.533808	0.999989	ADNP degraded vs WT	4.83726e-06	no
ENSMUSG00000043015.15	267.72	-0.000304124	0.219468	-0.00138573	0.998894	0.999989	ADNP degraded vs WT	4.83726e-06	no
ENSMUSG00000041439.15	34.9425	0.310573	0.493156	0.629765	0.528848	0.999989	ADNP degraded vs WT	4.83726e-06	no
ENSMUSG00000026102.9	44.8281	-0.431605	0.443033	-0.974204	0.329955	0.999989	ADNP degraded vs WT	4.83726e-06	no
ENSMUSG00000041426.12	235.269	-0.290603	0.237048	-1.22593	0.220226	0.999989	ADNP degraded vs WT	4.83726e-06	no
ENSMUSG00000043629.12	754.902	-0.211697	0.168087	-1.25945	0.207869	0.999989	ADNP degraded vs WT	4.83726e-06	no
ENSMUSG00000060715.9	23.7086	0.776606	0.590846	1.3144	0.188713	0.999989	ADNP degraded vs WT	4.83726e-06	no
ENSMUSG00000026098.13	708.558	-0.201709	0.179172	-1.12578	0.260257	0.999989	ADNP degraded vs WT	4.83726e-06	no
ENSMUSG00000026097.9	677.706	-0.0136883	0.16931	-0.0808473	0.935563	0.999989	ADNP degraded vs WT	4.83726e-06	no
ENSMUSG00000026096.14	203.284	-0.0815488	0.236733	-0.344476	0.730488	0.999989	ADNP degraded vs WT	4.83726e-06	no
ENSMUSG00000026095.15	403.906	0.0536022	0.201086	0.266564	0.789805	0.999989	ADNP degraded vs WT	4.83726e-06	no
ENSMUSG00000096141.2	13.753	0.921733	0.778464	1.18404	0.236397	0.999989	ADNP degraded vs WT	4.83726e-06	no
ENSMUSG00000026094.14	466.807	0.19243	0.206947	0.929851	0.352448	0.999989	ADNP degraded vs WT	4.83726e-06	no
ENSMUSG00000042807.15	90.4008	-0.569038	0.333801	-1.70472	0.0882469	0.999989	ADNP degraded vs WT	4.83726e-06	no
ENSMUSG00000025983.11	15.1882	0.166856	0.7388	0.225848	0.82132	0.999989	ADNP degraded vs WT	4.83726e-06	no
ENSMUSG00000041303.7	1715.82	0.0327681	0.148161	0.221166	0.824963	0.999989	ADNP degraded vs WT	4.83726e-06	no
ENSMUSG00000073678.4	1743.75	0.0729091	0.150859	0.483292	0.628888	0.999989	ADNP degraded vs WT	4.83726e-06	no
ENSMUSG00000104136.1	26.9018	-0.299471	0.557554	-0.537116	0.591187	0.999989	ADNP degraded vs WT	4.83726e-06	no
ENSMUSG00000052331.14	61.0916	0.537967	0.391806	1.37304	0.169739	0.999989	ADNP degraded vs WT	4.83726e-06	no
ENSMUSG00000025982.13	11735.4	0.0328192	0.141484	0.231964	0.816566	0.999989	ADNP degraded vs WT	4.83726e-06	no
ENSMUSG00000103030.1	4.91346	-1.38452	1.30246	-1.063	0.287781	0.999989	ADNP degraded vs WT	4.83726e-06	no
ENSMUSG00000025981.13	513.341	0.048479	0.181255	0.267463	0.789113	0.999989	ADNP degraded vs WT	4.83726e-06	no
ENSMUSG00000101122.1	18.9458	0.303257	0.659218	0.460025	0.645498	0.999989	ADNP degraded vs WT	4.83726e-06	no
ENSMUSG00000025980.14	19085	-0.0888463	0.128032	-0.69394	0.48772	0.999989	ADNP degraded vs WT	4.83726e-06	no
ENSMUSG00000073676.4	3470.44	-0.19783	0.148145	-1.33538	0.181751	0.999989	ADNP degraded vs WT	4.83726e-06	no
ENSMUSG00000089670.1	725.527	0.0528858	0.168554	0.313761	0.753702	0.999989	ADNP degraded vs WT	4.83726e-06	no
ENSMUSG00000025979.13	1333.35	-0.0491948	0.163208	-0.301424	0.763091	0.999989	ADNP degraded vs WT	4.83726e-06	no
ENSMUSG00000025978.14	34.9499	-0.279534	0.544852	-0.513046	0.607919	0.999989	ADNP degraded vs WT	4.83726e-06	no
ENSMUSG00000046994.9	1205.24	-0.177949	0.158721	-1.12114	0.262227	0.999989	ADNP degraded vs WT	4.83726e-06	no
ENSMUSG00000025977.15	25.0963	0.60673	0.624985	0.970791	0.331652	0.999989	ADNP degraded vs WT	4.83726e-06	no
ENSMUSG00000100215.1	1233.11	0.044809	0.155071	0.288958	0.772614	0.999989	ADNP degraded vs WT	4.83726e-06	no
ENSMUSG00000101945.1	4.39565	-1.57065	1.39333	-1.12727	0.259629	0.999989	ADNP degraded vs WT	4.83726e-06	no
ENSMUSG00000100309.1	467.106	-0.3595	0.203759	-1.76434	0.077675	0.999989	ADNP degraded vs WT	4.83726e-06	no
ENSMUSG00000038331.15	1401.95	0.137881	0.204834	0.673134	0.500862	0.999989	ADNP degraded vs WT	4.83726e-06	no
ENSMUSG00000087022.4	22.0907	-0.0737653	0.632892	-0.116553	0.907215	0.999989	ADNP degraded vs WT	4.83726e-06	no
ENSMUSG00000097519.2	107.77	-0.276223	0.309541	-0.892365	0.372198	0.999989	ADNP degraded vs WT	4.83726e-06	no
ENSMUSG00000038323.3	460.524	-0.00525068	0.185879	-0.0282478	0.977464	0.999989	ADNP degraded vs WT	4.83726e-06	no
ENSMUSG00000048495.16	366.868	0.0320682	0.20087	0.159646	0.87316	0.999989	ADNP degraded vs WT	4.83726e-06	no
ENSMUSG00000025971.6	855.438	-0.0534283	0.164505	-0.324781	0.745347	0.999989	ADNP degraded vs WT	4.83726e-06	no
ENSMUSG00000101826.1	15.9471	-0.328709	0.729929	-0.45033	0.652472	0.999989	ADNP degraded vs WT	4.83726e-06	no
ENSMUSG00000054770.16	443.853	-0.13587	0.190047	-0.714926	0.474655	0.999989	ADNP degraded vs WT	4.83726e-06	no
ENSMUSG00000026039.9	6415.08	-0.230547	0.148099	-1.55671	0.11954	0.999989	ADNP degraded vs WT	4.83726e-06	no
ENSMUSG00000063558.4	16.3141	-0.0434003	0.717812	-0.060462	0.951788	0.999989	ADNP degraded vs WT	4.83726e-06	no
ENSMUSG00000064294.12	107.191	-0.578411	0.357238	-1.61912	0.105422	0.999989	ADNP degraded vs WT	4.83726e-06	no
ENSMUSG00000038242.12	27.1698	-0.982391	0.60028	-1.63655	0.101724	0.999989	ADNP degraded vs WT	4.83726e-06	no
ENSMUSG00000079554.2	7.4698	-2.76641	1.22212	-2.26361	0.0235982	0.999989	ADNP degraded vs WT	4.83726e-06	no
ENSMUSG00000103839.1	20.7182	-0.648274	0.631274	-1.02693	0.304453	0.999989	ADNP degraded vs WT	4.83726e-06	no
ENSMUSG00000051223.14	16838.7	-0.113398	0.128339	-0.883583	0.376922	0.999989	ADNP degraded vs WT	4.83726e-06	no
ENSMUSG00000026034.17	1621.15	-0.0695698	0.144756	-0.4806	0.630801	0.999989	ADNP degraded vs WT	4.83726e-06	no
ENSMUSG00000026035.15	376.996	-0.2836	0.192716	-1.47159	0.141131	0.999989	ADNP degraded vs WT	4.83726e-06	no
ENSMUSG00000026036.17	1470.64	-0.112437	0.147173	-0.763977	0.444881	0.999989	ADNP degraded vs WT	4.83726e-06	no
ENSMUSG00000026037.14	2255.74	-0.140351	0.140312	-1.00028	0.317177	0.999989	ADNP degraded vs WT	4.83726e-06	no
ENSMUSG00000094245.1	13.7041	0.110084	0.799251	0.137734	0.89045	0.999989	ADNP degraded vs WT	4.83726e-06	no
ENSMUSG00000085054.2	8.27468	0.777102	0.979244	0.793573	0.427444	0.999989	ADNP degraded vs WT	4.83726e-06	no
ENSMUSG00000038174.14	1063.24	-0.0572794	0.15677	-0.365371	0.714834	0.999989	ADNP degraded vs WT	4.83726e-06	no
ENSMUSG00000026032.8	297.49	-0.0714376	0.23666	-0.301858	0.762761	0.999989	ADNP degraded vs WT	4.83726e-06	no
ENSMUSG00000059647.5	138.711	-0.135031	0.282552	-0.477898	0.632723	0.999989	ADNP degraded vs WT	4.83726e-06	no
ENSMUSG00000026031.15	104.588	-0.42919	0.336377	-1.27592	0.201983	0.999989	ADNP degraded vs WT	4.83726e-06	no
ENSMUSG00000026029.14	214.512	-0.30301	0.260889	-1.16145	0.245459	0.999989	ADNP degraded vs WT	4.83726e-06	no
ENSMUSG00000102719.1	33.9611	-0.201432	0.5395	-0.373367	0.708875	0.999989	ADNP degraded vs WT	4.83726e-06	no
ENSMUSG00000026028.12	1442.78	-0.0536112	0.1468	-0.365199	0.714963	0.999989	ADNP degraded vs WT	4.83726e-06	no
ENSMUSG00000026027.13	182.01	-0.0261731	0.244556	-0.107023	0.914771	0.999989	ADNP degraded vs WT	4.83726e-06	no
ENSMUSG00000072295.7	10.4838	0.745148	0.905861	0.822586	0.410744	0.999989	ADNP degraded vs WT	4.83726e-06	no
ENSMUSG00000038079.14	190.743	-0.147722	0.24667	-0.598865	0.549263	0.999989	ADNP degraded vs WT	4.83726e-06	no
ENSMUSG00000097573.2	8.96553	0.060256	0.929857	0.0648013	0.948332	0.999989	ADNP degraded vs WT	4.83726e-06	no
ENSMUSG00000079550.9	9.39584	-0.79832	0.975166	-0.818651	0.412986	0.999989	ADNP degraded vs WT	4.83726e-06	no
ENSMUSG00000026024.14	1558.53	-0.135951	0.145074	-0.937113	0.3487	0.999989	ADNP degraded vs WT	4.83726e-06	no
ENSMUSG00000041075.8	840.519	-0.696607	0.173769	-4.0088	6.10274e-05	0.0303187	ADNP degraded vs WT	1.51829	no
ENSMUSG00000047361.16	41.6527	0.208099	0.484812	0.429237	0.667751	0.999989	ADNP degraded vs WT	4.83726e-06	no
ENSMUSG00000026021.15	3100.29	-0.146956	0.14004	-1.04938	0.294002	0.999989	ADNP degraded vs WT	4.83726e-06	no
ENSMUSG00000103821.1	95.5306	-0.0652865	0.332693	-0.196237	0.844425	0.999989	ADNP degraded vs WT	4.83726e-06	no
ENSMUSG00000026020.9	3847.95	-0.0764388	0.139185	-0.549187	0.582877	0.999989	ADNP degraded vs WT	4.83726e-06	no
ENSMUSG00000077345.1	50.1966	0.065171	0.417511	0.156094	0.875959	0.999989	ADNP degraded vs WT	4.83726e-06	no
ENSMUSG00000089512.3	38.5135	-0.060529	0.473099	-0.127942	0.898195	0.999989	ADNP degraded vs WT	4.83726e-06	no
ENSMUSG00000089093.3	26.4146	0.0345255	0.564339	0.0611786	0.951217	0.999989	ADNP degraded vs WT	4.83726e-06	no
ENSMUSG00000067336.6	1703	-0.281323	0.14693	-1.91468	0.0555336	0.999989	ADNP degraded vs WT	4.83726e-06	no
ENSMUSG00000104052.1	16.9722	-0.0639014	0.703757	-0.0908004	0.927651	0.999989	ADNP degraded vs WT	4.83726e-06	no
ENSMUSG00000041040.12	2896.15	0.243478	0.153627	1.58487	0.112997	0.999989	ADNP degraded vs WT	4.83726e-06	no
ENSMUSG00000103696.1	60.838	0.0351085	0.383652	0.0915115	0.927086	0.999989	ADNP degraded vs WT	4.83726e-06	no
ENSMUSG00000026018.12	17.8343	0.0561418	0.702193	0.0799522	0.936275	0.999989	ADNP degraded vs WT	4.83726e-06	no
ENSMUSG00000026019.15	1290.34	-0.0967453	0.152112	-0.636013	0.524768	0.999989	ADNP degraded vs WT	4.83726e-06	no
ENSMUSG00000026017.13	187.173	0.000293572	0.279303	0.00105109	0.999161	0.999989	ADNP degraded vs WT	4.83726e-06	no
ENSMUSG00000082609.1	33.1872	0.0688656	0.552988	0.124534	0.900893	0.999989	ADNP degraded vs WT	4.83726e-06	no
ENSMUSG00000073664.11	1132.07	0.182501	0.167464	1.08979	0.275806	0.999989	ADNP degraded vs WT	4.83726e-06	no
ENSMUSG00000049439.13	451.909	0.0553627	0.190049	0.291308	0.770816	0.999989	ADNP degraded vs WT	4.83726e-06	no
ENSMUSG00000103822.1	13.9043	-0.39405	0.767707	-0.513281	0.607755	0.999989	ADNP degraded vs WT	4.83726e-06	no
ENSMUSG00000026782.15	3060.44	0.269992	0.144817	1.86437	0.0622698	0.999989	ADNP degraded vs WT	4.83726e-06	no
ENSMUSG00000026014.15	1090.12	-0.259626	0.159855	-1.62413	0.104347	0.999989	ADNP degraded vs WT	4.83726e-06	no
ENSMUSG00000081562.1	21.1921	0.125728	0.637877	0.197104	0.843746	0.999989	ADNP degraded vs WT	4.83726e-06	no
ENSMUSG00000101188.1	31523.1	0.0490708	0.132985	0.368996	0.712131	0.999989	ADNP degraded vs WT	4.83726e-06	no
ENSMUSG00000102549.1	3.61232	-1.35338	1.63009	-0.83025	0.406397	0.999989	ADNP degraded vs WT	4.83726e-06	no
ENSMUSG00000081382.1	1254.55	0.1308	0.16391	0.797997	0.424872	0.999989	ADNP degraded vs WT	4.83726e-06	no
ENSMUSG00000052062.14	7.27224	-0.791315	1.06593	-0.742368	0.457865	0.999989	ADNP degraded vs WT	4.83726e-06	no
ENSMUSG00000084333.1	6.45752	-0.876654	1.15414	-0.759574	0.447509	0.999989	ADNP degraded vs WT	4.83726e-06	no
ENSMUSG00000025969.15	506.202	-0.250879	0.198253	-1.26545	0.205711	0.999989	ADNP degraded vs WT	4.83726e-06	no
ENSMUSG00000040865.15	7233.03	-0.20352	0.130122	-1.56406	0.117802	0.999989	ADNP degraded vs WT	4.83726e-06	no
ENSMUSG00000084799.7	117.329	-0.00668096	0.294799	-0.0226627	0.981919	0.999989	ADNP degraded vs WT	4.83726e-06	no
ENSMUSG00000101599.1	403.134	-0.182912	0.193086	-0.947308	0.343482	0.999989	ADNP degraded vs WT	4.83726e-06	no
ENSMUSG00000025968.16	1857.57	-0.00132605	0.149184	-0.00888874	0.992908	0.999989	ADNP degraded vs WT	4.83726e-06	no
ENSMUSG00000025967.16	8456.64	-0.093132	0.138169	-0.674045	0.500283	0.999989	ADNP degraded vs WT	4.83726e-06	no
ENSMUSG00000064612.2	8.74707	0.149504	0.950913	0.157222	0.87507	0.999989	ADNP degraded vs WT	4.83726e-06	no
ENSMUSG00000064602.1	52.0539	-0.244707	0.417176	-0.586579	0.557486	0.999989	ADNP degraded vs WT	4.83726e-06	no
ENSMUSG00000046856.13	8.12083	0.510582	1.04561	0.48831	0.62533	0.999989	ADNP degraded vs WT	4.83726e-06	no
ENSMUSG00000086730.2	89.8089	-0.320836	0.32681	-0.981721	0.326237	0.999989	ADNP degraded vs WT	4.83726e-06	no
ENSMUSG00000027520.15	7569.83	-0.0461589	0.13038	-0.354033	0.723314	0.999989	ADNP degraded vs WT	4.83726e-06	no
ENSMUSG00000081643.1	1598.77	0.039658	0.144779	0.27392	0.784146	0.999989	ADNP degraded vs WT	4.83726e-06	no
ENSMUSG00000025964.15	744.328	0.194713	0.196232	0.99226	0.321071	0.999989	ADNP degraded vs WT	4.83726e-06	no
ENSMUSG00000025962.15	1224.37	-0.166229	0.153494	-1.08297	0.278823	0.999989	ADNP degraded vs WT	4.83726e-06	no
ENSMUSG00000025959.13	397.069	-0.329118	0.21967	-1.49824	0.134072	0.999989	ADNP degraded vs WT	4.83726e-06	no
ENSMUSG00000025958.14	2149.05	0.0950995	0.1452	0.654957	0.512495	0.999989	ADNP degraded vs WT	4.83726e-06	no
ENSMUSG00000025956.10	279.463	0.229506	0.21772	1.05414	0.29182	0.999989	ADNP degraded vs WT	4.83726e-06	no
ENSMUSG00000087213.2	137.521	-0.146774	0.281	-0.522327	0.601443	0.999989	ADNP degraded vs WT	4.83726e-06	no
ENSMUSG00000070871.10	898.01	0.222842	0.16259	1.37058	0.170506	0.999989	ADNP degraded vs WT	4.83726e-06	no
ENSMUSG00000045005.9	15476.5	0.117538	0.140612	0.835905	0.403208	0.999989	ADNP degraded vs WT	4.83726e-06	no
ENSMUSG00000102140.1	16.5093	-0.162363	0.708266	-0.22924	0.818682	0.999989	ADNP degraded vs WT	4.83726e-06	no
ENSMUSG00000051344.13	1095.12	-0.103262	0.166967	-0.618456	0.536275	0.999989	ADNP degraded vs WT	4.83726e-06	no
ENSMUSG00000084416.3	9873.7	0.061901	0.13374	0.462844	0.643476	0.999989	ADNP degraded vs WT	4.83726e-06	no
ENSMUSG00000025955.13	23.8579	0.566682	0.619673	0.914486	0.360462	0.999989	ADNP degraded vs WT	4.83726e-06	no
ENSMUSG00000090042.1	26.7028	-0.413943	0.558713	-0.740887	0.458762	0.999989	ADNP degraded vs WT	4.83726e-06	no
ENSMUSG00000070870.6	58.3179	0.0997788	0.45689	0.218387	0.827128	0.999989	ADNP degraded vs WT	4.83726e-06	no
ENSMUSG00000067299.11	184.817	0.804617	0.313774	2.56432	0.0103379	0.747988	ADNP degraded vs WT	0.126106	no
ENSMUSG00000025952.15	45.4668	1.01665	0.507612	2.00281	0.0451973	0.999989	ADNP degraded vs WT	4.83726e-06	no
ENSMUSG00000044429.8	50.2813	0.663501	0.462445	1.43477	0.151354	0.999989	ADNP degraded vs WT	4.83726e-06	no
ENSMUSG00000044816.10	315.824	0.126369	0.211856	0.596484	0.550852	0.999989	ADNP degraded vs WT	4.83726e-06	no
ENSMUSG00000025950.16	6627.22	0.190407	0.175928	1.0823	0.27912	0.999989	ADNP degraded vs WT	4.83726e-06	no
ENSMUSG00000025949.16	2854.94	-0.0292033	0.138056	-0.211532	0.832472	0.999989	ADNP degraded vs WT	4.83726e-06	no
ENSMUSG00000100340.1	10.5165	1.90272	0.961578	1.97875	0.0478444	0.999989	ADNP degraded vs WT	4.83726e-06	no
ENSMUSG00000082774.1	13.7755	0.00442236	0.768472	0.00575474	0.995408	0.999989	ADNP degraded vs WT	4.83726e-06	no
ENSMUSG00000015222.18	46.4074	0.684496	0.488	1.40266	0.160719	0.999989	ADNP degraded vs WT	4.83726e-06	no
ENSMUSG00000026005.15	3030.99	0.174333	0.182572	0.954877	0.33964	0.999989	ADNP degraded vs WT	4.83726e-06	no
ENSMUSG00000026004.15	77.0598	0.0375205	0.346041	0.108428	0.913656	0.999989	ADNP degraded vs WT	4.83726e-06	no
ENSMUSG00000102559.1	6.70159	0.245354	1.12313	0.218456	0.827074	0.999989	ADNP degraded vs WT	4.83726e-06	no
ENSMUSG00000102374.1	6.97703	-0.416979	1.11588	-0.373679	0.708643	0.999989	ADNP degraded vs WT	4.83726e-06	no
ENSMUSG00000102776.1	22.3836	-0.348253	0.648429	-0.537072	0.591218	0.999989	ADNP degraded vs WT	4.83726e-06	no
ENSMUSG00000103756.1	23.6357	-0.00807461	0.589339	-0.0137011	0.989068	0.999989	ADNP degraded vs WT	4.83726e-06	no
ENSMUSG00000026003.5	100.235	0.247514	0.318823	0.776336	0.437551	0.999989	ADNP degraded vs WT	4.83726e-06	no
ENSMUSG00000082769.3	11.8535	0.864495	0.847314	1.02028	0.307597	0.999989	ADNP degraded vs WT	4.83726e-06	no
ENSMUSG00000026000.16	562.001	-0.0993993	0.174855	-0.568468	0.569717	0.999989	ADNP degraded vs WT	4.83726e-06	no
ENSMUSG00000025991.8	20.4119	0.377351	0.698274	0.540405	0.588918	0.999989	ADNP degraded vs WT	4.83726e-06	no
ENSMUSG00000082473.1	32.8059	0.132772	0.543707	0.244197	0.807078	0.999989	ADNP degraded vs WT	4.83726e-06	no
ENSMUSG00000025997.13	37.0735	-0.11881	0.478736	-0.248174	0.804	0.999989	ADNP degraded vs WT	4.83726e-06	no
ENSMUSG00000053153.14	27.4684	0.811142	0.684287	1.18538	0.235866	0.999989	ADNP degraded vs WT	4.83726e-06	no
ENSMUSG00000026196.7	2989.86	0.0340754	0.140175	0.243093	0.807934	0.999989	ADNP degraded vs WT	4.83726e-06	no
ENSMUSG00000089965.1	18.8101	0.152459	0.662525	0.230117	0.818001	0.999989	ADNP degraded vs WT	4.83726e-06	no
ENSMUSG00000050296.14	7.67993	-0.121067	1.01655	-0.119095	0.9052	0.999989	ADNP degraded vs WT	4.83726e-06	no
ENSMUSG00000101617.1	4.13132	0.20746	1.39619	0.14859	0.881877	0.999989	ADNP degraded vs WT	4.83726e-06	no
ENSMUSG00000026192.13	4713.36	0.0806261	0.133184	0.605372	0.544932	0.999989	ADNP degraded vs WT	4.83726e-06	no
ENSMUSG00000026193.15	23814.7	-0.158053	0.128471	-1.23026	0.218598	0.999989	ADNP degraded vs WT	4.83726e-06	no
ENSMUSG00000073652.10	67.7852	-0.178839	0.368473	-0.485352	0.627426	0.999989	ADNP degraded vs WT	4.83726e-06	no
ENSMUSG00000100319.1	120.211	0.257114	0.300212	0.856439	0.391755	0.999989	ADNP degraded vs WT	4.83726e-06	no
ENSMUSG00000101496.1	42.4744	0.0206434	0.474222	0.0435311	0.965278	0.999989	ADNP degraded vs WT	4.83726e-06	no
ENSMUSG00000039395.8	7349.76	-0.293267	0.133639	-2.19447	0.0282013	0.999989	ADNP degraded vs WT	4.83726e-06	no
ENSMUSG00000094655.1	153.679	-0.0150563	0.27577	-0.0545972	0.956459	0.999989	ADNP degraded vs WT	4.83726e-06	no
ENSMUSG00000094050.1	55.9838	-0.224919	0.40881	-0.550181	0.582195	0.999989	ADNP degraded vs WT	4.83726e-06	no
ENSMUSG00000093956.1	150.338	0.332847	0.273143	1.21858	0.223003	0.999989	ADNP degraded vs WT	4.83726e-06	no
ENSMUSG00000093843.1	54.6534	-0.14699	0.403746	-0.364065	0.71581	0.999989	ADNP degraded vs WT	4.83726e-06	no
ENSMUSG00000026189.13	188.119	-0.321316	0.24448	-1.31428	0.188752	0.999989	ADNP degraded vs WT	4.83726e-06	no
ENSMUSG00000026188.11	5.97768	-0.65418	1.13928	-0.574205	0.565829	0.999989	ADNP degraded vs WT	4.83726e-06	no
ENSMUSG00000026187.9	1498.97	-0.312019	0.172071	-1.81332	0.0697825	0.999989	ADNP degraded vs WT	4.83726e-06	no
ENSMUSG00000085812.1	10.9847	-0.142846	0.872754	-0.163673	0.869989	0.999989	ADNP degraded vs WT	4.83726e-06	no
ENSMUSG00000039354.16	919.873	-0.209821	0.161274	-1.30103	0.19325	0.999989	ADNP degraded vs WT	4.83726e-06	no
ENSMUSG00000110712.1	9.15893	0.127855	0.96806	0.132073	0.894926	0.999989	ADNP degraded vs WT	4.83726e-06	no
ENSMUSG00000046330.10	2268.3	-0.194787	0.156597	-1.24387	0.213546	0.999989	ADNP degraded vs WT	4.83726e-06	no
ENSMUSG00000039323.18	7135.73	-0.597379	0.145329	-4.11052	3.94764e-05	0.0234498	ADNP degraded vs WT	1.62986	no
ENSMUSG00000026185.8	23.1456	-0.596562	0.619075	-0.963634	0.33523	0.999989	ADNP degraded vs WT	4.83726e-06	no
ENSMUSG00000055322.15	3080.22	-0.384697	0.158044	-2.43411	0.0149283	0.899558	ADNP degraded vs WT	0.0459711	no
ENSMUSG00000061815.11	9.89263	-0.503415	0.930771	-0.540858	0.588606	0.999989	ADNP degraded vs WT	4.83726e-06	no
ENSMUSG00000006304.14	3514.35	-0.190242	0.1618	-1.17579	0.239681	0.999989	ADNP degraded vs WT	4.83726e-06	no
ENSMUSG00000006299.13	2721.21	-0.0494758	0.148239	-0.333758	0.738562	0.999989	ADNP degraded vs WT	4.83726e-06	no
ENSMUSG00000026179.14	715.688	0.0156018	0.170361	0.0915808	0.927031	0.999989	ADNP degraded vs WT	4.83726e-06	no
ENSMUSG00000103013.1	6.31603	-0.255767	1.10796	-0.230845	0.817436	0.999989	ADNP degraded vs WT	4.83726e-06	no
ENSMUSG00000006301.17	889.198	-0.100892	0.177859	-0.567257	0.57054	0.999989	ADNP degraded vs WT	4.83726e-06	no
ENSMUSG00000099931.1	31.3254	-0.404329	0.54225	-0.745649	0.455879	0.999989	ADNP degraded vs WT	4.83726e-06	no
ENSMUSG00000103403.1	18.0505	-0.142817	0.707861	-0.201758	0.840106	0.999989	ADNP degraded vs WT	4.83726e-06	no
ENSMUSG00000073650.8	31.4156	-0.744278	0.563755	-1.32022	0.186763	0.999989	ADNP degraded vs WT	4.83726e-06	no
ENSMUSG00000026177.11	93.922	0.383151	0.407688	0.939814	0.347313	0.999989	ADNP degraded vs WT	4.83726e-06	no
ENSMUSG00000026176.13	1502.08	0.17935	0.150557	1.19124	0.233558	0.999989	ADNP degraded vs WT	4.83726e-06	no
ENSMUSG00000026175.12	17.5825	-0.201649	0.701515	-0.287447	0.77377	0.999989	ADNP degraded vs WT	4.83726e-06	no
ENSMUSG00000033364.13	5185.29	-0.0783945	0.135993	-0.576462	0.564303	0.999989	ADNP degraded vs WT	4.83726e-06	no
ENSMUSG00000103227.1	170.473	-0.212893	0.260482	-0.817306	0.413754	0.999989	ADNP degraded vs WT	4.83726e-06	no
ENSMUSG00000026174.9	4839.52	0.0519391	0.137274	0.378362	0.705162	0.999989	ADNP degraded vs WT	4.83726e-06	no
ENSMUSG00000026173.15	46.4224	-0.22751	0.499935	-0.455079	0.649053	0.999989	ADNP degraded vs WT	4.83726e-06	no
ENSMUSG00000026135.17	2282.65	-0.157764	0.152887	-1.0319	0.302119	0.999989	ADNP degraded vs WT	4.83726e-06	no
ENSMUSG00000093155.1	7.37026	1.06584	1.08923	0.978526	0.327814	0.999989	ADNP degraded vs WT	4.83726e-06	no
ENSMUSG00000026172.12	539.227	-0.188872	0.18764	-1.00657	0.314143	0.999989	ADNP degraded vs WT	4.83726e-06	no
ENSMUSG00000026171.12	510.155	-0.198481	0.182485	-1.08765	0.276748	0.999989	ADNP degraded vs WT	4.83726e-06	no
ENSMUSG00000033276.18	95.3661	-0.436678	0.342334	-1.27559	0.2021	0.999989	ADNP degraded vs WT	4.83726e-06	no
ENSMUSG00000033257.14	2503.23	-0.147635	0.139288	-1.05992	0.28918	0.999989	ADNP degraded vs WT	4.83726e-06	no
ENSMUSG00000026170.6	6.82458	-0.0644334	1.11862	-0.0576006	0.954067	0.999989	ADNP degraded vs WT	4.83726e-06	no
ENSMUSG00000026167.14	7.10847	0.733261	1.13726	0.64476	0.519083	0.999989	ADNP degraded vs WT	4.83726e-06	no
ENSMUSG00000090071.4	54.4526	-0.274011	0.427656	-0.640729	0.521699	0.999989	ADNP degraded vs WT	4.83726e-06	no
ENSMUSG00000006538.12	10.5356	-0.171002	0.877145	-0.194953	0.84543	0.999989	ADNP degraded vs WT	4.83726e-06	no
ENSMUSG00000026162.7	64.7467	0.045093	0.404988	0.111344	0.911344	0.999989	ADNP degraded vs WT	4.83726e-06	no
ENSMUSG00000026205.8	6.295	2.4449	1.37536	1.77764	0.0754627	0.999989	ADNP degraded vs WT	4.83726e-06	no
ENSMUSG00000033159.14	791.429	0.178797	0.198857	0.899124	0.368587	0.999989	ADNP degraded vs WT	4.83726e-06	no
ENSMUSG00000049339.16	955.374	0.205023	0.176923	1.15883	0.246527	0.999989	ADNP degraded vs WT	4.83726e-06	no
ENSMUSG00000026197.12	139.396	-0.13435	0.272124	-0.493709	0.621512	0.999989	ADNP degraded vs WT	4.83726e-06	no
ENSMUSG00000026198.15	88.1043	-0.300228	0.32888	-0.912878	0.361306	0.999989	ADNP degraded vs WT	4.83726e-06	no
ENSMUSG00000033124.16	213.81	-0.343797	0.238949	-1.43879	0.15021	0.999989	ADNP degraded vs WT	4.83726e-06	no
ENSMUSG00000026199.17	429.192	-0.415275	0.186495	-2.22674	0.0259647	0.999989	ADNP degraded vs WT	4.83726e-06	no
ENSMUSG00000026200.13	86.3065	-0.501012	0.331697	-1.51045	0.130928	0.999989	ADNP degraded vs WT	4.83726e-06	no
ENSMUSG00000026201.12	686.559	-0.155055	0.171276	-0.905292	0.365311	0.999989	ADNP degraded vs WT	4.83726e-06	no
ENSMUSG00000026202.13	3623.89	-0.490387	0.181953	-2.69512	0.00703623	0.609141	ADNP degraded vs WT	0.215282	no
ENSMUSG00000096094.2	6.42846	-2.08276	1.19227	-1.74688	0.0806579	0.999989	ADNP degraded vs WT	4.83726e-06	no
ENSMUSG00000026203.16	193.496	-0.384914	0.245004	-1.57105	0.11617	0.999989	ADNP degraded vs WT	4.83726e-06	no
ENSMUSG00000026204.15	55.9221	-0.155719	0.432623	-0.359941	0.718891	0.999989	ADNP degraded vs WT	4.83726e-06	no
ENSMUSG00000026209.15	1377.93	-0.221906	0.157836	-1.40593	0.159745	0.999989	ADNP degraded vs WT	4.83726e-06	no
ENSMUSG00000026208.9	392.853	0.280036	0.214971	1.30267	0.192689	0.999989	ADNP degraded vs WT	4.83726e-06	no
ENSMUSG00000026207.16	36.3543	-0.359745	0.498457	-0.721717	0.470469	0.999989	ADNP degraded vs WT	4.83726e-06	no
ENSMUSG00000033021.16	433.494	-0.132642	0.191107	-0.694072	0.487637	0.999989	ADNP degraded vs WT	4.83726e-06	no
ENSMUSG00000032997.16	1518.57	-0.0597696	0.172821	-0.345847	0.729458	0.999989	ADNP degraded vs WT	4.83726e-06	no
ENSMUSG00000026211.17	503.395	-0.364175	0.194027	-1.87693	0.0605281	0.999989	ADNP degraded vs WT	4.83726e-06	no
ENSMUSG00000051703.14	110.526	-0.0583755	0.300724	-0.194116	0.846085	0.999989	ADNP degraded vs WT	4.83726e-06	no
ENSMUSG00000026213.15	797.977	-0.137735	0.164899	-0.835268	0.403567	0.999989	ADNP degraded vs WT	4.83726e-06	no
ENSMUSG00000006576.16	41.3272	-0.533029	0.486418	-1.09583	0.273155	0.999989	ADNP degraded vs WT	4.83726e-06	no
ENSMUSG00000026235.14	7902.31	-0.127876	0.142827	-0.895323	0.370614	0.999989	ADNP degraded vs WT	4.83726e-06	no
ENSMUSG00000099141.1	37.1355	-0.0846584	0.487432	-0.173683	0.862115	0.999989	ADNP degraded vs WT	4.83726e-06	no
ENSMUSG00000101849.1	24.1166	-0.580148	0.59045	-0.982553	0.325827	0.999989	ADNP degraded vs WT	4.83726e-06	no
ENSMUSG00000032908.9	8.89589	0.52232	0.962603	0.542612	0.587397	0.999989	ADNP degraded vs WT	4.83726e-06	no
ENSMUSG00000026245.16	1112.97	-0.0543165	0.15264	-0.355847	0.721955	0.999989	ADNP degraded vs WT	4.83726e-06	no
ENSMUSG00000104018.1	46.497	-0.0502905	0.433775	-0.115937	0.907703	0.999989	ADNP degraded vs WT	4.83726e-06	no
ENSMUSG00000032883.15	1484.46	0.226934	0.173555	1.30756	0.191022	0.999989	ADNP degraded vs WT	4.83726e-06	no
ENSMUSG00000079470.8	3002.1	-0.159746	0.144881	-1.1026	0.270201	0.999989	ADNP degraded vs WT	4.83726e-06	no
ENSMUSG00000099377.1	722.83	0.0180786	0.183661	0.0984344	0.921587	0.999989	ADNP degraded vs WT	4.83726e-06	no
ENSMUSG00000072978.3	11.5794	-0.811393	0.875081	-0.92722	0.353812	0.999989	ADNP degraded vs WT	4.83726e-06	no
ENSMUSG00000054702.14	87.0338	-0.0647841	0.335471	-0.193114	0.84687	0.999989	ADNP degraded vs WT	4.83726e-06	no
ENSMUSG00000073643.11	1043.84	-0.212734	0.153313	-1.38758	0.165265	0.999989	ADNP degraded vs WT	4.83726e-06	no
ENSMUSG00000026248.9	871.605	-0.065111	0.163128	-0.39914	0.68979	0.999989	ADNP degraded vs WT	4.83726e-06	no
ENSMUSG00000026249.10	104.083	-0.523462	0.828152	-0.632084	0.527332	0.999989	ADNP degraded vs WT	4.83726e-06	no
ENSMUSG00000067106.6	1805.49	0.108306	0.170481	0.635294	0.525236	0.999989	ADNP degraded vs WT	4.83726e-06	no
ENSMUSG00000100397.1	294.502	-0.171045	0.269538	-0.634584	0.5257	0.999989	ADNP degraded vs WT	4.83726e-06	no
ENSMUSG00000099552.1	25.7239	-1.79293	0.621152	-2.88646	0.00389606	0.45479	ADNP degraded vs WT	0.342189	no
ENSMUSG00000043230.2	25.356	-0.771229	0.590331	-1.30643	0.191405	0.999989	ADNP degraded vs WT	4.83726e-06	no
ENSMUSG00000004364.14	3317.13	-0.00197986	0.136744	-0.0144786	0.988448	0.999989	ADNP degraded vs WT	4.83726e-06	no
ENSMUSG00000103076.1	74.8445	-0.295903	0.366673	-0.806995	0.419669	0.999989	ADNP degraded vs WT	4.83726e-06	no
ENSMUSG00000103525.1	46.7293	0.042565	0.437101	0.0973802	0.922424	0.999989	ADNP degraded vs WT	4.83726e-06	no
ENSMUSG00000090637.2	20.0119	-0.57339	0.678611	-0.844947	0.39814	0.999989	ADNP degraded vs WT	4.83726e-06	no
ENSMUSG00000038608.15	4.2355	1.76785	1.40902	1.25467	0.209599	0.999989	ADNP degraded vs WT	4.83726e-06	no
ENSMUSG00000087008.4	584.181	0.226676	0.207574	1.09202	0.274823	0.999989	ADNP degraded vs WT	4.83726e-06	no
ENSMUSG00000055980.2	13.6619	-0.794837	0.77495	-1.02566	0.305051	0.999989	ADNP degraded vs WT	4.83726e-06	no
ENSMUSG00000026142.15	316.361	0.237842	0.233603	1.01815	0.308608	0.999989	ADNP degraded vs WT	4.83726e-06	no
ENSMUSG00000104493.1	15.4845	0.0612936	0.748548	0.0818834	0.934739	0.999989	ADNP degraded vs WT	4.83726e-06	no
ENSMUSG00000100786.1	3.81008	1.54315	1.86514	0.827367	0.408029	0.999989	ADNP degraded vs WT	4.83726e-06	no
ENSMUSG00000026150.14	1159	-0.0861811	0.157286	-0.547926	0.583743	0.999989	ADNP degraded vs WT	4.83726e-06	no
ENSMUSG00000101450.1	35.9417	0.0513422	0.492296	0.104291	0.916938	0.999989	ADNP degraded vs WT	4.83726e-06	no
ENSMUSG00000100744.1	42.0247	0.400465	0.455681	0.878826	0.379496	0.999989	ADNP degraded vs WT	4.83726e-06	no
ENSMUSG00000026159.13	4396.84	0.128667	0.137612	0.934999	0.349789	0.999989	ADNP degraded vs WT	4.83726e-06	no
ENSMUSG00000113880.1	8.70477	0.946095	0.971032	0.974319	0.329898	0.999989	ADNP degraded vs WT	4.83726e-06	no
ENSMUSG00000101784.1	106.207	-0.327595	0.324606	-1.00921	0.312875	0.999989	ADNP degraded vs WT	4.83726e-06	no
ENSMUSG00000038496.16	7.26262	0.922441	1.04209	0.885185	0.376057	0.999989	ADNP degraded vs WT	4.83726e-06	no
ENSMUSG00000100432.1	39.5799	-0.088792	0.471693	-0.188241	0.850688	0.999989	ADNP degraded vs WT	4.83726e-06	no
ENSMUSG00000079140.3	111.68	-0.0280797	0.317344	-0.0884834	0.929492	0.999989	ADNP degraded vs WT	4.83726e-06	no
ENSMUSG00000100580.6	12.1653	0.593248	0.829297	0.715362	0.474385	0.999989	ADNP degraded vs WT	4.83726e-06	no
ENSMUSG00000045658.16	1369.85	-0.324644	0.165355	-1.96332	0.049609	0.999989	ADNP degraded vs WT	4.83726e-06	no
ENSMUSG00000102750.1	42.0695	-0.431278	0.455615	-0.946584	0.343851	0.999989	ADNP degraded vs WT	4.83726e-06	no
ENSMUSG00000036766.12	15.5556	0.184082	0.756951	0.243189	0.807859	0.999989	ADNP degraded vs WT	4.83726e-06	no
ENSMUSG00000026219.14	19631.4	-0.113668	0.131164	-0.866609	0.386156	0.999989	ADNP degraded vs WT	4.83726e-06	no
ENSMUSG00000103505.1	101.835	-0.00372855	0.323312	-0.0115324	0.990799	0.999989	ADNP degraded vs WT	4.83726e-06	no
ENSMUSG00000104503.1	210.336	-0.0890613	0.251534	-0.354073	0.723284	0.999989	ADNP degraded vs WT	4.83726e-06	no
ENSMUSG00000073633.9	105.987	-0.207723	0.30721	-0.676161	0.498939	0.999989	ADNP degraded vs WT	4.83726e-06	no
ENSMUSG00000026220.6	79.9268	-0.00758642	0.383839	-0.0197646	0.984231	0.999989	ADNP degraded vs WT	4.83726e-06	no
ENSMUSG00000064281.7	738.799	0.00708302	0.169258	0.0418476	0.96662	0.999989	ADNP degraded vs WT	4.83726e-06	no
ENSMUSG00000072109.11	3.78189	0.282901	1.72078	0.164403	0.869414	0.999989	ADNP degraded vs WT	4.83726e-06	no
ENSMUSG00000079455.9	2.38483	-1.9229	2.06369	-0.931779	0.351451	0.999989	ADNP degraded vs WT	4.83726e-06	no
ENSMUSG00000070034.13	6.33294	-0.816238	1.23616	-0.660301	0.50906	0.999989	ADNP degraded vs WT	4.83726e-06	no
ENSMUSG00000070031.11	1.3121	-0.633238	2.61123	-0.242506	0.808388	0.999989	ADNP degraded vs WT	4.83726e-06	no
ENSMUSG00000026222.16	12.3464	-0.0152317	0.802023	-0.0189916	0.984848	0.999989	ADNP degraded vs WT	4.83726e-06	no
ENSMUSG00000052760.16	17.1393	-0.561745	0.703178	-0.798865	0.424368	0.999989	ADNP degraded vs WT	4.83726e-06	no
ENSMUSG00000036707.16	3972.81	-0.0457729	0.133802	-0.342094	0.73228	0.999989	ADNP degraded vs WT	4.83726e-06	no
ENSMUSG00000026223.15	570.19	-0.160391	0.198917	-0.806324	0.420056	0.999989	ADNP degraded vs WT	4.83726e-06	no
ENSMUSG00000099342.1	173.382	-0.126796	0.277763	-0.456489	0.648038	0.999989	ADNP degraded vs WT	4.83726e-06	no
ENSMUSG00000026227.11	4.15924	-1.34642	1.49528	-0.90045	0.367881	0.999989	ADNP degraded vs WT	4.83726e-06	no
ENSMUSG00000026229.17	2854.32	-0.195057	0.142751	-1.36641	0.17181	0.999989	ADNP degraded vs WT	4.83726e-06	no
ENSMUSG00000077274.1	12.8389	-0.181721	0.822913	-0.220826	0.825228	0.999989	ADNP degraded vs WT	4.83726e-06	no
ENSMUSG00000103272.1	68.9564	-0.199662	0.37623	-0.530693	0.595632	0.999989	ADNP degraded vs WT	4.83726e-06	no
ENSMUSG00000062590.13	261.297	-0.367408	0.227139	-1.61754	0.105761	0.999989	ADNP degraded vs WT	4.83726e-06	no
ENSMUSG00000079445.3	1035.53	-0.110469	0.18577	-0.594657	0.552073	0.999989	ADNP degraded vs WT	4.83726e-06	no
ENSMUSG00000026234.12	33157.5	-0.165905	0.136248	-1.21767	0.223351	0.999989	ADNP degraded vs WT	4.83726e-06	no
ENSMUSG00000104627.1	11.8936	-0.109014	0.825284	-0.132092	0.894911	0.999989	ADNP degraded vs WT	4.83726e-06	no
ENSMUSG00000064823.1	12.846	-0.440547	0.852779	-0.516602	0.605434	0.999989	ADNP degraded vs WT	4.83726e-06	no
ENSMUSG00000073627.7	118.417	0.0287881	0.302769	0.0950825	0.924249	0.999989	ADNP degraded vs WT	4.83726e-06	no
ENSMUSG00000026238.14	22170.5	-0.0725978	0.154084	-0.471157	0.637529	0.999989	ADNP degraded vs WT	4.83726e-06	no
ENSMUSG00000026239.14	313.224	-0.121497	0.208646	-0.582311	0.560357	0.999989	ADNP degraded vs WT	4.83726e-06	no
ENSMUSG00000026240.12	1092.86	-0.0142868	0.159393	-0.0896325	0.928579	0.999989	ADNP degraded vs WT	4.83726e-06	no
ENSMUSG00000053333.15	370.842	0.000352237	0.20392	0.00172733	0.998622	0.999989	ADNP degraded vs WT	4.83726e-06	no
ENSMUSG00000100768.1	7.75586	-0.701701	1.03475	-0.678137	0.497685	0.999989	ADNP degraded vs WT	4.83726e-06	no
ENSMUSG00000104121.1	10.7983	0.146809	0.867659	0.169201	0.865639	0.999989	ADNP degraded vs WT	4.83726e-06	no
ENSMUSG00000102383.1	19.5833	0.00960914	0.66142	0.014528	0.988409	0.999989	ADNP degraded vs WT	4.83726e-06	no
ENSMUSG00000104400.1	8.94112	0.325983	0.967358	0.336983	0.73613	0.999989	ADNP degraded vs WT	4.83726e-06	no
ENSMUSG00000102293.1	8.90192	-0.0143183	0.952993	-0.0150246	0.988013	0.999989	ADNP degraded vs WT	4.83726e-06	no
ENSMUSG00000102649.1	10.5598	0.43443	0.870501	0.499058	0.617739	0.999989	ADNP degraded vs WT	4.83726e-06	no
ENSMUSG00000084106.4	13678.7	-0.0634872	0.141481	-0.448733	0.653625	0.999989	ADNP degraded vs WT	4.83726e-06	no
ENSMUSG00000102571.1	8.56135	-0.129569	0.967949	-0.133859	0.893514	0.999989	ADNP degraded vs WT	4.83726e-06	no
ENSMUSG00000103984.1	16.0564	-0.215884	0.720691	-0.299551	0.76452	0.999989	ADNP degraded vs WT	4.83726e-06	no
ENSMUSG00000026246.12	17.193	0.360504	0.70649	0.510275	0.609859	0.999989	ADNP degraded vs WT	4.83726e-06	no
ENSMUSG00000026247.13	20.8407	-0.434462	0.653842	-0.664475	0.506386	0.999989	ADNP degraded vs WT	4.83726e-06	no
ENSMUSG00000036480.9	4.39591	-1.27824	1.47967	-0.863871	0.387659	0.999989	ADNP degraded vs WT	4.83726e-06	no
ENSMUSG00000026254.17	4228.28	-0.243861	0.145573	-1.67518	0.093899	0.999989	ADNP degraded vs WT	4.83726e-06	no
ENSMUSG00000026255.15	56.3205	-0.198453	0.418744	-0.473925	0.635553	0.999989	ADNP degraded vs WT	4.83726e-06	no
ENSMUSG00000048000.15	2977	-0.159773	0.142436	-1.12172	0.261982	0.999989	ADNP degraded vs WT	4.83726e-06	no
ENSMUSG00000026259.14	7.06461	0.633479	1.13981	0.555778	0.578363	0.999989	ADNP degraded vs WT	4.83726e-06	no
ENSMUSG00000090994.1	21.9387	0.253735	0.680324	0.372963	0.709176	0.999989	ADNP degraded vs WT	4.83726e-06	no
ENSMUSG00000026288.14	1604.03	0.274807	0.180103	1.52584	0.127051	0.999989	ADNP degraded vs WT	4.83726e-06	no
ENSMUSG00000026289.15	1626.12	-0.157271	0.145595	-1.0802	0.280054	0.999989	ADNP degraded vs WT	4.83726e-06	no
ENSMUSG00000087968.1	613.378	-0.237633	0.180674	-1.31526	0.188424	0.999989	ADNP degraded vs WT	4.83726e-06	no
ENSMUSG00000089281.1	310.656	-0.45926	0.225616	-2.03558	0.0417927	0.999989	ADNP degraded vs WT	4.83726e-06	no
ENSMUSG00000070738.10	1479.44	0.0341073	0.163166	0.209034	0.834422	0.999989	ADNP degraded vs WT	4.83726e-06	no
ENSMUSG00000103996.1	11.2901	-0.742553	0.843224	-0.880612	0.378528	0.999989	ADNP degraded vs WT	4.83726e-06	no
ENSMUSG00000103591.1	38.659	0.0772957	0.487103	0.158685	0.873917	0.999989	ADNP degraded vs WT	4.83726e-06	no
ENSMUSG00000005501.14	470.961	-0.331413	0.22515	-1.47197	0.14103	0.999989	ADNP degraded vs WT	4.83726e-06	no
ENSMUSG00000081984.3	8.17657	1.05833	1.10405	0.958587	0.337767	0.999989	ADNP degraded vs WT	4.83726e-06	no
ENSMUSG00000044783.16	7150.75	0.0337288	0.141429	0.238485	0.811505	0.999989	ADNP degraded vs WT	4.83726e-06	no
ENSMUSG00000100908.1	10.5017	0.00674466	0.870073	0.00775183	0.993815	0.999989	ADNP degraded vs WT	4.83726e-06	no
ENSMUSG00000049866.12	113.528	-0.330789	0.307525	-1.07565	0.282084	0.999989	ADNP degraded vs WT	4.83726e-06	no
ENSMUSG00000097398.2	27.1775	-0.147087	0.554751	-0.26514	0.790901	0.999989	ADNP degraded vs WT	4.83726e-06	no
ENSMUSG00000036206.12	2991.6	-0.483855	0.177576	-2.72478	0.00643453	0.587855	ADNP degraded vs WT	0.23073	no
ENSMUSG00000055013.16	1633.11	-0.213476	0.15036	-1.41976	0.155676	0.999989	ADNP degraded vs WT	4.83726e-06	no
ENSMUSG00000104114.1	65.9165	-0.126599	0.378586	-0.3344	0.738078	0.999989	ADNP degraded vs WT	4.83726e-06	no
ENSMUSG00000101662.1	9.75151	-1.11614	0.920668	-1.21231	0.225392	0.999989	ADNP degraded vs WT	4.83726e-06	no
ENSMUSG00000103252.1	12.0832	-0.359404	0.809539	-0.443962	0.65707	0.999989	ADNP degraded vs WT	4.83726e-06	no
ENSMUSG00000034486.8	257.581	0.122645	0.228567	0.536581	0.591557	0.999989	ADNP degraded vs WT	4.83726e-06	no
ENSMUSG00000092627.2	68.3671	-0.0182514	0.375087	-0.0486591	0.961191	0.999989	ADNP degraded vs WT	4.83726e-06	no
ENSMUSG00000026301.16	17.7336	-0.105742	0.697189	-0.151669	0.879448	0.999989	ADNP degraded vs WT	4.83726e-06	no
ENSMUSG00000044337.5	100.954	-0.923247	0.350333	-2.63534	0.00840532	0.687337	ADNP degraded vs WT	0.16283	no
ENSMUSG00000103292.1	13.8296	-0.460441	0.770587	-0.59752	0.550161	0.999989	ADNP degraded vs WT	4.83726e-06	no
ENSMUSG00000034432.11	1877.89	-0.0398994	0.142419	-0.280155	0.779359	0.999989	ADNP degraded vs WT	4.83726e-06	no
ENSMUSG00000048126.16	8.81327	-0.309665	1.03977	-0.29782	0.765841	0.999989	ADNP degraded vs WT	4.83726e-06	no
ENSMUSG00000026304.13	9.19923	0.422418	0.963494	0.438423	0.66108	0.999989	ADNP degraded vs WT	4.83726e-06	no
ENSMUSG00000026305.15	244.901	-0.126044	0.65747	-0.191711	0.847969	0.999989	ADNP degraded vs WT	4.83726e-06	no
ENSMUSG00000070732.2	69.1783	0.391037	0.428693	0.912161	0.361684	0.999989	ADNP degraded vs WT	4.83726e-06	no
ENSMUSG00000100018.1	58.2458	0.131671	0.402999	0.326728	0.743874	0.999989	ADNP degraded vs WT	4.83726e-06	no
ENSMUSG00000034343.14	700.985	0.0099766	0.168167	0.0593257	0.952693	0.999989	ADNP degraded vs WT	4.83726e-06	no
ENSMUSG00000083064.1	477.059	-0.0508196	0.184075	-0.27608	0.782486	0.999989	ADNP degraded vs WT	4.83726e-06	no
ENSMUSG00000026307.12	294.399	-0.353038	0.208094	-1.69653	0.0897862	0.999989	ADNP degraded vs WT	4.83726e-06	no
ENSMUSG00000049515.12	6.21436	-0.900073	1.14068	-0.789064	0.430075	0.999989	ADNP degraded vs WT	4.83726e-06	no
ENSMUSG00000047443.14	40.0355	-0.00925347	0.550963	-0.0167951	0.9866	0.999989	ADNP degraded vs WT	4.83726e-06	no
ENSMUSG00000026309.14	487.593	-0.127299	0.181657	-0.700764	0.48345	0.999989	ADNP degraded vs WT	4.83726e-06	no
ENSMUSG00000067071.8	199.321	0.0524213	0.243644	0.215155	0.829646	0.999989	ADNP degraded vs WT	4.83726e-06	no
ENSMUSG00000055866.9	26.41	0.492463	0.579797	0.849373	0.395674	0.999989	ADNP degraded vs WT	4.83726e-06	no
ENSMUSG00000101958.1	14.4393	0.0866012	0.74879	0.115655	0.907926	0.999989	ADNP degraded vs WT	4.83726e-06	no
ENSMUSG00000034292.13	525.381	-0.179212	0.179357	-0.99919	0.317702	0.999989	ADNP degraded vs WT	4.83726e-06	no
ENSMUSG00000026311.16	403.082	-0.185704	0.193447	-0.959978	0.337066	0.999989	ADNP degraded vs WT	4.83726e-06	no
ENSMUSG00000026313.16	1099.7	0.020133	0.154847	0.130019	0.896551	0.999989	ADNP degraded vs WT	4.83726e-06	no
ENSMUSG00000102565.1	28.9413	0.260662	0.570122	0.457204	0.647524	0.999989	ADNP degraded vs WT	4.83726e-06	no
ENSMUSG00000026260.12	1322	-0.222268	0.151667	-1.46549	0.142787	0.999989	ADNP degraded vs WT	4.83726e-06	no
ENSMUSG00000073616.10	315.913	-0.205006	0.216446	-0.94715	0.343563	0.999989	ADNP degraded vs WT	4.83726e-06	no
ENSMUSG00000034220.7	654.958	-0.393509	0.206546	-1.90518	0.0567562	0.999989	ADNP degraded vs WT	4.83726e-06	no
ENSMUSG00000034212.14	19.8413	-0.6017	0.671425	-0.896153	0.370171	0.999989	ADNP degraded vs WT	4.83726e-06	no
ENSMUSG00000047067.7	106.552	-0.0911737	0.316017	-0.288509	0.772957	0.999989	ADNP degraded vs WT	4.83726e-06	no
ENSMUSG00000097251.2	11.3713	-0.163285	0.900599	-0.181308	0.856126	0.999989	ADNP degraded vs WT	4.83726e-06	no
ENSMUSG00000026269.14	718.462	-0.0686766	0.167604	-0.409755	0.681986	0.999989	ADNP degraded vs WT	4.83726e-06	no
ENSMUSG00000026270.11	754.317	-0.192159	0.168254	-1.14208	0.253422	0.999989	ADNP degraded vs WT	4.83726e-06	no
ENSMUSG00000026271.15	13.4375	-1.24521	0.826884	-1.50591	0.132091	0.999989	ADNP degraded vs WT	4.83726e-06	no
ENSMUSG00000014602.15	12.4308	0.251295	0.885533	0.283778	0.77658	0.999989	ADNP degraded vs WT	4.83726e-06	no
ENSMUSG00000047793.13	12.3434	0.777688	0.825757	0.941788	0.346301	0.999989	ADNP degraded vs WT	4.83726e-06	no
ENSMUSG00000026273.13	507.174	-0.314795	0.186745	-1.68569	0.0918546	0.999989	ADNP degraded vs WT	4.83726e-06	no
ENSMUSG00000100351.1	12.3547	-0.0269609	0.835853	-0.0322555	0.974268	0.999989	ADNP degraded vs WT	4.83726e-06	no
ENSMUSG00000026274.11	1521.11	-0.0172865	0.15247	-0.113377	0.909732	0.999989	ADNP degraded vs WT	4.83726e-06	no
ENSMUSG00000026275.13	2744.05	-0.0506659	0.140471	-0.360685	0.718335	0.999989	ADNP degraded vs WT	4.83726e-06	no
ENSMUSG00000064389.1	5.35383	-1.22265	1.22713	-0.996349	0.319081	0.999989	ADNP degraded vs WT	4.83726e-06	no
ENSMUSG00000034107.10	7.56089	-0.751766	1.02032	-0.736792	0.461249	0.999989	ADNP degraded vs WT	4.83726e-06	no
ENSMUSG00000034088.15	11576.2	-0.0592036	0.131191	-0.451279	0.651789	0.999989	ADNP degraded vs WT	4.83726e-06	no
ENSMUSG00000090489.3	7.16784	0.524924	1.03524	0.507054	0.612117	0.999989	ADNP degraded vs WT	4.83726e-06	no
ENSMUSG00000026276.20	204.899	-0.329633	0.235356	-1.40057	0.161342	0.999989	ADNP degraded vs WT	4.83726e-06	no
ENSMUSG00000034066.13	94.0277	-0.275696	0.317123	-0.869368	0.384646	0.999989	ADNP degraded vs WT	4.83726e-06	no
ENSMUSG00000103854.1	9.25345	-0.264418	0.923901	-0.286197	0.774727	0.999989	ADNP degraded vs WT	4.83726e-06	no
ENSMUSG00000026277.14	1030.55	-0.120992	0.161271	-0.75024	0.45311	0.999989	ADNP degraded vs WT	4.83726e-06	no
ENSMUSG00000026278.14	291.762	-0.00610413	0.280614	-0.0217528	0.982645	0.999989	ADNP degraded vs WT	4.83726e-06	no
ENSMUSG00000026279.14	1195.3	-0.128049	0.152442	-0.839988	0.400915	0.999989	ADNP degraded vs WT	4.83726e-06	no
ENSMUSG00000026280.17	816.64	-0.0995742	0.182442	-0.545784	0.585214	0.999989	ADNP degraded vs WT	4.83726e-06	no
ENSMUSG00000026281.15	2601.86	-0.187012	0.151107	-1.23762	0.215858	0.999989	ADNP degraded vs WT	4.83726e-06	no
ENSMUSG00000026283.13	4520.39	-0.0587545	0.138818	-0.423248	0.672114	0.999989	ADNP degraded vs WT	4.83726e-06	no
ENSMUSG00000073609.9	111.989	0.256398	0.303184	0.845683	0.39773	0.999989	ADNP degraded vs WT	4.83726e-06	no
ENSMUSG00000099624.1	12.4497	0.319639	0.844878	0.378326	0.705188	0.999989	ADNP degraded vs WT	4.83726e-06	no
ENSMUSG00000100347.1	629.956	-0.0725569	0.189998	-0.381883	0.702549	0.999989	ADNP degraded vs WT	4.83726e-06	no
ENSMUSG00000051185.9	94.3187	0.0871392	0.350951	0.248295	0.803906	0.999989	ADNP degraded vs WT	4.83726e-06	no
ENSMUSG00000081051.4	14968.6	0.020528	0.159402	0.128781	0.897531	0.999989	ADNP degraded vs WT	4.83726e-06	no
ENSMUSG00000040710.10	7.56824	-0.172665	1.0812	-0.159698	0.873119	0.999989	ADNP degraded vs WT	4.83726e-06	no
ENSMUSG00000100362.1	27.8466	-0.223618	0.546795	-0.408961	0.682569	0.999989	ADNP degraded vs WT	4.83726e-06	no
ENSMUSG00000040693.7	616.259	0.0273753	0.187872	0.145713	0.884148	0.999989	ADNP degraded vs WT	4.83726e-06	no
ENSMUSG00000097814.5	421.243	-0.252577	0.18868	-1.33865	0.180683	0.999989	ADNP degraded vs WT	4.83726e-06	no
ENSMUSG00000044757.7	890.821	0.267714	0.181509	1.47494	0.140229	0.999989	ADNP degraded vs WT	4.83726e-06	no
ENSMUSG00000044768.16	222.364	0.189707	0.229899	0.825175	0.409272	0.999989	ADNP degraded vs WT	4.83726e-06	no
ENSMUSG00000040648.14	2649.89	-0.0291051	0.143996	-0.202125	0.839819	0.999989	ADNP degraded vs WT	4.83726e-06	no
ENSMUSG00000026333.14	305.407	-0.0210206	0.205168	-0.102456	0.918395	0.999989	ADNP degraded vs WT	4.83726e-06	no
ENSMUSG00000026335.16	86.5811	0.641763	0.338888	1.89373	0.0582606	0.999989	ADNP degraded vs WT	4.83726e-06	no
ENSMUSG00000089782.1	13084.5	-0.0124155	0.130911	-0.0948393	0.924442	0.999989	ADNP degraded vs WT	4.83726e-06	no
ENSMUSG00000089706.7	8.91987	0.167885	0.948057	0.177083	0.859443	0.999989	ADNP degraded vs WT	4.83726e-06	no
ENSMUSG00000099634.1	10.315	-0.123501	0.943225	-0.130935	0.895827	0.999989	ADNP degraded vs WT	4.83726e-06	no
ENSMUSG00000089791.1	210.661	0.0650412	0.232299	0.279989	0.779486	0.999989	ADNP degraded vs WT	4.83726e-06	no
ENSMUSG00000082431.3	1568.91	-0.0419495	0.150554	-0.278634	0.780525	0.999989	ADNP degraded vs WT	4.83726e-06	no
ENSMUSG00000100222.1	161.879	0.0595873	0.278948	0.213614	0.830848	0.999989	ADNP degraded vs WT	4.83726e-06	no
ENSMUSG00000047496.6	16.5335	-0.380116	0.703637	-0.540216	0.589048	0.999989	ADNP degraded vs WT	4.83726e-06	no
ENSMUSG00000067017.5	2278.41	0.0228518	0.141928	0.16101	0.872086	0.999989	ADNP degraded vs WT	4.83726e-06	no
ENSMUSG00000056536.14	513.13	-0.0839505	0.210448	-0.398913	0.689958	0.999989	ADNP degraded vs WT	4.83726e-06	no
ENSMUSG00000101219.1	136.566	0.0267949	0.29896	0.089627	0.928584	0.999989	ADNP degraded vs WT	4.83726e-06	no
ENSMUSG00000026319.13	1535.05	0.114523	0.147275	0.777615	0.436796	0.999989	ADNP degraded vs WT	4.83726e-06	no
ENSMUSG00000104044.1	77.7091	-0.0910828	0.343347	-0.265279	0.790795	0.999989	ADNP degraded vs WT	4.83726e-06	no
ENSMUSG00000101330.1	380.865	0.0683033	0.191939	0.35586	0.721945	0.999989	ADNP degraded vs WT	4.83726e-06	no
ENSMUSG00000026321.7	39.3588	0.367118	0.485092	0.756801	0.449169	0.999989	ADNP degraded vs WT	4.83726e-06	no
ENSMUSG00000099843.1	12.8836	0.232087	0.790946	0.293429	0.769194	0.999989	ADNP degraded vs WT	4.83726e-06	no
ENSMUSG00000038866.15	1662.51	0.152121	0.170924	0.889991	0.373471	0.999989	ADNP degraded vs WT	4.83726e-06	no
ENSMUSG00000044340.7	1041	-0.256802	0.164916	-1.55717	0.119431	0.999989	ADNP degraded vs WT	4.83726e-06	no
ENSMUSG00000103291.1	59.279	-0.249184	0.402126	-0.619665	0.535478	0.999989	ADNP degraded vs WT	4.83726e-06	no
ENSMUSG00000057329.7	6.82824	-0.426797	1.09252	-0.390654	0.696053	0.999989	ADNP degraded vs WT	4.83726e-06	no
ENSMUSG00000009905.5	860.26	-0.235572	0.159559	-1.47639	0.13984	0.999989	ADNP degraded vs WT	4.83726e-06	no
ENSMUSG00000009907.17	2654.2	-0.0762958	0.137996	-0.552885	0.580342	0.999989	ADNP degraded vs WT	4.83726e-06	no
ENSMUSG00000083613.1	11.4913	-0.00435697	0.853669	-0.00510382	0.995928	0.999989	ADNP degraded vs WT	4.83726e-06	no
ENSMUSG00000100041.1	16.0697	1.12274	0.845627	1.3277	0.184276	0.999989	ADNP degraded vs WT	4.83726e-06	no
ENSMUSG00000104478.1	0.470392	0.00666364	4.02559	0.00165532	0.998679	0.999989	ADNP degraded vs WT	4.83726e-06	no
ENSMUSG00000101097.1	4.68762	0.283876	1.3315	0.213199	0.831172	0.999989	ADNP degraded vs WT	4.83726e-06	no
ENSMUSG00000100025.1	6.11417	0.59084	1.1785	0.50135	0.616125	0.999989	ADNP degraded vs WT	4.83726e-06	no
ENSMUSG00000099926.1	6.02824	-0.0096311	1.1815	-0.00815161	0.993496	0.999989	ADNP degraded vs WT	4.83726e-06	no
ENSMUSG00000100555.1	142.476	-0.218935	0.286627	-0.763834	0.444966	0.999989	ADNP degraded vs WT	4.83726e-06	no
ENSMUSG00000038702.6	562.293	0.111732	0.187629	0.595495	0.551513	0.999989	ADNP degraded vs WT	4.83726e-06	no
ENSMUSG00000099732.2	88.66	0.120833	0.352126	0.343152	0.731484	0.999989	ADNP degraded vs WT	4.83726e-06	no
ENSMUSG00000100020.1	7.2507	-0.545693	1.07384	-0.50817	0.611334	0.999989	ADNP degraded vs WT	4.83726e-06	no
ENSMUSG00000097648.1	120.492	-0.284192	0.292424	-0.971849	0.331126	0.999989	ADNP degraded vs WT	4.83726e-06	no
ENSMUSG00000101687.1	6.96619	1.09535	1.15631	0.947278	0.343497	0.999989	ADNP degraded vs WT	4.83726e-06	no
ENSMUSG00000099534.1	10.1866	-0.359116	0.892556	-0.402345	0.68743	0.999989	ADNP degraded vs WT	4.83726e-06	no
ENSMUSG00000099870.1	49.725	-0.378062	0.428498	-0.882295	0.377617	0.999989	ADNP degraded vs WT	4.83726e-06	no
ENSMUSG00000026374.14	4829.78	0.0314005	0.141977	0.221166	0.824963	0.999989	ADNP degraded vs WT	4.83726e-06	no
ENSMUSG00000026377.12	2445.07	-0.0834008	0.143124	-0.582717	0.560084	0.999989	ADNP degraded vs WT	4.83726e-06	no
ENSMUSG00000099936.1	7.72655	0.00257023	1.03338	0.00248721	0.998015	0.999989	ADNP degraded vs WT	4.83726e-06	no
ENSMUSG00000064302.13	2201.61	-0.220556	0.146518	-1.50532	0.132242	0.999989	ADNP degraded vs WT	4.83726e-06	no
ENSMUSG00000107722.1	11.5391	-0.350028	0.848569	-0.412492	0.679979	0.999989	ADNP degraded vs WT	4.83726e-06	no
ENSMUSG00000026380.10	52974.3	-0.0389311	0.127298	-0.305826	0.759737	0.999989	ADNP degraded vs WT	4.83726e-06	no
ENSMUSG00000048402.14	2772.69	-0.115763	0.152401	-0.759593	0.447498	0.999989	ADNP degraded vs WT	4.83726e-06	no
ENSMUSG00000037035.5	532.027	-0.262668	0.628318	-0.41805	0.67591	0.999989	ADNP degraded vs WT	4.83726e-06	no
ENSMUSG00000004451.14	2876.54	-0.197507	0.171097	-1.15436	0.248355	0.999989	ADNP degraded vs WT	4.83726e-06	no
ENSMUSG00000098923.1	993.741	0.139526	0.163855	0.851521	0.39448	0.999989	ADNP degraded vs WT	4.83726e-06	no
ENSMUSG00000101731.1	17.0311	-0.485136	0.699758	-0.693291	0.488127	0.999989	ADNP degraded vs WT	4.83726e-06	no
ENSMUSG00000026383.14	1123.11	0.0249726	0.156113	0.159965	0.872909	0.999989	ADNP degraded vs WT	4.83726e-06	no
ENSMUSG00000102687.1	12.4961	-0.429475	0.79941	-0.53724	0.591102	0.999989	ADNP degraded vs WT	4.83726e-06	no
ENSMUSG00000026384.13	1265.93	0.056718	0.166174	0.341316	0.732866	0.999989	ADNP degraded vs WT	4.83726e-06	no
ENSMUSG00000103146.1	127.973	-0.212779	0.301215	-0.706403	0.479937	0.999989	ADNP degraded vs WT	4.83726e-06	no
ENSMUSG00000036975.5	462.636	0.251114	0.19078	1.31625	0.18809	0.999989	ADNP degraded vs WT	4.83726e-06	no
ENSMUSG00000050777.7	132.013	0.379025	0.292964	1.29376	0.195748	0.999989	ADNP degraded vs WT	4.83726e-06	no
ENSMUSG00000026385.16	689.242	-0.25927	0.195055	-1.32921	0.183777	0.999989	ADNP degraded vs WT	4.83726e-06	no
ENSMUSG00000026388.15	25.4034	0.0930366	0.571995	0.162653	0.870792	0.999989	ADNP degraded vs WT	4.83726e-06	no
ENSMUSG00000026389.16	952.65	-0.260719	0.182601	-1.42781	0.153347	0.999989	ADNP degraded vs WT	4.83726e-06	no
ENSMUSG00000058665.8	9.56333	-0.181606	0.932967	-0.194655	0.845663	0.999989	ADNP degraded vs WT	4.83726e-06	no
ENSMUSG00000104332.1	5.93587	-0.481041	1.28827	-0.373399	0.708851	0.999989	ADNP degraded vs WT	4.83726e-06	no
ENSMUSG00000003721.14	567.711	-0.093577	0.181828	-0.514645	0.606801	0.999989	ADNP degraded vs WT	4.83726e-06	no
ENSMUSG00000104253.1	9.06833	-0.520679	0.996651	-0.522429	0.601372	0.999989	ADNP degraded vs WT	4.83726e-06	no
ENSMUSG00000026339.18	3413.79	-0.333327	0.144696	-2.30363	0.0212434	0.999989	ADNP degraded vs WT	4.83726e-06	no
ENSMUSG00000050534.8	50.8824	-0.145185	0.432953	-0.335338	0.73737	0.999989	ADNP degraded vs WT	4.83726e-06	no
ENSMUSG00000001674.11	2138.89	-0.213305	0.142609	-1.49573	0.134724	0.999989	ADNP degraded vs WT	4.83726e-06	no
ENSMUSG00000100913.1	106.488	0.0908019	0.331266	0.274106	0.784003	0.999989	ADNP degraded vs WT	4.83726e-06	no
ENSMUSG00000026341.16	4854.96	-0.102682	0.138345	-0.742216	0.457957	0.999989	ADNP degraded vs WT	4.83726e-06	no
ENSMUSG00000026342.10	125.462	0.0231838	0.296588	0.0781685	0.937694	0.999989	ADNP degraded vs WT	4.83726e-06	no
ENSMUSG00000026343.6	4.42487	0.243755	1.36102	0.179097	0.857861	0.999989	ADNP degraded vs WT	4.83726e-06	no
ENSMUSG00000036155.13	1000.51	-0.0664086	0.167055	-0.397526	0.69098	0.999989	ADNP degraded vs WT	4.83726e-06	no
ENSMUSG00000104039.1	21.0771	-0.330205	0.666073	-0.495749	0.620071	0.999989	ADNP degraded vs WT	4.83726e-06	no
ENSMUSG00000104378.1	57.8294	-0.567588	0.392767	-1.4451	0.148429	0.999989	ADNP degraded vs WT	4.83726e-06	no
ENSMUSG00000026349.14	4974.16	-0.193391	0.13472	-1.43551	0.151143	0.999989	ADNP degraded vs WT	4.83726e-06	no
ENSMUSG00000036104.12	685.525	0.0422456	0.167681	0.25194	0.801088	0.999989	ADNP degraded vs WT	4.83726e-06	no
ENSMUSG00000036086.16	836.697	-0.240648	0.160243	-1.50177	0.133156	0.999989	ADNP degraded vs WT	4.83726e-06	no
ENSMUSG00000104164.1	124.241	-0.353946	0.283893	-1.24676	0.212487	0.999989	ADNP degraded vs WT	4.83726e-06	no
ENSMUSG00000058603.10	2627.5	0.0407248	0.144088	0.282639	0.777453	0.999989	ADNP degraded vs WT	4.83726e-06	no
ENSMUSG00000102782.1	52.3668	-0.0618774	0.410142	-0.150868	0.88008	0.999989	ADNP degraded vs WT	4.83726e-06	no
ENSMUSG00000103999.1	34.5557	-0.559423	0.531605	-1.05233	0.292649	0.999989	ADNP degraded vs WT	4.83726e-06	no
ENSMUSG00000056211.13	2490.51	-0.144142	0.143114	-1.00718	0.313846	0.999989	ADNP degraded vs WT	4.83726e-06	no
ENSMUSG00000104239.1	67.7429	-0.191507	0.370261	-0.517221	0.605002	0.999989	ADNP degraded vs WT	4.83726e-06	no
ENSMUSG00000102179.1	57.8818	-0.0860397	0.406165	-0.211834	0.832236	0.999989	ADNP degraded vs WT	4.83726e-06	no
ENSMUSG00000103497.1	37.6415	0.0325523	0.488868	0.0665871	0.94691	0.999989	ADNP degraded vs WT	4.83726e-06	no
ENSMUSG00000026353.9	1316.92	0.00842708	0.147828	0.0570059	0.954541	0.999989	ADNP degraded vs WT	4.83726e-06	no
ENSMUSG00000026354.8	8.95999	0.0244921	0.981682	0.0249491	0.980096	0.999989	ADNP degraded vs WT	4.83726e-06	no
ENSMUSG00000026355.11	7274.45	-0.11012	0.134173	-0.820735	0.411797	0.999989	ADNP degraded vs WT	4.83726e-06	no
ENSMUSG00000026356.15	3588.31	0.00379877	0.135319	0.0280728	0.977604	0.999989	ADNP degraded vs WT	4.83726e-06	no
ENSMUSG00000100078.1	1562.06	0.0855114	0.184153	0.464349	0.642397	0.999989	ADNP degraded vs WT	4.83726e-06	no
ENSMUSG00000045382.6	34.2424	-0.735621	0.507342	-1.44995	0.147072	0.999989	ADNP degraded vs WT	4.83726e-06	no
ENSMUSG00000042581.14	10.7259	-0.437805	0.861728	-0.508055	0.611415	0.999989	ADNP degraded vs WT	4.83726e-06	no
ENSMUSG00000089648.1	1077.58	-0.0668348	0.169984	-0.393183	0.694184	0.999989	ADNP degraded vs WT	4.83726e-06	no
ENSMUSG00000100623.1	12.131	-0.158208	0.811083	-0.195058	0.845348	0.999989	ADNP degraded vs WT	4.83726e-06	no
ENSMUSG00000086825.1	28.4594	-0.602751	0.556779	-1.08257	0.279001	0.999989	ADNP degraded vs WT	4.83726e-06	no
ENSMUSG00000026399.12	551.605	-0.308874	0.180686	-1.70945	0.0873674	0.999989	ADNP degraded vs WT	4.83726e-06	no
ENSMUSG00000026409.14	154.679	-0.0161972	0.262301	-0.0617506	0.950761	0.999989	ADNP degraded vs WT	4.83726e-06	no
ENSMUSG00000046404.5	350.089	-0.0333443	0.212802	-0.156692	0.875488	0.999989	ADNP degraded vs WT	4.83726e-06	no
ENSMUSG00000042510.7	73.8796	-0.443854	0.381753	-1.16267	0.244962	0.999989	ADNP degraded vs WT	4.83726e-06	no
ENSMUSG00000016528.10	885.304	0.303826	0.180446	1.68374	0.0922313	0.999989	ADNP degraded vs WT	4.83726e-06	no
ENSMUSG00000102856.1	61.2844	0.0418034	0.393519	0.10623	0.9154	0.999989	ADNP degraded vs WT	4.83726e-06	no
ENSMUSG00000016526.8	4515.71	-0.298494	0.138304	-2.15825	0.0309086	0.999989	ADNP degraded vs WT	4.83726e-06	no
ENSMUSG00000026427.16	1556.34	-0.301878	0.146484	-2.06083	0.039319	0.999989	ADNP degraded vs WT	4.83726e-06	no
ENSMUSG00000026430.16	14.1849	0.8729	0.764337	1.14203	0.25344	0.999989	ADNP degraded vs WT	4.83726e-06	no
ENSMUSG00000042349.13	136.115	-0.086318	0.280879	-0.307314	0.758604	0.999989	ADNP degraded vs WT	4.83726e-06	no
ENSMUSG00000026425.15	2530.06	-0.190984	0.149371	-1.27859	0.201041	0.999989	ADNP degraded vs WT	4.83726e-06	no
ENSMUSG00000102733.1	30.0099	-0.310004	0.548456	-0.565231	0.571917	0.999989	ADNP degraded vs WT	4.83726e-06	no
ENSMUSG00000104060.1	37.4649	-0.201366	0.489858	-0.411071	0.681021	0.999989	ADNP degraded vs WT	4.83726e-06	no
ENSMUSG00000101778.1	96.9866	-0.0672442	0.316482	-0.212474	0.831737	0.999989	ADNP degraded vs WT	4.83726e-06	no
ENSMUSG00000099959.1	7.8314	-1.12133	1.02777	-1.09103	0.27526	0.999989	ADNP degraded vs WT	4.83726e-06	no
ENSMUSG00000076287.1	10.7322	0.724005	0.865748	0.836277	0.402999	0.999989	ADNP degraded vs WT	4.83726e-06	no
ENSMUSG00000055184.4	304.996	0.148897	0.211956	0.702491	0.482373	0.999989	ADNP degraded vs WT	4.83726e-06	no
ENSMUSG00000095841.2	17.6136	-0.429162	0.681315	-0.629903	0.528758	0.999989	ADNP degraded vs WT	4.83726e-06	no
ENSMUSG00000042268.10	9.55522	-2.02793	1.15175	-1.76073	0.0782846	0.999989	ADNP degraded vs WT	4.83726e-06	no
ENSMUSG00000042251.12	199.186	-0.22641	0.252389	-0.897067	0.369683	0.999989	ADNP degraded vs WT	4.83726e-06	no
ENSMUSG00000013275.9	1450.03	-0.143645	0.151926	-0.945496	0.344406	0.999989	ADNP degraded vs WT	4.83726e-06	no
ENSMUSG00000026433.13	201.371	0.0977536	0.249514	0.391776	0.695224	0.999989	ADNP degraded vs WT	4.83726e-06	no
ENSMUSG00000026434.12	25068.6	-0.102252	0.12752	-0.80185	0.42264	0.999989	ADNP degraded vs WT	4.83726e-06	no
ENSMUSG00000103569.1	228.094	-0.224071	0.230435	-0.972383	0.33086	0.999989	ADNP degraded vs WT	4.83726e-06	no
ENSMUSG00000026435.15	127.277	-0.0813378	0.292848	-0.277747	0.781206	0.999989	ADNP degraded vs WT	4.83726e-06	no
ENSMUSG00000026436.15	1000.39	-0.0696031	0.161769	-0.430262	0.667005	0.999989	ADNP degraded vs WT	4.83726e-06	no
ENSMUSG00000059149.17	7.69316	0.914752	1.0978	0.833262	0.404697	0.999989	ADNP degraded vs WT	4.83726e-06	no
ENSMUSG00000026437.11	765.697	0.111799	0.180664	0.618824	0.536032	0.999989	ADNP degraded vs WT	4.83726e-06	no
ENSMUSG00000079330.9	39.6239	-0.507855	0.476092	-1.06672	0.2861	0.999989	ADNP degraded vs WT	4.83726e-06	no
ENSMUSG00000118219.1	155.33	-0.0980496	0.278665	-0.351855	0.724947	0.999989	ADNP degraded vs WT	4.83726e-06	no
ENSMUSG00000101549.1	11.446	-0.675609	0.884182	-0.764106	0.444804	0.999989	ADNP degraded vs WT	4.83726e-06	no
ENSMUSG00000089808.3	107.296	-0.107229	0.303344	-0.35349	0.723721	0.999989	ADNP degraded vs WT	4.83726e-06	no
ENSMUSG00000042115.4	8.48005	-0.652853	0.974056	-0.670242	0.502704	0.999989	ADNP degraded vs WT	4.83726e-06	no
ENSMUSG00000009772.15	215.584	-0.0861735	0.234365	-0.367689	0.713105	0.999989	ADNP degraded vs WT	4.83726e-06	no
ENSMUSG00000042066.16	197.79	-0.46112	0.25003	-1.84426	0.0651451	0.999989	ADNP degraded vs WT	4.83726e-06	no
ENSMUSG00000042046.15	839.501	-0.182559	0.169044	-1.07995	0.280164	0.999989	ADNP degraded vs WT	4.83726e-06	no
ENSMUSG00000097760.2	17.073	-0.296201	0.700795	-0.422665	0.67254	0.999989	ADNP degraded vs WT	4.83726e-06	no
ENSMUSG00000026439.14	2987.43	-0.135778	0.153223	-0.886149	0.375537	0.999989	ADNP degraded vs WT	4.83726e-06	no
ENSMUSG00000048174.2	260.396	-0.147853	0.222153	-0.665545	0.505702	0.999989	ADNP degraded vs WT	4.83726e-06	no
ENSMUSG00000053024.14	60.0364	-0.0658554	0.391974	-0.16801	0.866576	0.999989	ADNP degraded vs WT	4.83726e-06	no
ENSMUSG00000026442.14	25.7262	-1.43144	0.691372	-2.07043	0.0384122	0.999989	ADNP degraded vs WT	4.83726e-06	no
ENSMUSG00000026443.3	303.032	-0.125656	0.23065	-0.54479	0.585898	0.999989	ADNP degraded vs WT	4.83726e-06	no
ENSMUSG00000054387.13	6176.98	0.135132	0.13116	1.03028	0.302879	0.999989	ADNP degraded vs WT	4.83726e-06	no
ENSMUSG00000100228.1	315.855	0.100589	0.233771	0.430289	0.666985	0.999989	ADNP degraded vs WT	4.83726e-06	no
ENSMUSG00000026447.16	634.601	-0.093654	0.17733	-0.528134	0.597406	0.999989	ADNP degraded vs WT	4.83726e-06	no
ENSMUSG00000102425.1	19.1784	-0.481945	0.681562	-0.707117	0.479494	0.999989	ADNP degraded vs WT	4.83726e-06	no
ENSMUSG00000046062.5	9694.46	-0.0630025	0.133687	-0.471267	0.63745	0.999989	ADNP degraded vs WT	4.83726e-06	no
ENSMUSG00000041757.17	165.864	0.154265	0.2639	0.584557	0.558846	0.999989	ADNP degraded vs WT	4.83726e-06	no
ENSMUSG00000070645.5	25.6642	-0.598735	0.619169	-0.966996	0.333546	0.999989	ADNP degraded vs WT	4.83726e-06	no
ENSMUSG00000070644.13	130.53	-0.253382	0.291548	-0.869093	0.384796	0.999989	ADNP degraded vs WT	4.83726e-06	no
ENSMUSG00000070643.11	2004.38	0.215512	0.14979	1.43877	0.150217	0.999989	ADNP degraded vs WT	4.83726e-06	no
ENSMUSG00000090553.8	1319.41	-0.238747	0.168382	-1.41789	0.156224	0.999989	ADNP degraded vs WT	4.83726e-06	no
ENSMUSG00000102976.6	1267.71	-0.0524255	0.164351	-0.318985	0.749738	0.999989	ADNP degraded vs WT	4.83726e-06	no
ENSMUSG00000094410.8	4965.39	-0.216917	0.14203	-1.52726	0.126695	0.999989	ADNP degraded vs WT	4.83726e-06	no
ENSMUSG00000051998.14	70.0517	-0.018414	0.358992	-0.0512936	0.959092	0.999989	ADNP degraded vs WT	4.83726e-06	no
ENSMUSG00000026463.17	2179.42	0.160018	0.168823	0.947847	0.343208	0.999989	ADNP degraded vs WT	4.83726e-06	no
ENSMUSG00000020423.6	1421.62	-0.249436	0.170628	-1.46187	0.143777	0.999989	ADNP degraded vs WT	4.83726e-06	no
ENSMUSG00000026450.14	30.3432	0.152931	0.562268	0.27199	0.78563	0.999989	ADNP degraded vs WT	4.83726e-06	no
ENSMUSG00000064246.10	32.4141	0.0521292	0.574381	0.0907571	0.927686	0.999989	ADNP degraded vs WT	4.83726e-06	no
ENSMUSG00000042451.12	9.41205	0.288437	0.926712	0.311247	0.755613	0.999989	ADNP degraded vs WT	4.83726e-06	no
ENSMUSG00000042429.8	4.1236	2.47906	1.47457	1.68121	0.0927217	0.999989	ADNP degraded vs WT	4.83726e-06	no
ENSMUSG00000026459.5	1.86646	0.188774	2.12122	0.0889932	0.929087	0.999989	ADNP degraded vs WT	4.83726e-06	no
ENSMUSG00000026458.13	269.159	-0.109091	0.23091	-0.472439	0.636613	0.999989	ADNP degraded vs WT	4.83726e-06	no
ENSMUSG00000042305.12	3117.88	0.0305728	0.143926	0.21242	0.83178	0.999989	ADNP degraded vs WT	4.83726e-06	no
ENSMUSG00000050526.5	4.30529	-1.66693	1.455	-1.14566	0.251935	0.999989	ADNP degraded vs WT	4.83726e-06	no
ENSMUSG00000026456.18	1555.22	0.0212137	0.144846	0.146456	0.883561	0.999989	ADNP degraded vs WT	4.83726e-06	no
ENSMUSG00000026457.14	3031.96	-0.22825	0.141394	-1.61429	0.106466	0.999989	ADNP degraded vs WT	4.83726e-06	no
ENSMUSG00000101061.1	29.5763	-0.0733288	0.541875	-0.135324	0.892356	0.999989	ADNP degraded vs WT	4.83726e-06	no
ENSMUSG00000026455.14	1504.53	-0.00259067	0.145704	-0.0177804	0.985814	0.999989	ADNP degraded vs WT	4.83726e-06	no
ENSMUSG00000042229.9	2147.56	-0.0481383	0.14436	-0.333461	0.738787	0.999989	ADNP degraded vs WT	4.83726e-06	no
ENSMUSG00000046367.10	42.9592	-0.619949	0.45152	-1.37303	0.169744	0.999989	ADNP degraded vs WT	4.83726e-06	no
ENSMUSG00000042207.17	18946.3	-0.00661665	0.140063	-0.0472404	0.962322	0.999989	ADNP degraded vs WT	4.83726e-06	no
ENSMUSG00000026452.15	25.3731	0.504562	0.583625	0.864532	0.387295	0.999989	ADNP degraded vs WT	4.83726e-06	no
ENSMUSG00000073557.12	273.856	-0.079449	0.227683	-0.348946	0.72713	0.999989	ADNP degraded vs WT	4.83726e-06	no
ENSMUSG00000103614.1	13.8267	-0.200303	0.793016	-0.252584	0.80059	0.999989	ADNP degraded vs WT	4.83726e-06	no
ENSMUSG00000103976.1	72.7229	-0.0715888	0.353561	-0.20248	0.839542	0.999989	ADNP degraded vs WT	4.83726e-06	no
ENSMUSG00000026429.9	240.546	-0.222744	0.223318	-0.99743	0.318556	0.999989	ADNP degraded vs WT	4.83726e-06	no
ENSMUSG00000042793.13	55.818	0.00198908	0.41281	0.00481839	0.996155	0.999989	ADNP degraded vs WT	4.83726e-06	no
ENSMUSG00000097993.7	208.571	-0.263188	0.301632	-0.872546	0.38291	0.999989	ADNP degraded vs WT	4.83726e-06	no
ENSMUSG00000097988.1	27.2131	-0.25361	0.598844	-0.423499	0.671931	0.999989	ADNP degraded vs WT	4.83726e-06	no
ENSMUSG00000031506.11	130.181	0.849695	0.375649	2.26194	0.0237013	0.999989	ADNP degraded vs WT	4.83726e-06	no
ENSMUSG00000026426.10	1069.18	-0.0126607	0.160185	-0.079038	0.937002	0.999989	ADNP degraded vs WT	4.83726e-06	no
ENSMUSG00000085311.1	12.5551	-0.396975	0.816093	-0.486433	0.62666	0.999989	ADNP degraded vs WT	4.83726e-06	no
ENSMUSG00000079139.4	17645.3	-0.172235	0.151571	-1.13634	0.255816	0.999989	ADNP degraded vs WT	4.83726e-06	no
ENSMUSG00000003051.13	2033.8	-0.577834	0.191792	-3.01281	0.00258839	0.366535	ADNP degraded vs WT	0.435885	no
ENSMUSG00000041926.15	1861.95	-0.0271093	0.161303	-0.168064	0.866533	0.999989	ADNP degraded vs WT	4.83726e-06	no
ENSMUSG00000062580.9	1325.2	-0.123078	0.147799	-0.832743	0.404989	0.999989	ADNP degraded vs WT	4.83726e-06	no
ENSMUSG00000048096.7	28.8576	-0.744203	0.662274	-1.12371	0.261136	0.999989	ADNP degraded vs WT	4.83726e-06	no
ENSMUSG00000041889.7	62.4336	-0.468279	0.399822	-1.17122	0.241511	0.999989	ADNP degraded vs WT	4.83726e-06	no
ENSMUSG00000041879.13	5780.78	-0.0987208	0.145355	-0.67917	0.49703	0.999989	ADNP degraded vs WT	4.83726e-06	no
ENSMUSG00000100620.1	13.685	-0.614757	0.815307	-0.754019	0.450838	0.999989	ADNP degraded vs WT	4.83726e-06	no
ENSMUSG00000009418.16	2684.36	-0.226115	0.13819	-1.63626	0.101785	0.999989	ADNP degraded vs WT	4.83726e-06	no
ENSMUSG00000102474.1	7.23288	-0.39979	1.06054	-0.376969	0.706196	0.999989	ADNP degraded vs WT	4.83726e-06	no
ENSMUSG00000104524.1	24.2576	-0.855326	0.589919	-1.4499	0.147086	0.999989	ADNP degraded vs WT	4.83726e-06	no
ENSMUSG00000026421.14	2842.21	-0.243698	0.150747	-1.6166	0.105964	0.999989	ADNP degraded vs WT	4.83726e-06	no
ENSMUSG00000041801.5	3137.85	0.0309275	0.157309	0.196603	0.844138	0.999989	ADNP degraded vs WT	4.83726e-06	no
ENSMUSG00000026418.16	40.2403	0.288171	0.467474	0.616443	0.537602	0.999989	ADNP degraded vs WT	4.83726e-06	no
ENSMUSG00000041782.14	304.503	0.385602	0.247421	1.55849	0.119118	0.999989	ADNP degraded vs WT	4.83726e-06	no
ENSMUSG00000026414.13	7.19182	0.0216259	1.09699	0.0197138	0.984272	0.999989	ADNP degraded vs WT	4.83726e-06	no
ENSMUSG00000101482.1	135.796	-0.0371954	0.277124	-0.134219	0.893229	0.999989	ADNP degraded vs WT	4.83726e-06	no
ENSMUSG00000026411.17	614.378	-0.123993	0.172026	-0.720778	0.471046	0.999989	ADNP degraded vs WT	4.83726e-06	no
ENSMUSG00000026407.17	5.58142	-1.69869	1.35291	-1.25558	0.209268	0.999989	ADNP degraded vs WT	4.83726e-06	no
ENSMUSG00000041642.18	408.089	0.239969	0.194938	1.231	0.218322	0.999989	ADNP degraded vs WT	4.83726e-06	no
ENSMUSG00000041605.16	282.554	-0.120471	0.219893	-0.547861	0.583787	0.999989	ADNP degraded vs WT	4.83726e-06	no
ENSMUSG00000041570.14	2029.03	-0.118511	0.153127	-0.773942	0.438965	0.999989	ADNP degraded vs WT	4.83726e-06	no
ENSMUSG00000097403.2	25.6725	0.209989	0.591329	0.355114	0.722504	0.999989	ADNP degraded vs WT	4.83726e-06	no
ENSMUSG00000026404.12	661.975	-0.0169412	0.170981	-0.0990825	0.921073	0.999989	ADNP degraded vs WT	4.83726e-06	no
ENSMUSG00000041498.13	2179.98	0.023853	0.144857	0.164665	0.869207	0.999989	ADNP degraded vs WT	4.83726e-06	no
ENSMUSG00000099337.1	6.04853	0.166791	1.18536	0.140709	0.8881	0.999989	ADNP degraded vs WT	4.83726e-06	no
ENSMUSG00000041483.14	6259	-0.123776	0.142371	-0.869395	0.384631	0.999989	ADNP degraded vs WT	4.83726e-06	no
ENSMUSG00000097113.7	35.3912	-0.376548	0.501875	-0.750282	0.453085	0.999989	ADNP degraded vs WT	4.83726e-06	no
ENSMUSG00000097448.1	23.4134	-0.640698	0.672448	-0.952785	0.340699	0.999989	ADNP degraded vs WT	4.83726e-06	no
ENSMUSG00000104360.1	237.733	-0.186718	0.229009	-0.815331	0.414883	0.999989	ADNP degraded vs WT	4.83726e-06	no
ENSMUSG00000103953.1	208.398	0.173943	0.23425	0.742555	0.457751	0.999989	ADNP degraded vs WT	4.83726e-06	no
ENSMUSG00000026398.14	5637.95	-0.296703	0.139748	-2.12313	0.0337433	0.999989	ADNP degraded vs WT	4.83726e-06	no
ENSMUSG00000026393.10	1166.93	0.0842645	0.161418	0.522026	0.601652	0.999989	ADNP degraded vs WT	4.83726e-06	no
ENSMUSG00000102651.1	17.4392	-0.224539	0.70516	-0.318422	0.750164	0.999989	ADNP degraded vs WT	4.83726e-06	no
ENSMUSG00000102448.1	25.0616	-0.226777	0.59494	-0.381176	0.703073	0.999989	ADNP degraded vs WT	4.83726e-06	no
ENSMUSG00000019230.14	7.26408	0.381777	1.03484	0.368925	0.712183	0.999989	ADNP degraded vs WT	4.83726e-06	no
ENSMUSG00000079283.2	100.946	0.471331	0.366502	1.28603	0.198434	0.999989	ADNP degraded vs WT	4.83726e-06	no
ENSMUSG00000056268.15	2346.68	-0.190333	0.143437	-1.32694	0.184528	0.999989	ADNP degraded vs WT	4.83726e-06	no
ENSMUSG00000104436.1	111.866	-0.0115759	0.338458	-0.0342018	0.972716	0.999989	ADNP degraded vs WT	4.83726e-06	no
ENSMUSG00000104900.1	37.5638	-0.623644	0.480548	-1.29778	0.194364	0.999989	ADNP degraded vs WT	4.83726e-06	no
ENSMUSG00000085361.2	6.11753	-0.235046	1.14786	-0.204769	0.837753	0.999989	ADNP degraded vs WT	4.83726e-06	no
ENSMUSG00000102157.1	81.4591	-0.141656	0.339017	-0.417843	0.676062	0.999989	ADNP degraded vs WT	4.83726e-06	no
ENSMUSG00000105936.1	52.3965	0.0141761	0.411909	0.0344156	0.972546	0.999989	ADNP degraded vs WT	4.83726e-06	no
ENSMUSG00000102243.1	50.5381	0.032246	0.415775	0.0775563	0.938181	0.999989	ADNP degraded vs WT	4.83726e-06	no
ENSMUSG00000033964.12	1024.97	-0.115268	0.168296	-0.684908	0.493402	0.999989	ADNP degraded vs WT	4.83726e-06	no
ENSMUSG00000033952.14	4682.71	-0.0336608	0.139803	-0.240773	0.809731	0.999989	ADNP degraded vs WT	4.83726e-06	no
ENSMUSG00000104496.1	2629.39	-0.0699832	0.154501	-0.452964	0.650575	0.999989	ADNP degraded vs WT	4.83726e-06	no
ENSMUSG00000026365.15	21.6262	0.303529	0.697267	0.435312	0.663336	0.999989	ADNP degraded vs WT	4.83726e-06	no
ENSMUSG00000052726.16	10.9996	1.04101	0.857173	1.21447	0.22457	0.999989	ADNP degraded vs WT	4.83726e-06	no
ENSMUSG00000102698.1	8.94259	0.572272	0.989954	0.57808	0.56321	0.999989	ADNP degraded vs WT	4.83726e-06	no
ENSMUSG00000102740.1	92.3041	-0.352258	0.341433	-1.0317	0.302211	0.999989	ADNP degraded vs WT	4.83726e-06	no
ENSMUSG00000101795.2	24439.1	0.00587356	0.13501	0.0435046	0.965299	0.999989	ADNP degraded vs WT	4.83726e-06	no
ENSMUSG00000026361.9	2973.36	-0.0851985	0.136001	-0.626456	0.531016	0.999989	ADNP degraded vs WT	4.83726e-06	no
ENSMUSG00000018196.18	288.436	-0.252391	0.213477	-1.18229	0.23709	0.999989	ADNP degraded vs WT	4.83726e-06	no
ENSMUSG00000018199.9	1063.55	-0.156814	0.158386	-0.990079	0.322136	0.999989	ADNP degraded vs WT	4.83726e-06	no
ENSMUSG00000018189.12	705.719	-0.161101	0.182231	-0.884048	0.37667	0.999989	ADNP degraded vs WT	4.83726e-06	no
ENSMUSG00000100455.1	256.49	-0.153106	0.219334	-0.69805	0.485146	0.999989	ADNP degraded vs WT	4.83726e-06	no
ENSMUSG00000100389.1	20.9612	-0.295363	0.645493	-0.457577	0.647256	0.999989	ADNP degraded vs WT	4.83726e-06	no
ENSMUSG00000100441.1	7.55986	-0.214527	1.05029	-0.204255	0.838154	0.999989	ADNP degraded vs WT	4.83726e-06	no
ENSMUSG00000101049.1	65.9578	0.179946	0.380871	0.472461	0.636598	0.999989	ADNP degraded vs WT	4.83726e-06	no
ENSMUSG00000090323.2	62.5351	0.182994	0.389322	0.470032	0.638332	0.999989	ADNP degraded vs WT	4.83726e-06	no
ENSMUSG00000035131.14	23.9203	0.0105131	0.590861	0.0177928	0.985804	0.999989	ADNP degraded vs WT	4.83726e-06	no
ENSMUSG00000101564.1	8.10137	-0.522937	1.01454	-0.515443	0.606244	0.999989	ADNP degraded vs WT	4.83726e-06	no
ENSMUSG00000082588.1	83.886	0.0427434	0.345906	0.12357	0.901656	0.999989	ADNP degraded vs WT	4.83726e-06	no
ENSMUSG00000056220.14	13.9864	0.182019	0.754653	0.241196	0.809404	0.999989	ADNP degraded vs WT	4.83726e-06	no
ENSMUSG00000099701.1	33.2284	0.180671	0.561213	0.321929	0.747507	0.999989	ADNP degraded vs WT	4.83726e-06	no
ENSMUSG00000032487.8	58.371	1.02418	0.436797	2.34475	0.0190396	0.999989	ADNP degraded vs WT	4.83726e-06	no
ENSMUSG00000099875.1	685.411	-0.0413829	0.179034	-0.231146	0.817201	0.999989	ADNP degraded vs WT	4.83726e-06	no
ENSMUSG00000100690.1	396.585	-0.158724	0.209844	-0.756394	0.449413	0.999989	ADNP degraded vs WT	4.83726e-06	no
ENSMUSG00000006010.14	347.369	-0.019829	0.206926	-0.0958263	0.923658	0.999989	ADNP degraded vs WT	4.83726e-06	no
ENSMUSG00000006005.18	6574.09	-0.0926796	0.13935	-0.665084	0.505997	0.999989	ADNP degraded vs WT	4.83726e-06	no
ENSMUSG00000101519.1	110.681	-0.165141	0.308219	-0.535791	0.592103	0.999989	ADNP degraded vs WT	4.83726e-06	no
ENSMUSG00000066842.18	36.9933	-0.503688	0.504532	-0.998327	0.318121	0.999989	ADNP degraded vs WT	4.83726e-06	no
ENSMUSG00000100954.4	46.1987	0.32315	0.451248	0.716123	0.473915	0.999989	ADNP degraded vs WT	4.83726e-06	no
ENSMUSG00000023150.14	3211.06	0.228736	0.147367	1.55215	0.120626	0.999989	ADNP degraded vs WT	4.83726e-06	no
ENSMUSG00000052748.14	1738.71	-0.190193	0.162477	-1.17058	0.241768	0.999989	ADNP degraded vs WT	4.83726e-06	no
ENSMUSG00000053286.11	801.293	-0.0453946	0.161158	-0.281677	0.778191	0.999989	ADNP degraded vs WT	4.83726e-06	no
ENSMUSG00000103928.1	32.411	-0.290968	0.517564	-0.562188	0.573988	0.999989	ADNP degraded vs WT	4.83726e-06	no
ENSMUSG00000026484.13	5892.77	-0.113677	0.13166	-0.863419	0.387907	0.999989	ADNP degraded vs WT	4.83726e-06	no
ENSMUSG00000103238.1	173.283	-0.0662479	0.255162	-0.259631	0.795148	0.999989	ADNP degraded vs WT	4.83726e-06	no
ENSMUSG00000100551.1	980.83	0.0687847	0.155564	0.442164	0.658371	0.999989	ADNP degraded vs WT	4.83726e-06	no
ENSMUSG00000026483.13	1654.83	-0.116845	0.18752	-0.623105	0.533216	0.999989	ADNP degraded vs WT	4.83726e-06	no
ENSMUSG00000100594.1	12.5616	-0.0761448	0.808169	-0.0942189	0.924935	0.999989	ADNP degraded vs WT	4.83726e-06	no
ENSMUSG00000043019.12	2224.08	0.115034	0.143258	0.80298	0.421986	0.999989	ADNP degraded vs WT	4.83726e-06	no
ENSMUSG00000032666.16	317.997	-0.109246	0.223865	-0.487999	0.62555	0.999989	ADNP degraded vs WT	4.83726e-06	no
ENSMUSG00000014980.14	330.544	-0.213559	0.21994	-0.970986	0.331555	0.999989	ADNP degraded vs WT	4.83726e-06	no
ENSMUSG00000032649.14	27.9594	-0.34188	0.612872	-0.557834	0.576958	0.999989	ADNP degraded vs WT	4.83726e-06	no
ENSMUSG00000026482.13	47.3046	-0.0344416	0.43796	-0.078641	0.937318	0.999989	ADNP degraded vs WT	4.83726e-06	no
ENSMUSG00000080950.1	543.364	-0.0117387	0.217449	-0.0539837	0.956948	0.999989	ADNP degraded vs WT	4.83726e-06	no
ENSMUSG00000008475.13	3042.18	-0.119135	0.146177	-0.815004	0.41507	0.999989	ADNP degraded vs WT	4.83726e-06	no
ENSMUSG00000026480.12	94.7765	-0.348443	0.336769	-1.03466	0.300826	0.999989	ADNP degraded vs WT	4.83726e-06	no
ENSMUSG00000042772.15	7876.91	-0.217878	0.140817	-1.54724	0.121805	0.999989	ADNP degraded vs WT	4.83726e-06	no
ENSMUSG00000100394.1	118.259	0.0335262	0.294362	0.113894	0.909321	0.999989	ADNP degraded vs WT	4.83726e-06	no
ENSMUSG00000042751.14	933.088	-0.30702	0.156765	-1.95847	0.0501748	0.999989	ADNP degraded vs WT	4.83726e-06	no
ENSMUSG00000026479.13	1029.64	-0.153206	0.228493	-0.670508	0.502534	0.999989	ADNP degraded vs WT	4.83726e-06	no
ENSMUSG00000026478.14	24886	-0.0692493	0.170301	-0.40663	0.68428	0.999989	ADNP degraded vs WT	4.83726e-06	no
ENSMUSG00000103818.1	122.782	-0.169678	0.285821	-0.593651	0.552745	0.999989	ADNP degraded vs WT	4.83726e-06	no
ENSMUSG00000079138.3	70.4439	0.0446119	0.362145	0.123188	0.901958	0.999989	ADNP degraded vs WT	4.83726e-06	no
ENSMUSG00000073538.10	101.884	0.879659	0.400728	2.19515	0.0281525	0.999989	ADNP degraded vs WT	4.83726e-06	no
ENSMUSG00000042708.12	31.0553	0.899801	0.522369	1.72254	0.0849721	0.999989	ADNP degraded vs WT	4.83726e-06	no
ENSMUSG00000042699.11	8659.67	-0.0573852	0.133403	-0.430165	0.667075	0.999989	ADNP degraded vs WT	4.83726e-06	no
ENSMUSG00000042684.8	206.168	0.202075	0.283376	0.713097	0.475786	0.999989	ADNP degraded vs WT	4.83726e-06	no
ENSMUSG00000099858.1	336.514	0.159622	0.552858	0.288721	0.772795	0.999989	ADNP degraded vs WT	4.83726e-06	no
ENSMUSG00000026475.7	5.24839	-0.0540098	1.32513	-0.040758	0.967489	0.999989	ADNP degraded vs WT	4.83726e-06	no
ENSMUSG00000066800.11	7.72026	-0.0334129	1.03523	-0.0322758	0.974252	0.999989	ADNP degraded vs WT	4.83726e-06	no
ENSMUSG00000026473.16	3297.39	0.0878541	0.13526	0.649518	0.516004	0.999989	ADNP degraded vs WT	4.83726e-06	no
ENSMUSG00000056708.5	142.279	0.471755	0.297191	1.58738	0.112427	0.999989	ADNP degraded vs WT	4.83726e-06	no
ENSMUSG00000026470.14	569.68	0.145524	0.176189	0.825951	0.408832	0.999989	ADNP degraded vs WT	4.83726e-06	no
ENSMUSG00000104181.1	11.5418	-0.254623	0.86396	-0.294716	0.768211	0.999989	ADNP degraded vs WT	4.83726e-06	no
ENSMUSG00000033722.9	17.7722	-0.535814	0.739599	-0.724465	0.46878	0.999989	ADNP degraded vs WT	4.83726e-06	no
ENSMUSG00000026469.14	1286.65	0.0422895	0.14859	0.284606	0.775946	0.999989	ADNP degraded vs WT	4.83726e-06	no
ENSMUSG00000033701.13	1132.53	0.207709	0.172606	1.20337	0.228833	0.999989	ADNP degraded vs WT	4.83726e-06	no
ENSMUSG00000033684.14	146.961	0.149662	0.266734	0.56109	0.574736	0.999989	ADNP degraded vs WT	4.83726e-06	no
ENSMUSG00000033671.18	1429.33	0.304463	0.152361	1.9983	0.0456841	0.999989	ADNP degraded vs WT	4.83726e-06	no
ENSMUSG00000103771.1	6.41418	-0.993286	1.13143	-0.877903	0.379996	0.999989	ADNP degraded vs WT	4.83726e-06	no
ENSMUSG00000102837.1	3.77791	0.771638	1.58733	0.486124	0.626879	0.999989	ADNP degraded vs WT	4.83726e-06	no
ENSMUSG00000026466.16	942.6	-0.0724153	0.156334	-0.463208	0.643215	0.999989	ADNP degraded vs WT	4.83726e-06	no
ENSMUSG00000102964.1	66.9894	0.0569535	0.367055	0.155164	0.876692	0.999989	ADNP degraded vs WT	4.83726e-06	no
ENSMUSG00000050565.16	8822.85	0.0929985	0.129933	0.715743	0.47415	0.999989	ADNP degraded vs WT	4.83726e-06	no
ENSMUSG00000060985.15	16.906	-0.174418	0.69516	-0.250904	0.801889	0.999989	ADNP degraded vs WT	4.83726e-06	no
ENSMUSG00000078193.2	7911.79	-0.0080981	0.133091	-0.0608464	0.951482	0.999989	ADNP degraded vs WT	4.83726e-06	no
ENSMUSG00000026600.12	434.995	-0.0907517	0.190133	-0.477305	0.633145	0.999989	ADNP degraded vs WT	4.83726e-06	no
ENSMUSG00000101523.2	5519.12	0.0338748	0.186095	0.18203	0.85556	0.999989	ADNP degraded vs WT	4.83726e-06	no
ENSMUSG00000026596.13	4303.48	0.00622864	0.143799	0.0433151	0.96545	0.999989	ADNP degraded vs WT	4.83726e-06	no
ENSMUSG00000104293.1	145.551	-0.115606	0.284425	-0.406456	0.684407	0.999989	ADNP degraded vs WT	4.83726e-06	no
ENSMUSG00000060519.11	148.019	-0.18813	0.264202	-0.712068	0.476423	0.999989	ADNP degraded vs WT	4.83726e-06	no
ENSMUSG00000033557.17	1542.27	0.169683	0.146332	1.15958	0.24622	0.999989	ADNP degraded vs WT	4.83726e-06	no
ENSMUSG00000046057.4	184.515	0.608206	0.262727	2.31497	0.0206146	0.999989	ADNP degraded vs WT	4.83726e-06	no
ENSMUSG00000026594.14	570.431	0.208492	0.183148	1.13838	0.254962	0.999989	ADNP degraded vs WT	4.83726e-06	no
ENSMUSG00000101964.1	12.9851	0.738186	0.834285	0.884813	0.376258	0.999989	ADNP degraded vs WT	4.83726e-06	no
ENSMUSG00000103303.1	30.0024	-0.154943	0.546696	-0.283417	0.776858	0.999989	ADNP degraded vs WT	4.83726e-06	no
ENSMUSG00000102960.1	21.4672	0.221786	0.635476	0.349007	0.727084	0.999989	ADNP degraded vs WT	4.83726e-06	no
ENSMUSG00000070565.11	964.803	0.031173	0.155559	0.200393	0.841173	0.999989	ADNP degraded vs WT	4.83726e-06	no
ENSMUSG00000102326.1	21.0613	-0.303947	0.682291	-0.44548	0.655973	0.999989	ADNP degraded vs WT	4.83726e-06	no
ENSMUSG00000102391.1	13.7684	-0.0722361	0.806837	-0.08953	0.928661	0.999989	ADNP degraded vs WT	4.83726e-06	no
ENSMUSG00000087632.1	11.0964	-0.570755	0.856845	-0.666113	0.505339	0.999989	ADNP degraded vs WT	4.83726e-06	no
ENSMUSG00000103808.1	42.2958	-0.218207	0.452453	-0.482274	0.629611	0.999989	ADNP degraded vs WT	4.83726e-06	no
ENSMUSG00000049881.13	812.578	-0.081178	0.199418	-0.407075	0.683953	0.999989	ADNP degraded vs WT	4.83726e-06	no
ENSMUSG00000033488.11	80.9208	0.128758	0.373841	0.344418	0.730532	0.999989	ADNP degraded vs WT	4.83726e-06	no
ENSMUSG00000004031.13	2.61114	-0.576368	1.68235	-0.342598	0.731901	0.999989	ADNP degraded vs WT	4.83726e-06	no
ENSMUSG00000061992.2	14.1348	0.135271	0.748781	0.180655	0.856638	0.999989	ADNP degraded vs WT	4.83726e-06	no
ENSMUSG00000040782.12	973.14	-0.111327	0.162889	-0.683454	0.49432	0.999989	ADNP degraded vs WT	4.83726e-06	no
ENSMUSG00000103572.1	50.7757	-0.159047	0.420141	-0.378556	0.705017	0.999989	ADNP degraded vs WT	4.83726e-06	no
ENSMUSG00000058267.13	951.95	0.0490606	0.180551	0.271727	0.785832	0.999989	ADNP degraded vs WT	4.83726e-06	no
ENSMUSG00000014226.10	5811.2	-0.0271072	0.135071	-0.200689	0.840942	0.999989	ADNP degraded vs WT	4.83726e-06	no
ENSMUSG00000103006.1	17.3316	0.676859	0.724445	0.934314	0.350142	0.999989	ADNP degraded vs WT	4.83726e-06	no
ENSMUSG00000026721.16	224.514	0.0196226	0.228266	0.0859639	0.931495	0.999989	ADNP degraded vs WT	4.83726e-06	no
ENSMUSG00000103522.1	3.60907	-1.46879	1.51118	-0.971946	0.331078	0.999989	ADNP degraded vs WT	4.83726e-06	no
ENSMUSG00000103693.1	14.0909	-0.0200021	0.801946	-0.024942	0.980101	0.999989	ADNP degraded vs WT	4.83726e-06	no
ENSMUSG00000104026.1	12.4723	-0.0136218	0.812335	-0.0167686	0.986621	0.999989	ADNP degraded vs WT	4.83726e-06	no
ENSMUSG00000118401.1	7.15263	0.390463	1.14769	0.340218	0.733693	0.999989	ADNP degraded vs WT	4.83726e-06	no
ENSMUSG00000103391.1	10.2393	0.317955	0.881719	0.360608	0.718392	0.999989	ADNP degraded vs WT	4.83726e-06	no
ENSMUSG00000103432.1	15.3675	0.324465	0.724683	0.447733	0.654346	0.999989	ADNP degraded vs WT	4.83726e-06	no
ENSMUSG00000103200.1	3.49457	-1.11837	1.56802	-0.713234	0.475701	0.999989	ADNP degraded vs WT	4.83726e-06	no
ENSMUSG00000103632.1	9.18287	-0.550628	0.939645	-0.585996	0.557878	0.999989	ADNP degraded vs WT	4.83726e-06	no
ENSMUSG00000040423.11	2297.98	-0.109863	0.14249	-0.771019	0.440695	0.999989	ADNP degraded vs WT	4.83726e-06	no
ENSMUSG00000103343.1	37.9012	-0.273764	0.495386	-0.552627	0.580519	0.999989	ADNP degraded vs WT	4.83726e-06	no
ENSMUSG00000103846.1	18.3647	-0.327602	0.669237	-0.489517	0.624476	0.999989	ADNP degraded vs WT	4.83726e-06	no
ENSMUSG00000103739.1	62.5675	-0.299544	0.392512	-0.763146	0.445376	0.999989	ADNP degraded vs WT	4.83726e-06	no
ENSMUSG00000026715.12	32.5208	0.734595	0.525258	1.39854	0.161951	0.999989	ADNP degraded vs WT	4.83726e-06	no
ENSMUSG00000043467.19	1039.96	-0.299216	0.15509	-1.92931	0.0536928	0.999989	ADNP degraded vs WT	4.83726e-06	no
ENSMUSG00000053332.13	4039.87	0.0805926	0.133689	0.602835	0.546619	0.999989	ADNP degraded vs WT	4.83726e-06	no
ENSMUSG00000026709.10	681.145	0.0350271	0.171383	0.204379	0.838057	0.999989	ADNP degraded vs WT	4.83726e-06	no
ENSMUSG00000102864.1	46.133	0.522862	0.436571	1.19766	0.231051	0.999989	ADNP degraded vs WT	4.83726e-06	no
ENSMUSG00000026708.16	656.421	0.211858	0.168421	1.25791	0.208426	0.999989	ADNP degraded vs WT	4.83726e-06	no
ENSMUSG00000026705.16	869.683	-0.0572231	0.172904	-0.330954	0.740679	0.999989	ADNP degraded vs WT	4.83726e-06	no
ENSMUSG00000044835.15	2233.82	0.0791438	0.430371	0.183897	0.854095	0.999989	ADNP degraded vs WT	4.83726e-06	no
ENSMUSG00000026701.15	5965.41	-0.107955	0.164675	-0.655565	0.512104	0.999989	ADNP degraded vs WT	4.83726e-06	no
ENSMUSG00000040323.13	369.011	0.120049	0.218399	0.549677	0.582541	0.999989	ADNP degraded vs WT	4.83726e-06	no
ENSMUSG00000102399.1	57.8077	0.000925234	0.39558	0.00233893	0.998134	0.999989	ADNP degraded vs WT	4.83726e-06	no
ENSMUSG00000103625.1	10.8724	0.440207	0.865221	0.508779	0.610907	0.999989	ADNP degraded vs WT	4.83726e-06	no
ENSMUSG00000040297.12	2417.97	-0.064185	0.140946	-0.455388	0.64883	0.999989	ADNP degraded vs WT	4.83726e-06	no
ENSMUSG00000102254.1	17.1124	0.145505	0.713531	0.203923	0.838414	0.999989	ADNP degraded vs WT	4.83726e-06	no
ENSMUSG00000026698.8	128.107	-0.199261	0.279017	-0.714154	0.475132	0.999989	ADNP degraded vs WT	4.83726e-06	no
ENSMUSG00000026694.19	1072.07	0.0599567	0.189118	0.317034	0.751218	0.999989	ADNP degraded vs WT	4.83726e-06	no
ENSMUSG00000026696.15	378.405	0.111397	0.210047	0.530344	0.595873	0.999989	ADNP degraded vs WT	4.83726e-06	no
ENSMUSG00000040225.15	22522.4	-0.125779	0.140047	-0.898124	0.36912	0.999989	ADNP degraded vs WT	4.83726e-06	no
ENSMUSG00000040124.5	448.469	-0.110342	0.189291	-0.582923	0.559945	0.999989	ADNP degraded vs WT	4.83726e-06	no
ENSMUSG00000102117.1	469.69	-0.0674565	0.209957	-0.321288	0.747992	0.999989	ADNP degraded vs WT	4.83726e-06	no
ENSMUSG00000040113.14	9.46757	0.48337	1.14382	0.422594	0.672592	0.999989	ADNP degraded vs WT	4.83726e-06	no
ENSMUSG00000026585.13	1084.98	-0.0120054	0.153263	-0.0783323	0.937564	0.999989	ADNP degraded vs WT	4.83726e-06	no
ENSMUSG00000026584.14	528.127	-0.126621	0.189505	-0.668165	0.504028	0.999989	ADNP degraded vs WT	4.83726e-06	no
ENSMUSG00000041406.14	704.976	-0.223706	0.171237	-1.30641	0.191412	0.999989	ADNP degraded vs WT	4.83726e-06	no
ENSMUSG00000041396.13	314.15	-0.0675038	0.20316	-0.332269	0.739686	0.999989	ADNP degraded vs WT	4.83726e-06	no
ENSMUSG00000040918.12	3443.75	0.039923	0.145019	0.275294	0.783091	0.999989	ADNP degraded vs WT	4.83726e-06	no
ENSMUSG00000026578.6	132.789	-0.0893402	0.30335	-0.294512	0.768367	0.999989	ADNP degraded vs WT	4.83726e-06	no
ENSMUSG00000026577.13	885.275	-0.125039	0.163072	-0.766774	0.443216	0.999989	ADNP degraded vs WT	4.83726e-06	no
ENSMUSG00000026575.15	338.84	-0.222713	0.205933	-1.08148	0.279483	0.999989	ADNP degraded vs WT	4.83726e-06	no
ENSMUSG00000103493.1	16.4162	-0.295383	0.704263	-0.419421	0.674908	0.999989	ADNP degraded vs WT	4.83726e-06	no
ENSMUSG00000026576.12	7964.1	0.106072	0.131744	0.80514	0.420739	0.999989	ADNP degraded vs WT	4.83726e-06	no
ENSMUSG00000104011.1	7.15934	0.122633	1.05857	0.115847	0.907774	0.999989	ADNP degraded vs WT	4.83726e-06	no
ENSMUSG00000097281.2	30.8401	-0.46231	0.544326	-0.849325	0.3957	0.999989	ADNP degraded vs WT	4.83726e-06	no
ENSMUSG00000040848.11	256.672	0.215343	0.219441	0.981324	0.326433	0.999989	ADNP degraded vs WT	4.83726e-06	no
ENSMUSG00000040843.10	811.542	0.0875123	0.188246	0.464884	0.642015	0.999989	ADNP degraded vs WT	4.83726e-06	no
ENSMUSG00000102302.1	119.004	-0.068276	0.296497	-0.230276	0.817878	0.999989	ADNP degraded vs WT	4.83726e-06	no
ENSMUSG00000040836.15	278.526	0.377158	0.229007	1.64693	0.099572	0.999989	ADNP degraded vs WT	4.83726e-06	no
ENSMUSG00000026571.12	268.964	0.180443	0.228716	0.78894	0.430147	0.999989	ADNP degraded vs WT	4.83726e-06	no
ENSMUSG00000102401.1	35.9752	0.378289	0.48678	0.777124	0.437086	0.999989	ADNP degraded vs WT	4.83726e-06	no
ENSMUSG00000026568.6	216.499	0.0909993	0.236145	0.385354	0.699975	0.999989	ADNP degraded vs WT	4.83726e-06	no
ENSMUSG00000103763.1	5.34307	-2.33924	1.37806	-1.69749	0.0896049	0.999989	ADNP degraded vs WT	4.83726e-06	no
ENSMUSG00000026566.15	1311.94	-0.0487055	0.178166	-0.273371	0.784568	0.999989	ADNP degraded vs WT	4.83726e-06	no
ENSMUSG00000103098.1	20.2534	-0.641845	0.647006	-0.992024	0.321186	0.999989	ADNP degraded vs WT	4.83726e-06	no
ENSMUSG00000040723.14	19.6936	0.403195	0.670117	0.601679	0.547388	0.999989	ADNP degraded vs WT	4.83726e-06	no
ENSMUSG00000040713.12	322.707	-0.0225915	0.202592	-0.111513	0.91121	0.999989	ADNP degraded vs WT	4.83726e-06	no
ENSMUSG00000094394.1	15.9199	1.01055	0.764989	1.321	0.186501	0.999989	ADNP degraded vs WT	4.83726e-06	no
ENSMUSG00000026565.18	3642.44	-0.179456	0.134247	-1.33676	0.181303	0.999989	ADNP degraded vs WT	4.83726e-06	no
ENSMUSG00000026564.9	1937.62	-0.491368	0.146002	-3.36549	0.000764082	0.182505	ADNP degraded vs WT	0.738725	no
ENSMUSG00000000544.14	1558.07	0.0922348	0.157065	0.587239	0.557043	0.999989	ADNP degraded vs WT	4.83726e-06	no
ENSMUSG00000040629.8	61.7045	0.231397	0.388101	0.59623	0.551021	0.999989	ADNP degraded vs WT	4.83726e-06	no
ENSMUSG00000040612.13	33.4145	0.243049	0.510436	0.47616	0.633961	0.999989	ADNP degraded vs WT	4.83726e-06	no
ENSMUSG00000026563.13	265.764	0.230787	0.240414	0.959958	0.337077	0.999989	ADNP degraded vs WT	4.83726e-06	no
ENSMUSG00000040596.15	51.8384	-0.0484882	0.599321	-0.0809052	0.935517	0.999989	ADNP degraded vs WT	4.83726e-06	no
ENSMUSG00000084093.1	910.739	-0.0282414	0.189549	-0.148992	0.88156	0.999989	ADNP degraded vs WT	4.83726e-06	no
ENSMUSG00000086925.1	51.4168	0.363132	0.41307	0.879103	0.379345	0.999989	ADNP degraded vs WT	4.83726e-06	no
ENSMUSG00000060568.14	15.1139	0.346506	0.729357	0.475084	0.634727	0.999989	ADNP degraded vs WT	4.83726e-06	no
ENSMUSG00000026558.13	10572.7	0.104697	0.151232	0.692291	0.488754	0.999989	ADNP degraded vs WT	4.83726e-06	no
ENSMUSG00000052428.10	762.992	0.127841	0.167464	0.763392	0.44523	0.999989	ADNP degraded vs WT	4.83726e-06	no
ENSMUSG00000026687.14	1860.68	0.129418	0.142779	0.906426	0.364711	0.999989	ADNP degraded vs WT	4.83726e-06	no
ENSMUSG00000026688.5	94.4499	-0.24706	0.381885	-0.646949	0.517665	0.999989	ADNP degraded vs WT	4.83726e-06	no
ENSMUSG00000026686.14	7.41005	-1.83273	1.32421	-1.38402	0.166351	0.999989	ADNP degraded vs WT	4.83726e-06	no
ENSMUSG00000052534.15	117.49	-1.06467	0.296358	-3.59252	0.0003275	0.106437	ADNP degraded vs WT	0.972906	no
ENSMUSG00000026683.14	711.459	-0.0235954	0.167916	-0.140519	0.88825	0.999989	ADNP degraded vs WT	4.83726e-06	no
ENSMUSG00000070532.5	5.35608	-1.28515	1.21801	-1.05513	0.291367	0.999989	ADNP degraded vs WT	4.83726e-06	no
ENSMUSG00000026675.12	705.38	0.168512	0.176566	0.954382	0.33989	0.999989	ADNP degraded vs WT	4.83726e-06	no
ENSMUSG00000097503.2	14.657	-0.393335	0.756419	-0.519996	0.603067	0.999989	ADNP degraded vs WT	4.83726e-06	no
ENSMUSG00000026674.9	1680.41	0.0996702	0.170658	0.584036	0.559196	0.999989	ADNP degraded vs WT	4.83726e-06	no
ENSMUSG00000026670.15	514.192	0.0150704	0.178409	0.0844711	0.932682	0.999989	ADNP degraded vs WT	4.83726e-06	no
ENSMUSG00000026667.14	2234.27	0.0564558	0.168552	0.334947	0.737665	0.999989	ADNP degraded vs WT	4.83726e-06	no
ENSMUSG00000102752.1	3.23927	-2.05112	1.67679	-1.22325	0.221237	0.999989	ADNP degraded vs WT	4.83726e-06	no
ENSMUSG00000038473.14	5.09432	-0.275481	1.23579	-0.22292	0.823598	0.999989	ADNP degraded vs WT	4.83726e-06	no
ENSMUSG00000102193.1	3.96552	-0.872577	1.46067	-0.597382	0.550253	0.999989	ADNP degraded vs WT	4.83726e-06	no
ENSMUSG00000038463.8	4.40273	0.314679	1.32256	0.237932	0.811934	0.999989	ADNP degraded vs WT	4.83726e-06	no
ENSMUSG00000026663.6	1501.46	-0.125369	0.149723	-0.837342	0.4024	0.999989	ADNP degraded vs WT	4.83726e-06	no
ENSMUSG00000053925.4	8.47943	0.202644	0.996322	0.203392	0.838829	0.999989	ADNP degraded vs WT	4.83726e-06	no
ENSMUSG00000026659.13	985.807	-0.156578	0.159177	-0.98367	0.325278	0.999989	ADNP degraded vs WT	4.83726e-06	no
ENSMUSG00000096968.1	13.6201	-0.96849	0.775619	-1.24867	0.211787	0.999989	ADNP degraded vs WT	4.83726e-06	no
ENSMUSG00000089838.1	769.543	0.109868	0.169101	0.64972	0.515873	0.999989	ADNP degraded vs WT	4.83726e-06	no
ENSMUSG00000026656.15	23.6033	0.371606	0.62138	0.598033	0.549818	0.999989	ADNP degraded vs WT	4.83726e-06	no
ENSMUSG00000104340.1	4.65082	1.67541	1.47208	1.13812	0.255069	0.999989	ADNP degraded vs WT	4.83726e-06	no
ENSMUSG00000059498.13	73.9391	-0.376366	0.387646	-0.970903	0.331597	0.999989	ADNP degraded vs WT	4.83726e-06	no
ENSMUSG00000026649.14	9.62499	0.0654493	0.915404	0.0714977	0.943002	0.999989	ADNP degraded vs WT	4.83726e-06	no
ENSMUSG00000058076.12	1744.22	-0.1456	0.147515	-0.987019	0.323633	0.999989	ADNP degraded vs WT	4.83726e-06	no
ENSMUSG00000038370.6	18.1947	-0.259068	0.682145	-0.379784	0.704106	0.999989	ADNP degraded vs WT	4.83726e-06	no
ENSMUSG00000005677.14	14.9141	-0.769187	0.778458	-0.988091	0.323108	0.999989	ADNP degraded vs WT	4.83726e-06	no
ENSMUSG00000005674.9	553.817	-0.304052	0.18237	-1.66723	0.0954689	0.999989	ADNP degraded vs WT	4.83726e-06	no
ENSMUSG00000005681.12	62.0226	-0.215037	0.399011	-0.538923	0.58994	0.999989	ADNP degraded vs WT	4.83726e-06	no
ENSMUSG00000058715.11	8.88967	0.339509	0.955521	0.355313	0.722355	0.999989	ADNP degraded vs WT	4.83726e-06	no
ENSMUSG00000013593.12	2445.63	-0.167258	0.144382	-1.15844	0.246686	0.999989	ADNP degraded vs WT	4.83726e-06	no
ENSMUSG00000006403.13	62.8286	-0.270803	0.388722	-0.69665	0.486022	0.999989	ADNP degraded vs WT	4.83726e-06	no
ENSMUSG00000052423.14	772.433	-0.268039	0.17903	-1.49717	0.134348	0.999989	ADNP degraded vs WT	4.83726e-06	no
ENSMUSG00000062729.11	305.792	-0.563917	0.205496	-2.74418	0.00606622	0.568883	ADNP degraded vs WT	0.244977	no
ENSMUSG00000053483.13	1202.54	-0.236708	0.157986	-1.49829	0.134059	0.999989	ADNP degraded vs WT	4.83726e-06	no
ENSMUSG00000062963.10	1443.94	-0.162455	0.161753	-1.00434	0.315214	0.999989	ADNP degraded vs WT	4.83726e-06	no
ENSMUSG00000103983.1	61.6605	-0.395273	0.40561	-0.974515	0.329801	0.999989	ADNP degraded vs WT	4.83726e-06	no
ENSMUSG00000013973.12	1069.44	-0.164569	0.165445	-0.994705	0.31988	0.999989	ADNP degraded vs WT	4.83726e-06	no
ENSMUSG00000013997.10	515.044	-0.41016	0.178487	-2.29798	0.0215628	0.999989	ADNP degraded vs WT	4.83726e-06	no
ENSMUSG00000006412.10	1149.51	-0.202676	0.166362	-1.21828	0.223116	0.999989	ADNP degraded vs WT	4.83726e-06	no
ENSMUSG00000102929.1	61.3949	-0.145334	0.40701	-0.357078	0.721033	0.999989	ADNP degraded vs WT	4.83726e-06	no
ENSMUSG00000045259.4	26.1951	-0.0193792	0.56476	-0.0343141	0.972627	0.999989	ADNP degraded vs WT	4.83726e-06	no
ENSMUSG00000006411.12	72.2722	-0.289273	0.398518	-0.725871	0.467918	0.999989	ADNP degraded vs WT	4.83726e-06	no
ENSMUSG00000048865.16	344.767	-0.139859	0.216963	-0.644621	0.519173	0.999989	ADNP degraded vs WT	4.83726e-06	no
ENSMUSG00000026641.13	1816.67	-0.180085	0.151412	-1.18937	0.234293	0.999989	ADNP degraded vs WT	4.83726e-06	no
ENSMUSG00000103711.1	25.8638	-0.15069	0.570915	-0.263944	0.791823	0.999989	ADNP degraded vs WT	4.83726e-06	no
ENSMUSG00000038235.4	1524.3	-0.267484	0.156687	-1.70713	0.0877981	0.999989	ADNP degraded vs WT	4.83726e-06	no
ENSMUSG00000091993.2	118.262	-0.452637	0.294001	-1.53958	0.123664	0.999989	ADNP degraded vs WT	4.83726e-06	no
ENSMUSG00000060244.1	43.4963	0.394254	0.445902	0.884171	0.376604	0.999989	ADNP degraded vs WT	4.83726e-06	no
ENSMUSG00000004707.14	2.27053	3.63717	2.15117	1.69079	0.0908777	0.999989	ADNP degraded vs WT	4.83726e-06	no
ENSMUSG00000103083.1	4.51668	0.00965743	1.38175	0.00698927	0.994423	0.999989	ADNP degraded vs WT	4.83726e-06	no
ENSMUSG00000103137.1	71.4936	0.376062	0.369337	1.01821	0.308579	0.999989	ADNP degraded vs WT	4.83726e-06	no
ENSMUSG00000059058.7	640.457	-0.0157745	0.225391	-0.069987	0.944204	0.999989	ADNP degraded vs WT	4.83726e-06	no
ENSMUSG00000015316.11	11.315	2.02626	0.962764	2.10462	0.0353241	0.999989	ADNP degraded vs WT	4.83726e-06	no
ENSMUSG00000015314.10	43.2776	-0.0334779	0.511523	-0.0654475	0.947818	0.999989	ADNP degraded vs WT	4.83726e-06	no
ENSMUSG00000026556.15	1283.93	0.0637696	0.165662	0.384938	0.700283	0.999989	ADNP degraded vs WT	4.83726e-06	no
ENSMUSG00000003458.12	1191.57	-0.0737677	0.176358	-0.418284	0.67574	0.999989	ADNP degraded vs WT	4.83726e-06	no
ENSMUSG00000026553.17	4375.09	-0.170771	0.145482	-1.17382	0.240465	0.999989	ADNP degraded vs WT	4.83726e-06	no
ENSMUSG00000102779.1	6.78082	-0.509566	1.24606	-0.40894	0.682583	0.999989	ADNP degraded vs WT	4.83726e-06	no
ENSMUSG00000003464.13	2004.87	-0.0665382	0.154107	-0.431767	0.665911	0.999989	ADNP degraded vs WT	4.83726e-06	no
ENSMUSG00000089803.3	54.3744	0.284637	0.410895	0.692726	0.488482	0.999989	ADNP degraded vs WT	4.83726e-06	no
ENSMUSG00000026554.15	3067.01	0.0209082	0.138256	0.151228	0.879796	0.999989	ADNP degraded vs WT	4.83726e-06	no
ENSMUSG00000013698.12	148.928	-0.100837	0.277077	-0.363933	0.715908	0.999989	ADNP degraded vs WT	4.83726e-06	no
ENSMUSG00000007122.11	7.43397	0.189931	1.16622	0.162861	0.870628	0.999989	ADNP degraded vs WT	4.83726e-06	no
ENSMUSG00000038034.15	864.112	0.169647	0.174842	0.970287	0.331904	0.999989	ADNP degraded vs WT	4.83726e-06	no
ENSMUSG00000007097.14	3.99582	0.214668	1.37893	0.155677	0.876287	0.999989	ADNP degraded vs WT	4.83726e-06	no
ENSMUSG00000044708.5	52.8685	0.931173	0.436919	2.13122	0.0330706	0.999989	ADNP degraded vs WT	4.83726e-06	no
ENSMUSG00000050229.3	2205.44	-0.0564539	0.155377	-0.363334	0.716356	0.999989	ADNP degraded vs WT	4.83726e-06	no
ENSMUSG00000026548.4	10.4453	0.570878	0.900045	0.634277	0.5259	0.999989	ADNP degraded vs WT	4.83726e-06	no
ENSMUSG00000037995.15	168.155	0.291018	0.281354	1.03435	0.300973	0.999989	ADNP degraded vs WT	4.83726e-06	no
ENSMUSG00000026547.15	2384.39	0.173314	0.147321	1.17644	0.239418	0.999989	ADNP degraded vs WT	4.83726e-06	no
ENSMUSG00000026546.16	15.4347	-0.127413	0.728445	-0.174911	0.86115	0.999989	ADNP degraded vs WT	4.83726e-06	no
ENSMUSG00000026544.6	10.5929	0.0808179	0.916442	0.0881867	0.929728	0.999989	ADNP degraded vs WT	4.83726e-06	no
ENSMUSG00000037860.15	834.972	0.156546	0.607735	0.257589	0.796724	0.999989	ADNP degraded vs WT	4.83726e-06	no
ENSMUSG00000090272.9	11.1716	0.102878	0.870145	0.118231	0.905885	0.999989	ADNP degraded vs WT	4.83726e-06	no
ENSMUSG00000026532.7	16.0495	-0.393718	0.722357	-0.545046	0.585722	0.999989	ADNP degraded vs WT	4.83726e-06	no
ENSMUSG00000028354.13	1049.84	0.019206	0.165097	0.116332	0.90739	0.999989	ADNP degraded vs WT	4.83726e-06	no
ENSMUSG00000026526.14	690.43	-0.155532	0.175651	-0.885462	0.375907	0.999989	ADNP degraded vs WT	4.83726e-06	no
ENSMUSG00000078185.3	683.606	-0.213679	0.167814	-1.27331	0.202909	0.999989	ADNP degraded vs WT	4.83726e-06	no
ENSMUSG00000026523.14	11.2402	0.652452	0.880376	0.741107	0.458629	0.999989	ADNP degraded vs WT	4.83726e-06	no
ENSMUSG00000039748.11	2533.5	-0.203785	0.137664	-1.48031	0.138791	0.999989	ADNP degraded vs WT	4.83726e-06	no
ENSMUSG00000094820.1	5.96325	-0.632641	1.16142	-0.544713	0.585951	0.999989	ADNP degraded vs WT	4.83726e-06	no
ENSMUSG00000078184.1	1290.1	0.0288636	0.16822	0.171583	0.863766	0.999989	ADNP degraded vs WT	4.83726e-06	no
ENSMUSG00000057335.11	1523.42	-0.048217	0.157909	-0.305347	0.760102	0.999989	ADNP degraded vs WT	4.83726e-06	no
ENSMUSG00000103634.1	15.8919	0.289537	0.718909	0.402745	0.687136	0.999989	ADNP degraded vs WT	4.83726e-06	no
ENSMUSG00000104154.1	28.4097	0.229109	0.544949	0.420422	0.674177	0.999989	ADNP degraded vs WT	4.83726e-06	no
ENSMUSG00000026504.17	62.26	-0.303585	0.392446	-0.773571	0.439185	0.999989	ADNP degraded vs WT	4.83726e-06	no
ENSMUSG00000103367.1	82.5396	-1.0601	0.40119	-2.64238	0.00823254	0.678855	ADNP degraded vs WT	0.168223	no
ENSMUSG00000019699.16	373.145	0.316102	0.227838	1.3874	0.16532	0.999989	ADNP degraded vs WT	4.83726e-06	no
ENSMUSG00000103646.1	10.4418	0.321384	0.876473	0.366679	0.713859	0.999989	ADNP degraded vs WT	4.83726e-06	no
ENSMUSG00000102427.1	10.2506	0.26483	0.887621	0.29836	0.765429	0.999989	ADNP degraded vs WT	4.83726e-06	no
ENSMUSG00000063659.11	462.12	-0.0052397	0.213223	-0.0245738	0.980395	0.999989	ADNP degraded vs WT	4.83726e-06	no
ENSMUSG00000015961.8	5026.49	-0.0956725	0.132572	-0.721665	0.470501	0.999989	ADNP degraded vs WT	4.83726e-06	no
ENSMUSG00000089657.1	9.43021	-0.696254	0.923072	-0.75428	0.450681	0.999989	ADNP degraded vs WT	4.83726e-06	no
ENSMUSG00000102493.1	158.975	0.352112	0.311191	1.1315	0.257846	0.999989	ADNP degraded vs WT	4.83726e-06	no
ENSMUSG00000026502.13	1373.82	-0.0774762	0.151513	-0.511352	0.609105	0.999989	ADNP degraded vs WT	4.83726e-06	no
ENSMUSG00000103958.1	86.8988	0.19746	0.334579	0.590177	0.555072	0.999989	ADNP degraded vs WT	4.83726e-06	no
ENSMUSG00000104126.1	517.421	0.277323	0.219586	1.26293	0.206614	0.999989	ADNP degraded vs WT	4.83726e-06	no
ENSMUSG00000086350.1	27.1039	-0.260456	0.558474	-0.466371	0.64095	0.999989	ADNP degraded vs WT	4.83726e-06	no
ENSMUSG00000026500.6	86.0927	0.118508	0.330016	0.359098	0.719522	0.999989	ADNP degraded vs WT	4.83726e-06	no
ENSMUSG00000039630.10	27970.9	0.0541103	0.1289	0.419786	0.674642	0.999989	ADNP degraded vs WT	4.83726e-06	no
ENSMUSG00000104279.1	10.8316	0.3064	0.876293	0.349655	0.726597	0.999989	ADNP degraded vs WT	4.83726e-06	no
ENSMUSG00000026495.8	40.3936	-0.102907	0.497433	-0.206877	0.836106	0.999989	ADNP degraded vs WT	4.83726e-06	no
ENSMUSG00000026494.12	27.7216	-0.131515	0.564146	-0.233123	0.815666	0.999989	ADNP degraded vs WT	4.83726e-06	no
ENSMUSG00000055067.15	636.309	-0.217069	0.173208	-1.25323	0.210123	0.999989	ADNP degraded vs WT	4.83726e-06	no
ENSMUSG00000026492.11	525.687	-0.0410041	0.17651	-0.232305	0.816301	0.999989	ADNP degraded vs WT	4.83726e-06	no
ENSMUSG00000038949.8	732.797	-0.071591	0.164694	-0.43469	0.663788	0.999989	ADNP degraded vs WT	4.83726e-06	no
ENSMUSG00000038936.13	847.561	-0.210301	0.175435	-1.19874	0.230628	0.999989	ADNP degraded vs WT	4.83726e-06	no
ENSMUSG00000087236.3	4.26094	-3.93761	1.71223	-2.2997	0.0214654	0.999989	ADNP degraded vs WT	4.83726e-06	no
ENSMUSG00000026491.13	10645.1	-0.140678	0.130632	-1.0769	0.281526	0.999989	ADNP degraded vs WT	4.83726e-06	no
ENSMUSG00000104418.1	13.2783	-0.937267	0.808664	-1.15903	0.246443	0.999989	ADNP degraded vs WT	4.83726e-06	no
ENSMUSG00000026490.18	1452.87	-0.054681	0.156976	-0.348341	0.727584	0.999989	ADNP degraded vs WT	4.83726e-06	no
ENSMUSG00000102194.1	23.0565	-0.141469	0.611128	-0.231489	0.816935	0.999989	ADNP degraded vs WT	4.83726e-06	no
ENSMUSG00000026489.13	174.329	-0.0235051	0.281484	-0.0835041	0.933451	0.999989	ADNP degraded vs WT	4.83726e-06	no
ENSMUSG00000010609.15	88.9323	-0.443387	0.336202	-1.31881	0.187233	0.999989	ADNP degraded vs WT	4.83726e-06	no
ENSMUSG00000055676.4	6.75567	-0.130324	1.06743	-0.122091	0.902827	0.999989	ADNP degraded vs WT	4.83726e-06	no
ENSMUSG00000038855.10	98.0146	-1.1836	0.36106	-3.27812	0.00104499	0.218103	ADNP degraded vs WT	0.661338	no
ENSMUSG00000026496.11	11578.3	-0.0359433	0.134912	-0.26642	0.789916	0.999989	ADNP degraded vs WT	4.83726e-06	no
ENSMUSG00000098926.1	7.94994	-0.514035	1.06753	-0.481517	0.630149	0.999989	ADNP degraded vs WT	4.83726e-06	no
ENSMUSG00000058729.13	991.509	-0.00225209	0.159048	-0.0141598	0.988702	0.999989	ADNP degraded vs WT	4.83726e-06	no
ENSMUSG00000026497.7	87.4536	0.595672	0.361601	1.64732	0.0994926	0.999989	ADNP degraded vs WT	4.83726e-06	no
ENSMUSG00000026499.5	1314.33	0.113058	0.149873	0.754358	0.450634	0.999989	ADNP degraded vs WT	4.83726e-06	no
ENSMUSG00000060743.12	3137.48	-0.0728487	0.138282	-0.526814	0.598323	0.999989	ADNP degraded vs WT	4.83726e-06	no
ENSMUSG00000073485.3	24.7345	-0.103384	0.608605	-0.16987	0.865112	0.999989	ADNP degraded vs WT	4.83726e-06	no
ENSMUSG00000038806.7	5032.21	-0.255008	0.134543	-1.89537	0.0580433	0.999989	ADNP degraded vs WT	4.83726e-06	no
ENSMUSG00000066652.5	10078.9	0.267943	0.573358	0.467322	0.640269	0.999989	ADNP degraded vs WT	4.83726e-06	no
ENSMUSG00000026520.8	2778.37	0.00919157	0.179046	0.0513364	0.959057	0.999989	ADNP degraded vs WT	4.83726e-06	no
ENSMUSG00000038793.8	374.157	0.5774	0.668068	0.864284	0.387432	0.999989	ADNP degraded vs WT	4.83726e-06	no
ENSMUSG00000026519.16	164.528	0.351746	0.271486	1.29563	0.195102	0.999989	ADNP degraded vs WT	4.83726e-06	no
ENSMUSG00000038776.13	260.524	-0.0441	0.278949	-0.158093	0.874383	0.999989	ADNP degraded vs WT	4.83726e-06	no
ENSMUSG00000026516.8	2789.59	-0.0857303	0.136842	-0.626493	0.530992	0.999989	ADNP degraded vs WT	4.83726e-06	no
ENSMUSG00000062169.13	402.149	-0.121143	0.190858	-0.63473	0.525605	0.999989	ADNP degraded vs WT	4.83726e-06	no
ENSMUSG00000038733.14	3587.79	-0.0355849	0.135969	-0.261713	0.793543	0.999989	ADNP degraded vs WT	4.83726e-06	no
ENSMUSG00000081214.3	76.04	0.142305	0.376946	0.377521	0.705787	0.999989	ADNP degraded vs WT	4.83726e-06	no
ENSMUSG00000103260.1	335.508	-0.0775407	0.200263	-0.387195	0.698612	0.999989	ADNP degraded vs WT	4.83726e-06	no
ENSMUSG00000064970.1	7.94874	0.804234	1.03063	0.780335	0.435194	0.999989	ADNP degraded vs WT	4.83726e-06	no
ENSMUSG00000004880.11	5404.28	0.350547	0.144012	2.43416	0.0149264	0.899558	ADNP degraded vs WT	0.0459711	no
ENSMUSG00000022995.16	14683.8	-0.1151	0.131466	-0.875506	0.381299	0.999989	ADNP degraded vs WT	4.83726e-06	no
ENSMUSG00000103722.1	223.068	-0.104988	0.22791	-0.460657	0.645045	0.999989	ADNP degraded vs WT	4.83726e-06	no
ENSMUSG00000103317.1	86.2347	-0.0611145	0.337921	-0.180854	0.856482	0.999989	ADNP degraded vs WT	4.83726e-06	no
ENSMUSG00000102950.1	228.583	-0.169401	0.228536	-0.741246	0.458545	0.999989	ADNP degraded vs WT	4.83726e-06	no
ENSMUSG00000102760.1	149.776	-0.114448	0.264583	-0.43256	0.665335	0.999989	ADNP degraded vs WT	4.83726e-06	no
ENSMUSG00000026511.7	1500.07	-0.0288124	0.148443	-0.194098	0.846099	0.999989	ADNP degraded vs WT	4.83726e-06	no
ENSMUSG00000038633.5	4373.08	-0.235233	0.14954	-1.57305	0.115708	0.999989	ADNP degraded vs WT	4.83726e-06	no
ENSMUSG00000047539.9	1570.41	-0.0278623	0.152032	-0.183266	0.854589	0.999989	ADNP degraded vs WT	4.83726e-06	no
ENSMUSG00000026510.10	778.118	-0.0805395	0.172064	-0.468079	0.639728	0.999989	ADNP degraded vs WT	4.83726e-06	no
ENSMUSG00000026509.15	113.046	-0.168332	0.293506	-0.57352	0.566293	0.999989	ADNP degraded vs WT	4.83726e-06	no
ENSMUSG00000102234.1	11.0116	-0.446186	0.891842	-0.500297	0.616866	0.999989	ADNP degraded vs WT	4.83726e-06	no
ENSMUSG00000038576.15	155.463	0.0246192	0.259065	0.0950308	0.92429	0.999989	ADNP degraded vs WT	4.83726e-06	no
ENSMUSG00000079164.8	51.3984	0.332065	0.446143	0.744303	0.456693	0.999989	ADNP degraded vs WT	4.83726e-06	no
ENSMUSG00000030768.12	454.466	0.115484	0.187205	0.616885	0.537311	0.999989	ADNP degraded vs WT	4.83726e-06	no
ENSMUSG00000102478.1	48.932	-0.291408	0.429176	-0.678995	0.497141	0.999989	ADNP degraded vs WT	4.83726e-06	no
ENSMUSG00000046836.13	1019.13	-0.0656677	0.157356	-0.417319	0.676445	0.999989	ADNP degraded vs WT	4.83726e-06	no
ENSMUSG00000042901.10	966.156	-0.0805649	0.155979	-0.51651	0.605498	0.999989	ADNP degraded vs WT	4.83726e-06	no
ENSMUSG00000056050.13	2632.45	-0.170458	0.144379	-1.18062	0.237752	0.999989	ADNP degraded vs WT	4.83726e-06	no
ENSMUSG00000072258.10	255.171	-0.134319	0.219177	-0.612832	0.539988	0.999989	ADNP degraded vs WT	4.83726e-06	no
ENSMUSG00000039384.8	124.896	-0.656627	0.295177	-2.22452	0.0261134	0.999989	ADNP degraded vs WT	4.83726e-06	no
ENSMUSG00000073481.9	1232.08	-0.131164	0.196497	-0.66751	0.504446	0.999989	ADNP degraded vs WT	4.83726e-06	no
ENSMUSG00000039349.5	1223.41	-0.170303	0.526255	-0.323613	0.746231	0.999989	ADNP degraded vs WT	4.83726e-06	no
ENSMUSG00000026620.11	77.0764	-0.648277	0.356729	-1.81728	0.0691743	0.999989	ADNP degraded vs WT	4.83726e-06	no
ENSMUSG00000039318.12	564.774	-0.0602673	0.174424	-0.345522	0.729702	0.999989	ADNP degraded vs WT	4.83726e-06	no
ENSMUSG00000026618.11	1276.7	0.215875	0.153147	1.4096	0.158658	0.999989	ADNP degraded vs WT	4.83726e-06	no
ENSMUSG00000102526.1	21.2918	0.183351	0.626599	0.292613	0.769818	0.999989	ADNP degraded vs WT	4.83726e-06	no
ENSMUSG00000026617.16	1972.14	-0.132705	0.151438	-0.876299	0.380868	0.999989	ADNP degraded vs WT	4.83726e-06	no
ENSMUSG00000026615.14	6886.47	-0.188668	0.132637	-1.42245	0.154897	0.999989	ADNP degraded vs WT	4.83726e-06	no
ENSMUSG00000026614.7	19.9737	-0.00622939	0.647677	-0.00961805	0.992326	0.999989	ADNP degraded vs WT	4.83726e-06	no
ENSMUSG00000102185.1	19.1027	-0.490291	0.687479	-0.713173	0.475739	0.999989	ADNP degraded vs WT	4.83726e-06	no
ENSMUSG00000102546.1	72.7669	-0.050865	0.360727	-0.141007	0.887865	0.999989	ADNP degraded vs WT	4.83726e-06	no
ENSMUSG00000039246.8	237.782	-0.0501353	0.227444	-0.220429	0.825537	0.999989	ADNP degraded vs WT	4.83726e-06	no
ENSMUSG00000103056.1	8.04629	-0.400244	1.02673	-0.389823	0.696667	0.999989	ADNP degraded vs WT	4.83726e-06	no
ENSMUSG00000039239.14	49.5462	-0.526582	0.462928	-1.1375	0.255328	0.999989	ADNP degraded vs WT	4.83726e-06	no
ENSMUSG00000102619.1	13.2023	0.566375	0.780601	0.725563	0.468107	0.999989	ADNP degraded vs WT	4.83726e-06	no
ENSMUSG00000001305.5	1222.02	0.0329701	0.149418	0.220657	0.825359	0.999989	ADNP degraded vs WT	4.83726e-06	no
ENSMUSG00000097784.1	10.2119	0.506149	0.982417	0.515207	0.606408	0.999989	ADNP degraded vs WT	4.83726e-06	no
ENSMUSG00000104312.1	10.2301	0.160776	0.915371	0.175641	0.860576	0.999989	ADNP degraded vs WT	4.83726e-06	no
ENSMUSG00000039224.1	448.443	0.0778614	0.196165	0.396919	0.691427	0.999989	ADNP degraded vs WT	4.83726e-06	no
ENSMUSG00000039210.16	1135.75	-0.0639786	0.165058	-0.387612	0.698303	0.999989	ADNP degraded vs WT	4.83726e-06	no
ENSMUSG00000104394.2	262.208	-0.20243	0.246037	-0.822761	0.410644	0.999989	ADNP degraded vs WT	4.83726e-06	no
ENSMUSG00000026608.13	1158.36	-0.177051	0.151799	-1.16635	0.243472	0.999989	ADNP degraded vs WT	4.83726e-06	no
ENSMUSG00000037624.15	155.318	0.233075	0.999945	0.233088	0.815693	0.999989	ADNP degraded vs WT	4.83726e-06	no
ENSMUSG00000102824.1	484.535	0.0451648	0.191789	0.235491	0.813827	0.999989	ADNP degraded vs WT	4.83726e-06	no
ENSMUSG00000103087.1	7.74047	-0.425914	1.01455	-0.419806	0.674627	0.999989	ADNP degraded vs WT	4.83726e-06	no
ENSMUSG00000026605.14	10598.2	-0.0830501	0.144639	-0.574189	0.56584	0.999989	ADNP degraded vs WT	4.83726e-06	no
ENSMUSG00000026604.17	2108.96	-0.507654	0.445456	-1.13963	0.254442	0.999989	ADNP degraded vs WT	4.83726e-06	no
ENSMUSG00000102248.1	11.6615	-0.483778	0.847608	-0.570758	0.568164	0.999989	ADNP degraded vs WT	4.83726e-06	no
ENSMUSG00000104435.1	5.47625	-0.036001	1.2401	-0.0290308	0.97684	0.999989	ADNP degraded vs WT	4.83726e-06	no
ENSMUSG00000026603.13	485.647	-0.576907	0.189951	-3.03714	0.00238833	0.345611	ADNP degraded vs WT	0.461413	no
ENSMUSG00000103467.1	55.3551	-0.804199	0.418774	-1.92036	0.0548119	0.999989	ADNP degraded vs WT	4.83726e-06	no
ENSMUSG00000010175.13	15.2381	-0.471755	0.757557	-0.622732	0.533461	0.999989	ADNP degraded vs WT	4.83726e-06	no
ENSMUSG00000089872.10	898.519	-0.0357582	0.160353	-0.222997	0.823538	0.999989	ADNP degraded vs WT	4.83726e-06	no
ENSMUSG00000026634.16	1332.37	-0.0648095	0.164355	-0.394327	0.69334	0.999989	ADNP degraded vs WT	4.83726e-06	no
ENSMUSG00000037568.12	41.2965	-0.111755	0.522586	-0.213851	0.830664	0.999989	ADNP degraded vs WT	4.83726e-06	no
ENSMUSG00000066595.9	516.505	-0.106831	0.18346	-0.582312	0.560356	0.999989	ADNP degraded vs WT	4.83726e-06	no
ENSMUSG00000026632.17	61.0492	-0.195235	0.382527	-0.510383	0.609783	0.999989	ADNP degraded vs WT	4.83726e-06	no
ENSMUSG00000062510.12	747.351	-0.161449	0.186981	-0.86345	0.38789	0.999989	ADNP degraded vs WT	4.83726e-06	no
ENSMUSG00000026628.13	67.8344	-0.515409	0.426582	-1.20823	0.226958	0.999989	ADNP degraded vs WT	4.83726e-06	no
ENSMUSG00000073478.6	6.43544	-1.58087	1.17482	-1.34563	0.178423	0.999989	ADNP degraded vs WT	4.83726e-06	no
ENSMUSG00000037499.9	25.7713	-0.275675	0.595609	-0.462846	0.643475	0.999989	ADNP degraded vs WT	4.83726e-06	no
ENSMUSG00000026627.7	118.445	-0.180717	0.289797	-0.623598	0.532892	0.999989	ADNP degraded vs WT	4.83726e-06	no
ENSMUSG00000026626.11	1166.3	-0.0259822	0.155973	-0.166581	0.8677	0.999989	ADNP degraded vs WT	4.83726e-06	no
ENSMUSG00000103433.1	630.062	0.0887147	0.176634	0.50225	0.615492	0.999989	ADNP degraded vs WT	4.83726e-06	no
ENSMUSG00000102246.1	48.6807	-0.218474	0.437727	-0.49911	0.617702	0.999989	ADNP degraded vs WT	4.83726e-06	no
ENSMUSG00000037474.13	5715.56	-0.176899	0.134797	-1.31233	0.189408	0.999989	ADNP degraded vs WT	4.83726e-06	no
ENSMUSG00000037461.10	2883.52	-0.039738	0.138782	-0.286333	0.774623	0.999989	ADNP degraded vs WT	4.83726e-06	no
ENSMUSG00000102970.1	27.7082	0.0967208	0.548971	0.176186	0.860148	0.999989	ADNP degraded vs WT	4.83726e-06	no
ENSMUSG00000026623.16	1512.27	0.139341	0.149532	0.931849	0.351415	0.999989	ADNP degraded vs WT	4.83726e-06	no
ENSMUSG00000102840.1	36.9155	-0.294877	0.501189	-0.588354	0.556295	0.999989	ADNP degraded vs WT	4.83726e-06	no
ENSMUSG00000026622.15	3924.63	-0.0108396	0.143475	-0.0755501	0.939777	0.999989	ADNP degraded vs WT	4.83726e-06	no
ENSMUSG00000055833.14	38.1147	-0.273655	0.524408	-0.521836	0.601784	0.999989	ADNP degraded vs WT	4.83726e-06	no
ENSMUSG00000037434.7	3739.77	-0.134743	0.142602	-0.944885	0.344717	0.999989	ADNP degraded vs WT	4.83726e-06	no
ENSMUSG00000102915.1	122.019	-0.312116	0.291355	-1.07126	0.284054	0.999989	ADNP degraded vs WT	4.83726e-06	no
ENSMUSG00000026637.13	31.0654	-0.711767	0.524061	-1.35818	0.174408	0.999989	ADNP degraded vs WT	4.83726e-06	no
ENSMUSG00000103653.1	2291.17	-0.0798274	0.171622	-0.465136	0.641834	0.999989	ADNP degraded vs WT	4.83726e-06	no
ENSMUSG00000037395.15	200.133	-0.321781	0.238293	-1.35036	0.176901	0.999989	ADNP degraded vs WT	4.83726e-06	no
ENSMUSG00000058248.12	22.5664	0.575843	0.647494	0.889342	0.373819	0.999989	ADNP degraded vs WT	4.83726e-06	no
ENSMUSG00000037375.16	40.5478	-0.0675253	0.460836	-0.146528	0.883505	0.999989	ADNP degraded vs WT	4.83726e-06	no
ENSMUSG00000094131.1	24.9124	0.145888	0.57827	0.252284	0.800822	0.999989	ADNP degraded vs WT	4.83726e-06	no
ENSMUSG00000016262.14	12.5366	-0.443737	0.828862	-0.535357	0.592403	0.999989	ADNP degraded vs WT	4.83726e-06	no
ENSMUSG00000102162.1	142.947	-0.468957	0.363648	-1.28959	0.197193	0.999989	ADNP degraded vs WT	4.83726e-06	no
ENSMUSG00000016200.14	818.682	-0.300522	0.171563	-1.75168	0.0798297	0.999989	ADNP degraded vs WT	4.83726e-06	no
ENSMUSG00000016181.9	680.541	-0.0896221	0.180267	-0.497165	0.619073	0.999989	ADNP degraded vs WT	4.83726e-06	no
ENSMUSG00000026638.15	217.913	0.106334	0.230623	0.461073	0.644746	0.999989	ADNP degraded vs WT	4.83726e-06	no
ENSMUSG00000079144.7	403.394	-0.260313	0.218887	-1.18926	0.234338	0.999989	ADNP degraded vs WT	4.83726e-06	no
ENSMUSG00000026639.18	6.65148	-0.581602	1.16838	-0.497783	0.618637	0.999989	ADNP degraded vs WT	4.83726e-06	no
ENSMUSG00000009633.3	4.21299	-1.12515	1.37412	-0.818813	0.412893	0.999989	ADNP degraded vs WT	4.83726e-06	no
ENSMUSG00000026640.12	92.7055	0.202082	0.362224	0.557893	0.576918	0.999989	ADNP degraded vs WT	4.83726e-06	no
ENSMUSG00000016494.9	17.835	-0.184062	0.719508	-0.255817	0.798092	0.999989	ADNP degraded vs WT	4.83726e-06	no
ENSMUSG00000096929.7	17.0845	-0.233983	0.708738	-0.33014	0.741294	0.999989	ADNP degraded vs WT	4.83726e-06	no
ENSMUSG00000104525.1	7.92467	0.264385	1.02582	0.25773	0.796615	0.999989	ADNP degraded vs WT	4.83726e-06	no
ENSMUSG00000103867.1	6.14337	-0.220557	1.19522	-0.184533	0.853595	0.999989	ADNP degraded vs WT	4.83726e-06	no
ENSMUSG00000016481.15	449.167	-0.122928	0.185585	-0.662381	0.507727	0.999989	ADNP degraded vs WT	4.83726e-06	no
ENSMUSG00000050530.14	215.146	0.250421	0.245518	1.01997	0.307742	0.999989	ADNP degraded vs WT	4.83726e-06	no
ENSMUSG00000026643.16	2805.74	0.114385	0.137223	0.833566	0.404526	0.999989	ADNP degraded vs WT	4.83726e-06	no
ENSMUSG00000049950.6	281.696	0.156215	0.226016	0.691167	0.48946	0.999989	ADNP degraded vs WT	4.83726e-06	no
ENSMUSG00000026644.7	16.3163	-0.481103	0.803072	-0.599078	0.549121	0.999989	ADNP degraded vs WT	4.83726e-06	no
ENSMUSG00000026648.18	324.343	0.381033	0.20551	1.85408	0.0637271	0.999989	ADNP degraded vs WT	4.83726e-06	no
ENSMUSG00000026646.16	1111.92	0.0779097	0.152101	0.512223	0.608495	0.999989	ADNP degraded vs WT	4.83726e-06	no
ENSMUSG00000109865.1	571.844	0.0894382	0.176899	0.505589	0.613145	0.999989	ADNP degraded vs WT	4.83726e-06	no
ENSMUSG00000051396.15	394.723	-0.0335755	0.190478	-0.17627	0.860082	0.999989	ADNP degraded vs WT	4.83726e-06	no
ENSMUSG00000039496.8	11.7546	0.420943	0.820876	0.512797	0.608093	0.999989	ADNP degraded vs WT	4.83726e-06	no
ENSMUSG00000081278.1	66.493	0.00498874	0.374934	0.0133056	0.989384	0.999989	ADNP degraded vs WT	4.83726e-06	no
ENSMUSG00000026655.15	526.877	0.0672625	0.19162	0.35102	0.725574	0.999989	ADNP degraded vs WT	4.83726e-06	no
ENSMUSG00000081070.1	601.627	0.0031521	0.174135	0.0181014	0.985558	0.999989	ADNP degraded vs WT	4.83726e-06	no
ENSMUSG00000026657.17	1060.71	-0.176041	0.156845	-1.12239	0.261697	0.999989	ADNP degraded vs WT	4.83726e-06	no
ENSMUSG00000039449.14	1100.67	0.156729	0.153447	1.02139	0.30707	0.999989	ADNP degraded vs WT	4.83726e-06	no
ENSMUSG00000083378.3	67.5749	-0.131922	0.4387	-0.300711	0.763635	0.999989	ADNP degraded vs WT	4.83726e-06	no
ENSMUSG00000048186.14	44.3343	-0.0382876	0.459704	-0.0832877	0.933623	0.999989	ADNP degraded vs WT	4.83726e-06	no
ENSMUSG00000083407.1	98.0813	-0.16763	0.319408	-0.524813	0.599713	0.999989	ADNP degraded vs WT	4.83726e-06	no
ENSMUSG00000026662.13	2209.74	0.0971537	0.140474	0.691612	0.489181	0.999989	ADNP degraded vs WT	4.83726e-06	no
ENSMUSG00000026664.7	701.455	-0.0834245	0.219064	-0.380822	0.703335	0.999989	ADNP degraded vs WT	4.83726e-06	no
ENSMUSG00000086670.1	4.46705	-1.04887	1.48487	-0.706373	0.479956	0.999989	ADNP degraded vs WT	4.83726e-06	no
ENSMUSG00000069188.5	28.7756	0.358338	0.547134	0.654937	0.512508	0.999989	ADNP degraded vs WT	4.83726e-06	no
ENSMUSG00000026668.10	4.98805	-1.13657	1.37187	-0.828484	0.407397	0.999989	ADNP degraded vs WT	4.83726e-06	no
ENSMUSG00000026669.14	2339.69	-0.19141	0.181207	-1.05631	0.290828	0.999989	ADNP degraded vs WT	4.83726e-06	no
ENSMUSG00000026672.11	54.0423	-0.0555254	0.459089	-0.120947	0.903733	0.999989	ADNP degraded vs WT	4.83726e-06	no
ENSMUSG00000026676.7	21.2023	0.0426707	0.628683	0.0678731	0.945887	0.999989	ADNP degraded vs WT	4.83726e-06	no
ENSMUSG00000081005.1	8.97573	0.431388	0.943688	0.45713	0.647578	0.999989	ADNP degraded vs WT	4.83726e-06	no
ENSMUSG00000039145.16	582.455	0.143752	0.188386	0.76307	0.445421	0.999989	ADNP degraded vs WT	4.83726e-06	no
ENSMUSG00000039128.13	270.606	-0.0360982	0.21634	-0.166859	0.867481	0.999989	ADNP degraded vs WT	4.83726e-06	no
ENSMUSG00000025817.12	869.863	0.033158	0.162161	0.204476	0.837982	0.999989	ADNP degraded vs WT	4.83726e-06	no
ENSMUSG00000025816.15	585.569	0.157645	0.182201	0.865229	0.386913	0.999989	ADNP degraded vs WT	4.83726e-06	no
ENSMUSG00000025815.13	547.598	0.233338	0.17538	1.33047	0.183363	0.999989	ADNP degraded vs WT	4.83726e-06	no
ENSMUSG00000043241.14	1196.3	0.00436293	0.166491	0.0262051	0.979094	0.999989	ADNP degraded vs WT	4.83726e-06	no
ENSMUSG00000045319.13	45.9836	-0.591464	0.437183	-1.3529	0.176088	0.999989	ADNP degraded vs WT	4.83726e-06	no
ENSMUSG00000082332.2	77.0539	0.121109	0.355153	0.341006	0.733099	0.999989	ADNP degraded vs WT	4.83726e-06	no
ENSMUSG00000039063.5	4.27602	-1.16479	1.36824	-0.851308	0.394598	0.999989	ADNP degraded vs WT	4.83726e-06	no
ENSMUSG00000039046.15	1109.85	0.14832	0.154841	0.957889	0.338119	0.999989	ADNP degraded vs WT	4.83726e-06	no
ENSMUSG00000002107.18	100.438	-0.153002	0.333308	-0.45904	0.646205	0.999989	ADNP degraded vs WT	4.83726e-06	no
ENSMUSG00000065824.1	18.0864	-0.0120715	0.6719	-0.0179662	0.985666	0.999989	ADNP degraded vs WT	4.83726e-06	no
ENSMUSG00000082953.3	553.946	0.0967919	0.178177	0.543236	0.586967	0.999989	ADNP degraded vs WT	4.83726e-06	no
ENSMUSG00000015619.10	695.705	-0.50798	0.199272	-2.54918	0.0107975	0.764502	ADNP degraded vs WT	0.116621	no
ENSMUSG00000025782.12	1015.02	0.0430201	0.164946	0.260813	0.794237	0.999989	ADNP degraded vs WT	4.83726e-06	no
ENSMUSG00000025781.14	1652.05	-0.0414533	0.165232	-0.25088	0.801907	0.999989	ADNP degraded vs WT	4.83726e-06	no
ENSMUSG00000077733.1	7.31752	-0.332021	1.05395	-0.315025	0.752743	0.999989	ADNP degraded vs WT	4.83726e-06	no
ENSMUSG00000037262.7	160.791	-0.0718296	0.261789	-0.274379	0.783793	0.999989	ADNP degraded vs WT	4.83726e-06	no
ENSMUSG00000025780.7	7.20631	-0.523138	1.04969	-0.498374	0.61822	0.999989	ADNP degraded vs WT	4.83726e-06	no
ENSMUSG00000086748.1	15.5564	0.609144	0.752134	0.809888	0.418005	0.999989	ADNP degraded vs WT	4.83726e-06	no
ENSMUSG00000061186.15	874.463	0.483532	0.166098	2.91112	0.00360136	0.443459	ADNP degraded vs WT	0.353146	no
ENSMUSG00000103237.1	6.22824	0.355923	1.12604	0.316083	0.751939	0.999989	ADNP degraded vs WT	4.83726e-06	no
ENSMUSG00000083900.2	69.7766	-0.379907	0.393162	-0.966287	0.333901	0.999989	ADNP degraded vs WT	4.83726e-06	no
ENSMUSG00000026773.19	185.67	0.194446	0.269338	0.72194	0.470332	0.999989	ADNP degraded vs WT	4.83726e-06	no
ENSMUSG00000037197.11	648.916	-0.150873	0.175064	-0.861816	0.388789	0.999989	ADNP degraded vs WT	4.83726e-06	no
ENSMUSG00000058594.15	535.145	-0.0342012	0.179482	-0.190555	0.848874	0.999989	ADNP degraded vs WT	4.83726e-06	no
ENSMUSG00000047909.11	181.932	-0.0508572	0.255542	-0.199017	0.842249	0.999989	ADNP degraded vs WT	4.83726e-06	no
ENSMUSG00000080801.2	84.4187	-0.0939835	0.34456	-0.272764	0.785035	0.999989	ADNP degraded vs WT	4.83726e-06	no
ENSMUSG00000026768.10	12.6811	-0.87046	0.806973	-1.07867	0.280734	0.999989	ADNP degraded vs WT	4.83726e-06	no
ENSMUSG00000026767.12	611.006	-0.290959	0.186586	-1.55938	0.118907	0.999989	ADNP degraded vs WT	4.83726e-06	no
ENSMUSG00000102630.1	13.4417	-0.184372	0.781996	-0.235771	0.813611	0.999989	ADNP degraded vs WT	4.83726e-06	no
ENSMUSG00000104449.1	34.238	0.142691	0.505971	0.282013	0.777933	0.999989	ADNP degraded vs WT	4.83726e-06	no
ENSMUSG00000104406.1	38.2061	-0.247882	0.47237	-0.524762	0.599749	0.999989	ADNP degraded vs WT	4.83726e-06	no
ENSMUSG00000026730.12	131.777	0.264053	0.280939	0.939896	0.347271	0.999989	ADNP degraded vs WT	4.83726e-06	no
ENSMUSG00000049630.6	12.8281	0.341625	0.825578	0.413801	0.67902	0.999989	ADNP degraded vs WT	4.83726e-06	no
ENSMUSG00000026727.10	624.368	-0.211773	0.185418	-1.14214	0.253397	0.999989	ADNP degraded vs WT	4.83726e-06	no
ENSMUSG00000103360.1	21.5309	0.0442982	0.646726	0.0684961	0.945391	0.999989	ADNP degraded vs WT	4.83726e-06	no
ENSMUSG00000102691.1	29.0896	-0.0369296	0.559619	-0.0659906	0.947385	0.999989	ADNP degraded vs WT	4.83726e-06	no
ENSMUSG00000103232.1	13.2946	-0.531473	0.786018	-0.676159	0.49894	0.999989	ADNP degraded vs WT	4.83726e-06	no
ENSMUSG00000026723.10	176.915	0.288216	0.248113	1.16163	0.245385	0.999989	ADNP degraded vs WT	4.83726e-06	no
ENSMUSG00000026728.9	2012.78	0.0822269	0.157171	0.523168	0.600857	0.999989	ADNP degraded vs WT	4.83726e-06	no
ENSMUSG00000003418.11	240.899	0.852346	0.232361	3.6682	0.000244266	0.0895291	ADNP degraded vs WT	1.04804	no
ENSMUSG00000063275.15	72.1493	0.484698	0.386976	1.25253	0.210378	0.999989	ADNP degraded vs WT	4.83726e-06	no
ENSMUSG00000103926.1	11.8606	0.615761	0.860847	0.715297	0.474425	0.999989	ADNP degraded vs WT	4.83726e-06	no
ENSMUSG00000026718.17	810.3	-0.0056141	0.164932	-0.0340389	0.972846	0.999989	ADNP degraded vs WT	4.83726e-06	no
ENSMUSG00000103901.1	42.5917	-0.186313	0.448777	-0.415157	0.678027	0.999989	ADNP degraded vs WT	4.83726e-06	no
ENSMUSG00000083545.2	27.0141	0.0601614	0.565876	0.106316	0.915332	0.999989	ADNP degraded vs WT	4.83726e-06	no
ENSMUSG00000026712.3	4.18452	1.24202	1.40172	0.886072	0.375579	0.999989	ADNP degraded vs WT	4.83726e-06	no
ENSMUSG00000070271.7	377.988	-0.166122	0.222537	-0.746494	0.455369	0.999989	ADNP degraded vs WT	4.83726e-06	no
ENSMUSG00000083305.2	83.9665	-0.04147	0.344726	-0.120298	0.904247	0.999989	ADNP degraded vs WT	4.83726e-06	no
ENSMUSG00000026707.15	103.544	-0.159771	0.307744	-0.519168	0.603643	0.999989	ADNP degraded vs WT	4.83726e-06	no
ENSMUSG00000103778.1	9.84762	-0.0834866	0.92995	-0.0897753	0.928466	0.999989	ADNP degraded vs WT	4.83726e-06	no
ENSMUSG00000017418.14	2178.79	-0.0605947	0.139867	-0.433231	0.664847	0.999989	ADNP degraded vs WT	4.83726e-06	no
ENSMUSG00000102258.1	74.2508	-0.137109	0.355013	-0.38621	0.699341	0.999989	ADNP degraded vs WT	4.83726e-06	no
ENSMUSG00000083860.2	342.238	0.160807	0.20187	0.796588	0.42569	0.999989	ADNP degraded vs WT	4.83726e-06	no
ENSMUSG00000082632.2	57.7909	-0.0380615	0.429448	-0.0886288	0.929377	0.999989	ADNP degraded vs WT	4.83726e-06	no
ENSMUSG00000081389.2	7.4322	0.841715	1.02275	0.822995	0.410511	0.999989	ADNP degraded vs WT	4.83726e-06	no
ENSMUSG00000103865.1	12.9404	0.241878	0.787374	0.307196	0.758694	0.999989	ADNP degraded vs WT	4.83726e-06	no
ENSMUSG00000026748.13	48.8859	-0.79348	0.532497	-1.49011	0.136195	0.999989	ADNP degraded vs WT	4.83726e-06	no
ENSMUSG00000053702.16	6.00449	0.299951	1.16543	0.257375	0.796889	0.999989	ADNP degraded vs WT	4.83726e-06	no
ENSMUSG00000054057.2	483.573	-0.128013	0.187351	-0.683281	0.494429	0.999989	ADNP degraded vs WT	4.83726e-06	no
ENSMUSG00000054074.9	632.616	-0.428834	0.194334	-2.20669	0.0273356	0.999989	ADNP degraded vs WT	4.83726e-06	no
ENSMUSG00000086340.1	5.43778	-0.583985	1.20163	-0.485996	0.62697	0.999989	ADNP degraded vs WT	4.83726e-06	no
ENSMUSG00000026743.16	2604.47	-0.0613437	0.155775	-0.393796	0.693732	0.999989	ADNP degraded vs WT	4.83726e-06	no
ENSMUSG00000099050.1	6.4745	0.946544	1.10416	0.85725	0.391307	0.999989	ADNP degraded vs WT	4.83726e-06	no
ENSMUSG00000064964.1	3.88537	-0.536618	1.391	-0.385779	0.69966	0.999989	ADNP degraded vs WT	4.83726e-06	no
ENSMUSG00000026740.12	294.806	0.0864913	0.208958	0.413917	0.678935	0.999989	ADNP degraded vs WT	4.83726e-06	no
ENSMUSG00000086882.4	99.5652	0.132336	0.382352	0.346111	0.729259	0.999989	ADNP degraded vs WT	4.83726e-06	no
ENSMUSG00000051154.11	315.117	0.107246	0.20539	0.522156	0.601562	0.999989	ADNP degraded vs WT	4.83726e-06	no
ENSMUSG00000026739.13	757.061	0.124059	0.168671	0.735508	0.46203	0.999989	ADNP degraded vs WT	4.83726e-06	no
ENSMUSG00000026737.12	225.056	0.347858	0.234614	1.48268	0.138159	0.999989	ADNP degraded vs WT	4.83726e-06	no
ENSMUSG00000083281.1	44.4733	-0.0997104	0.463454	-0.215146	0.829653	0.999989	ADNP degraded vs WT	4.83726e-06	no
ENSMUSG00000023094.14	200.35	0.321234	0.251475	1.2774	0.201462	0.999989	ADNP degraded vs WT	4.83726e-06	no
ENSMUSG00000043415.5	408.388	-0.0390428	0.225679	-0.173002	0.86265	0.999989	ADNP degraded vs WT	4.83726e-06	no
ENSMUSG00000036617.17	4453.2	-0.222294	0.153525	-1.44794	0.147634	0.999989	ADNP degraded vs WT	4.83726e-06	no
ENSMUSG00000082164.1	62.3148	-0.339399	0.404088	-0.839912	0.400958	0.999989	ADNP degraded vs WT	4.83726e-06	no
ENSMUSG00000081128.1	875.26	0.0526798	0.160489	0.328245	0.742727	0.999989	ADNP degraded vs WT	4.83726e-06	no
ENSMUSG00000036591.16	2544.3	-0.00461529	0.13764	-0.0335315	0.973251	0.999989	ADNP degraded vs WT	4.83726e-06	no
ENSMUSG00000085206.1	15.3718	-0.40888	0.736321	-0.555302	0.578688	0.999989	ADNP degraded vs WT	4.83726e-06	no
ENSMUSG00000075514.4	10.9447	-0.0119313	0.853281	-0.0139828	0.988844	0.999989	ADNP degraded vs WT	4.83726e-06	no
ENSMUSG00000048550.17	246.696	-0.024958	0.22621	-0.110331	0.912147	0.999989	ADNP degraded vs WT	4.83726e-06	no
ENSMUSG00000084071.1	55.7415	-0.250619	0.420625	-0.595826	0.551292	0.999989	ADNP degraded vs WT	4.83726e-06	no
ENSMUSG00000081467.1	9.68811	-0.698351	0.921267	-0.758034	0.448431	0.999989	ADNP degraded vs WT	4.83726e-06	no
ENSMUSG00000082516.1	301.986	0.041803	0.218715	0.19113	0.848424	0.999989	ADNP degraded vs WT	4.83726e-06	no
ENSMUSG00000083863.1	8.26035	0.0426584	0.989259	0.0431216	0.965605	0.999989	ADNP degraded vs WT	4.83726e-06	no
ENSMUSG00000083563.1	71.7738	-0.0632766	0.370762	-0.170666	0.864486	0.999989	ADNP degraded vs WT	4.83726e-06	no
ENSMUSG00000026787.3	12.3898	-0.126146	0.899515	-0.140237	0.888472	0.999989	ADNP degraded vs WT	4.83726e-06	no
ENSMUSG00000026784.14	444.901	-0.0296881	0.183624	-0.161679	0.871559	0.999989	ADNP degraded vs WT	4.83726e-06	no
ENSMUSG00000084625.1	7.44276	-0.589296	1.03633	-0.568639	0.569601	0.999989	ADNP degraded vs WT	4.83726e-06	no
ENSMUSG00000058835.14	1482.04	0.0208255	0.147623	0.141072	0.887813	0.999989	ADNP degraded vs WT	4.83726e-06	no
ENSMUSG00000083650.1	11.7725	0.503728	0.827198	0.608957	0.542553	0.999989	ADNP degraded vs WT	4.83726e-06	no
ENSMUSG00000026781.17	560.491	0.0672894	0.179382	0.375117	0.707573	0.999989	ADNP degraded vs WT	4.83726e-06	no
ENSMUSG00000026779.6	1201.81	-0.0472152	0.150092	-0.314576	0.753084	0.999989	ADNP degraded vs WT	4.83726e-06	no
ENSMUSG00000026775.9	3971.85	0.0209157	0.140027	0.149369	0.881263	0.999989	ADNP degraded vs WT	4.83726e-06	no
ENSMUSG00000084098.1	669.902	0.0165494	0.168458	0.0982406	0.921741	0.999989	ADNP degraded vs WT	4.83726e-06	no
ENSMUSG00000026771.14	355.076	-0.0277138	0.205715	-0.13472	0.892834	0.999989	ADNP degraded vs WT	4.83726e-06	no
ENSMUSG00000081519.1	1430.31	0.0493242	0.171357	0.287844	0.773466	0.999989	ADNP degraded vs WT	4.83726e-06	no
ENSMUSG00000083116.1	1046.41	0.0670664	0.15628	0.429143	0.667819	0.999989	ADNP degraded vs WT	4.83726e-06	no
ENSMUSG00000026979.16	125.28	0.735965	0.338894	2.17167	0.0298809	0.999989	ADNP degraded vs WT	4.83726e-06	no
ENSMUSG00000026976.15	6.08311	0.27117	1.16164	0.233438	0.815422	0.999989	ADNP degraded vs WT	4.83726e-06	no
ENSMUSG00000084241.1	219.228	-0.0583471	0.231157	-0.252414	0.800721	0.999989	ADNP degraded vs WT	4.83726e-06	no
ENSMUSG00000004113.18	7.02933	-0.563862	1.16912	-0.482297	0.629595	0.999989	ADNP degraded vs WT	4.83726e-06	no
ENSMUSG00000036893.17	1384.45	-0.0316689	0.148052	-0.213904	0.830622	0.999989	ADNP degraded vs WT	4.83726e-06	no
ENSMUSG00000103162.1	40.9206	0.131605	0.485769	0.27092	0.786453	0.999989	ADNP degraded vs WT	4.83726e-06	no
ENSMUSG00000102875.1	43.7692	-0.124689	0.447085	-0.278893	0.780327	0.999989	ADNP degraded vs WT	4.83726e-06	no
ENSMUSG00000026972.15	117.905	-0.0442806	0.300127	-0.14754	0.882706	0.999989	ADNP degraded vs WT	4.83726e-06	no
ENSMUSG00000026974.11	1670.17	0.0558271	0.14543	0.383876	0.701071	0.999989	ADNP degraded vs WT	4.83726e-06	no
ENSMUSG00000026975.10	296.21	-0.0631696	0.208861	-0.302448	0.762311	0.999989	ADNP degraded vs WT	4.83726e-06	no
ENSMUSG00000036850.4	326.984	-0.238647	0.219079	-1.08932	0.276014	0.999989	ADNP degraded vs WT	4.83726e-06	no
ENSMUSG00000036833.16	62.1958	0.110491	0.380014	0.290757	0.771237	0.999989	ADNP degraded vs WT	4.83726e-06	no
ENSMUSG00000006476.19	22.9476	0.288533	0.636078	0.453612	0.650108	0.999989	ADNP degraded vs WT	4.83726e-06	no
ENSMUSG00000078202.3	98.945	-0.0185395	0.311625	-0.0594931	0.952559	0.999989	ADNP degraded vs WT	4.83726e-06	no
ENSMUSG00000059555.6	240.527	-0.435687	0.230162	-1.89296	0.0583632	0.999989	ADNP degraded vs WT	4.83726e-06	no
ENSMUSG00000013465.19	807.761	0.00894884	0.178137	0.0502359	0.959934	0.999989	ADNP degraded vs WT	4.83726e-06	no
ENSMUSG00000036770.11	6.56669	-0.47291	1.09098	-0.433473	0.664671	0.999989	ADNP degraded vs WT	4.83726e-06	no
ENSMUSG00000036752.4	20009.9	-0.0173324	0.137787	-0.125791	0.899898	0.999989	ADNP degraded vs WT	4.83726e-06	no
ENSMUSG00000006469.13	11.6703	-1.10727	0.834523	-1.32683	0.184566	0.999989	ADNP degraded vs WT	4.83726e-06	no
ENSMUSG00000036731.7	1.3283	-1.8624	2.62683	-0.708993	0.478329	0.999989	ADNP degraded vs WT	4.83726e-06	no
ENSMUSG00000044628.5	188.666	-0.0213696	0.26095	-0.0818914	0.934733	0.999989	ADNP degraded vs WT	4.83726e-06	no
ENSMUSG00000006471.18	320.648	-0.0734721	0.20385	-0.360423	0.718531	0.999989	ADNP degraded vs WT	4.83726e-06	no
ENSMUSG00000078201.5	58.0936	0.145003	0.407931	0.355459	0.722246	0.999989	ADNP degraded vs WT	4.83726e-06	no
ENSMUSG00000048707.9	1285.01	-0.0158438	0.156422	-0.101289	0.919321	0.999989	ADNP degraded vs WT	4.83726e-06	no
ENSMUSG00000026966.6	387.136	-0.037893	0.205509	-0.184386	0.853711	0.999989	ADNP degraded vs WT	4.83726e-06	no
ENSMUSG00000026965.12	1571.62	-0.00608558	0.145147	-0.0419271	0.966557	0.999989	ADNP degraded vs WT	4.83726e-06	no
ENSMUSG00000026959.13	123.749	0.39627	0.294254	1.34669	0.178079	0.999989	ADNP degraded vs WT	4.83726e-06	no
ENSMUSG00000036646.13	1325.58	0.0856377	0.15428	0.555079	0.578841	0.999989	ADNP degraded vs WT	4.83726e-06	no
ENSMUSG00000026958.13	261.953	-0.108974	0.216602	-0.503109	0.614888	0.999989	ADNP degraded vs WT	4.83726e-06	no
ENSMUSG00000026956.15	309.538	-0.431809	0.234906	-1.83822	0.0660295	0.999989	ADNP degraded vs WT	4.83726e-06	no
ENSMUSG00000026955.13	385.228	-0.101429	0.209947	-0.483116	0.629014	0.999989	ADNP degraded vs WT	4.83726e-06	no
ENSMUSG00000015085.8	5.47868	0.0220169	1.1825	0.0186189	0.985145	0.999989	ADNP degraded vs WT	4.83726e-06	no
ENSMUSG00000015094.16	177.147	-0.275893	0.267293	-1.03217	0.301992	0.999989	ADNP degraded vs WT	4.83726e-06	no
ENSMUSG00000026944.18	441.597	0.231417	0.189426	1.22168	0.22183	0.999989	ADNP degraded vs WT	4.83726e-06	no
ENSMUSG00000047617.11	20.7721	0.133796	0.637515	0.209871	0.833768	0.999989	ADNP degraded vs WT	4.83726e-06	no
ENSMUSG00000015083.11	6.66307	-0.724658	1.10031	-0.658593	0.510157	0.999989	ADNP degraded vs WT	4.83726e-06	no
ENSMUSG00000015095.12	372.02	0.21083	0.209184	1.00787	0.313516	0.999989	ADNP degraded vs WT	4.83726e-06	no
ENSMUSG00000026942.13	218.269	-0.0997179	0.230748	-0.432151	0.665632	0.999989	ADNP degraded vs WT	4.83726e-06	no
ENSMUSG00000083043.1	117.55	0.0478391	0.294163	0.162628	0.870811	0.999989	ADNP degraded vs WT	4.83726e-06	no
ENSMUSG00000015092.9	634.406	-0.0718999	0.201376	-0.357043	0.72106	0.999989	ADNP degraded vs WT	4.83726e-06	no
ENSMUSG00000026941.16	49.3637	0.107416	0.425056	0.25271	0.800492	0.999989	ADNP degraded vs WT	4.83726e-06	no
ENSMUSG00000036504.6	55.6935	0.316452	0.405123	0.781127	0.434728	0.999989	ADNP degraded vs WT	4.83726e-06	no
ENSMUSG00000029419.8	16.4525	0.391355	0.725788	0.539214	0.589739	0.999989	ADNP degraded vs WT	4.83726e-06	no
ENSMUSG00000015087.14	1150.66	0.17211	0.15182	1.13364	0.256946	0.999989	ADNP degraded vs WT	4.83726e-06	no
ENSMUSG00000026939.12	25.221	0.426444	0.576799	0.739328	0.459708	0.999989	ADNP degraded vs WT	4.83726e-06	no
ENSMUSG00000049086.8	426.672	0.290853	0.196401	1.48092	0.138629	0.999989	ADNP degraded vs WT	4.83726e-06	no
ENSMUSG00000058740.14	2.82274	-0.874329	1.6808	-0.520187	0.602933	0.999989	ADNP degraded vs WT	4.83726e-06	no
ENSMUSG00000026933.17	1819.87	0.0181036	0.152191	0.118953	0.905313	0.999989	ADNP degraded vs WT	4.83726e-06	no
ENSMUSG00000036352.16	502.889	0.0662218	0.191674	0.345492	0.729725	0.999989	ADNP degraded vs WT	4.83726e-06	no
ENSMUSG00000026932.14	274.196	0.0853378	0.219989	0.387918	0.698077	0.999989	ADNP degraded vs WT	4.83726e-06	no
ENSMUSG00000087679.2	909.996	0.265935	0.165577	1.60611	0.108249	0.999989	ADNP degraded vs WT	4.83726e-06	no
ENSMUSG00000036327.18	1001.16	0.288182	0.169268	1.70252	0.0886577	0.999989	ADNP degraded vs WT	4.83726e-06	no
ENSMUSG00000026930.15	40.16	-0.145942	0.468117	-0.311764	0.75522	0.999989	ADNP degraded vs WT	4.83726e-06	no
ENSMUSG00000075467.4	177.466	-0.167091	0.247486	-0.675155	0.499577	0.999989	ADNP degraded vs WT	4.83726e-06	no
ENSMUSG00000026928.14	9.55301	-0.342682	0.926057	-0.370044	0.71135	0.999989	ADNP degraded vs WT	4.83726e-06	no
ENSMUSG00000036281.13	762.804	-0.0325612	0.165492	-0.196755	0.84402	0.999989	ADNP degraded vs WT	4.83726e-06	no
ENSMUSG00000085767.1	16.4984	-0.0439001	0.699295	-0.0627776	0.949944	0.999989	ADNP degraded vs WT	4.83726e-06	no
ENSMUSG00000026927.17	982.991	-0.0421279	0.161452	-0.260932	0.794145	0.999989	ADNP degraded vs WT	4.83726e-06	no
ENSMUSG00000026926.14	2891.42	-0.0952553	0.140477	-0.678086	0.497717	0.999989	ADNP degraded vs WT	4.83726e-06	no
ENSMUSG00000026925.16	228.145	-0.165464	0.241011	-0.686539	0.492374	0.999989	ADNP degraded vs WT	4.83726e-06	no
ENSMUSG00000026924.17	3031.51	0.0206317	0.136556	0.151086	0.879908	0.999989	ADNP degraded vs WT	4.83726e-06	no
ENSMUSG00000086714.1	7.16858	-1.13791	1.0706	-1.06288	0.287838	0.999989	ADNP degraded vs WT	4.83726e-06	no
ENSMUSG00000026923.15	1765.5	0.0170817	0.143879	0.118723	0.905495	0.999989	ADNP degraded vs WT	4.83726e-06	no
ENSMUSG00000026921.19	268.875	-0.290825	0.221248	-1.31448	0.188686	0.999989	ADNP degraded vs WT	4.83726e-06	no
ENSMUSG00000026922.13	1215.64	0.0374665	0.154434	0.242606	0.808311	0.999989	ADNP degraded vs WT	4.83726e-06	no
ENSMUSG00000036186.5	92.2858	-0.412586	0.326224	-1.26473	0.205968	0.999989	ADNP degraded vs WT	4.83726e-06	no
ENSMUSG00000077192.3	195.127	-0.00288747	0.24928	-0.0115832	0.990758	0.999989	ADNP degraded vs WT	4.83726e-06	no
ENSMUSG00000086775.7	4.7204	-1.67715	1.44972	-1.15688	0.247321	0.999989	ADNP degraded vs WT	4.83726e-06	no
ENSMUSG00000082951.1	416.294	-0.0350045	0.197295	-0.177422	0.859177	0.999989	ADNP degraded vs WT	4.83726e-06	no
ENSMUSG00000015787.15	26.8006	0.235919	0.57478	0.41045	0.681476	0.999989	ADNP degraded vs WT	4.83726e-06	no
ENSMUSG00000036160.13	2092.29	-0.113505	0.148578	-0.763944	0.444901	0.999989	ADNP degraded vs WT	4.83726e-06	no
ENSMUSG00000015776.12	1232.47	0.325323	0.192916	1.68634	0.0917296	0.999989	ADNP degraded vs WT	4.83726e-06	no
ENSMUSG00000062647.16	11544.4	-0.0986023	0.149829	-0.658099	0.510474	0.999989	ADNP degraded vs WT	4.83726e-06	no
ENSMUSG00000065258.1	21.9677	-0.386508	0.633219	-0.610387	0.541606	0.999989	ADNP degraded vs WT	4.83726e-06	no
ENSMUSG00000015790.16	132.021	-0.311721	0.282261	-1.10437	0.269432	0.999989	ADNP degraded vs WT	4.83726e-06	no
ENSMUSG00000014873.15	271.483	-0.396477	0.232234	-1.70723	0.0877788	0.999989	ADNP degraded vs WT	4.83726e-06	no
ENSMUSG00000014867.9	3422.2	0.0269202	0.142705	0.188642	0.850374	0.999989	ADNP degraded vs WT	4.83726e-06	no
ENSMUSG00000052406.14	654.183	-0.0476435	0.171062	-0.278516	0.780616	0.999989	ADNP degraded vs WT	4.83726e-06	no
ENSMUSG00000015488.14	180.455	0.0351954	0.253056	0.139082	0.889386	0.999989	ADNP degraded vs WT	4.83726e-06	no
ENSMUSG00000009621.18	456.284	0.0579685	0.183544	0.315828	0.752133	0.999989	ADNP degraded vs WT	4.83726e-06	no
ENSMUSG00000109946.1	37.4119	0.138062	0.475966	0.290067	0.771765	0.999989	ADNP degraded vs WT	4.83726e-06	no
ENSMUSG00000026918.16	2941.65	-0.0266797	0.136836	-0.194976	0.845412	0.999989	ADNP degraded vs WT	4.83726e-06	no
ENSMUSG00000026917.15	7390.84	0.0678512	0.132441	0.512311	0.608433	0.999989	ADNP degraded vs WT	4.83726e-06	no
ENSMUSG00000085929.1	18.3171	-0.521255	0.705347	-0.739006	0.459904	0.999989	ADNP degraded vs WT	4.83726e-06	no
ENSMUSG00000015846.15	570.072	0.00633986	0.17873	0.0354718	0.971704	0.999989	ADNP degraded vs WT	4.83726e-06	no
ENSMUSG00000026837.16	223.588	-0.18552	0.24335	-0.762359	0.445846	0.999989	ADNP degraded vs WT	4.83726e-06	no
ENSMUSG00000026833.18	179.372	-0.0914185	0.258844	-0.35318	0.723954	0.999989	ADNP degraded vs WT	4.83726e-06	no
ENSMUSG00000035829.13	626.956	-0.423432	0.171259	-2.47246	0.0134185	0.852815	ADNP degraded vs WT	0.0691454	no
ENSMUSG00000026831.16	420.091	-0.688302	0.191283	-3.59835	0.000320247	0.106437	ADNP degraded vs WT	0.972906	no
ENSMUSG00000035772.11	3549	-0.24355	0.147744	-1.64846	0.099259	0.999989	ADNP degraded vs WT	4.83726e-06	no
ENSMUSG00000082895.1	1116.04	0.0623474	0.16442	0.379196	0.704542	0.999989	ADNP degraded vs WT	4.83726e-06	no
ENSMUSG00000026829.9	61.7084	-0.723945	0.428077	-1.69116	0.0908069	0.999989	ADNP degraded vs WT	4.83726e-06	no
ENSMUSG00000063611.5	85.7861	-0.109283	0.35992	-0.303632	0.761408	0.999989	ADNP degraded vs WT	4.83726e-06	no
ENSMUSG00000026821.16	401.579	-0.527948	0.198114	-2.66487	0.00770182	0.65814	ADNP degraded vs WT	0.181682	no
ENSMUSG00000026816.14	852.294	-0.0356205	0.161552	-0.220489	0.82549	0.999989	ADNP degraded vs WT	4.83726e-06	no
ENSMUSG00000026812.16	824.06	-0.0403482	0.168333	-0.239693	0.810568	0.999989	ADNP degraded vs WT	4.83726e-06	no
ENSMUSG00000026807.8	8.05535	0.500342	1.01067	0.49506	0.620558	0.999989	ADNP degraded vs WT	4.83726e-06	no
ENSMUSG00000035666.14	3509.28	-0.0577198	0.147623	-0.390995	0.695801	0.999989	ADNP degraded vs WT	4.83726e-06	no
ENSMUSG00000026806.15	491.085	-0.152815	0.18801	-0.812802	0.416332	0.999989	ADNP degraded vs WT	4.83726e-06	no
ENSMUSG00000079502.8	73.9736	-0.728283	0.359044	-2.02839	0.0425201	0.999989	ADNP degraded vs WT	4.83726e-06	no
ENSMUSG00000083773.4	10.4281	0.672202	0.941802	0.71374	0.475388	0.999989	ADNP degraded vs WT	4.83726e-06	no
ENSMUSG00000026803.17	839.167	-0.033418	0.164142	-0.203592	0.838672	0.999989	ADNP degraded vs WT	4.83726e-06	no
ENSMUSG00000043535.13	14358.1	0.089013	0.139172	0.63959	0.522439	0.999989	ADNP degraded vs WT	4.83726e-06	no
ENSMUSG00000035513.19	6.59914	-0.465352	1.09753	-0.423999	0.671567	0.999989	ADNP degraded vs WT	4.83726e-06	no
ENSMUSG00000079499.9	4.22583	-1.39132	1.3901	-1.00088	0.316885	0.999989	ADNP degraded vs WT	4.83726e-06	no
ENSMUSG00000026799.15	203.084	0.00938731	0.247826	0.0378787	0.969784	0.999989	ADNP degraded vs WT	4.83726e-06	no
ENSMUSG00000039844.20	2672.67	0.0953314	0.139632	0.682732	0.494776	0.999989	ADNP degraded vs WT	4.83726e-06	no
ENSMUSG00000079497.4	29.2413	-0.338783	0.558781	-0.60629	0.544322	0.999989	ADNP degraded vs WT	4.83726e-06	no
ENSMUSG00000039826.13	1174.2	-0.117788	0.169004	-0.696954	0.485832	0.999989	ADNP degraded vs WT	4.83726e-06	no
ENSMUSG00000026798.10	213.148	-0.225806	0.231782	-0.974218	0.329948	0.999989	ADNP degraded vs WT	4.83726e-06	no
ENSMUSG00000059316.2	685.563	0.100196	0.169767	0.590194	0.555061	0.999989	ADNP degraded vs WT	4.83726e-06	no
ENSMUSG00000069020.9	1325.03	-0.111908	0.162879	-0.687062	0.492043	0.999989	ADNP degraded vs WT	4.83726e-06	no
ENSMUSG00000039787.13	236.542	-0.390048	0.234017	-1.66675	0.0955645	0.999989	ADNP degraded vs WT	4.83726e-06	no
ENSMUSG00000026790.19	3386.66	-0.0209603	0.143937	-0.145621	0.884221	0.999989	ADNP degraded vs WT	4.83726e-06	no
ENSMUSG00000019715.14	912.725	-0.000520605	0.157066	-0.00331456	0.997355	0.999989	ADNP degraded vs WT	4.83726e-06	no
ENSMUSG00000057738.14	6522.49	-0.224014	0.157547	-1.42189	0.155058	0.999989	ADNP degraded vs WT	4.83726e-06	no
ENSMUSG00000039715.8	300.066	0.280965	0.210312	1.33594	0.181568	0.999989	ADNP degraded vs WT	4.83726e-06	no
ENSMUSG00000054766.13	31603.8	-0.0684467	0.138078	-0.495709	0.620099	0.999989	ADNP degraded vs WT	4.83726e-06	no
ENSMUSG00000026785.14	183.371	-0.0104073	0.253937	-0.0409837	0.967309	0.999989	ADNP degraded vs WT	4.83726e-06	no
ENSMUSG00000015335.16	550.981	0.04951	0.176408	0.280657	0.778974	0.999989	ADNP degraded vs WT	4.83726e-06	no
ENSMUSG00000039686.14	212.038	-0.0973873	0.237983	-0.40922	0.682378	0.999989	ADNP degraded vs WT	4.83726e-06	no
ENSMUSG00000039678.12	5706.62	-0.0109508	0.13643	-0.0802667	0.936025	0.999989	ADNP degraded vs WT	4.83726e-06	no
ENSMUSG00000085401.2	146.915	0.126958	0.277981	0.456716	0.647875	0.999989	ADNP degraded vs WT	4.83726e-06	no
ENSMUSG00000015337.5	404.469	0.146491	0.198861	0.736651	0.461334	0.999989	ADNP degraded vs WT	4.83726e-06	no
ENSMUSG00000039660.16	809.267	-0.187265	0.162392	-1.15317	0.248841	0.999989	ADNP degraded vs WT	4.83726e-06	no
ENSMUSG00000039648.14	63.1198	-0.0470565	0.377977	-0.124496	0.900923	0.999989	ADNP degraded vs WT	4.83726e-06	no
ENSMUSG00000007476.18	459.491	0.223383	0.182735	1.22245	0.221539	0.999989	ADNP degraded vs WT	4.83726e-06	no
ENSMUSG00000079484.12	2.65635	-0.605622	1.72657	-0.350766	0.725764	0.999989	ADNP degraded vs WT	4.83726e-06	no
ENSMUSG00000075419.4	271.312	0.282828	0.228749	1.23641	0.216305	0.999989	ADNP degraded vs WT	4.83726e-06	no
ENSMUSG00000052533.14	3596.16	0.115649	0.134334	0.860906	0.38929	0.999989	ADNP degraded vs WT	4.83726e-06	no
ENSMUSG00000026860.16	454.834	0.0685733	0.185858	0.368955	0.712162	0.999989	ADNP degraded vs WT	4.83726e-06	no
ENSMUSG00000026858.18	430.168	0.0672716	0.191682	0.350954	0.725623	0.999989	ADNP degraded vs WT	4.83726e-06	no
ENSMUSG00000026856.14	656.466	0.12973	0.17299	0.749928	0.453298	0.999989	ADNP degraded vs WT	4.83726e-06	no
ENSMUSG00000026853.15	192.638	-0.0231064	0.274022	-0.0843233	0.932799	0.999989	ADNP degraded vs WT	4.83726e-06	no
ENSMUSG00000039515.11	2836.8	0.336027	0.163262	2.05821	0.0395702	0.999989	ADNP degraded vs WT	4.83726e-06	no
ENSMUSG00000089762.3	1034.17	-0.0976879	0.181241	-0.538994	0.589891	0.999989	ADNP degraded vs WT	4.83726e-06	no
ENSMUSG00000044320.14	12.8402	-0.910704	0.806824	-1.12875	0.259003	0.999989	ADNP degraded vs WT	4.83726e-06	no
ENSMUSG00000026857.9	326.004	-0.112882	0.211023	-0.534927	0.5927	0.999989	ADNP degraded vs WT	4.83726e-06	no
ENSMUSG00000039483.10	1150.75	0.030851	0.158088	0.195151	0.845275	0.999989	ADNP degraded vs WT	4.83726e-06	no
ENSMUSG00000039476.13	6.66397	1.66285	1.13148	1.46962	0.141664	0.999989	ADNP degraded vs WT	4.83726e-06	no
ENSMUSG00000050737.13	1277.68	-0.543264	0.177086	-3.06779	0.00215645	0.330826	ADNP degraded vs WT	0.4804	no
ENSMUSG00000026848.14	883.73	-0.0328671	0.16087	-0.204309	0.838112	0.999989	ADNP degraded vs WT	4.83726e-06	no
ENSMUSG00000026849.18	566.331	-0.0336691	0.177057	-0.19016	0.849184	0.999989	ADNP degraded vs WT	4.83726e-06	no
ENSMUSG00000026851.9	397.22	-0.0978018	0.192276	-0.508652	0.610996	0.999989	ADNP degraded vs WT	4.83726e-06	no
ENSMUSG00000026854.16	127.946	-0.00408718	0.298841	-0.0136767	0.989088	0.999989	ADNP degraded vs WT	4.83726e-06	no
ENSMUSG00000075415.13	1452.08	-0.137998	0.167772	-0.822535	0.410772	0.999989	ADNP degraded vs WT	4.83726e-06	no
ENSMUSG00000087269.1	17.847	0.0920764	0.689992	0.133446	0.893841	0.999989	ADNP degraded vs WT	4.83726e-06	no
ENSMUSG00000000194.13	1300.16	-0.0650061	0.154055	-0.421966	0.67305	0.999989	ADNP degraded vs WT	4.83726e-06	no
ENSMUSG00000088891.1	16.4712	-0.411993	0.706387	-0.58324	0.559732	0.999989	ADNP degraded vs WT	4.83726e-06	no
ENSMUSG00000062661.6	281.365	0.38914	0.215984	1.80171	0.0715911	0.999989	ADNP degraded vs WT	4.83726e-06	no
ENSMUSG00000055632.18	120.835	-0.135556	0.33229	-0.407944	0.683315	0.999989	ADNP degraded vs WT	4.83726e-06	no
ENSMUSG00000076441.9	1315.13	-0.368319	0.160737	-2.29143	0.0219383	0.999989	ADNP degraded vs WT	4.83726e-06	no
ENSMUSG00000026843.15	3794.19	-0.0889792	0.13497	-0.659254	0.509733	0.999989	ADNP degraded vs WT	4.83726e-06	no
ENSMUSG00000039356.15	978.75	0.159983	0.158058	1.01218	0.311452	0.999989	ADNP degraded vs WT	4.83726e-06	no
ENSMUSG00000026842.16	3713.98	0.117465	0.142314	0.825394	0.409148	0.999989	ADNP degraded vs WT	4.83726e-06	no
ENSMUSG00000001864.13	66.7476	0.189473	0.379734	0.498961	0.617807	0.999989	ADNP degraded vs WT	4.83726e-06	no
ENSMUSG00000001855.15	2357.69	-0.130762	0.147047	-0.889256	0.373865	0.999989	ADNP degraded vs WT	4.83726e-06	no
ENSMUSG00000081480.1	27.6701	-0.280383	0.554258	-0.505871	0.612948	0.999989	ADNP degraded vs WT	4.83726e-06	no
ENSMUSG00000050592.8	505.547	0.208552	0.198109	1.05271	0.292472	0.999989	ADNP degraded vs WT	4.83726e-06	no
ENSMUSG00000051373.5	21.7755	-0.15647	0.665823	-0.235002	0.814207	0.999989	ADNP degraded vs WT	4.83726e-06	no
ENSMUSG00000039262.16	9403.54	-0.100772	0.160483	-0.627928	0.530051	0.999989	ADNP degraded vs WT	4.83726e-06	no
ENSMUSG00000099155.1	6.47818	-0.708994	1.12671	-0.629259	0.529179	0.999989	ADNP degraded vs WT	4.83726e-06	no
ENSMUSG00000094382.1	7.22621	-0.521592	1.04261	-0.500275	0.616881	0.999989	ADNP degraded vs WT	4.83726e-06	no
ENSMUSG00000094251.1	6.96358	-0.0344545	1.13002	-0.0304902	0.975676	0.999989	ADNP degraded vs WT	4.83726e-06	no
ENSMUSG00000086216.1	4.28771	0.678409	1.43472	0.472851	0.636319	0.999989	ADNP degraded vs WT	4.83726e-06	no
ENSMUSG00000039254.16	265.172	0.0196571	0.231601	0.0848749	0.932361	0.999989	ADNP degraded vs WT	4.83726e-06	no
ENSMUSG00000002550.16	273.875	-0.0547102	0.214149	-0.255477	0.798355	0.999989	ADNP degraded vs WT	4.83726e-06	no
ENSMUSG00000066068.5	218.927	0.119494	0.228246	0.52353	0.600605	0.999989	ADNP degraded vs WT	4.83726e-06	no
ENSMUSG00000044627.11	867.004	-0.104983	0.1918	-0.547358	0.584133	0.999989	ADNP degraded vs WT	4.83726e-06	no
ENSMUSG00000002546.16	762.847	-0.0211058	0.16775	-0.125817	0.899877	0.999989	ADNP degraded vs WT	4.83726e-06	no
ENSMUSG00000026825.17	40.9741	-0.154631	0.466993	-0.331121	0.740553	0.999989	ADNP degraded vs WT	4.83726e-06	no
ENSMUSG00000039205.16	190.054	-0.142869	0.250507	-0.57032	0.56846	0.999989	ADNP degraded vs WT	4.83726e-06	no
ENSMUSG00000039195.4	328.435	-0.0201146	0.211126	-0.0952729	0.924098	0.999989	ADNP degraded vs WT	4.83726e-06	no
ENSMUSG00000026820.5	306.621	-0.0107005	0.209594	-0.0510533	0.959283	0.999989	ADNP degraded vs WT	4.83726e-06	no
ENSMUSG00000083004.1	9.47833	-0.0311638	0.916729	-0.0339946	0.972881	0.999989	ADNP degraded vs WT	4.83726e-06	no
ENSMUSG00000026819.15	634.086	0.0463345	0.192878	0.240227	0.810154	0.999989	ADNP degraded vs WT	4.83726e-06	no
ENSMUSG00000039164.2	318.313	-0.266762	0.206399	-1.29246	0.196198	0.999989	ADNP degraded vs WT	4.83726e-06	no
ENSMUSG00000039157.12	3258.53	-0.250592	0.441572	-0.5675	0.570375	0.999989	ADNP degraded vs WT	4.83726e-06	no
ENSMUSG00000026810.12	443.324	-0.103686	0.199932	-0.518604	0.604037	0.999989	ADNP degraded vs WT	4.83726e-06	no
ENSMUSG00000046854.16	13.1261	-0.285103	0.786682	-0.362412	0.717044	0.999989	ADNP degraded vs WT	4.83726e-06	no
ENSMUSG00000079442.12	225.973	-0.360201	0.234417	-1.53658	0.124395	0.999989	ADNP degraded vs WT	4.83726e-06	no
ENSMUSG00000026811.18	307.249	0.278197	0.242371	1.14782	0.251044	0.999989	ADNP degraded vs WT	4.83726e-06	no
ENSMUSG00000026817.14	3110.55	-0.129316	0.16145	-0.80097	0.423149	0.999989	ADNP degraded vs WT	4.83726e-06	no
ENSMUSG00000026814.16	917.422	-0.0516252	0.162801	-0.317106	0.751163	0.999989	ADNP degraded vs WT	4.83726e-06	no
ENSMUSG00000009566.12	1838.37	0.270703	0.146817	1.84381	0.0652109	0.999989	ADNP degraded vs WT	4.83726e-06	no
ENSMUSG00000009555.16	2395.79	0.051943	0.142332	0.364943	0.715154	0.999989	ADNP degraded vs WT	4.83726e-06	no
ENSMUSG00000059013.12	31.7751	-0.413108	0.551399	-0.7492	0.453737	0.999989	ADNP degraded vs WT	4.83726e-06	no
ENSMUSG00000009563.16	339.765	0.170494	0.206772	0.82455	0.409627	0.999989	ADNP degraded vs WT	4.83726e-06	no
ENSMUSG00000053746.8	69.6939	-0.0592817	0.36672	-0.161654	0.871578	0.999989	ADNP degraded vs WT	4.83726e-06	no
ENSMUSG00000026797.16	204.894	0.295797	0.238313	1.24121	0.214528	0.999989	ADNP degraded vs WT	4.83726e-06	no
ENSMUSG00000026796.16	1556.99	0.202388	0.178161	1.13598	0.255964	0.999989	ADNP degraded vs WT	4.83726e-06	no
ENSMUSG00000026792.16	257.973	-0.279557	0.219944	-1.27104	0.203714	0.999989	ADNP degraded vs WT	4.83726e-06	no
ENSMUSG00000038900.17	11033.4	-0.0691485	0.137045	-0.504568	0.613863	0.999989	ADNP degraded vs WT	4.83726e-06	no
ENSMUSG00000026791.14	151.074	0.308341	0.27327	1.12834	0.259177	0.999989	ADNP degraded vs WT	4.83726e-06	no
ENSMUSG00000038860.15	124.559	0.213022	0.289518	0.735781	0.461864	0.999989	ADNP degraded vs WT	4.83726e-06	no
ENSMUSG00000104277.1	5.95518	0.424685	1.23707	0.343298	0.731374	0.999989	ADNP degraded vs WT	4.83726e-06	no
ENSMUSG00000038831.16	143.23	0.0675215	0.305338	0.221137	0.824986	0.999989	ADNP degraded vs WT	4.83726e-06	no
ENSMUSG00000004105.8	16.6027	-0.678705	0.70221	-0.966526	0.333781	0.999989	ADNP degraded vs WT	4.83726e-06	no
ENSMUSG00000082844.1	52.3212	0.273483	0.417244	0.655451	0.512177	0.999989	ADNP degraded vs WT	4.83726e-06	no
ENSMUSG00000068966.10	1942.52	-0.106651	0.156454	-0.681678	0.495442	0.999989	ADNP degraded vs WT	4.83726e-06	no
ENSMUSG00000026788.13	2170.35	-0.144645	0.139828	-1.03445	0.300927	0.999989	ADNP degraded vs WT	4.83726e-06	no
ENSMUSG00000038765.13	23.1646	0.0165203	0.673736	0.0245204	0.980438	0.999989	ADNP degraded vs WT	4.83726e-06	no
ENSMUSG00000081244.3	8.68003	-0.205077	0.965964	-0.212303	0.831871	0.999989	ADNP degraded vs WT	4.83726e-06	no
ENSMUSG00000038740.9	135.606	-0.306095	0.285784	-1.07107	0.284137	0.999989	ADNP degraded vs WT	4.83726e-06	no
ENSMUSG00000087461.2	11.5502	0.123464	0.84358	0.146357	0.88364	0.999989	ADNP degraded vs WT	4.83726e-06	no
ENSMUSG00000038718.15	96.1838	0.351784	0.343617	1.02377	0.305944	0.999989	ADNP degraded vs WT	4.83726e-06	no
ENSMUSG00000038696.14	578.827	0.169018	0.173191	0.975907	0.329111	0.999989	ADNP degraded vs WT	4.83726e-06	no
ENSMUSG00000081992.1	105.341	-0.0164405	0.314131	-0.0523363	0.958261	0.999989	ADNP degraded vs WT	4.83726e-06	no
ENSMUSG00000087635.3	174.073	0.099861	0.255904	0.390228	0.696368	0.999989	ADNP degraded vs WT	4.83726e-06	no
ENSMUSG00000026867.18	2286.46	0.141137	0.141175	0.999731	0.317441	0.999989	ADNP degraded vs WT	4.83726e-06	no
ENSMUSG00000026864.13	12693.7	-0.0702196	0.128156	-0.547921	0.583746	0.999989	ADNP degraded vs WT	4.83726e-06	no
ENSMUSG00000070953.13	236.428	-0.2048	0.227994	-0.898267	0.369043	0.999989	ADNP degraded vs WT	4.83726e-06	no
ENSMUSG00000035949.15	1344.02	-0.0547601	0.152458	-0.359182	0.719459	0.999989	ADNP degraded vs WT	4.83726e-06	no
ENSMUSG00000107167.3	65.2377	-1.40148	0.411674	-3.40435	0.000663225	0.166436	ADNP degraded vs WT	0.778753	no
ENSMUSG00000026869.12	1273.94	-0.0529599	0.151293	-0.350049	0.726302	0.999989	ADNP degraded vs WT	4.83726e-06	no
ENSMUSG00000026873.9	35.7487	0.176287	0.493036	0.357554	0.720677	0.999989	ADNP degraded vs WT	4.83726e-06	no
ENSMUSG00000026875.14	4.52174	-0.33241	1.32696	-0.250506	0.802196	0.999989	ADNP degraded vs WT	4.83726e-06	no
ENSMUSG00000083533.2	79.0414	0.0441111	0.35002	0.126025	0.899712	0.999989	ADNP degraded vs WT	4.83726e-06	no
ENSMUSG00000026874.10	6.26105	0.609349	1.1367	0.53607	0.59191	0.999989	ADNP degraded vs WT	4.83726e-06	no
ENSMUSG00000057110.15	546.033	0.0183777	0.192448	0.0954946	0.923922	0.999989	ADNP degraded vs WT	4.83726e-06	no
ENSMUSG00000026878.17	2392.95	0.214365	0.140776	1.52274	0.127823	0.999989	ADNP degraded vs WT	4.83726e-06	no
ENSMUSG00000026879.14	32.3543	-0.125944	0.525572	-0.239631	0.810616	0.999989	ADNP degraded vs WT	4.83726e-06	no
ENSMUSG00000026880.11	137.424	0.407525	0.283393	1.43802	0.150429	0.999989	ADNP degraded vs WT	4.83726e-06	no
ENSMUSG00000075391.6	4493.81	0.133047	0.136849	0.97222	0.330941	0.999989	ADNP degraded vs WT	4.83726e-06	no
ENSMUSG00000035778.17	572.791	-0.301949	0.180069	-1.67685	0.0935718	0.999989	ADNP degraded vs WT	4.83726e-06	no
ENSMUSG00000106856.1	11.3674	-0.504119	0.887321	-0.568136	0.569943	0.999989	ADNP degraded vs WT	4.83726e-06	no
ENSMUSG00000026883.17	2762.06	-0.0112397	0.141762	-0.0792854	0.936806	0.999989	ADNP degraded vs WT	4.83726e-06	no
ENSMUSG00000026895.7	367.009	0.0153645	0.200661	0.0765696	0.938966	0.999989	ADNP degraded vs WT	4.83726e-06	no
ENSMUSG00000026890.19	202.937	-0.43839	0.266202	-1.64683	0.0995922	0.999989	ADNP degraded vs WT	4.83726e-06	no
ENSMUSG00000026889.12	847.355	0.0316474	0.164017	0.192952	0.846996	0.999989	ADNP degraded vs WT	4.83726e-06	no
ENSMUSG00000026887.9	209.669	0.120209	0.232375	0.517308	0.604942	0.999989	ADNP degraded vs WT	4.83726e-06	no
ENSMUSG00000087187.1	12.404	-0.0723806	0.816121	-0.0886885	0.929329	0.999989	ADNP degraded vs WT	4.83726e-06	no
ENSMUSG00000047250.13	28.0411	0.0682301	0.554119	0.123133	0.902002	0.999989	ADNP degraded vs WT	4.83726e-06	no
ENSMUSG00000083716.4	2501.44	0.145885	0.156658	0.931236	0.351731	0.999989	ADNP degraded vs WT	4.83726e-06	no
ENSMUSG00000083815.1	48.072	-0.0353004	0.427065	-0.0826582	0.934123	0.999989	ADNP degraded vs WT	4.83726e-06	no
ENSMUSG00000009030.14	1151.65	-0.0564722	0.159494	-0.354071	0.723285	0.999989	ADNP degraded vs WT	4.83726e-06	no
ENSMUSG00000075376.10	2629.65	0.114527	0.145867	0.785146	0.432368	0.999989	ADNP degraded vs WT	4.83726e-06	no
ENSMUSG00000066798.3	620.845	-0.043994	0.172002	-0.255776	0.798124	0.999989	ADNP degraded vs WT	4.83726e-06	no
ENSMUSG00000050714.9	494.722	-0.268157	0.193977	-1.38242	0.166844	0.999989	ADNP degraded vs WT	4.83726e-06	no
ENSMUSG00000035437.15	1164.58	0.0397481	0.158901	0.250144	0.802476	0.999989	ADNP degraded vs WT	4.83726e-06	no
ENSMUSG00000026915.16	1067.83	0.106273	0.154126	0.689523	0.490494	0.999989	ADNP degraded vs WT	4.83726e-06	no
ENSMUSG00000107491.1	16.7229	-0.0796265	0.732349	-0.108728	0.913419	0.999989	ADNP degraded vs WT	4.83726e-06	no
ENSMUSG00000053164.6	60.2429	0.180564	0.411813	0.438461	0.661052	0.999989	ADNP degraded vs WT	4.83726e-06	no
ENSMUSG00000035403.10	28.9772	-0.847707	0.566941	-1.49523	0.134854	0.999989	ADNP degraded vs WT	4.83726e-06	no
ENSMUSG00000035392.17	369.052	-0.128052	0.207982	-0.615688	0.5381	0.999989	ADNP degraded vs WT	4.83726e-06	no
ENSMUSG00000107586.1	17.332	-0.27465	0.684548	-0.401214	0.688263	0.999989	ADNP degraded vs WT	4.83726e-06	no
ENSMUSG00000107529.1	23.2454	-0.206738	0.62134	-0.33273	0.739338	0.999989	ADNP degraded vs WT	4.83726e-06	no
ENSMUSG00000000247.11	53.743	0.984022	0.452128	2.17642	0.0295236	0.999989	ADNP degraded vs WT	4.83726e-06	no
ENSMUSG00000026749.11	259.258	0.183572	0.217157	0.84534	0.397921	0.999989	ADNP degraded vs WT	4.83726e-06	no
ENSMUSG00000026750.6	1398.26	-0.125247	0.147455	-0.849392	0.395663	0.999989	ADNP degraded vs WT	4.83726e-06	no
ENSMUSG00000083722.2	25.699	-0.741175	0.596316	-1.24292	0.213896	0.999989	ADNP degraded vs WT	4.83726e-06	no
ENSMUSG00000063972.13	1435.61	0.00948733	0.148595	0.063847	0.949092	0.999989	ADNP degraded vs WT	4.83726e-06	no
ENSMUSG00000107884.1	26.7512	0.114244	0.571356	0.199953	0.841517	0.999989	ADNP degraded vs WT	4.83726e-06	no
ENSMUSG00000035295.10	9.41394	-0.570658	1.00724	-0.566559	0.571014	0.999989	ADNP degraded vs WT	4.83726e-06	no
ENSMUSG00000062997.6	5209.53	-0.236695	0.173797	-1.3619	0.173228	0.999989	ADNP degraded vs WT	4.83726e-06	no
ENSMUSG00000026755.14	706.732	-0.0343687	0.171935	-0.199893	0.841564	0.999989	ADNP degraded vs WT	4.83726e-06	no
ENSMUSG00000026754.16	186.588	-0.107011	0.245983	-0.435034	0.663538	0.999989	ADNP degraded vs WT	4.83726e-06	no
ENSMUSG00000035236.17	328.069	0.087859	0.201156	0.43677	0.662278	0.999989	ADNP degraded vs WT	4.83726e-06	no
ENSMUSG00000082315.2	44.312	-0.252443	0.444385	-0.568074	0.569985	0.999989	ADNP degraded vs WT	4.83726e-06	no
ENSMUSG00000107955.1	69.5914	-0.413502	0.373044	-1.10845	0.267666	0.999989	ADNP degraded vs WT	4.83726e-06	no
ENSMUSG00000026753.5	2842.35	0.169965	0.137299	1.23792	0.215747	0.999989	ADNP degraded vs WT	4.83726e-06	no
ENSMUSG00000083157.1	9.09342	0.189385	0.933366	0.202906	0.839209	0.999989	ADNP degraded vs WT	4.83726e-06	no
ENSMUSG00000083240.3	496.364	0.0215418	0.184572	0.116712	0.907088	0.999989	ADNP degraded vs WT	4.83726e-06	no
ENSMUSG00000082536.1	18880.9	-0.00758725	0.166257	-0.0456357	0.963601	0.999989	ADNP degraded vs WT	4.83726e-06	no
ENSMUSG00000082930.1	16.1534	-0.00282007	0.746494	-0.00377775	0.996986	0.999989	ADNP degraded vs WT	4.83726e-06	no
ENSMUSG00000081999.3	8501.19	0.106361	0.148631	0.715602	0.474237	0.999989	ADNP degraded vs WT	4.83726e-06	no
ENSMUSG00000080994.2	501.772	-0.163487	0.240141	-0.680796	0.496001	0.999989	ADNP degraded vs WT	4.83726e-06	no
ENSMUSG00000036890.13	191.496	0.0627494	0.244852	0.256275	0.797739	0.999989	ADNP degraded vs WT	4.83726e-06	no
ENSMUSG00000083849.1	167.909	-0.115193	0.273359	-0.421399	0.673463	0.999989	ADNP degraded vs WT	4.83726e-06	no
ENSMUSG00000026872.18	4.18072	-0.793482	1.50409	-0.52755	0.597812	0.999989	ADNP degraded vs WT	4.83726e-06	no
ENSMUSG00000086202.1	1.93021	2.97489	2.25701	1.31807	0.187481	0.999989	ADNP degraded vs WT	4.83726e-06	no
ENSMUSG00000052155.5	575.768	0.150263	0.192844	0.779193	0.435866	0.999989	ADNP degraded vs WT	4.83726e-06	no
ENSMUSG00000026761.12	861.06	0.147657	0.162295	0.909808	0.362924	0.999989	ADNP degraded vs WT	4.83726e-06	no
ENSMUSG00000036792.12	504.667	0.0532975	0.186004	0.28654	0.774465	0.999989	ADNP degraded vs WT	4.83726e-06	no
ENSMUSG00000081272.1	3744.42	-0.00458665	0.137079	-0.0334599	0.973308	0.999989	ADNP degraded vs WT	4.83726e-06	no
ENSMUSG00000069495.12	1265.32	0.0353575	0.156185	0.226382	0.820904	0.999989	ADNP degraded vs WT	4.83726e-06	no
ENSMUSG00000026764.15	314.708	0.2435	0.22029	1.10536	0.269004	0.999989	ADNP degraded vs WT	4.83726e-06	no
ENSMUSG00000050447.15	10.3603	-0.193704	0.896029	-0.216181	0.828847	0.999989	ADNP degraded vs WT	4.83726e-06	no
ENSMUSG00000026766.16	427.133	0.11865	0.192515	0.616313	0.537688	0.999989	ADNP degraded vs WT	4.83726e-06	no
ENSMUSG00000083449.1	963.229	-0.2602	0.184475	-1.41049	0.158395	0.999989	ADNP degraded vs WT	4.83726e-06	no
ENSMUSG00000083270.1	127.897	-0.0165524	0.333717	-0.0496003	0.960441	0.999989	ADNP degraded vs WT	4.83726e-06	no
ENSMUSG00000017144.8	1916.46	-0.536249	0.457853	-1.17123	0.241508	0.999989	ADNP degraded vs WT	4.83726e-06	no
ENSMUSG00000081173.1	24.1878	0.751652	0.597982	1.25698	0.20876	0.999989	ADNP degraded vs WT	4.83726e-06	no
ENSMUSG00000086007.1	33.4544	-0.162553	0.511613	-0.317726	0.750693	0.999989	ADNP degraded vs WT	4.83726e-06	no
ENSMUSG00000036249.16	113.438	-0.806201	0.305198	-2.64156	0.00825241	0.678855	ADNP degraded vs WT	0.168223	no
ENSMUSG00000026946.9	10.2467	0.241002	0.930456	0.259015	0.795624	0.999989	ADNP degraded vs WT	4.83726e-06	no
ENSMUSG00000053475.5	35.5729	-0.72697	0.493977	-1.47167	0.14111	0.999989	ADNP degraded vs WT	4.83726e-06	no
ENSMUSG00000036202.16	19597.2	-0.00955628	0.132355	-0.0722017	0.942441	0.999989	ADNP degraded vs WT	4.83726e-06	no
ENSMUSG00000026950.18	58.5757	0.397179	0.440974	0.900686	0.367755	0.999989	ADNP degraded vs WT	4.83726e-06	no
ENSMUSG00000036093.7	1562.89	0.245962	0.146261	1.68166	0.0926343	0.999989	ADNP degraded vs WT	4.83726e-06	no
ENSMUSG00000017412.15	1.67865	1.79378	2.19141	0.818549	0.413044	0.999989	ADNP degraded vs WT	4.83726e-06	no
ENSMUSG00000025201.7	466.939	-0.0524456	0.183802	-0.285337	0.775386	0.999989	ADNP degraded vs WT	4.83726e-06	no
ENSMUSG00000055371.17	1263.58	0.0567401	0.14915	0.380424	0.70363	0.999989	ADNP degraded vs WT	4.83726e-06	no
ENSMUSG00000036053.17	829.491	-0.283139	0.1925	-1.47086	0.14133	0.999989	ADNP degraded vs WT	4.83726e-06	no
ENSMUSG00000061136.15	4808.95	0.0312225	0.139923	0.223141	0.823426	0.999989	ADNP degraded vs WT	4.83726e-06	no
ENSMUSG00000026960.6	1831.34	0.122536	0.145397	0.84277	0.399357	0.999989	ADNP degraded vs WT	4.83726e-06	no
ENSMUSG00000080716.1	90.306	0.437737	0.352016	1.24351	0.213679	0.999989	ADNP degraded vs WT	4.83726e-06	no
ENSMUSG00000083287.4	637.212	0.102928	0.16883	0.609651	0.542093	0.999989	ADNP degraded vs WT	4.83726e-06	no
ENSMUSG00000075334.2	13.7854	-0.27055	0.772853	-0.350067	0.726289	0.999989	ADNP degraded vs WT	4.83726e-06	no
ENSMUSG00000082301.1	19.5506	0.413271	0.651989	0.633861	0.526171	0.999989	ADNP degraded vs WT	4.83726e-06	no
ENSMUSG00000026824.11	63.5088	-0.753411	0.394387	-1.91034	0.05609	0.999989	ADNP degraded vs WT	4.83726e-06	no
ENSMUSG00000082971.1	111.54	0.0976275	0.310689	0.314229	0.753347	0.999989	ADNP degraded vs WT	4.83726e-06	no
ENSMUSG00000026826.13	25.755	-0.239891	0.586652	-0.408915	0.682602	0.999989	ADNP degraded vs WT	4.83726e-06	no
ENSMUSG00000054181.11	40.5514	0.188914	0.460605	0.410143	0.681701	0.999989	ADNP degraded vs WT	4.83726e-06	no
ENSMUSG00000026827.12	3398.28	-0.0715607	0.150399	-0.475806	0.634213	0.999989	ADNP degraded vs WT	4.83726e-06	no
ENSMUSG00000084292.1	8.06338	-0.246525	1.00779	-0.24462	0.806751	0.999989	ADNP degraded vs WT	4.83726e-06	no
ENSMUSG00000053472.3	87.6302	0.159751	0.339021	0.471214	0.637488	0.999989	ADNP degraded vs WT	4.83726e-06	no
ENSMUSG00000026836.15	213.646	0.286775	0.23115	1.24064	0.214737	0.999989	ADNP degraded vs WT	4.83726e-06	no
ENSMUSG00000036641.9	7.54775	-0.087198	1.09143	-0.0798935	0.936322	0.999989	ADNP degraded vs WT	4.83726e-06	no
ENSMUSG00000026991.20	2663.37	-0.152203	0.146557	-1.03853	0.299025	0.999989	ADNP degraded vs WT	4.83726e-06	no
ENSMUSG00000087455.7	204.147	-0.00725015	0.237298	-0.0305529	0.975626	0.999989	ADNP degraded vs WT	4.83726e-06	no
ENSMUSG00000081157.1	358.374	0.101969	0.202413	0.503768	0.614424	0.999989	ADNP degraded vs WT	4.83726e-06	no
ENSMUSG00000035168.16	3196.4	-0.193345	0.136251	-1.41904	0.155887	0.999989	ADNP degraded vs WT	4.83726e-06	no
ENSMUSG00000026988.15	126.639	-0.212642	0.284238	-0.748112	0.454393	0.999989	ADNP degraded vs WT	4.83726e-06	no
ENSMUSG00000026987.16	1692.85	-0.0662594	0.170735	-0.388084	0.697954	0.999989	ADNP degraded vs WT	4.83726e-06	no
ENSMUSG00000082330.1	62.1286	-0.0251299	0.405481	-0.0619755	0.950582	0.999989	ADNP degraded vs WT	4.83726e-06	no
ENSMUSG00000026977.17	4569.17	0.138216	0.133641	1.03424	0.301026	0.999989	ADNP degraded vs WT	4.83726e-06	no
ENSMUSG00000060703.12	39.5981	-0.141706	0.464958	-0.304771	0.76054	0.999989	ADNP degraded vs WT	4.83726e-06	no
ENSMUSG00000080198.2	40.5222	-0.0474137	0.464926	-0.101981	0.918772	0.999989	ADNP degraded vs WT	4.83726e-06	no
ENSMUSG00000026980.15	3475.09	-0.0473911	0.156279	-0.303246	0.761702	0.999989	ADNP degraded vs WT	4.83726e-06	no
ENSMUSG00000087283.1	135.504	-0.172677	0.310631	-0.555892	0.578285	0.999989	ADNP degraded vs WT	4.83726e-06	no
ENSMUSG00000054580.14	9.61632	0.448911	0.907347	0.494751	0.620776	0.999989	ADNP degraded vs WT	4.83726e-06	no
ENSMUSG00000084115.1	30.822	0.209873	0.525485	0.39939	0.689606	0.999989	ADNP degraded vs WT	4.83726e-06	no
ENSMUSG00000026970.16	1035.08	-0.103947	0.172426	-0.60285	0.546609	0.999989	ADNP degraded vs WT	4.83726e-06	no
ENSMUSG00000064289.15	148.664	0.380494	0.270834	1.4049	0.160052	0.999989	ADNP degraded vs WT	4.83726e-06	no
ENSMUSG00000026914.15	1402.33	-0.0680811	0.155708	-0.437236	0.661941	0.999989	ADNP degraded vs WT	4.83726e-06	no
ENSMUSG00000035033.15	21.0504	0.0776252	0.663124	0.11706	0.906813	0.999989	ADNP degraded vs WT	4.83726e-06	no
ENSMUSG00000035000.8	316.848	0.283569	0.254996	1.11205	0.266115	0.999989	ADNP degraded vs WT	4.83726e-06	no
ENSMUSG00000026893.4	446.255	0.543857	0.206432	2.63455	0.00842486	0.687337	ADNP degraded vs WT	0.16283	no
ENSMUSG00000075324.13	14.8653	-0.336904	0.740118	-0.455203	0.648963	0.999989	ADNP degraded vs WT	4.83726e-06	no
ENSMUSG00000082127.2	86.2714	0.265137	0.329491	0.804688	0.421	0.999989	ADNP degraded vs WT	4.83726e-06	no
ENSMUSG00000084104.1	603.257	-0.225611	0.185423	-1.21674	0.223705	0.999989	ADNP degraded vs WT	4.83726e-06	no
ENSMUSG00000026888.14	6.64238	0.455124	1.11592	0.407844	0.683388	0.999989	ADNP degraded vs WT	4.83726e-06	no
ENSMUSG00000034903.18	17.6859	0.499698	0.705088	0.708703	0.478509	0.999989	ADNP degraded vs WT	4.83726e-06	no
ENSMUSG00000057182.15	225.513	0.399897	0.228785	1.74791	0.0804791	0.999989	ADNP degraded vs WT	4.83726e-06	no
ENSMUSG00000075318.13	12.2431	0.391112	0.809763	0.482996	0.629099	0.999989	ADNP degraded vs WT	4.83726e-06	no
ENSMUSG00000044647.16	67.9912	0.723643	0.383361	1.88763	0.0590762	0.999989	ADNP degraded vs WT	4.83726e-06	no
ENSMUSG00000034848.17	18.998	0.569231	0.723418	0.786863	0.431362	0.999989	ADNP degraded vs WT	4.83726e-06	no
ENSMUSG00000082218.1	375.568	0.0489366	0.20164	0.242693	0.808243	0.999989	ADNP degraded vs WT	4.83726e-06	no
ENSMUSG00000081257.1	94.9574	-0.159626	0.331041	-0.482196	0.629667	0.999989	ADNP degraded vs WT	4.83726e-06	no
ENSMUSG00000027030.15	6.2788	-0.201045	1.1158	-0.180181	0.857011	0.999989	ADNP degraded vs WT	4.83726e-06	no
ENSMUSG00000075312.4	104.49	-0.164772	0.303643	-0.542652	0.58737	0.999989	ADNP degraded vs WT	4.83726e-06	no
ENSMUSG00000082836.1	25.8269	0.248699	0.574912	0.432586	0.665316	0.999989	ADNP degraded vs WT	4.83726e-06	no
ENSMUSG00000027035.10	1651.98	-0.217717	0.183566	-1.18605	0.235604	0.999989	ADNP degraded vs WT	4.83726e-06	no
ENSMUSG00000103233.1	33.4922	-0.298496	0.52331	-0.5704	0.568407	0.999989	ADNP degraded vs WT	4.83726e-06	no
ENSMUSG00000103747.1	23.4612	-0.400811	0.631625	-0.634572	0.525708	0.999989	ADNP degraded vs WT	4.83726e-06	no
ENSMUSG00000103734.1	25.2679	-0.768791	0.589333	-1.30451	0.19206	0.999989	ADNP degraded vs WT	4.83726e-06	no
ENSMUSG00000104262.1	35.7203	-0.573276	0.539856	-1.0619	0.288279	0.999989	ADNP degraded vs WT	4.83726e-06	no
ENSMUSG00000103546.1	21.7107	-0.409919	0.665302	-0.61614	0.537802	0.999989	ADNP degraded vs WT	4.83726e-06	no
ENSMUSG00000102662.1	47.0741	-0.231157	0.436156	-0.529986	0.596122	0.999989	ADNP degraded vs WT	4.83726e-06	no
ENSMUSG00000005233.16	743.873	0.0975791	0.175793	0.55508	0.57884	0.999989	ADNP degraded vs WT	4.83726e-06	no
ENSMUSG00000027070.14	351.908	0.620931	0.247677	2.50702	0.0121755	0.819736	ADNP degraded vs WT	0.0863259	no
ENSMUSG00000063145.10	51.9243	0.0293323	0.410749	0.0714118	0.94307	0.999989	ADNP degraded vs WT	4.83726e-06	no
ENSMUSG00000027086.16	422.315	0.0214336	0.193044	0.11103	0.911593	0.999989	ADNP degraded vs WT	4.83726e-06	no
ENSMUSG00000042133.16	1993.58	0.000279914	0.150284	0.00186256	0.998514	0.999989	ADNP degraded vs WT	4.83726e-06	no
ENSMUSG00000070883.3	17.8194	-0.381856	0.694156	-0.550101	0.58225	0.999989	ADNP degraded vs WT	4.83726e-06	no
ENSMUSG00000027088.10	425.797	-0.112329	0.190084	-0.590945	0.554557	0.999989	ADNP degraded vs WT	4.83726e-06	no
ENSMUSG00000081857.1	37.1664	0.423162	0.489449	0.864568	0.387276	0.999989	ADNP degraded vs WT	4.83726e-06	no
ENSMUSG00000042155.3	101.28	0.584661	0.347856	1.68076	0.0928105	0.999989	ADNP degraded vs WT	4.83726e-06	no
ENSMUSG00000068882.13	2894.9	0.0991111	0.147014	0.674163	0.500208	0.999989	ADNP degraded vs WT	4.83726e-06	no
ENSMUSG00000051730.15	314.305	-0.0022147	0.224616	-0.00985995	0.992133	0.999989	ADNP degraded vs WT	4.83726e-06	no
ENSMUSG00000085735.1	6.23068	-1.37703	1.17858	-1.16838	0.242652	0.999989	ADNP degraded vs WT	4.83726e-06	no
ENSMUSG00000044308.17	2254.36	-0.248066	0.149972	-1.65409	0.0981092	0.999989	ADNP degraded vs WT	4.83726e-06	no
ENSMUSG00000047965.9	1341.47	0.0405252	0.16406	0.247014	0.804897	0.999989	ADNP degraded vs WT	4.83726e-06	no
ENSMUSG00000075304.2	247.15	0.804615	0.322101	2.49803	0.0124887	0.828766	ADNP degraded vs WT	0.0815681	no
ENSMUSG00000070880.10	30.4966	0.508742	0.527523	0.964397	0.334847	0.999989	ADNP degraded vs WT	4.83726e-06	no
ENSMUSG00000014959.12	1513.02	6.90909e-05	0.145149	0.000475998	0.99962	0.999989	ADNP degraded vs WT	4.83726e-06	no
ENSMUSG00000041997.16	1867.67	-0.0175392	0.142536	-0.123051	0.902067	0.999989	ADNP degraded vs WT	4.83726e-06	no
ENSMUSG00000041975.17	229.446	0.264223	0.2253	1.17276	0.240892	0.999989	ADNP degraded vs WT	4.83726e-06	no
ENSMUSG00000041966.18	642.945	0.0122691	0.170296	0.0720461	0.942565	0.999989	ADNP degraded vs WT	4.83726e-06	no
ENSMUSG00000027015.4	12.0523	-0.251511	0.812394	-0.309592	0.756871	0.999989	ADNP degraded vs WT	4.83726e-06	no
ENSMUSG00000027012.15	1057.22	0.00288159	0.157666	0.0182765	0.985418	0.999989	ADNP degraded vs WT	4.83726e-06	no
ENSMUSG00000027010.16	390.363	-0.220803	0.209945	-1.05172	0.292929	0.999989	ADNP degraded vs WT	4.83726e-06	no
ENSMUSG00000027018.11	2922.79	0.118581	0.143235	0.827875	0.407741	0.999989	ADNP degraded vs WT	4.83726e-06	no
ENSMUSG00000041921.16	133.948	0.221911	0.280298	0.791698	0.428537	0.999989	ADNP degraded vs WT	4.83726e-06	no
ENSMUSG00000041911.3	3.69111	-0.460534	1.63249	-0.282106	0.777862	0.999989	ADNP degraded vs WT	4.83726e-06	no
ENSMUSG00000023391.8	4.53008	-0.350274	1.35438	-0.258623	0.795926	0.999989	ADNP degraded vs WT	4.83726e-06	no
ENSMUSG00000064263.6	48.0045	-0.508805	0.431186	-1.18001	0.237996	0.999989	ADNP degraded vs WT	4.83726e-06	no
ENSMUSG00000027111.16	3623.24	-0.189977	0.155562	-1.22123	0.221997	0.999989	ADNP degraded vs WT	4.83726e-06	no
ENSMUSG00000086641.1	10.0362	0.645277	0.887003	0.727481	0.466932	0.999989	ADNP degraded vs WT	4.83726e-06	no
ENSMUSG00000006494.11	600.19	-0.0263373	0.177244	-0.148593	0.881875	0.999989	ADNP degraded vs WT	4.83726e-06	no
ENSMUSG00000004085.14	538.513	-0.129364	0.226848	-0.570268	0.568496	0.999989	ADNP degraded vs WT	4.83726e-06	no
ENSMUSG00000084261.1	4.80252	0.490028	1.42601	0.343636	0.73112	0.999989	ADNP degraded vs WT	4.83726e-06	no
ENSMUSG00000055612.15	2609.91	-0.0800808	0.142784	-0.560854	0.574897	0.999989	ADNP degraded vs WT	4.83726e-06	no
ENSMUSG00000081957.5	2191.46	-0.373765	0.180993	-2.06508	0.0389153	0.999989	ADNP degraded vs WT	4.83726e-06	no
ENSMUSG00000027109.16	5283.48	0.0154249	0.131532	0.117271	0.906645	0.999989	ADNP degraded vs WT	4.83726e-06	no
ENSMUSG00000063714.15	41.1273	0.345469	0.464713	0.743403	0.457238	0.999989	ADNP degraded vs WT	4.83726e-06	no
ENSMUSG00000027108.15	1524.88	-0.146651	0.145466	-1.00815	0.313382	0.999989	ADNP degraded vs WT	4.83726e-06	no
ENSMUSG00000068859.5	31.4655	-0.178712	0.691916	-0.258286	0.796186	0.999989	ADNP degraded vs WT	4.83726e-06	no
ENSMUSG00000041777.12	148.603	0.152948	0.277911	0.55035	0.582079	0.999989	ADNP degraded vs WT	4.83726e-06	no
ENSMUSG00000008226.14	456.633	0.353497	0.200387	1.76407	0.0777206	0.999989	ADNP degraded vs WT	4.83726e-06	no
ENSMUSG00000041762.16	16.6874	0.218332	0.761486	0.286718	0.774328	0.999989	ADNP degraded vs WT	4.83726e-06	no
ENSMUSG00000075284.10	156.45	-0.491369	0.348749	-1.40895	0.158851	0.999989	ADNP degraded vs WT	4.83726e-06	no
ENSMUSG00000056486.18	566.385	-0.0885386	0.176508	-0.501613	0.61594	0.999989	ADNP degraded vs WT	4.83726e-06	no
ENSMUSG00000027104.18	2229.11	0.0627169	0.139934	0.44819	0.654016	0.999989	ADNP degraded vs WT	4.83726e-06	no
ENSMUSG00000018770.9	1476.37	0.112941	0.158372	0.713138	0.47576	0.999989	ADNP degraded vs WT	4.83726e-06	no
ENSMUSG00000009207.15	707.133	0.315257	0.167723	1.87963	0.0601586	0.999989	ADNP degraded vs WT	4.83726e-06	no
ENSMUSG00000075279.5	688.482	0.285823	0.17257	1.65628	0.0976657	0.999989	ADNP degraded vs WT	4.83726e-06	no
ENSMUSG00000001819.4	56.9141	-0.0283895	0.398745	-0.071197	0.943241	0.999989	ADNP degraded vs WT	4.83726e-06	no
ENSMUSG00000042499.13	2.81727	-0.312619	1.65608	-0.18877	0.850273	0.999989	ADNP degraded vs WT	4.83726e-06	no
ENSMUSG00000050368.4	3.7662	-0.0068182	1.64117	-0.00415448	0.996685	0.999989	ADNP degraded vs WT	4.83726e-06	no
ENSMUSG00000043342.9	18.7955	0.738571	0.666395	1.10831	0.267729	0.999989	ADNP degraded vs WT	4.83726e-06	no
ENSMUSG00000027102.4	5.88483	0.329377	1.15952	0.284062	0.776363	0.999989	ADNP degraded vs WT	4.83726e-06	no
ENSMUSG00000042448.5	0.856801	0.881489	3.60476	0.244534	0.806817	0.999989	ADNP degraded vs WT	4.83726e-06	no
ENSMUSG00000027099.9	429.561	0.203005	0.186916	1.08608	0.277445	0.999989	ADNP degraded vs WT	4.83726e-06	no
ENSMUSG00000081156.1	8.06123	0.160015	1.0025	0.159616	0.873184	0.999989	ADNP degraded vs WT	4.83726e-06	no
ENSMUSG00000081406.4	18319.9	0.0422838	0.151715	0.278705	0.780471	0.999989	ADNP degraded vs WT	4.83726e-06	no
ENSMUSG00000082152.1	43.6959	-0.328563	0.451367	-0.727929	0.466657	0.999989	ADNP degraded vs WT	4.83726e-06	no
ENSMUSG00000059005.13	9477.3	-0.019413	0.150489	-0.129	0.897358	0.999989	ADNP degraded vs WT	4.83726e-06	no
ENSMUSG00000015839.6	2563.58	-0.0300592	0.149134	-0.201559	0.840261	0.999989	ADNP degraded vs WT	4.83726e-06	no
ENSMUSG00000087222.1	5.86832	0.674705	1.20504	0.559905	0.575544	0.999989	ADNP degraded vs WT	4.83726e-06	no
ENSMUSG00000086813.1	8.81298	0.348674	0.966316	0.360828	0.718228	0.999989	ADNP degraded vs WT	4.83726e-06	no
ENSMUSG00000081833.1	5.44768	0.563062	1.21924	0.461815	0.644214	0.999989	ADNP degraded vs WT	4.83726e-06	no
ENSMUSG00000042410.16	3420.93	0.0941458	0.136256	0.690949	0.489598	0.999989	ADNP degraded vs WT	4.83726e-06	no
ENSMUSG00000075273.4	87.7076	-0.25339	0.375398	-0.674991	0.499682	0.999989	ADNP degraded vs WT	4.83726e-06	no
ENSMUSG00000075272.4	7.73064	-0.638922	1.00845	-0.633566	0.526364	0.999989	ADNP degraded vs WT	4.83726e-06	no
ENSMUSG00000075271.4	270.958	-0.353103	0.214226	-1.64828	0.0992962	0.999989	ADNP degraded vs WT	4.83726e-06	no
ENSMUSG00000075270.11	5.51569	-0.991646	1.20205	-0.824965	0.409391	0.999989	ADNP degraded vs WT	4.83726e-06	no
ENSMUSG00000056436.4	33.7201	0.570367	0.523748	1.08901	0.27615	0.999989	ADNP degraded vs WT	4.83726e-06	no
ENSMUSG00000042369.8	811.528	0.0226073	0.160305	0.141027	0.887849	0.999989	ADNP degraded vs WT	4.83726e-06	no
ENSMUSG00000042359.18	8.55627	-0.0710224	0.956967	-0.0742162	0.940838	0.999989	ADNP degraded vs WT	4.83726e-06	no
ENSMUSG00000002731.6	86.4943	0.0123374	0.33402	0.0369361	0.970536	0.999989	ADNP degraded vs WT	4.83726e-06	no
ENSMUSG00000002732.14	10.1153	0.0214923	0.937692	0.0229205	0.981714	0.999989	ADNP degraded vs WT	4.83726e-06	no
ENSMUSG00000002733.8	734.245	0.0540209	0.16525	0.326904	0.74374	0.999989	ADNP degraded vs WT	4.83726e-06	no
ENSMUSG00000051747.15	6300.71	-0.278812	0.156166	-1.78535	0.0742043	0.999989	ADNP degraded vs WT	4.83726e-06	no
ENSMUSG00000042272.17	165.735	0.498083	0.255943	1.94607	0.0516461	0.999989	ADNP degraded vs WT	4.83726e-06	no
ENSMUSG00000081611.1	771.734	0.128978	0.217508	0.592981	0.553194	0.999989	ADNP degraded vs WT	4.83726e-06	no
ENSMUSG00000082006.1	5.54786	0.288736	1.1937	0.241882	0.808871	0.999989	ADNP degraded vs WT	4.83726e-06	no
ENSMUSG00000027016.17	14.3197	1.08368	0.859489	1.26084	0.207365	0.999989	ADNP degraded vs WT	4.83726e-06	no
ENSMUSG00000027014.14	865.771	-0.0945076	0.168281	-0.561606	0.574385	0.999989	ADNP degraded vs WT	4.83726e-06	no
ENSMUSG00000027011.14	866.554	0.279904	0.182468	1.53399	0.125033	0.999989	ADNP degraded vs WT	4.83726e-06	no
ENSMUSG00000075256.9	7.80705	0.0225283	1.00865	0.0223351	0.982181	0.999989	ADNP degraded vs WT	4.83726e-06	no
ENSMUSG00000034701.9	27.5873	0.226231	0.656123	0.344799	0.730245	0.999989	ADNP degraded vs WT	4.83726e-06	no
ENSMUSG00000027007.16	789.591	0.107918	0.161132	0.669752	0.503016	0.999989	ADNP degraded vs WT	4.83726e-06	no
ENSMUSG00000050114.7	302.903	-0.0875784	0.249124	-0.351546	0.725179	0.999989	ADNP degraded vs WT	4.83726e-06	no
ENSMUSG00000027006.13	1153.9	0.0170917	0.15979	0.106964	0.914818	0.999989	ADNP degraded vs WT	4.83726e-06	no
ENSMUSG00000027002.13	2504.88	0.0858379	0.141632	0.606063	0.544473	0.999989	ADNP degraded vs WT	4.83726e-06	no
ENSMUSG00000081487.1	26.2349	-0.0515305	0.561059	-0.091845	0.926821	0.999989	ADNP degraded vs WT	4.83726e-06	no
ENSMUSG00000027001.10	73.7652	0.0645204	0.375894	0.171645	0.863717	0.999989	ADNP degraded vs WT	4.83726e-06	no
ENSMUSG00000026999.14	492.943	0.131112	0.178729	0.73358	0.463205	0.999989	ADNP degraded vs WT	4.83726e-06	no
ENSMUSG00000064193.8	18.0677	0.214234	0.667902	0.320756	0.748395	0.999989	ADNP degraded vs WT	4.83726e-06	no
ENSMUSG00000080979.3	377.445	-0.00151235	0.200108	-0.00755767	0.99397	0.999989	ADNP degraded vs WT	4.83726e-06	no
ENSMUSG00000083804.1	88.5906	-0.038494	0.350706	-0.109761	0.912599	0.999989	ADNP degraded vs WT	4.83726e-06	no
ENSMUSG00000081400.1	7280.35	0.018917	0.133396	0.141811	0.887229	0.999989	ADNP degraded vs WT	4.83726e-06	no
ENSMUSG00000027091.14	2431.45	-0.042703	0.143951	-0.29665	0.766734	0.999989	ADNP degraded vs WT	4.83726e-06	no
ENSMUSG00000027087.11	1804.29	0.0441685	0.162359	0.272041	0.78559	0.999989	ADNP degraded vs WT	4.83726e-06	no
ENSMUSG00000048388.3	17.3609	0.0311772	0.681701	0.0457344	0.963522	0.999989	ADNP degraded vs WT	4.83726e-06	no
ENSMUSG00000027082.15	637.962	-0.240392	0.175953	-1.36623	0.171866	0.999989	ADNP degraded vs WT	4.83726e-06	no
ENSMUSG00000118521.1	10.157	-0.78002	0.894237	-0.872274	0.383059	0.999989	ADNP degraded vs WT	4.83726e-06	no
ENSMUSG00000034101.14	1481.11	-0.0782928	0.171009	-0.457828	0.647076	0.999989	ADNP degraded vs WT	4.83726e-06	no
ENSMUSG00000086598.9	97.0397	-0.389948	0.32693	-1.19276	0.232965	0.999989	ADNP degraded vs WT	4.83726e-06	no
ENSMUSG00000076437.10	2745.86	-0.0127441	0.159705	-0.0797978	0.936398	0.999989	ADNP degraded vs WT	4.83726e-06	no
ENSMUSG00000050043.16	700.015	0.235382	0.168983	1.39294	0.163639	0.999989	ADNP degraded vs WT	4.83726e-06	no
ENSMUSG00000027080.6	2127.86	0.0547872	0.1463	0.374486	0.708043	0.999989	ADNP degraded vs WT	4.83726e-06	no
ENSMUSG00000034075.10	3061.64	0.258698	0.140004	1.84779	0.064633	0.999989	ADNP degraded vs WT	4.83726e-06	no
ENSMUSG00000077382.1	7.98462	-0.444705	1.00234	-0.443666	0.657284	0.999989	ADNP degraded vs WT	4.83726e-06	no
ENSMUSG00000027079.15	1274.83	-0.0651861	0.148805	-0.438064	0.66134	0.999989	ADNP degraded vs WT	4.83726e-06	no
ENSMUSG00000097187.1	50.0947	-0.143419	0.429465	-0.333947	0.738419	0.999989	ADNP degraded vs WT	4.83726e-06	no
ENSMUSG00000023224.12	262.196	-0.219985	0.227298	-0.967827	0.333131	0.999989	ADNP degraded vs WT	4.83726e-06	no
ENSMUSG00000027078.14	312.827	0.217649	0.213883	1.01761	0.308863	0.999989	ADNP degraded vs WT	4.83726e-06	no
ENSMUSG00000027077.7	227.456	-0.351273	0.232362	-1.51175	0.130598	0.999989	ADNP degraded vs WT	4.83726e-06	no
ENSMUSG00000027076.10	368.986	0.0275345	0.209112	0.131674	0.895242	0.999989	ADNP degraded vs WT	4.83726e-06	no
ENSMUSG00000027075.16	54.0696	-0.422271	0.404519	-1.04388	0.29654	0.999989	ADNP degraded vs WT	4.83726e-06	no
ENSMUSG00000050896.12	11.3669	0.611278	0.86121	0.70979	0.477835	0.999989	ADNP degraded vs WT	4.83726e-06	no
ENSMUSG00000027074.14	142.838	0.564612	0.301291	1.87398	0.0609335	0.999989	ADNP degraded vs WT	4.83726e-06	no
ENSMUSG00000027071.14	9.0919	0.634943	0.937699	0.677129	0.498324	0.999989	ADNP degraded vs WT	4.83726e-06	no
ENSMUSG00000027067.16	5810.83	0.0547801	0.13329	0.410985	0.681084	0.999989	ADNP degraded vs WT	4.83726e-06	no
ENSMUSG00000033955.13	1149.75	0.0172569	0.161102	0.107118	0.914695	0.999989	ADNP degraded vs WT	4.83726e-06	no
ENSMUSG00000082534.1	158.315	-0.0930965	0.272431	-0.341725	0.732558	0.999989	ADNP degraded vs WT	4.83726e-06	no
ENSMUSG00000111834.1	32.4293	-0.206619	0.519459	-0.397758	0.690808	0.999989	ADNP degraded vs WT	4.83726e-06	no
ENSMUSG00000083864.1	218.531	0.129001	0.229553	0.561965	0.57414	0.999989	ADNP degraded vs WT	4.83726e-06	no
ENSMUSG00000081041.1	14.6023	0.101631	0.750446	0.135427	0.892274	0.999989	ADNP degraded vs WT	4.83726e-06	no
ENSMUSG00000081853.1	4.8593	-0.250222	1.27527	-0.196211	0.844445	0.999989	ADNP degraded vs WT	4.83726e-06	no
ENSMUSG00000081907.1	13.7684	-0.778061	0.77271	-1.00693	0.313971	0.999989	ADNP degraded vs WT	4.83726e-06	no
ENSMUSG00000082028.1	948.368	0.0620512	0.170865	0.363159	0.716486	0.999989	ADNP degraded vs WT	4.83726e-06	no
ENSMUSG00000025839.3	673.617	0.18624	0.231905	0.803089	0.421924	0.999989	ADNP degraded vs WT	4.83726e-06	no
ENSMUSG00000025838.12	778.532	0.650356	0.179691	3.6193	0.000295398	0.10097	ADNP degraded vs WT	0.995808	no
ENSMUSG00000082908.4	526.392	0.025215	0.178954	0.140902	0.887947	0.999989	ADNP degraded vs WT	4.83726e-06	no
ENSMUSG00000061520.4	46.2237	0.477792	0.459549	1.0397	0.29848	0.999989	ADNP degraded vs WT	4.83726e-06	no
ENSMUSG00000081132.1	113.963	-0.0123717	0.299618	-0.0412914	0.967064	0.999989	ADNP degraded vs WT	4.83726e-06	no
ENSMUSG00000083688.1	36.799	-0.134937	0.485269	-0.278067	0.780961	0.999989	ADNP degraded vs WT	4.83726e-06	no
ENSMUSG00000081073.1	116.246	-0.263035	0.291262	-0.903087	0.36648	0.999989	ADNP degraded vs WT	4.83726e-06	no
ENSMUSG00000091703.2	172.047	-0.307613	0.281281	-1.09361	0.274125	0.999989	ADNP degraded vs WT	4.83726e-06	no
ENSMUSG00000025314.16	897.198	-0.0679199	0.161299	-0.421082	0.673695	0.999989	ADNP degraded vs WT	4.83726e-06	no
ENSMUSG00000051329.13	3030.22	0.0441179	0.140821	0.313291	0.754059	0.999989	ADNP degraded vs WT	4.83726e-06	no
ENSMUSG00000008200.15	2039.52	-0.0221319	0.162533	-0.136169	0.891688	0.999989	ADNP degraded vs WT	4.83726e-06	no
ENSMUSG00000040812.14	8.10506	0.412668	1.01225	0.407674	0.683513	0.999989	ADNP degraded vs WT	4.83726e-06	no
ENSMUSG00000027282.17	1598.09	-0.118181	0.151401	-0.78058	0.43505	0.999989	ADNP degraded vs WT	4.83726e-06	no
ENSMUSG00000040794.5	26.985	-0.00160685	0.593016	-0.00270963	0.997838	0.999989	ADNP degraded vs WT	4.83726e-06	no
ENSMUSG00000005510.9	408.717	-0.07036	0.188818	-0.372634	0.709421	0.999989	ADNP degraded vs WT	4.83726e-06	no
ENSMUSG00000005505.12	631.122	-0.00571506	0.177255	-0.032242	0.974279	0.999989	ADNP degraded vs WT	4.83726e-06	no
ENSMUSG00000063235.16	387.256	0.24022	0.191768	1.25266	0.210328	0.999989	ADNP degraded vs WT	4.83726e-06	no
ENSMUSG00000005506.16	8508.85	0.00395563	0.129367	0.0305768	0.975607	0.999989	ADNP degraded vs WT	4.83726e-06	no
ENSMUSG00000082108.3	38.184	-0.36138	0.472558	-0.764731	0.444432	0.999989	ADNP degraded vs WT	4.83726e-06	no
ENSMUSG00000002104.11	93.4742	-0.243004	0.351911	-0.690528	0.489862	0.999989	ADNP degraded vs WT	4.83726e-06	no
ENSMUSG00000002102.15	3405.78	-0.122594	0.138019	-0.88824	0.374412	0.999989	ADNP degraded vs WT	4.83726e-06	no
ENSMUSG00000002105.15	159.078	-0.208527	0.271735	-0.767389	0.44285	0.999989	ADNP degraded vs WT	4.83726e-06	no
ENSMUSG00000002111.8	108.492	0.360255	0.298835	1.20553	0.227999	0.999989	ADNP degraded vs WT	4.83726e-06	no
ENSMUSG00000002100.15	27.2423	0.275463	0.55534	0.496025	0.619876	0.999989	ADNP degraded vs WT	4.83726e-06	no
ENSMUSG00000040687.16	309.562	0.0774567	0.203802	0.380059	0.703902	0.999989	ADNP degraded vs WT	4.83726e-06	no
ENSMUSG00000002108.10	17.6717	-1.23381	0.703167	-1.75464	0.0793204	0.999989	ADNP degraded vs WT	4.83726e-06	no
ENSMUSG00000002103.16	270.399	-0.174165	0.214601	-0.811578	0.417034	0.999989	ADNP degraded vs WT	4.83726e-06	no
ENSMUSG00000002109.14	65.075	-0.036881	0.386943	-0.0953138	0.924066	0.999989	ADNP degraded vs WT	4.83726e-06	no
ENSMUSG00000027257.13	145.163	-0.140489	0.294406	-0.477193	0.633225	0.999989	ADNP degraded vs WT	4.83726e-06	no
ENSMUSG00000027255.14	826.037	-0.00634471	0.186384	-0.0340411	0.972844	0.999989	ADNP degraded vs WT	4.83726e-06	no
ENSMUSG00000040591.18	129.804	0.0216819	0.282318	0.0767995	0.938783	0.999989	ADNP degraded vs WT	4.83726e-06	no
ENSMUSG00000027253.15	293.465	-0.341099	0.221974	-1.53667	0.124375	0.999989	ADNP degraded vs WT	4.83726e-06	no
ENSMUSG00000040549.16	2444.15	0.101598	0.14019	0.724718	0.468625	0.999989	ADNP degraded vs WT	4.83726e-06	no
ENSMUSG00000027249.15	10.8547	0.144629	0.905508	0.159721	0.873101	0.999989	ADNP degraded vs WT	4.83726e-06	no
ENSMUSG00000083832.1	57.9089	-0.349293	0.401915	-0.86907	0.384809	0.999989	ADNP degraded vs WT	4.83726e-06	no
ENSMUSG00000075040.9	495.298	-0.236601	0.182969	-1.29312	0.195968	0.999989	ADNP degraded vs WT	4.83726e-06	no
ENSMUSG00000027247.16	1578.82	-0.0916043	0.17851	-0.513161	0.607839	0.999989	ADNP degraded vs WT	4.83726e-06	no
ENSMUSG00000027244.14	1633.81	-0.115766	0.150544	-0.768984	0.441903	0.999989	ADNP degraded vs WT	4.83726e-06	no
ENSMUSG00000027243.8	305.656	0.0512962	0.231837	0.22126	0.82489	0.999989	ADNP degraded vs WT	4.83726e-06	no
ENSMUSG00000082457.1	68.4162	0.344343	0.368287	0.934985	0.349796	0.999989	ADNP degraded vs WT	4.83726e-06	no
ENSMUSG00000040506.16	1741.44	0.0352752	0.143774	0.245352	0.806184	0.999989	ADNP degraded vs WT	4.83726e-06	no
ENSMUSG00000040495.4	75.0364	-0.11715	0.372274	-0.314688	0.752999	0.999989	ADNP degraded vs WT	4.83726e-06	no
ENSMUSG00000027239.14	1434.23	-0.23634	0.182969	-1.29169	0.196464	0.999989	ADNP degraded vs WT	4.83726e-06	no
ENSMUSG00000040479.12	923.823	0.0366219	0.19992	0.183183	0.854655	0.999989	ADNP degraded vs WT	4.83726e-06	no
ENSMUSG00000027230.9	53.4784	0.00517506	0.421919	0.0122655	0.990214	0.999989	ADNP degraded vs WT	4.83726e-06	no
ENSMUSG00000058318.15	388.247	-0.0337657	0.201961	-0.167189	0.867221	0.999989	ADNP degraded vs WT	4.83726e-06	no
ENSMUSG00000040434.16	189.348	-0.280864	0.256756	-1.09389	0.274002	0.999989	ADNP degraded vs WT	4.83726e-06	no
ENSMUSG00000027222.14	159.124	0.0264797	0.269023	0.0984292	0.921591	0.999989	ADNP degraded vs WT	4.83726e-06	no
ENSMUSG00000044916.10	15.401	0.243232	0.728032	0.334096	0.738307	0.999989	ADNP degraded vs WT	4.83726e-06	no
ENSMUSG00000027223.15	324.347	-0.0342779	0.210686	-0.162697	0.870757	0.999989	ADNP degraded vs WT	4.83726e-06	no
ENSMUSG00000068742.11	521.934	-0.117175	0.184095	-0.636495	0.524454	0.999989	ADNP degraded vs WT	4.83726e-06	no
ENSMUSG00000049922.8	631.516	-0.18893	0.201455	-0.937829	0.348332	0.999989	ADNP degraded vs WT	4.83726e-06	no
ENSMUSG00000080860.1	33.765	-0.349316	0.538398	-0.648807	0.516463	0.999989	ADNP degraded vs WT	4.83726e-06	no
ENSMUSG00000027221.5	1.47926	-1.549	2.65504	-0.583418	0.559612	0.999989	ADNP degraded vs WT	4.83726e-06	no
ENSMUSG00000027220.2	5.29267	1.44344	1.22174	1.18146	0.237419	0.999989	ADNP degraded vs WT	4.83726e-06	no
ENSMUSG00000075028.12	69.4084	-0.0433322	0.444385	-0.0975104	0.922321	0.999989	ADNP degraded vs WT	4.83726e-06	no
ENSMUSG00000068735.14	430.161	0.346172	0.230073	1.50462	0.132421	0.999989	ADNP degraded vs WT	4.83726e-06	no
ENSMUSG00000027217.13	1.82895	-0.107713	2.18785	-0.0492323	0.960734	0.999989	ADNP degraded vs WT	4.83726e-06	no
ENSMUSG00000027215.13	7.43708	-0.192934	1.03246	-0.186867	0.851765	0.999989	ADNP degraded vs WT	4.83726e-06	no
ENSMUSG00000027198.16	807.883	-0.0915967	0.163267	-0.561023	0.574782	0.999989	ADNP degraded vs WT	4.83726e-06	no
ENSMUSG00000040272.14	70.0105	-0.0321443	0.360954	-0.0890537	0.929039	0.999989	ADNP degraded vs WT	4.83726e-06	no
ENSMUSG00000075023.11	227.065	-0.437397	0.234822	-1.86267	0.0625086	0.999989	ADNP degraded vs WT	4.83726e-06	no
ENSMUSG00000087006.3	24.2709	-0.612416	0.590397	-1.0373	0.299598	0.999989	ADNP degraded vs WT	4.83726e-06	no
ENSMUSG00000040174.14	177.765	-0.162426	0.261899	-0.620185	0.535136	0.999989	ADNP degraded vs WT	4.83726e-06	no
ENSMUSG00000027195.10	1383.71	0.176379	0.151395	1.16502	0.24401	0.999989	ADNP degraded vs WT	4.83726e-06	no
ENSMUSG00000027194.16	347.533	-0.0771705	0.2042	-0.377915	0.705493	0.999989	ADNP degraded vs WT	4.83726e-06	no
ENSMUSG00000081476.1	905.563	0.145129	0.186452	0.77837	0.436351	0.999989	ADNP degraded vs WT	4.83726e-06	no
ENSMUSG00000045464.5	53.439	0.276023	0.420649	0.656184	0.511706	0.999989	ADNP degraded vs WT	4.83726e-06	no
ENSMUSG00000027193.12	5780.05	0.0353652	0.132988	0.265928	0.790295	0.999989	ADNP degraded vs WT	4.83726e-06	no
ENSMUSG00000081757.1	10.0707	0.59076	0.948632	0.62275	0.533449	0.999989	ADNP degraded vs WT	4.83726e-06	no
ENSMUSG00000082820.3	92.6092	-0.0571934	0.318317	-0.179674	0.857408	0.999989	ADNP degraded vs WT	4.83726e-06	no
ENSMUSG00000075015.3	3.33534	-0.754366	1.8299	-0.412243	0.680161	0.999989	ADNP degraded vs WT	4.83726e-06	no
ENSMUSG00000075014.1	16.8606	-1.01651	0.842474	-1.20657	0.227597	0.999989	ADNP degraded vs WT	4.83726e-06	no
ENSMUSG00000084313.1	10.7017	-0.16922	0.871126	-0.194254	0.845977	0.999989	ADNP degraded vs WT	4.83726e-06	no
ENSMUSG00000027165.16	52.4554	0.14274	0.407758	0.350061	0.726293	0.999989	ADNP degraded vs WT	4.83726e-06	no
ENSMUSG00000027164.8	1503.76	0.186997	0.146763	1.27414	0.202615	0.999989	ADNP degraded vs WT	4.83726e-06	no
ENSMUSG00000032841.15	210.151	-0.0357543	0.253409	-0.141093	0.887796	0.999989	ADNP degraded vs WT	4.83726e-06	no
ENSMUSG00000027163.13	195.639	0.0586012	0.255028	0.229784	0.81826	0.999989	ADNP degraded vs WT	4.83726e-06	no
ENSMUSG00000048058.17	206.218	0.201775	0.255535	0.789619	0.42975	0.999989	ADNP degraded vs WT	4.83726e-06	no
ENSMUSG00000027189.16	1797.43	-0.254993	0.210852	-1.20934	0.226531	0.999989	ADNP degraded vs WT	4.83726e-06	no
ENSMUSG00000075012.4	214.386	-0.157259	0.275786	-0.570221	0.568528	0.999989	ADNP degraded vs WT	4.83726e-06	no
ENSMUSG00000005087.17	4.71583	0.0968138	1.28642	0.0752581	0.940009	0.999989	ADNP degraded vs WT	4.83726e-06	no
ENSMUSG00000010914.10	571.911	0.023736	0.176885	0.134189	0.893253	0.999989	ADNP degraded vs WT	4.83726e-06	no
ENSMUSG00000010911.12	103.038	-0.31163	0.315802	-0.986787	0.323747	0.999989	ADNP degraded vs WT	4.83726e-06	no
ENSMUSG00000012350.15	42.9101	-0.0874258	0.504756	-0.173204	0.862491	0.999989	ADNP degraded vs WT	4.83726e-06	no
ENSMUSG00000027187.10	1118.19	-0.313678	0.171494	-1.82909	0.0673855	0.999989	ADNP degraded vs WT	4.83726e-06	no
ENSMUSG00000032724.5	70.8231	0.0202395	0.384004	0.0527065	0.957966	0.999989	ADNP degraded vs WT	4.83726e-06	no
ENSMUSG00000027185.15	1380.21	-0.0133595	0.153709	-0.0869137	0.93074	0.999989	ADNP degraded vs WT	4.83726e-06	no
ENSMUSG00000027184.14	23045	-0.093421	0.127211	-0.734377	0.462719	0.999989	ADNP degraded vs WT	4.83726e-06	no
ENSMUSG00000081010.3	141.759	-0.216242	0.269112	-0.803536	0.421665	0.999989	ADNP degraded vs WT	4.83726e-06	no
ENSMUSG00000032698.15	6.86837	-1.42433	1.1172	-1.27491	0.202341	0.999989	ADNP degraded vs WT	4.83726e-06	no
ENSMUSG00000027180.12	1045.16	-0.0865851	0.153719	-0.563268	0.573253	0.999989	ADNP degraded vs WT	4.83726e-06	no
ENSMUSG00000068686.12	7.36897	-0.52089	1.06318	-0.489935	0.62418	0.999989	ADNP degraded vs WT	4.83726e-06	no
ENSMUSG00000032679.12	29.654	-0.304281	0.539451	-0.564056	0.572716	0.999989	ADNP degraded vs WT	4.83726e-06	no
ENSMUSG00000068373.15	16.9666	-0.876092	0.707824	-1.23773	0.215818	0.999989	ADNP degraded vs WT	4.83726e-06	no
ENSMUSG00000081721.3	13.6691	-0.0386396	0.794867	-0.0486114	0.961229	0.999989	ADNP degraded vs WT	4.83726e-06	no
ENSMUSG00000027177.14	779.551	-0.0609084	0.170383	-0.35748	0.720733	0.999989	ADNP degraded vs WT	4.83726e-06	no
ENSMUSG00000082379.1	22.1529	0.770708	0.623129	1.23684	0.216148	0.999989	ADNP degraded vs WT	4.83726e-06	no
ENSMUSG00000086454.7	346.733	0.047839	0.291737	0.16398	0.869747	0.999989	ADNP degraded vs WT	4.83726e-06	no
ENSMUSG00000027176.8	1138.19	0.179848	0.155982	1.153	0.24891	0.999989	ADNP degraded vs WT	4.83726e-06	no
ENSMUSG00000027175.10	75.9373	0.404071	0.360901	1.11962	0.262878	0.999989	ADNP degraded vs WT	4.83726e-06	no
ENSMUSG00000074997.3	108.425	-0.108903	0.30809	-0.353478	0.72373	0.999989	ADNP degraded vs WT	4.83726e-06	no
ENSMUSG00000027173.7	242.793	0.036908	0.222849	0.165619	0.868457	0.999989	ADNP degraded vs WT	4.83726e-06	no
ENSMUSG00000074994.6	2573.86	0.131071	0.166093	0.78914	0.43003	0.999989	ADNP degraded vs WT	4.83726e-06	no
ENSMUSG00000083856.1	395.591	-0.0496821	0.190304	-0.261067	0.794041	0.999989	ADNP degraded vs WT	4.83726e-06	no
ENSMUSG00000027171.10	290.072	-0.0823273	0.291613	-0.282317	0.7777	0.999989	ADNP degraded vs WT	4.83726e-06	no
ENSMUSG00000045106.12	105.549	0.756935	0.386611	1.95787	0.0502452	0.999989	ADNP degraded vs WT	4.83726e-06	no
ENSMUSG00000027170.12	678.371	-0.10262	0.166302	-0.617069	0.537189	0.999989	ADNP degraded vs WT	4.83726e-06	no
ENSMUSG00000016458.14	5.13683	0.572574	1.26247	0.453533	0.650165	0.999989	ADNP degraded vs WT	4.83726e-06	no
[truncated: 17,830 more rows]

## Sheet: ADNP2 KO vs WT
GeneID	baseMean	log2FoldChange	StandardError(Log2FoldChange)	Wald statistic	p-value	FDR	Contrast	-log(FDR)	Significantly changing
ENSMUSG00000025902.13	27.6674	1.51183	0.487194	3.10314	0.00191477	0.0161396	adnp2-/- vs adnp2+/+	1.79211	up
ENSMUSG00000026158.11	223.986	0.976466	0.183594	5.31861	1.04563e-07	4.5862e-06	adnp2-/- vs adnp2+/+	5.33855	up
ENSMUSG00000025993.10	27.2642	2.88131	0.493438	5.83926	5.24323e-09	3.52363e-07	adnp2-/- vs adnp2+/+	6.45301	up
ENSMUSG00000090071.4	83.353	1.19667	0.348935	3.42949	0.000604723	0.00652976	adnp2-/- vs adnp2+/+	2.1851	up
ENSMUSG00000049866.12	144.368	0.965134	0.237714	4.06007	4.90583e-05	0.000891458	adnp2-/- vs adnp2+/+	3.0499	up
ENSMUSG00000034486.8	450.97	1.44552	0.259898	5.56189	2.66875e-08	1.43382e-06	adnp2-/- vs adnp2+/+	5.8435	up
ENSMUSG00000047793.13	16.2658	1.47157	0.556248	2.64552	0.00815656	0.0484578	adnp2-/- vs adnp2+/+	1.31464	up
ENSMUSG00000026321.7	55.9277	0.92794	0.265331	3.49729	0.000470006	0.00537053	adnp2-/- vs adnp2+/+	2.26998	up
ENSMUSG00000026430.16	22.0946	1.66563	0.439375	3.79091	0.000150095	0.00220507	adnp2-/- vs adnp2+/+	2.65658	up
ENSMUSG00000042066.16	237.323	0.996751	0.276622	3.6033	0.000314205	0.003935	adnp2-/- vs adnp2+/+	2.40505	up
ENSMUSG00000053024.14	131.668	1.85943	0.317326	5.85968	4.63762e-09	3.1875e-07	adnp2-/- vs adnp2+/+	6.49655	up
ENSMUSG00000032487.8	64.6647	0.971241	0.368101	2.63851	0.00832701	0.049196	adnp2-/- vs adnp2+/+	1.30807	up
ENSMUSG00000033722.9	34.3444	1.75737	0.554734	3.16795	0.00153518	0.0136113	adnp2-/- vs adnp2+/+	1.8661	up
ENSMUSG00000026614.7	32.4499	1.19258	0.437445	2.72624	0.00640606	0.0404459	adnp2-/- vs adnp2+/+	1.39313	up
ENSMUSG00000016494.9	35.8082	1.70176	0.421399	4.03835	5.38288e-05	0.000965752	adnp2-/- vs adnp2+/+	3.01513	up
ENSMUSG00000026676.7	67.9211	2.44392	0.366594	6.66657	2.61855e-11	3.48407e-09	adnp2-/- vs adnp2+/+	8.45791	up
ENSMUSG00000045319.13	77.9459	1.22187	0.262809	4.64927	3.33113e-06	8.84064e-05	adnp2-/- vs adnp2+/+	4.05352	up
ENSMUSG00000026768.10	40.4394	2.41685	0.439328	5.50124	3.77133e-08	1.90126e-06	adnp2-/- vs adnp2+/+	5.72096	up
ENSMUSG00000075514.4	15.4834	1.2732	0.43493	2.92736	0.00341852	0.0256034	adnp2-/- vs adnp2+/+	1.5917	up
ENSMUSG00000006476.19	28.7729	1.11054	0.373931	2.96992	0.00297881	0.0229607	adnp2-/- vs adnp2+/+	1.63902	up
ENSMUSG00000006469.13	20.3889	1.45358	0.438524	3.31471	0.000917396	0.00907361	adnp2-/- vs adnp2+/+	2.04222	up
ENSMUSG00000078201.5	71.884	0.95841	0.276309	3.46861	0.000523152	0.00581688	adnp2-/- vs adnp2+/+	2.23531	up
ENSMUSG00000026930.15	50.1447	1.05319	0.306194	3.43962	0.00058253	0.00633921	adnp2-/- vs adnp2+/+	2.19796	up
ENSMUSG00000001864.13	87.7853	0.913031	0.259728	3.51534	0.000439196	0.0051008	adnp2-/- vs adnp2+/+	2.29236	up
ENSMUSG00000051373.5	29.0101	1.20185	0.44949	2.6738	0.00749966	0.045496	adnp2-/- vs adnp2+/+	1.34203	up
ENSMUSG00000026825.17	54.7574	1.01277	0.277683	3.64721	0.000265105	0.0034547	adnp2-/- vs adnp2+/+	2.46159	up
ENSMUSG00000059013.12	45.112	1.16476	0.346661	3.35995	0.000779578	0.00801265	adnp2-/- vs adnp2+/+	2.09622	up
ENSMUSG00000034903.18	35.829	1.65322	0.478218	3.45704	0.00054614	0.00602517	adnp2-/- vs adnp2+/+	2.22003	up
ENSMUSG00000042155.3	120.307	0.975416	0.291165	3.35004	0.000807988	0.00824414	adnp2-/- vs adnp2+/+	2.08385	up
ENSMUSG00000001819.4	126.004	1.88585	0.295365	6.38479	1.7163e-10	1.84922e-08	adnp2-/- vs adnp2+/+	7.73301	up
ENSMUSG00000042499.13	11.6406	2.96284	0.93668	3.16313	0.00156085	0.013777	adnp2-/- vs adnp2+/+	1.86084	up
ENSMUSG00000043342.9	48.7364	2.55777	0.497864	5.13748	2.7844e-07	1.05144e-05	adnp2-/- vs adnp2+/+	4.97821	up
ENSMUSG00000027102.4	13.7367	1.87238	0.550979	3.39828	0.000678119	0.00718464	adnp2-/- vs adnp2+/+	2.1436	up
ENSMUSG00000042448.5	4.42995	4.65238	1.65253	2.81531	0.00487302	0.0333936	adnp2-/- vs adnp2+/+	1.47634	up
ENSMUSG00000048388.3	27.5132	1.43376	0.401184	3.57383	0.000351797	0.00428665	adnp2-/- vs adnp2+/+	2.36788	up
ENSMUSG00000027221.5	6.38038	2.91995	0.909507	3.21048	0.00132515	0.0121077	adnp2-/- vs adnp2+/+	1.91694	up
ENSMUSG00000027220.2	7.77168	2.54865	0.803033	3.17378	0.00150469	0.0133863	adnp2-/- vs adnp2+/+	1.87334	up
ENSMUSG00000087006.3	36.5082	1.50627	0.377752	3.98746	6.67836e-05	0.00115659	adnp2-/- vs adnp2+/+	2.93682	up
ENSMUSG00000005087.17	29.5041	2.28471	0.657155	3.47667	0.000507683	0.00571168	adnp2-/- vs adnp2+/+	2.24324	up
ENSMUSG00000032724.5	108.697	1.40549	0.256521	5.47903	4.27655e-08	2.11428e-06	adnp2-/- vs adnp2+/+	5.67484	up
ENSMUSG00000027175.10	96.8961	1.0228	0.238617	4.28639	1.81604e-05	0.00038058	adnp2-/- vs adnp2+/+	3.41955	up
ENSMUSG00000016458.14	13.7479	2.30306	0.665385	3.46124	0.000537691	0.00594519	adnp2-/- vs adnp2+/+	2.22583	up
ENSMUSG00000048482.14	22.4493	1.6238	0.519933	3.1231	0.00178955	0.0153539	adnp2-/- vs adnp2+/+	1.81378	up
ENSMUSG00000074923.10	20.7743	2.48074	0.523099	4.74238	2.11223e-06	5.99268e-05	adnp2-/- vs adnp2+/+	4.22238	up
ENSMUSG00000074918.4	141.673	1.72341	0.275388	6.25811	3.89659e-10	3.6648e-08	adnp2-/- vs adnp2+/+	7.43595	up
ENSMUSG00000045838.8	17.8477	1.35556	0.438839	3.08896	0.00200857	0.0167522	adnp2-/- vs adnp2+/+	1.77593	up
ENSMUSG00000027313.3	153.557	1.74235	0.374	4.65869	3.18223e-06	8.50238e-05	adnp2-/- vs adnp2+/+	4.07046	up
ENSMUSG00000058620.5	29.7091	2.51377	0.488014	5.15103	2.5906e-07	9.91478e-06	adnp2-/- vs adnp2+/+	5.00372	up
ENSMUSG00000027401.9	28.1306	1.73214	0.575299	3.01085	0.0026052	0.0205687	adnp2-/- vs adnp2+/+	1.68679	up
ENSMUSG00000027316.15	48.3599	0.968459	0.320849	3.01842	0.00254096	0.0201498	adnp2-/- vs adnp2+/+	1.69573	up
ENSMUSG00000027339.15	110.509	1.18757	0.24941	4.76152	1.92145e-06	5.53459e-05	adnp2-/- vs adnp2+/+	4.25691	up
ENSMUSG00000027358.6	27.0889	1.61682	0.46206	3.49915	0.000466751	0.00534566	adnp2-/- vs adnp2+/+	2.272	up
ENSMUSG00000037034.16	7.86771	3.12062	0.950264	3.28395	0.00102365	0.00990393	adnp2-/- vs adnp2+/+	2.00419	up
ENSMUSG00000032802.8	598.997	1.40075	0.45024	3.11112	0.00186379	0.01579	adnp2-/- vs adnp2+/+	1.80162	up
ENSMUSG00000068079.5	167.653	1.34553	0.24367	5.52194	3.35276e-08	1.73373e-06	adnp2-/- vs adnp2+/+	5.76102	up
ENSMUSG00000032715.9	586.354	1.11902	0.25095	4.45913	8.22913e-06	0.000194217	adnp2-/- vs adnp2+/+	3.71171	up
ENSMUSG00000042745.9	1102.38	1.11179	0.244592	4.54549	5.48074e-06	0.000137018	adnp2-/- vs adnp2+/+	3.86322	up
ENSMUSG00000067818.6	41.7291	1.83373	0.468129	3.91714	8.96052e-05	0.00147299	adnp2-/- vs adnp2+/+	2.8318	up
ENSMUSG00000055485.6	622.618	1.02765	0.310338	3.31139	0.000928334	0.00915157	adnp2-/- vs adnp2+/+	2.0385	up
ENSMUSG00000050700.11	29.9081	1.77332	0.451951	3.92369	8.72018e-05	0.00144065	adnp2-/- vs adnp2+/+	2.84144	up
ENSMUSG00000017868.16	35.7058	0.905556	0.314981	2.87495	0.00404088	0.0289827	adnp2-/- vs adnp2+/+	1.53786	up
ENSMUSG00000035226.5	19.4732	1.94623	0.491938	3.95625	7.61362e-05	0.00128024	adnp2-/- vs adnp2+/+	2.89271	up
ENSMUSG00000050373.13	102.88	0.976468	0.234638	4.16159	3.16041e-05	0.000610161	adnp2-/- vs adnp2+/+	3.21456	up
ENSMUSG00000074575.4	79.4577	1.13888	0.374382	3.04202	0.00234997	0.0189229	adnp2-/- vs adnp2+/+	1.72301	up
ENSMUSG00000027544.16	164.191	1.59971	0.320301	4.9944	5.90192e-07	2.00696e-05	adnp2-/- vs adnp2+/+	4.69746	up
ENSMUSG00000000305.12	503.776	1.09682	0.206097	5.32186	1.0271e-07	4.51489e-06	adnp2-/- vs adnp2+/+	5.34535	up
ENSMUSG00000038963.15	84.0241	1.00024	0.262385	3.81212	0.00013778	0.00206462	adnp2-/- vs adnp2+/+	2.68516	up
ENSMUSG00000016346.17	89.8064	1.14047	0.237286	4.80631	1.53739e-06	4.59018e-05	adnp2-/- vs adnp2+/+	4.33817	up
ENSMUSG00000027712.13	67.0168	1.6487	0.297014	5.5509	2.84196e-08	1.5105e-06	adnp2-/- vs adnp2+/+	5.82088	up
ENSMUSG00000048332.13	25.1971	1.88362	0.438825	4.29241	1.76747e-05	0.000371975	adnp2-/- vs adnp2+/+	3.42949	up
ENSMUSG00000104965.1	14.9336	2.07848	0.54668	3.80201	0.000143525	0.00213741	adnp2-/- vs adnp2+/+	2.67011	up
ENSMUSG00000036885.14	337.472	1.39475	0.219893	6.34287	2.25521e-10	2.36558e-08	adnp2-/- vs adnp2+/+	7.62606	up
ENSMUSG00000041842.15	27.7543	1.37013	0.399329	3.43109	0.000601154	0.0064983	adnp2-/- vs adnp2+/+	2.1872	up
ENSMUSG00000001420.13	284.915	1.31241	0.172516	7.60743	2.79591e-14	9.23816e-12	adnp2-/- vs adnp2+/+	11.0344	up
ENSMUSG00000068923.14	163.123	1.02665	0.184234	5.57254	2.5105e-08	1.36358e-06	adnp2-/- vs adnp2+/+	5.86532	up
ENSMUSG00000074457.10	18.9157	1.32919	0.403222	3.29641	0.000979296	0.00956381	adnp2-/- vs adnp2+/+	2.01937	up
ENSMUSG00000096879.2	13.1778	2.32362	0.851283	2.72955	0.00634201	0.0401733	adnp2-/- vs adnp2+/+	1.39606	up
ENSMUSG00000013707.3	37.0353	1.23221	0.317329	3.88306	0.000103152	0.00165327	adnp2-/- vs adnp2+/+	2.78166	up
ENSMUSG00000015850.11	53.0154	0.971603	0.308285	3.15164	0.00162359	0.0142423	adnp2-/- vs adnp2+/+	1.84642	up
ENSMUSG00000038486.9	21.8037	1.19763	0.414482	2.88948	0.00385883	0.0280534	adnp2-/- vs adnp2+/+	1.55201	up
ENSMUSG00000050064.14	60.5563	1.31633	0.240648	5.46991	4.50258e-08	2.22049e-06	adnp2-/- vs adnp2+/+	5.65355	up
ENSMUSG00000027868.11	60.5608	1.32204	0.485353	2.72388	0.00645196	0.0405806	adnp2-/- vs adnp2+/+	1.39168	up
ENSMUSG00000002228.7	107.382	1.5497	0.286913	5.40128	6.61683e-08	3.05778e-06	adnp2-/- vs adnp2+/+	5.51459	up
ENSMUSG00000002233.13	264.469	1.20199	0.222307	5.40688	6.41331e-08	2.9846e-06	adnp2-/- vs adnp2+/+	5.52511	up
ENSMUSG00000040896.16	47.8671	1.49231	0.421743	3.53844	0.000402504	0.00475828	adnp2-/- vs adnp2+/+	2.32255	up
ENSMUSG00000074340.9	5.69806	2.64039	0.998929	2.64323	0.008212	0.0487058	adnp2-/- vs adnp2+/+	1.31242	up
ENSMUSG00000068740.13	227.684	0.972617	0.183104	5.31182	1.08535e-07	4.71867e-06	adnp2-/- vs adnp2+/+	5.32618	up
ENSMUSG00000040322.10	45.3054	1.30224	0.466251	2.79301	0.00522203	0.0350108	adnp2-/- vs adnp2+/+	1.4558	up
ENSMUSG00000028007.13	63.9804	1.21123	0.391297	3.09543	0.00196527	0.0164951	adnp2-/- vs adnp2+/+	1.78264	up
ENSMUSG00000032854.12	74.7558	1.15388	0.374666	3.07977	0.0020716	0.0171847	adnp2-/- vs adnp2+/+	1.76486	up
ENSMUSG00000053819.16	172.491	1.36035	0.303357	4.48432	7.31458e-06	0.000175985	adnp2-/- vs adnp2+/+	3.75452	up
ENSMUSG00000040998.18	122.665	1.38217	0.342324	4.03761	5.39992e-05	0.000967059	adnp2-/- vs adnp2+/+	3.01455	up
ENSMUSG00000028266.17	140.566	1.54308	0.260291	5.92829	3.06114e-09	2.22297e-07	adnp2-/- vs adnp2+/+	6.65307	up
ENSMUSG00000028184.12	292.057	2.61263	0.214683	12.1697	4.50593e-34	2.97767e-30	adnp2-/- vs adnp2+/+	29.5261	up
ENSMUSG00000028173.10	165.052	0.941743	0.292568	3.21889	0.0012869	0.0118444	adnp2-/- vs adnp2+/+	1.92649	up
ENSMUSG00000028445.7	11.4893	2.69081	0.598913	4.49282	7.02868e-06	0.000170347	adnp2-/- vs adnp2+/+	3.76867	up
ENSMUSG00000028444.17	13.3862	1.99378	0.693956	2.87307	0.00406502	0.0291145	adnp2-/- vs adnp2+/+	1.53589	up
ENSMUSG00000028468.15	593.7	0.929997	0.140078	6.63911	3.15577e-11	4.03921e-09	adnp2-/- vs adnp2+/+	8.3937	up
ENSMUSG00000028469.15	11.2519	1.97166	0.565244	3.48815	0.000486375	0.00552133	adnp2-/- vs adnp2+/+	2.25796	up
ENSMUSG00000052684.4	302.338	0.948747	0.273355	3.47075	0.000518998	0.00578692	adnp2-/- vs adnp2+/+	2.23755	up
ENSMUSG00000028565.18	41.3621	1.44327	0.340488	4.23883	2.24683e-05	0.000456387	adnp2-/- vs adnp2+/+	3.34067	up
ENSMUSG00000028532.14	230.733	1.58066	0.496594	3.18301	0.00145754	0.0130278	adnp2-/- vs adnp2+/+	1.88513	up
ENSMUSG00000028519.16	76.585	1.33173	0.358918	3.71039	0.00020694	0.00283328	adnp2-/- vs adnp2+/+	2.54771	up
ENSMUSG00000034871.2	7.8319	1.82569	0.668392	2.73147	0.00630523	0.0400516	adnp2-/- vs adnp2+/+	1.39738	up
ENSMUSG00000028613.15	109.557	1.23058	0.208734	5.89546	3.73637e-09	2.61744e-07	adnp2-/- vs adnp2+/+	6.58212	up
ENSMUSG00000047143.3	49.9777	1.32751	0.327318	4.05572	4.99804e-05	0.000906553	adnp2-/- vs adnp2+/+	3.04261	up
ENSMUSG00000055210.4	13.9283	1.76732	0.57668	3.06465	0.00217928	0.0178604	adnp2-/- vs adnp2+/+	1.74811	up
ENSMUSG00000028707.15	50.8996	1.73375	0.431012	4.02251	5.75817e-05	0.00101834	adnp2-/- vs adnp2+/+	2.99211	up
ENSMUSG00000028542.17	74.0123	1.43935	0.314167	4.58148	4.61697e-06	0.000118105	adnp2-/- vs adnp2+/+	3.92773	up
ENSMUSG00000028541.14	90.1941	1.23656	0.269437	4.58941	4.44502e-06	0.000114001	adnp2-/- vs adnp2+/+	3.94309	up
ENSMUSG00000050854.9	54.5881	0.965102	0.293216	3.29144	0.000996775	0.00970532	adnp2-/- vs adnp2+/+	2.01299	up
ENSMUSG00000066058.11	25.6965	2.38599	0.571006	4.17857	2.93348e-05	0.000571841	adnp2-/- vs adnp2+/+	3.24272	up
ENSMUSG00000032890.17	279.824	0.901603	0.174841	5.1567	2.51336e-07	9.65645e-06	adnp2-/- vs adnp2+/+	5.01518	up
ENSMUSG00000032726.12	96.422	1.45661	0.262348	5.55219	2.82108e-08	1.50344e-06	adnp2-/- vs adnp2+/+	5.82291	up
ENSMUSG00000090125.3	79.5356	1.64312	0.32349	5.07935	3.78722e-07	1.37261e-05	adnp2-/- vs adnp2+/+	4.86245	up
ENSMUSG00000028871.7	14.0816	3.17193	0.651209	4.87084	1.11126e-06	3.4694e-05	adnp2-/- vs adnp2+/+	4.45975	up
ENSMUSG00000028804.20	10.2234	2.89615	0.764802	3.78679	0.000152604	0.00222945	adnp2-/- vs adnp2+/+	2.6518	up
ENSMUSG00000028799.15	101.92	1.55768	0.245969	6.33284	2.40694e-10	2.48529e-08	adnp2-/- vs adnp2+/+	7.60462	up
ENSMUSG00000041000.8	40.2126	1.10305	0.360102	3.06317	0.00219004	0.0179337	adnp2-/- vs adnp2+/+	1.74633	up
ENSMUSG00000028776.14	70.6856	1.24254	0.345125	3.60025	0.000317909	0.00396636	adnp2-/- vs adnp2+/+	2.40161	up
ENSMUSG00000023232.17	31.817	1.00876	0.370066	2.72589	0.00641288	0.0404527	adnp2-/- vs adnp2+/+	1.39305	up
ENSMUSG00000025743.14	151.6	0.990298	0.176258	5.61845	1.92683e-08	1.09049e-06	adnp2-/- vs adnp2+/+	5.96238	up
ENSMUSG00000037731.5	29.9088	1.47755	0.411698	3.58893	0.000332044	0.00409886	adnp2-/- vs adnp2+/+	2.38734	up
ENSMUSG00000028838.11	140.605	1.03126	0.214081	4.81715	1.45626e-06	4.40769e-05	adnp2-/- vs adnp2+/+	4.35579	up
ENSMUSG00000050989.9	67.1258	1.96481	0.32269	6.08885	1.13728e-09	9.5536e-08	adnp2-/- vs adnp2+/+	7.01983	up
ENSMUSG00000037306.13	147.61	1.52899	0.309974	4.93263	8.11281e-07	2.65407e-05	adnp2-/- vs adnp2+/+	4.57609	up
ENSMUSG00000037295.7	638.696	0.999471	0.21928	4.55796	5.16525e-06	0.000130116	adnp2-/- vs adnp2+/+	3.88567	up
ENSMUSG00000070691.10	33.3786	2.08522	0.384764	5.41949	5.977e-08	2.82802e-06	adnp2-/- vs adnp2+/+	5.54852	up
ENSMUSG00000018983.9	503.229	0.900072	0.154313	5.83277	5.45152e-09	3.65123e-07	adnp2-/- vs adnp2+/+	6.43756	up
ENSMUSG00000057530.14	302.274	0.940591	0.313907	2.9964	0.00273186	0.0213899	adnp2-/- vs adnp2+/+	1.66979	up
ENSMUSG00000078235.3	21.0464	1.79787	0.509448	3.52905	0.000417055	0.00489528	adnp2-/- vs adnp2+/+	2.31022	up
ENSMUSG00000041025.15	171.932	0.996294	0.191797	5.19452	2.05249e-07	8.05755e-06	adnp2-/- vs adnp2+/+	5.0938	up
ENSMUSG00000081998.1	67.6579	1.16595	0.280148	4.16192	3.15588e-05	0.000610161	adnp2-/- vs adnp2+/+	3.21456	up
ENSMUSG00000070583.1	15.8395	1.407	0.468884	3.00073	0.0026933	0.0211129	adnp2-/- vs adnp2+/+	1.67545	up
ENSMUSG00000042804.13	30.2972	1.56862	0.411396	3.81292	0.000137335	0.00206106	adnp2-/- vs adnp2+/+	2.68591	up
ENSMUSG00000005045.16	77.2578	1.56259	0.280313	5.57445	2.4832e-08	1.35368e-06	adnp2-/- vs adnp2+/+	5.86848	up
ENSMUSG00000057751.14	44.3817	1.49619	0.393548	3.80179	0.000143655	0.00213741	adnp2-/- vs adnp2+/+	2.67011	up
ENSMUSG00000042116.3	19.3344	1.5815	0.514495	3.07389	0.00211287	0.0174459	adnp2-/- vs adnp2+/+	1.75831	up
ENSMUSG00000029070.9	71.619	1.29496	0.260629	4.96859	6.74415e-07	2.25849e-05	adnp2-/- vs adnp2+/+	4.64618	up
ENSMUSG00000044674.6	21.89	2.22715	0.536187	4.15369	3.27155e-05	0.000629694	adnp2-/- vs adnp2+/+	3.20087	up
ENSMUSG00000028978.12	14.772	1.27601	0.477123	2.67439	0.00748661	0.0454446	adnp2-/- vs adnp2+/+	1.34252	up
ENSMUSG00000067724.5	10.0527	2.01201	0.738238	2.72543	0.00642185	0.0404554	adnp2-/- vs adnp2+/+	1.39302	up
ENSMUSG00000029163.9	116.974	1.43993	0.227468	6.33029	2.44705e-10	2.51361e-08	adnp2-/- vs adnp2+/+	7.5997	up
ENSMUSG00000038552.14	59.9932	1.22707	0.272732	4.49917	6.82202e-06	0.000166355	adnp2-/- vs adnp2+/+	3.77896	up
ENSMUSG00000029135.10	108.281	1.17285	0.335456	3.49629	0.000471769	0.00538593	adnp2-/- vs adnp2+/+	2.26874	up
ENSMUSG00000048142.9	43.0921	1.98141	0.508342	3.8978	9.70712e-05	0.00157225	adnp2-/- vs adnp2+/+	2.80348	up
ENSMUSG00000045318.6	9.83447	1.74608	0.635634	2.74699	0.00601457	0.0386762	adnp2-/- vs adnp2+/+	1.41256	up
ENSMUSG00000067438.5	13.8898	1.86023	0.519679	3.57957	0.000344154	0.00420904	adnp2-/- vs adnp2+/+	2.37582	up
ENSMUSG00000029121.16	56.0125	1.5196	0.428416	3.54702	0.00038961	0.00463235	adnp2-/- vs adnp2+/+	2.3342	up
ENSMUSG00000048450.10	20.1048	1.91661	0.504621	3.79812	0.000145798	0.00216002	adnp2-/- vs adnp2+/+	2.66554	up
ENSMUSG00000029186.12	335.428	1.13029	0.18463	6.12193	9.24471e-10	7.86594e-08	adnp2-/- vs adnp2+/+	7.10425	up
ENSMUSG00000060961.16	29.8065	1.32571	0.428832	3.09145	0.00199181	0.0166544	adnp2-/- vs adnp2+/+	1.77847	up
ENSMUSG00000029484.12	42.0213	2.327	0.449241	5.17985	2.22063e-07	8.68322e-06	adnp2-/- vs adnp2+/+	5.06132	up
ENSMUSG00000034663.13	270.394	0.982166	0.205219	4.78594	1.70189e-06	5.03582e-05	adnp2-/- vs adnp2+/+	4.29793	up
ENSMUSG00000054720.12	85.4673	1.34614	0.488815	2.75389	0.00588917	0.0381176	adnp2-/- vs adnp2+/+	1.41887	up
ENSMUSG00000029287.14	216.077	1.28348	0.302143	4.2479	2.15781e-05	0.000441015	adnp2-/- vs adnp2+/+	3.35555	up
ENSMUSG00000105603.1	10.4823	2.17377	0.791789	2.74539	0.00604398	0.0387486	adnp2-/- vs adnp2+/+	1.41174	up
ENSMUSG00000070576.4	388.884	1.88023	0.285469	6.58646	4.5043e-11	5.61621e-09	adnp2-/- vs adnp2+/+	8.25056	up
ENSMUSG00000042190.12	389.693	1.25012	0.169689	7.3671	1.74382e-13	4.43221e-11	adnp2-/- vs adnp2+/+	10.3534	up
ENSMUSG00000029556.12	135.403	1.14094	0.218573	5.21996	1.78965e-07	7.16763e-06	adnp2-/- vs adnp2+/+	5.14462	up
ENSMUSG00000029603.15	472.707	1.35266	0.240921	5.61455	1.97077e-08	1.10996e-06	adnp2-/- vs adnp2+/+	5.95469	up
ENSMUSG00000032661.9	33.5362	1.32914	0.418364	3.17699	0.0014881	0.0132803	adnp2-/- vs adnp2+/+	1.87679	up
ENSMUSG00000029392.12	214.692	1.35141	0.256255	5.2737	1.33701e-07	5.59204e-06	adnp2-/- vs adnp2+/+	5.25243	up
ENSMUSG00000029428.13	76.5788	1.55064	0.288378	5.37712	7.56849e-08	3.45312e-06	adnp2-/- vs adnp2+/+	5.46179	up
ENSMUSG00000029436.9	439.563	1.15295	0.222819	5.1744	2.28643e-07	8.92292e-06	adnp2-/- vs adnp2+/+	5.04949	up
ENSMUSG00000034040.16	13.1561	1.46139	0.5242	2.78785	0.00530593	0.0354653	adnp2-/- vs adnp2+/+	1.4502	up
ENSMUSG00000042985.7	16.1532	1.85547	0.595435	3.11616	0.00183221	0.0156097	adnp2-/- vs adnp2+/+	1.80661	up
ENSMUSG00000047182.6	12.2969	2.95347	0.609005	4.84967	1.23669e-06	3.7777e-05	adnp2-/- vs adnp2+/+	4.42277	up
ENSMUSG00000045348.16	193.352	1.09639	0.244869	4.47747	7.55333e-06	0.000180851	adnp2-/- vs adnp2+/+	3.74268	up
ENSMUSG00000025854.15	58.8652	1.42517	0.389829	3.6559	0.000256284	0.00336034	adnp2-/- vs adnp2+/+	2.47362	up
ENSMUSG00000036565.7	458.096	0.934184	0.1539	6.07008	1.27844e-09	1.05605e-07	adnp2-/- vs adnp2+/+	6.97632	up
ENSMUSG00000050022.16	23.2494	1.34003	0.503925	2.65918	0.00783307	0.047072	adnp2-/- vs adnp2+/+	1.32724	up
ENSMUSG00000050822.11	140.492	1.00771	0.272803	3.69392	0.000220821	0.00298825	adnp2-/- vs adnp2+/+	2.52458	up
ENSMUSG00000046658.16	73.1799	1.13168	0.252164	4.48788	7.19357e-06	0.000173706	adnp2-/- vs adnp2+/+	3.76019	up
ENSMUSG00000052271.7	39.1947	1.99225	0.371803	5.35836	8.398e-08	3.79249e-06	adnp2-/- vs adnp2+/+	5.42108	up
ENSMUSG00000029646.3	118.659	1.94164	0.349906	5.54903	2.87262e-08	1.52272e-06	adnp2-/- vs adnp2+/+	5.81738	up
ENSMUSG00000029648.13	22.7466	1.55876	0.467756	3.33241	0.00086096	0.00865544	adnp2-/- vs adnp2+/+	2.06271	up
ENSMUSG00000092035.8	7479.07	2.33801	0.367032	6.37006	1.88955e-10	2.00002e-08	adnp2-/- vs adnp2+/+	7.69897	up
ENSMUSG00000106990.1	68.8493	1.88414	0.375372	5.01939	5.18345e-07	1.80601e-05	adnp2-/- vs adnp2+/+	4.74328	up
ENSMUSG00000079654.3	75.1199	1.20306	0.353382	3.4044	0.000663089	0.00705622	adnp2-/- vs adnp2+/+	2.15143	up
ENSMUSG00000068699.12	365.171	1.42751	0.438353	3.25654	0.00112779	0.0106419	adnp2-/- vs adnp2+/+	1.97298	up
ENSMUSG00000051855.15	2387.9	2.1169	0.193759	10.9254	8.71364e-28	2.87913e-24	adnp2-/- vs adnp2+/+	23.5407	up
ENSMUSG00000025608.9	456.577	1.10359	0.241532	4.56915	4.89699e-06	0.000124625	adnp2-/- vs adnp2+/+	3.90439	up
ENSMUSG00000029762.6	96.8886	1.1377	0.348974	3.26011	0.00111367	0.0105589	adnp2-/- vs adnp2+/+	1.97638	up
ENSMUSG00000029843.4	48.6306	2.0037	0.363271	5.51571	3.47378e-08	1.78877e-06	adnp2-/- vs adnp2+/+	5.74745	up
ENSMUSG00000071537.6	26.3404	1.69851	0.468098	3.62853	0.000285038	0.00365279	adnp2-/- vs adnp2+/+	2.43737	up
ENSMUSG00000046947.12	97.6772	0.99785	0.302506	3.29862	0.000971629	0.00950299	adnp2-/- vs adnp2+/+	2.02214	up
ENSMUSG00000029869.7	55.3624	0.98817	0.330583	2.98918	0.00279731	0.0218161	adnp2-/- vs adnp2+/+	1.66122	up
ENSMUSG00000029860.16	267.073	0.916663	0.333902	2.74531	0.00604537	0.0387486	adnp2-/- vs adnp2+/+	1.41174	up
ENSMUSG00000029851.5	21.9068	1.42609	0.496917	2.86988	0.00410632	0.0293891	adnp2-/- vs adnp2+/+	1.53181	up
ENSMUSG00000033542.13	48.9103	2.04901	0.447752	4.57622	4.73449e-06	0.000120799	adnp2-/- vs adnp2+/+	3.91794	up
ENSMUSG00000068551.12	28.0575	2.56669	0.62903	4.08039	4.49603e-05	0.000827612	adnp2-/- vs adnp2+/+	3.08217	up
ENSMUSG00000000938.11	96.5777	1.13407	0.367721	3.08405	0.00204203	0.0169741	adnp2-/- vs adnp2+/+	1.77021	up
ENSMUSG00000038203.18	19.0414	1.74813	0.500169	3.49507	0.000473935	0.00539999	adnp2-/- vs adnp2+/+	2.26761	up
ENSMUSG00000004633.17	35.3758	1.3996	0.485955	2.88011	0.00397532	0.0286168	adnp2-/- vs adnp2+/+	1.54338	up
ENSMUSG00000037788.14	42.7186	1.13028	0.354283	3.19033	0.00142111	0.0128003	adnp2-/- vs adnp2+/+	1.89278	up
ENSMUSG00000055430.4	18.2884	1.89666	0.532826	3.55962	0.000371396	0.00445967	adnp2-/- vs adnp2+/+	2.3507	up
ENSMUSG00000029913.14	98.6287	1.42783	0.317784	4.49309	7.01965e-06	0.000170336	adnp2-/- vs adnp2+/+	3.76869	up
ENSMUSG00000107634.1	3.30337	4.77737	1.78818	2.67164	0.00754823	0.0457207	adnp2-/- vs adnp2+/+	1.33989	up
ENSMUSG00000055874.6	47.5744	2.39584	0.457168	5.24061	1.60044e-07	6.56738e-06	adnp2-/- vs adnp2+/+	5.18261	up
ENSMUSG00000056091.12	142.81	1.07768	0.388377	2.77482	0.00552324	0.0364361	adnp2-/- vs adnp2+/+	1.43847	up
ENSMUSG00000055912.8	217.296	0.914562	0.280344	3.26228	0.0011052	0.0104986	adnp2-/- vs adnp2+/+	1.97887	up
ENSMUSG00000000627.15	264.163	0.993705	0.155669	6.38344	1.73156e-10	1.85557e-08	adnp2-/- vs adnp2+/+	7.73152	up
ENSMUSG00000034832.15	544.558	1.00902	0.148737	6.7839	1.16971e-11	1.71774e-09	adnp2-/- vs adnp2+/+	8.76504	up
ENSMUSG00000089997.2	11.8484	2.20366	0.597411	3.68868	0.000225422	0.00302909	adnp2-/- vs adnp2+/+	2.51869	up
ENSMUSG00000044927.6	440.18	0.9905	0.199753	4.95863	7.09916e-07	2.36142e-05	adnp2-/- vs adnp2+/+	4.62683	up
ENSMUSG00000015053.14	184.412	1.45263	0.254407	5.70987	1.13065e-08	6.81304e-07	adnp2-/- vs adnp2+/+	6.16666	up
ENSMUSG00000030093.7	11.3558	1.65796	0.591386	2.80351	0.00505492	0.0342611	adnp2-/- vs adnp2+/+	1.4652	up
ENSMUSG00000034037.14	53.7123	1.2992	0.272019	4.77614	1.78689e-06	5.24815e-05	adnp2-/- vs adnp2+/+	4.27999	up
ENSMUSG00000072875.2	63.59	2.1095	0.284922	7.4038	1.32339e-13	3.54544e-11	adnp2-/- vs adnp2+/+	10.4503	up
ENSMUSG00000086429.9	116.463	0.998924	0.258836	3.8593	0.000113713	0.00177368	adnp2-/- vs adnp2+/+	2.75112	up
ENSMUSG00000030310.10	68.1232	1.83953	0.334861	5.49341	3.94255e-08	1.96879e-06	adnp2-/- vs adnp2+/+	5.7058	up
ENSMUSG00000042129.8	138.212	1.08838	0.232236	4.68652	2.77888e-06	7.55711e-05	adnp2-/- vs adnp2+/+	4.12164	up
ENSMUSG00000004267.16	45.2709	1.14693	0.321566	3.56672	0.000361481	0.00436707	adnp2-/- vs adnp2+/+	2.35981	up
ENSMUSG00000038390.11	30.0917	1.03844	0.374731	2.77117	0.00558549	0.036715	adnp2-/- vs adnp2+/+	1.43516	up
ENSMUSG00000038213.7	23.0299	1.0922	0.400131	2.72961	0.00634093	0.0401733	adnp2-/- vs adnp2+/+	1.39606	up
ENSMUSG00000030339.7	91.9454	1.0489	0.25334	4.1403	3.46856e-05	0.000663747	adnp2-/- vs adnp2+/+	3.178	up
ENSMUSG00000000184.12	44.9933	1.70832	0.597586	2.8587	0.00425382	0.0301645	adnp2-/- vs adnp2+/+	1.5205	up
ENSMUSG00000030352.15	468.348	1.06761	0.187441	5.69574	1.22835e-08	7.29102e-07	adnp2-/- vs adnp2+/+	6.13721	up
ENSMUSG00000030431.8	106.58	1.27196	0.354182	3.59126	0.000329087	0.0040725	adnp2-/- vs adnp2+/+	2.39014	up
ENSMUSG00000035228.15	91.2869	1.35762	0.277379	4.89446	9.85748e-07	3.11682e-05	adnp2-/- vs adnp2+/+	4.50629	up
ENSMUSG00000055633.6	155.791	1.0957	0.245475	4.46357	8.06043e-06	0.000191473	adnp2-/- vs adnp2+/+	3.71789	up
ENSMUSG00000002266.17	25.7356	2.50059	0.438191	5.70662	1.15239e-08	6.88138e-07	adnp2-/- vs adnp2+/+	6.16232	up
ENSMUSG00000110103.1	24.7926	3.28671	1.14725	2.86486	0.004172	0.0297411	adnp2-/- vs adnp2+/+	1.52664	up
ENSMUSG00000074364.6	78.5052	0.965618	0.29924	3.2269	0.00125137	0.0115765	adnp2-/- vs adnp2+/+	1.93642	up
ENSMUSG00000070802.5	112.998	1.00678	0.310433	3.24315	0.00118217	0.011055	adnp2-/- vs adnp2+/+	1.95644	up
ENSMUSG00000004328.15	97.6015	1.05192	0.252966	4.15835	3.20561e-05	0.000618203	adnp2-/- vs adnp2+/+	3.20887	up
ENSMUSG00000040891.6	36.7291	1.46347	0.369581	3.95981	7.50105e-05	0.00126776	adnp2-/- vs adnp2+/+	2.89696	up
ENSMUSG00000040841.5	151.496	0.953505	0.231172	4.12465	3.71299e-05	0.000701716	adnp2-/- vs adnp2+/+	3.15384	up
ENSMUSG00000044317.7	178.084	1.37115	0.218373	6.27893	3.40912e-10	3.29687e-08	adnp2-/- vs adnp2+/+	7.4819	up
ENSMUSG00000030402.5	42.4003	1.048	0.340669	3.07629	0.00209592	0.0173421	adnp2-/- vs adnp2+/+	1.7609	up
ENSMUSG00000109325.1	827.568	1.22751	0.226442	5.42086	5.9312e-08	2.81981e-06	adnp2-/- vs adnp2+/+	5.54978	up
ENSMUSG00000054342.8	7.8387	2.24429	0.654237	3.4304	0.000602701	0.00651147	adnp2-/- vs adnp2+/+	2.18632	up
ENSMUSG00000046223.10	113.744	1.71933	0.32469	5.29529	1.1883e-07	5.08812e-06	adnp2-/- vs adnp2+/+	5.29344	up
ENSMUSG00000059479.7	11.799	1.72391	0.546374	3.15517	0.00160403	0.0140853	adnp2-/- vs adnp2+/+	1.85123	up
ENSMUSG00000070705.3	170.68	1.00165	0.344634	2.90642	0.00365592	0.0268838	adnp2-/- vs adnp2+/+	1.57051	up
ENSMUSG00000031493.10	5.7017	2.1131	0.769302	2.74677	0.00601851	0.038689	adnp2-/- vs adnp2+/+	1.41241	up
ENSMUSG00000037166.5	221.828	1.26218	0.249207	5.0648	4.08825e-07	1.46299e-05	adnp2-/- vs adnp2+/+	4.83476	up
ENSMUSG00000019429.7	49.501	1.19448	0.312243	3.82548	0.000130516	0.00198145	adnp2-/- vs adnp2+/+	2.70302	up
ENSMUSG00000001249.14	16.5777	1.4028	0.491608	2.85349	0.00432424	0.0305408	adnp2-/- vs adnp2+/+	1.51512	up
ENSMUSG00000019194.15	69.1423	1.42299	0.350975	4.05439	5.02658e-05	0.000910063	adnp2-/- vs adnp2+/+	3.04093	up
ENSMUSG00000034957.10	38.5712	1.74777	0.49164	3.55498	0.000378004	0.00451986	adnp2-/- vs adnp2+/+	2.34487	up
ENSMUSG00000001802.16	92.1518	1.06459	0.361759	2.9428	0.00325256	0.0245494	adnp2-/- vs adnp2+/+	1.60996	up
ENSMUSG00000056043.5	76.6933	1.99951	0.303703	6.58378	4.58643e-11	5.68287e-09	adnp2-/- vs adnp2+/+	8.24543	up
ENSMUSG00000021217.7	134.967	1.32384	0.290577	4.55591	5.2159e-06	0.000131059	adnp2-/- vs adnp2+/+	3.88253	up
ENSMUSG00000030739.18	77.3358	1.07268	0.370075	2.89855	0.00374895	0.0274457	adnp2-/- vs adnp2+/+	1.56153	up
ENSMUSG00000003273.14	22.5947	1.36546	0.518049	2.63577	0.00839458	0.049535	adnp2-/- vs adnp2+/+	1.30509	up
ENSMUSG00000109202.1	17.2842	2.4679	0.783892	3.14827	0.0016424	0.0143883	adnp2-/- vs adnp2+/+	1.84199	up
ENSMUSG00000047037.5	33.4262	1.52233	0.44187	3.44519	0.000570658	0.00623322	adnp2-/- vs adnp2+/+	2.20529	up
ENSMUSG00000000948.16	771.331	0.927405	0.235671	3.93516	8.31397e-05	0.00138044	adnp2-/- vs adnp2+/+	2.85998	up
ENSMUSG00000030525.8	34.6412	1.01079	0.320611	3.1527	0.00161767	0.0141967	adnp2-/- vs adnp2+/+	1.84781	up
ENSMUSG00000030551.14	15.9137	1.81256	0.626838	2.89159	0.00383298	0.0279473	adnp2-/- vs adnp2+/+	1.55366	up
ENSMUSG00000032776.9	36.8921	1.4047	0.362845	3.87134	0.000108238	0.0017194	adnp2-/- vs adnp2+/+	2.76462	up
ENSMUSG00000025790.14	12.4209	2.41154	0.638685	3.77579	0.000159502	0.00229862	adnp2-/- vs adnp2+/+	2.63853	up
ENSMUSG00000030527.15	136.289	0.910251	0.184162	4.94265	7.70667e-07	2.53795e-05	adnp2-/- vs adnp2+/+	4.59552	up
ENSMUSG00000025723.12	24.2062	1.04286	0.356332	2.92666	0.0034262	0.0256415	adnp2-/- vs adnp2+/+	1.59106	up
ENSMUSG00000025813.14	114.392	1.13539	0.223831	5.07252	3.9258e-07	1.4125e-05	adnp2-/- vs adnp2+/+	4.85001	up
ENSMUSG00000038540.14	13.9338	2.35648	0.648201	3.63542	0.000277533	0.00357744	adnp2-/- vs adnp2+/+	2.44643	up
ENSMUSG00000046027.17	155.65	0.90129	0.205509	4.38566	1.15637e-05	0.0002617	adnp2-/- vs adnp2+/+	3.5822	up
ENSMUSG00000052353.13	282.542	1.18867	0.226873	5.23937	1.61125e-07	6.57265e-06	adnp2-/- vs adnp2+/+	5.18226	up
ENSMUSG00000030630.16	36.7571	1.39115	0.419598	3.31543	0.00091503	0.00906571	adnp2-/- vs adnp2+/+	2.0426	up
ENSMUSG00000049791.4	103.702	0.957868	0.253401	3.78005	0.000156797	0.00226732	adnp2-/- vs adnp2+/+	2.64449	up
ENSMUSG00000090958.2	4.12355	3.17959	1.18346	2.68668	0.00721651	0.0443207	adnp2-/- vs adnp2+/+	1.35339	up
ENSMUSG00000015957.12	23.1087	1.93961	0.523772	3.70316	0.00021293	0.00289728	adnp2-/- vs adnp2+/+	2.53801	up
ENSMUSG00000035314.10	35.5448	1.03142	0.368904	2.79591	0.00517544	0.0347572	adnp2-/- vs adnp2+/+	1.45896	up
ENSMUSG00000096606.2	6.66223	4.84897	1.3432	3.61002	0.00030617	0.0038563	adnp2-/- vs adnp2+/+	2.41383	up
ENSMUSG00000035239.6	194.064	1.04768	0.214012	4.89545	9.80803e-07	3.10614e-05	adnp2-/- vs adnp2+/+	4.50778	up
ENSMUSG00000030701.17	103.991	0.92805	0.241839	3.83747	0.000124308	0.00190879	adnp2-/- vs adnp2+/+	2.71924	up
ENSMUSG00000032860.5	156.86	1.7848	0.254686	7.00786	2.41991e-12	4.48363e-10	adnp2-/- vs adnp2+/+	9.34837	up
ENSMUSG00000051041.8	48.8637	1.07842	0.286888	3.75902	0.000170577	0.00242068	adnp2-/- vs adnp2+/+	2.61606	up
ENSMUSG00000098132.1	36.5708	1.27827	0.433834	2.94646	0.00321432	0.024368	adnp2-/- vs adnp2+/+	1.61318	up
ENSMUSG00000030669.13	11.5358	2.58345	0.718268	3.59677	0.000322188	0.00401217	adnp2-/- vs adnp2+/+	2.39662	up
ENSMUSG00000095115.2	173.947	1.88305	0.251599	7.48432	7.19191e-14	2.1603e-11	adnp2-/- vs adnp2+/+	10.6655	up
ENSMUSG00000109404.1	5.55493	2.31042	0.857929	2.69302	0.00708081	0.0436768	adnp2-/- vs adnp2+/+	1.35975	up
ENSMUSG00000030742.7	31.319	1.33511	0.359196	3.71695	0.00020164	0.00277605	adnp2-/- vs adnp2+/+	2.55657	up
ENSMUSG00000052301.14	23.2767	1.60332	0.41024	3.90826	9.29651e-05	0.0015194	adnp2-/- vs adnp2+/+	2.81833	up
ENSMUSG00000051457.7	52.6357	1.48588	0.373641	3.97676	6.98601e-05	0.00120082	adnp2-/- vs adnp2+/+	2.92052	up
ENSMUSG00000030800.10	69.1227	1.73342	0.274538	6.31394	2.7202e-10	2.76554e-08	adnp2-/- vs adnp2+/+	7.55822	up
ENSMUSG00000030862.13	32.5551	2.25527	0.453612	4.9718	6.63342e-07	2.22517e-05	adnp2-/- vs adnp2+/+	4.65264	up
ENSMUSG00000015980.14	46.0082	1.24073	0.291385	4.25804	2.06231e-05	0.000424122	adnp2-/- vs adnp2+/+	3.37251	up
ENSMUSG00000060260.13	197.505	1.53196	0.254704	6.01464	1.80287e-09	1.45886e-07	adnp2-/- vs adnp2+/+	6.83599	up
ENSMUSG00000054065.12	101.686	1.06917	0.231917	4.61013	4.02416e-06	0.000104014	adnp2-/- vs adnp2+/+	3.98291	up
ENSMUSG00000038580.13	9.6297	2.84573	0.793952	3.58426	0.000338038	0.0041496	adnp2-/- vs adnp2+/+	2.38199	up
ENSMUSG00000037887.11	21.8205	1.64882	0.584081	2.82294	0.00475857	0.0328363	adnp2-/- vs adnp2+/+	1.48365	up
ENSMUSG00000000031.16	2212.22	5.3834	0.767199	7.01695	2.26763e-12	4.24111e-10	adnp2-/- vs adnp2+/+	9.37252	up
ENSMUSG00000009248.6	63.9592	1.6784	0.410097	4.0927	4.26384e-05	0.000791486	adnp2-/- vs adnp2+/+	3.10156	up
ENSMUSG00000031075.19	50.1858	1.76776	0.338431	5.22341	1.75658e-07	7.07809e-06	adnp2-/- vs adnp2+/+	5.15008	up
ENSMUSG00000031070.15	35.6104	1.49346	0.377362	3.95763	7.56981e-05	0.00127612	adnp2-/- vs adnp2+/+	2.89411	up
ENSMUSG00000069633.12	27.9527	0.93931	0.341472	2.75077	0.00594551	0.0383316	adnp2-/- vs adnp2+/+	1.41644	up
ENSMUSG00000064125.14	56.0225	1.0654	0.390253	2.73003	0.00633283	0.0401626	adnp2-/- vs adnp2+/+	1.39618	up
ENSMUSG00000046589.7	31.9499	1.33833	0.451124	2.96666	0.00301052	0.0231601	adnp2-/- vs adnp2+/+	1.63526	up
ENSMUSG00000031502.11	401.675	2.55864	0.44674	5.72736	1.02008e-08	6.26101e-07	adnp2-/- vs adnp2+/+	6.20336	up
ENSMUSG00000031503.13	240.984	2.45975	0.364322	6.75156	1.4626e-11	2.07114e-09	adnp2-/- vs adnp2+/+	8.68379	up
ENSMUSG00000096014.1	580.825	1.9099	0.580997	3.28728	0.00101161	0.00981648	adnp2-/- vs adnp2+/+	2.00804	up
ENSMUSG00000071176.10	100.24	1.16826	0.31668	3.68909	0.000225056	0.00302902	adnp2-/- vs adnp2+/+	2.5187	up
ENSMUSG00000039814.15	167.117	0.930865	0.28037	3.32013	0.000899755	0.00895015	adnp2-/- vs adnp2+/+	2.04817	up
ENSMUSG00000063672.7	57.9033	1.85697	0.527598	3.51967	0.000432084	0.00503469	adnp2-/- vs adnp2+/+	2.29803	up
ENSMUSG00000031486.15	44.7434	1.15236	0.381102	3.02375	0.00249663	0.0198772	adnp2-/- vs adnp2+/+	1.70164	up
ENSMUSG00000062991.9	161.851	1.86263	0.302332	6.16087	7.23441e-10	6.46046e-08	adnp2-/- vs adnp2+/+	7.18974	up
ENSMUSG00000046794.9	79.5868	1.10219	0.302241	3.64671	0.000265616	0.0034547	adnp2-/- vs adnp2+/+	2.46159	up
ENSMUSG00000070056.6	108.411	1.33683	0.354977	3.76597	0.000165903	0.00236962	adnp2-/- vs adnp2+/+	2.62532	up
ENSMUSG00000109993.1	4.43759	3.74701	1.39935	2.67767	0.00741351	0.0451668	adnp2-/- vs adnp2+/+	1.34518	up
ENSMUSG00000031636.7	4.44624	2.67003	0.947123	2.8191	0.0048159	0.0330822	adnp2-/- vs adnp2+/+	1.48041	up
ENSMUSG00000038193.4	6.43354	2.41709	0.852533	2.83519	0.00457988	0.0318806	adnp2-/- vs adnp2+/+	1.49647	up
ENSMUSG00000031861.16	375.377	1.02046	0.188092	5.42531	5.7854e-08	2.77042e-06	adnp2-/- vs adnp2+/+	5.55745	up
ENSMUSG00000044006.8	129.874	1.04553	0.335546	3.11592	0.00183374	0.0156159	adnp2-/- vs adnp2+/+	1.80643	up
ENSMUSG00000007594.10	45.0647	0.944969	0.309291	3.05527	0.00224857	0.0182771	adnp2-/- vs adnp2+/+	1.73809	up
ENSMUSG00000087408.10	15.6809	2.16385	0.556706	3.88688	0.000101542	0.00163398	adnp2-/- vs adnp2+/+	2.78675	up
ENSMUSG00000035964.8	15.3496	1.94008	0.575447	3.37144	0.000747756	0.00775733	adnp2-/- vs adnp2+/+	2.11029	up
ENSMUSG00000071076.6	5146.18	1.13009	0.154298	7.32411	2.40487e-13	5.95958e-11	adnp2-/- vs adnp2+/+	10.2248	up
ENSMUSG00000095026.2	51.3776	1.08302	0.38948	2.78069	0.00542433	0.0360018	adnp2-/- vs adnp2+/+	1.44368	up
ENSMUSG00000000792.2	42.8768	2.07343	0.417574	4.96541	6.85568e-07	2.28811e-05	adnp2-/- vs adnp2+/+	4.64052	up
ENSMUSG00000034472.13	53.9606	1.22422	0.453494	2.69952	0.00694398	0.0431009	adnp2-/- vs adnp2+/+	1.36551	up
ENSMUSG00000019464.6	11.9978	1.85337	0.575931	3.21804	0.00129069	0.0118682	adnp2-/- vs adnp2+/+	1.92561	up
ENSMUSG00000047986.12	1138.49	1.12071	0.123913	9.04433	1.50579e-19	1.35692e-16	adnp2-/- vs adnp2+/+	15.8674	up
ENSMUSG00000001911.16	218.245	1.47713	0.29638	4.9839	6.23151e-07	2.10282e-05	adnp2-/- vs adnp2+/+	4.6772	up
ENSMUSG00000045333.15	368.273	1.68513	0.332088	5.07436	3.88803e-07	1.40401e-05	adnp2-/- vs adnp2+/+	4.85263	up
ENSMUSG00000031661.12	24.3219	1.94086	0.422251	4.59645	4.29745e-06	0.000110502	adnp2-/- vs adnp2+/+	3.95663	up
ENSMUSG00000043668.13	34.5769	2.25876	0.44934	5.02684	4.98633e-07	1.74637e-05	adnp2-/- vs adnp2+/+	4.75786	up
ENSMUSG00000031737.11	21.951	1.60534	0.442214	3.63023	0.000283168	0.00363353	adnp2-/- vs adnp2+/+	2.43967	up
ENSMUSG00000031740.8	169.535	1.92562	0.248059	7.76277	8.30939e-15	3.16796e-12	adnp2-/- vs adnp2+/+	11.4992	up
ENSMUSG00000033192.5	11.8151	1.7312	0.61559	2.81226	0.00491947	0.0336421	adnp2-/- vs adnp2+/+	1.47312	up
ENSMUSG00000031775.5	68.4572	3.22035	0.358863	8.97377	2.86535e-19	2.27222e-16	adnp2-/- vs adnp2+/+	15.6435	up
ENSMUSG00000040631.8	94.7348	0.994599	0.281759	3.52996	0.000415625	0.00488427	adnp2-/- vs adnp2+/+	2.3112	up
ENSMUSG00000031790.8	322.889	1.27455	0.304602	4.18431	2.86031e-05	0.000559778	adnp2-/- vs adnp2+/+	3.25198	up
ENSMUSG00000069920.10	26.9991	1.12537	0.367123	3.06538	0.00217391	0.0178237	adnp2-/- vs adnp2+/+	1.749	up
ENSMUSG00000043251.6	265.328	1.142	0.205403	5.55979	2.70104e-08	1.44725e-06	adnp2-/- vs adnp2+/+	5.83946	up
ENSMUSG00000031891.6	6.06948	2.60124	0.884376	2.94133	0.00326806	0.0246347	adnp2-/- vs adnp2+/+	1.60845	up
ENSMUSG00000003849.8	1144.43	1.32461	0.284746	4.6519	3.28898e-06	8.74049e-05	adnp2-/- vs adnp2+/+	4.05846	up
ENSMUSG00000001672.14	20.6013	1.53475	0.455514	3.36926	0.0007537	0.0078149	adnp2-/- vs adnp2+/+	2.10708	up
ENSMUSG00000031958.16	25.7483	1.25152	0.42856	2.9203	0.003497	0.026024	adnp2-/- vs adnp2+/+	1.58463	up
ENSMUSG00000031767.13	20.4138	1.2838	0.415823	3.08738	0.0020193	0.0168204	adnp2-/- vs adnp2+/+	1.77416	up
ENSMUSG00000046844.6	49.7518	2.61238	0.509789	5.12443	2.98441e-07	1.11845e-05	adnp2-/- vs adnp2+/+	4.95138	up
ENSMUSG00000006587.6	17.2445	1.7927	0.657907	2.72485	0.00643311	0.0404918	adnp2-/- vs adnp2+/+	1.39263	up
ENSMUSG00000098832.2	9.6546	2.8221	0.939886	3.0026	0.00267686	0.0209924	adnp2-/- vs adnp2+/+	1.67794	up
ENSMUSG00000058173.12	54.1058	1.19296	0.271716	4.39046	1.13111e-05	0.000257158	adnp2-/- vs adnp2+/+	3.5898	up
ENSMUSG00000043885.14	34.6743	1.28964	0.383756	3.36057	0.000777822	0.00801055	adnp2-/- vs adnp2+/+	2.09634	up
ENSMUSG00000043895.6	803.856	1.04737	0.143671	7.29007	3.09784e-13	7.22524e-11	adnp2-/- vs adnp2+/+	10.1411	up
ENSMUSG00000097535.1	5.45849	2.68383	0.985688	2.7228	0.00647309	0.0406877	adnp2-/- vs adnp2+/+	1.39054	up
ENSMUSG00000019066.13	101.814	1.86027	0.302492	6.14981	7.75769e-10	6.85072e-08	adnp2-/- vs adnp2+/+	7.16426	up
ENSMUSG00000040883.18	42.7882	1.31844	0.366731	3.5951	0.000324265	0.00403044	adnp2-/- vs adnp2+/+	2.39465	up
ENSMUSG00000040563.13	54.699	1.29419	0.295911	4.37357	1.2223e-05	0.0002735	adnp2-/- vs adnp2+/+	3.56304	up
ENSMUSG00000003410.8	62.8265	1.17295	0.31355	3.74088	0.00018338	0.00256383	adnp2-/- vs adnp2+/+	2.59111	up
ENSMUSG00000074472.10	8.19501	2.54025	0.722166	3.51754	0.000435563	0.00506454	adnp2-/- vs adnp2+/+	2.29546	up
ENSMUSG00000036611.5	61.362	1.44119	0.381463	3.77808	0.000158045	0.00228038	adnp2-/- vs adnp2+/+	2.64199	up
ENSMUSG00000038119.15	296.036	0.953518	0.190066	5.01678	5.25443e-07	1.81796e-05	adnp2-/- vs adnp2+/+	4.74042	up
ENSMUSG00000032125.20	42.6341	1.66973	0.45035	3.70762	0.000209215	0.0028585	adnp2-/- vs adnp2+/+	2.54386	up
ENSMUSG00000001946.14	14.9059	1.66149	0.494455	3.36025	0.000778717	0.00801265	adnp2-/- vs adnp2+/+	2.09622	up
ENSMUSG00000032020.15	28.5919	1.29554	0.416518	3.11042	0.00186823	0.0158025	adnp2-/- vs adnp2+/+	1.80127	up
ENSMUSG00000032012.9	2556.37	0.948135	0.158221	5.99247	2.06676e-09	1.63894e-07	adnp2-/- vs adnp2+/+	6.78544	up
ENSMUSG00000032109.15	27.4424	1.17377	0.393403	2.98364	0.0028484	0.0221362	adnp2-/- vs adnp2+/+	1.6549	up
ENSMUSG00000032131.16	7.35494	2.00012	0.723829	2.76325	0.00572293	0.0374322	adnp2-/- vs adnp2+/+	1.42675	up
ENSMUSG00000032087.10	13.1568	1.84498	0.587379	3.14104	0.00168351	0.0146577	adnp2-/- vs adnp2+/+	1.83393	up
ENSMUSG00000032318.12	7.78794	1.79451	0.623543	2.87792	0.00400312	0.0287543	adnp2-/- vs adnp2+/+	1.5413	up
ENSMUSG00000032322.14	37.4545	1.01731	0.323252	3.1471	0.001649	0.0144317	adnp2-/- vs adnp2+/+	1.84068	up
ENSMUSG00000032315.6	40.3154	1.41615	0.496402	2.85282	0.00433326	0.0305718	adnp2-/- vs adnp2+/+	1.51468	up
ENSMUSG00000032334.10	39.6741	1.06678	0.356659	2.99103	0.0027804	0.0217099	adnp2-/- vs adnp2+/+	1.66334	up
ENSMUSG00000032816.15	233.525	1.11599	0.29577	3.77316	0.000161192	0.00231232	adnp2-/- vs adnp2+/+	2.63595	up
ENSMUSG00000039452.6	16.0148	1.38713	0.505236	2.74552	0.00604158	0.0387486	adnp2-/- vs adnp2+/+	1.41174	up
ENSMUSG00000091956.2	76.8042	0.982035	0.32664	3.00647	0.00264298	0.0208008	adnp2-/- vs adnp2+/+	1.68192	up
ENSMUSG00000032226.5	37.269	1.28593	0.369152	3.48347	0.000494963	0.00559444	adnp2-/- vs adnp2+/+	2.25224	up
ENSMUSG00000032232.14	160.701	1.23783	0.21936	5.64294	1.67175e-08	9.63441e-07	adnp2-/- vs adnp2+/+	6.01617	up
ENSMUSG00000023333.8	5.34669	3.15283	0.986079	3.19734	0.00138702	0.0125675	adnp2-/- vs adnp2+/+	1.90075	up
ENSMUSG00000032368.14	4.50205	2.56582	0.930523	2.75739	0.00582646	0.0378224	adnp2-/- vs adnp2+/+	1.42225	up
ENSMUSG00000033350.7	59.8706	1.7412	0.321161	5.42156	5.90796e-08	2.81669e-06	adnp2-/- vs adnp2+/+	5.55026	up
ENSMUSG00000046997.5	28.1204	1.18921	0.405722	2.9311	0.00337769	0.0253359	adnp2-/- vs adnp2+/+	1.59626	up
ENSMUSG00000070287.3	26.722	0.995658	0.347645	2.86401	0.00418321	0.0297995	adnp2-/- vs adnp2+/+	1.52579	up
ENSMUSG00000032537.15	5.49388	2.74934	0.961166	2.86043	0.0042307	0.0300589	adnp2-/- vs adnp2+/+	1.52203	up
ENSMUSG00000032554.15	10.022	2.36959	0.709959	3.33764	0.000844925	0.00853319	adnp2-/- vs adnp2+/+	2.06889	up
ENSMUSG00000042757.16	155.091	1.10144	0.231091	4.76626	1.87675e-06	5.4555e-05	adnp2-/- vs adnp2+/+	4.26317	up
ENSMUSG00000032565.9	41.0207	0.926216	0.331727	2.79211	0.0052366	0.0350847	adnp2-/- vs adnp2+/+	1.45488	up
ENSMUSG00000010064.15	27.5476	1.29212	0.339238	3.80888	0.000139597	0.00208735	adnp2-/- vs adnp2+/+	2.6804	up
ENSMUSG00000042106.5	15.5751	2.08601	0.612447	3.40602	0.000659169	0.00702582	adnp2-/- vs adnp2+/+	2.1533	up
ENSMUSG00000025650.13	19.5751	1.49689	0.471333	3.17587	0.0014939	0.0133108	adnp2-/- vs adnp2+/+	1.87579	up
ENSMUSG00000048752.7	113.666	1.616	0.387229	4.17322	3.0032e-05	0.000583138	adnp2-/- vs adnp2+/+	3.23423	up
ENSMUSG00000049555.10	10.4546	2.75696	0.633692	4.35063	1.35746e-05	0.000298355	adnp2-/- vs adnp2+/+	3.52527	up
ENSMUSG00000044037.15	300.985	1.09413	0.187806	5.82587	5.68145e-09	3.77969e-07	adnp2-/- vs adnp2+/+	6.42254	up
ENSMUSG00000062296.8	105.708	1.12967	0.296591	3.80885	0.000139613	0.00208735	adnp2-/- vs adnp2+/+	2.6804	up
ENSMUSG00000097967.1	47.2051	1.27484	0.279619	4.55921	5.13475e-06	0.000129677	adnp2-/- vs adnp2+/+	3.88714	up
ENSMUSG00000032440.13	137.722	1.7403	0.26935	6.46109	1.03952e-10	1.17094e-08	adnp2-/- vs adnp2+/+	7.93147	up
ENSMUSG00000032446.14	310.445	1.35059	0.277692	4.86364	1.15249e-06	3.56445e-05	adnp2-/- vs adnp2+/+	4.44801	up
ENSMUSG00000039115.13	158.227	1.27492	0.281618	4.52713	5.97914e-06	0.000148356	adnp2-/- vs adnp2+/+	3.82869	up
ENSMUSG00000032528.5	4.2186	3.16553	1.05341	3.00503	0.0026555	0.0208744	adnp2-/- vs adnp2+/+	1.68039	up
ENSMUSG00000037949.8	23.7902	1.15683	0.427674	2.70494	0.00683174	0.0425642	adnp2-/- vs adnp2+/+	1.37096	up
ENSMUSG00000054871.5	35.8744	1.47593	0.494239	2.98626	0.00282408	0.021999	adnp2-/- vs adnp2+/+	1.6576	up
ENSMUSG00000019982.15	40.2817	1.20457	0.392803	3.06662	0.00216497	0.0177725	adnp2-/- vs adnp2+/+	1.75025	up
ENSMUSG00000112206.1	4.26686	5.69522	1.71864	3.31379	0.000920403	0.00908715	adnp2-/- vs adnp2+/+	2.04157	up
ENSMUSG00000004360.9	18.2516	2.36889	0.715168	3.31235	0.000925141	0.00912483	adnp2-/- vs adnp2+/+	2.03977	up
ENSMUSG00000039697.16	309.523	1.0041	0.182741	5.49466	3.91471e-08	1.95983e-06	adnp2-/- vs adnp2+/+	5.70778	up
ENSMUSG00000049872.8	138.04	0.96849	0.20283	4.77489	1.79808e-06	5.27323e-05	adnp2-/- vs adnp2+/+	4.27792	up
ENSMUSG00000003746.16	49.8237	1.22507	0.400206	3.06111	0.00220521	0.0180207	adnp2-/- vs adnp2+/+	1.74423	up
ENSMUSG00000037990.18	22.7144	1.73533	0.560229	3.09753	0.00195139	0.0163994	adnp2-/- vs adnp2+/+	1.78517	up
ENSMUSG00000058297.16	89.1083	1.24543	0.378362	3.29165	0.000996008	0.00970312	adnp2-/- vs adnp2+/+	2.01309	up
ENSMUSG00000040009.6	86.6538	1.27115	0.330931	3.84114	0.000122463	0.00188349	adnp2-/- vs adnp2+/+	2.72504	up
ENSMUSG00000051652.4	13.8719	3.49139	0.686578	5.0852	3.67231e-07	1.3383e-05	adnp2-/- vs adnp2+/+	4.87345	up
ENSMUSG00000000730.13	2044.54	1.22634	0.247231	4.9603	7.03858e-07	2.34521e-05	adnp2-/- vs adnp2+/+	4.62982	up
ENSMUSG00000052151.12	216.932	0.939212	0.190189	4.9383	7.8805e-07	2.58233e-05	adnp2-/- vs adnp2+/+	4.58799	up
ENSMUSG00000111977.1	17.1615	1.63024	0.483192	3.3739	0.0007411	0.00770037	adnp2-/- vs adnp2+/+	2.11349	up
ENSMUSG00000019564.12	628.839	0.913364	0.144818	6.30697	2.84555e-10	2.84229e-08	adnp2-/- vs adnp2+/+	7.54633	up
ENSMUSG00000004665.10	630.074	0.9971	0.151185	6.59521	4.24646e-11	5.34567e-09	adnp2-/- vs adnp2+/+	8.272	up
ENSMUSG00000035697.14	64.0006	1.92523	0.321395	5.99024	2.09531e-09	1.6484e-07	adnp2-/- vs adnp2+/+	6.78294	up
ENSMUSG00000035640.18	334.898	1.01007	0.196146	5.14962	2.61019e-07	9.95137e-06	adnp2-/- vs adnp2+/+	5.00212	up
ENSMUSG00000020135.13	41.5737	2.0455	0.30749	6.65226	2.88632e-11	3.7895e-09	adnp2-/- vs adnp2+/+	8.42142	up
ENSMUSG00000043822.18	42.7323	1.42659	0.396778	3.59544	0.000323845	0.0040293	adnp2-/- vs adnp2+/+	2.39477	up
ENSMUSG00000003341.9	37.8177	1.46578	0.379146	3.866	0.000110633	0.00173656	adnp2-/- vs adnp2+/+	2.76031	up
ENSMUSG00000003348.10	665.345	0.934403	0.176628	5.29024	1.22154e-07	5.21102e-06	adnp2-/- vs adnp2+/+	5.28308	up
ENSMUSG00000051067.8	62.4273	1.64535	0.311193	5.28723	1.2418e-07	5.2604e-06	adnp2-/- vs adnp2+/+	5.27898	up
ENSMUSG00000043670.4	28.5296	1.40758	0.449849	3.129	0.00175404	0.0151059	adnp2-/- vs adnp2+/+	1.82085	up
ENSMUSG00000046822.13	211.276	0.96203	0.260496	3.69307	0.00022156	0.00299212	adnp2-/- vs adnp2+/+	2.52402	up
ENSMUSG00000004933.17	6.36966	2.70377	0.828038	3.26527	0.0010936	0.0104234	adnp2-/- vs adnp2+/+	1.98199	up
ENSMUSG00000034818.17	273.744	0.912661	0.214362	4.25756	2.06668e-05	0.000424579	adnp2-/- vs adnp2+/+	3.37204	up
ENSMUSG00000044199.6	18.5919	1.36535	0.485472	2.81241	0.00491719	0.0336381	adnp2-/- vs adnp2+/+	1.47317	up
ENSMUSG00000034792.8	163.462	0.919026	0.161333	5.69644	1.22334e-08	7.28309e-07	adnp2-/- vs adnp2+/+	6.13768	up
ENSMUSG00000034612.7	63.7681	1.34679	0.379022	3.55333	0.000380384	0.00453753	adnp2-/- vs adnp2+/+	2.34318	up
ENSMUSG00000020044.13	85.1887	1.43536	0.421285	3.40709	0.000656595	0.00700215	adnp2-/- vs adnp2+/+	2.15477	up
ENSMUSG00000020023.18	104.142	1.34974	0.280704	4.80841	1.52133e-06	4.55251e-05	adnp2-/- vs adnp2+/+	4.34175	up
ENSMUSG00000020205.8	337.568	1.04623	0.196019	5.3374	9.42893e-08	4.2101e-06	adnp2-/- vs adnp2+/+	5.37571	up
ENSMUSG00000034813.18	47.3307	1.29801	0.365295	3.55332	0.000380397	0.00453753	adnp2-/- vs adnp2+/+	2.34318	up
ENSMUSG00000040502.5	423.23	1.05909	0.153206	6.91286	4.74983e-12	7.91305e-10	adnp2-/- vs adnp2+/+	9.10166	up
ENSMUSG00000040258.6	20.3176	1.5095	0.458632	3.29131	0.000997213	0.00970532	adnp2-/- vs adnp2+/+	2.01299	up
ENSMUSG00000009075.2	117.603	1.77827	0.377509	4.71054	2.47056e-06	6.83109e-05	adnp2-/- vs adnp2+/+	4.16551	up
ENSMUSG00000020393.16	444.133	0.914137	0.123619	7.39477	1.4165e-13	3.74428e-11	adnp2-/- vs adnp2+/+	10.4266	up
ENSMUSG00000041073.10	15.952	2.63185	0.600966	4.37936	1.19029e-05	0.000268005	adnp2-/- vs adnp2+/+	3.57186	up
ENSMUSG00000041046.7	50.4171	1.39384	0.308158	4.52314	6.09282e-06	0.000150988	adnp2-/- vs adnp2+/+	3.82106	up
ENSMUSG00000020431.5	150.791	1.8059	0.356616	5.06398	4.10591e-07	1.46666e-05	adnp2-/- vs adnp2+/+	4.83367	up
ENSMUSG00000005917.15	19.7505	1.25777	0.436478	2.88163	0.00395618	0.0285308	adnp2-/- vs adnp2+/+	1.54469	up
ENSMUSG00000032878.16	62.5319	1.35546	0.379169	3.57481	0.000350485	0.00427328	adnp2-/- vs adnp2+/+	2.36924	up
ENSMUSG00000020282.18	158.247	1.08187	0.216997	4.98562	6.17631e-07	2.09308e-05	adnp2-/- vs adnp2+/+	4.67921	up
ENSMUSG00000040711.8	333.841	1.21604	0.219602	5.53746	3.06886e-08	1.6138e-06	adnp2-/- vs adnp2+/+	5.79215	up
ENSMUSG00000020272.8	428.726	0.912831	0.171482	5.32319	1.01961e-07	4.49435e-06	adnp2-/- vs adnp2+/+	5.34733	up
ENSMUSG00000057967.12	20.5272	1.8451	0.558982	3.30082	0.000964034	0.00944268	adnp2-/- vs adnp2+/+	2.0249	up
ENSMUSG00000064010.12	8.12771	2.95078	0.828106	3.56329	0.000366234	0.0044057	adnp2-/- vs adnp2+/+	2.35599	up
ENSMUSG00000046879.7	39.483	1.19529	0.422889	2.82649	0.00470606	0.0325829	adnp2-/- vs adnp2+/+	1.48701	up
ENSMUSG00000020357.3	54.2231	1.68544	0.370461	4.54957	5.37549e-06	0.000134897	adnp2-/- vs adnp2+/+	3.87	up
ENSMUSG00000078853.8	18.0266	1.89064	0.536504	3.524	0.000425078	0.00496886	adnp2-/- vs adnp2+/+	2.30374	up
ENSMUSG00000069874.7	20.5704	1.43483	0.446162	3.21593	0.00130022	0.0119337	adnp2-/- vs adnp2+/+	1.92322	up
ENSMUSG00000009900.7	82.3106	1.65993	0.338181	4.9084	9.18211e-07	2.94555e-05	adnp2-/- vs adnp2+/+	4.53083	up
ENSMUSG00000000126.11	30.7901	1.47774	0.51151	2.88897	0.00386503	0.0280675	adnp2-/- vs adnp2+/+	1.5518	up
ENSMUSG00000042529.14	248.937	0.958754	0.247739	3.87002	0.000108827	0.00172461	adnp2-/- vs adnp2+/+	2.76331	up
ENSMUSG00000042377.8	104.581	1.26469	0.368223	3.43457	0.000593492	0.00642949	adnp2-/- vs adnp2+/+	2.19182	up
ENSMUSG00000018500.2	48.8373	1.25064	0.339951	3.67888	0.000234264	0.00311906	adnp2-/- vs adnp2+/+	2.50598	up
ENSMUSG00000018507.16	26.4018	1.10291	0.385811	2.85867	0.00425422	0.0301645	adnp2-/- vs adnp2+/+	1.5205	up
ENSMUSG00000018217.12	8.19477	2.30081	0.760575	3.02509	0.00248558	0.0198137	adnp2-/- vs adnp2+/+	1.70303	up
ENSMUSG00000033066.15	335.19	1.29679	0.163802	7.9168	2.43702e-15	9.66277e-13	adnp2-/- vs adnp2+/+	12.0149	up
ENSMUSG00000020902.12	3057.98	1.3329	0.274105	4.86274	1.15774e-06	3.5751e-05	adnp2-/- vs adnp2+/+	4.44671	up
ENSMUSG00000052921.13	218.535	0.940127	0.182973	5.13807	2.7758e-07	1.0502e-05	adnp2-/- vs adnp2+/+	4.97873	up
ENSMUSG00000045377.5	100.579	1.59255	0.293908	5.41855	6.00855e-08	2.83618e-06	adnp2-/- vs adnp2+/+	5.54727	up
ENSMUSG00000018750.14	85.2385	1.69602	0.258482	6.56146	5.32823e-11	6.5205e-09	adnp2-/- vs adnp2+/+	8.18572	up
ENSMUSG00000042826.13	35.0536	1.21938	0.363087	3.35838	0.00078401	0.00804919	adnp2-/- vs adnp2+/+	2.09425	up
ENSMUSG00000018566.14	13.59	1.74666	0.658563	2.65223	0.0079961	0.0478342	adnp2-/- vs adnp2+/+	1.32026	up
ENSMUSG00000018569.12	34.7312	1.28764	0.383225	3.36002	0.000779356	0.00801265	adnp2-/- vs adnp2+/+	2.09622	up
ENSMUSG00000020886.17	59.5587	1.84023	0.334522	5.50106	3.77516e-08	1.90126e-06	adnp2-/- vs adnp2+/+	5.72096	up
ENSMUSG00000060600.15	74.2591	1.15954	0.330329	3.51025	0.000447678	0.00517807	adnp2-/- vs adnp2+/+	2.28583	up
ENSMUSG00000020811.16	57.1679	2.03615	0.400621	5.08249	3.7252e-07	1.35509e-05	adnp2-/- vs adnp2+/+	4.86803	up
ENSMUSG00000020808.3	187.572	0.964583	0.191661	5.03275	4.83491e-07	1.70252e-05	adnp2-/- vs adnp2+/+	4.76891	up
ENSMUSG00000045287.6	196.062	1.11569	0.345711	3.22724	0.00124992	0.0115738	adnp2-/- vs adnp2+/+	1.93652	up
ENSMUSG00000038188.17	30.8474	1.43255	0.436712	3.28031	0.00103692	0.00998883	adnp2-/- vs adnp2+/+	2.00049	up
ENSMUSG00000038178.16	283.385	1.07844	0.221474	4.86938	1.11951e-06	3.48418e-05	adnp2-/- vs adnp2+/+	4.4579	up
ENSMUSG00000035413.8	33.8512	1.8185	0.455988	3.98805	6.66189e-05	0.00115548	adnp2-/- vs adnp2+/+	2.93724	up
ENSMUSG00000020684.14	12.9851	1.62799	0.57435	2.83449	0.00458995	0.0319396	adnp2-/- vs adnp2+/+	1.49567	up
ENSMUSG00000020682.17	69.0312	1.68085	0.32558	5.16264	2.43489e-07	9.40968e-06	adnp2-/- vs adnp2+/+	5.02642	up
ENSMUSG00000000805.18	5.62623	4.2739	1.2167	3.51269	0.000443595	0.00513384	adnp2-/- vs adnp2+/+	2.28956	up
ENSMUSG00000000094.12	20.7814	1.76145	0.657666	2.67833	0.00739895	0.0451059	adnp2-/- vs adnp2+/+	1.34577	up
ENSMUSG00000034177.15	13.8251	2.1764	0.609761	3.56926	0.000357993	0.0043355	adnp2-/- vs adnp2+/+	2.36296	up
ENSMUSG00000010080.15	16.6667	2.84457	0.606331	4.69145	2.71282e-06	7.41815e-05	adnp2-/- vs adnp2+/+	4.1297	up
ENSMUSG00000075610.9	66.1359	2.94883	0.910584	3.23839	0.00120205	0.0111993	adnp2-/- vs adnp2+/+	1.95081	up
ENSMUSG00000083227.1	5.19126	3.17179	1.11908	2.83427	0.00459299	0.0319494	adnp2-/- vs adnp2+/+	1.49554	up
ENSMUSG00000081478.1	17.6716	3.19204	0.895975	3.56265	0.000367132	0.00441382	adnp2-/- vs adnp2+/+	2.35518	up
ENSMUSG00000081007.1	26.8523	3.6947	0.818249	4.51538	6.32033e-06	0.00015643	adnp2-/- vs adnp2+/+	3.80568	up
ENSMUSG00000001510.8	25.8692	2.47293	0.44154	5.60068	2.13508e-08	1.18566e-06	adnp2-/- vs adnp2+/+	5.92604	up
ENSMUSG00000038893.12	439.128	1.40961	0.144186	9.77629	1.42339e-22	2.82187e-19	adnp2-/- vs adnp2+/+	18.5495	up
ENSMUSG00000017607.9	10.2825	3.26273	0.896806	3.63817	0.000274586	0.00354405	adnp2-/- vs adnp2+/+	2.4505	up
ENSMUSG00000020911.14	91.3527	2.09228	0.692949	3.01938	0.00253293	0.0201136	adnp2-/- vs adnp2+/+	1.69651	up
ENSMUSG00000053797.10	12.9158	2.10398	0.673909	3.12205	0.00179595	0.0153858	adnp2-/- vs adnp2+/+	1.81288	up
ENSMUSG00000035557.9	158.12	1.14542	0.311121	3.68157	0.000231798	0.00309663	adnp2-/- vs adnp2+/+	2.50911	up
ENSMUSG00000006931.15	101.587	0.942233	0.248374	3.79361	0.000148473	0.00218846	adnp2-/- vs adnp2+/+	2.65986	up
ENSMUSG00000001555.10	157.469	1.30767	0.349609	3.74037	0.000183748	0.00256536	adnp2-/- vs adnp2+/+	2.59085	up
ENSMUSG00000020919.11	114.269	1.01235	0.200541	5.0481	4.46216e-07	1.57968e-05	adnp2-/- vs adnp2+/+	4.80143	up
ENSMUSG00000001751.9	41.9052	1.64387	0.43734	3.7588	0.00017073	0.00242112	adnp2-/- vs adnp2+/+	2.61598	up
ENSMUSG00000035172.15	50.2734	1.41346	0.376245	3.75677	0.000172122	0.00243315	adnp2-/- vs adnp2+/+	2.61383	up
ENSMUSG00000001493.9	6.893	1.94432	0.7234	2.68775	0.00719349	0.0442205	adnp2-/- vs adnp2+/+	1.35438	up
ENSMUSG00000050288.6	192.843	1.66015	0.306216	5.42149	5.91042e-08	2.81669e-06	adnp2-/- vs adnp2+/+	5.55026	up
ENSMUSG00000034255.17	145.473	1.68912	0.560366	3.01431	0.00257562	0.0203679	adnp2-/- vs adnp2+/+	1.69105	up
ENSMUSG00000061086.12	108.629	2.3961	0.347334	6.89855	5.25373e-12	8.60787e-10	adnp2-/- vs adnp2+/+	9.0651	up
ENSMUSG00000020689.4	218.143	1.1924	0.357539	3.33504	0.000852881	0.00859165	adnp2-/- vs adnp2+/+	2.06592	up
ENSMUSG00000020695.14	15.2161	1.88366	0.56449	3.33693	0.000847092	0.00854636	adnp2-/- vs adnp2+/+	2.06822	up
ENSMUSG00000053580.16	262.693	0.986841	0.247196	3.99213	6.54817e-05	0.00114075	adnp2-/- vs adnp2+/+	2.94281	up
ENSMUSG00000020728.17	26.2104	1.11597	0.394629	2.8279	0.00468552	0.0324791	adnp2-/- vs adnp2+/+	1.4884	up
ENSMUSG00000041920.14	312.182	1.09693	0.216955	5.05605	4.28022e-07	1.52344e-05	adnp2-/- vs adnp2+/+	4.81718	up
ENSMUSG00000000567.5	15.7975	1.88343	0.637287	2.95538	0.00312283	0.0238391	adnp2-/- vs adnp2+/+	1.62271	up
ENSMUSG00000020758.15	176.934	1.48878	0.175675	8.47464	2.35804e-17	1.61201e-14	adnp2-/- vs adnp2+/+	13.7926	up
ENSMUSG00000054517.9	24.3493	1.7626	0.445501	3.95644	7.6074e-05	0.00128024	adnp2-/- vs adnp2+/+	2.89271	up
ENSMUSG00000034282.3	65.7609	1.78281	0.279624	6.37572	1.82102e-10	1.94095e-08	adnp2-/- vs adnp2+/+	7.71199	up
ENSMUSG00000020793.5	15.3099	1.87167	0.468171	3.99783	6.39261e-05	0.00112131	adnp2-/- vs adnp2+/+	2.95028	up
ENSMUSG00000052949.14	57.3551	1.34276	0.446583	3.00675	0.00264055	0.0207899	adnp2-/- vs adnp2+/+	1.68215	up
ENSMUSG00000061878.15	26.872	1.25984	0.385871	3.26492	0.00109495	0.0104262	adnp2-/- vs adnp2+/+	1.98187	up
ENSMUSG00000020814.13	70.7538	1.27211	0.303307	4.19412	2.73931e-05	0.000538759	adnp2-/- vs adnp2+/+	3.26861	up
ENSMUSG00000043857.16	143.015	1.09749	0.23348	4.70055	2.59456e-06	7.15399e-05	adnp2-/- vs adnp2+/+	4.14545	up
ENSMUSG00000039989.7	520.492	0.960872	0.254654	3.77324	0.000161138	0.00231232	adnp2-/- vs adnp2+/+	2.63595	up
ENSMUSG00000025582.4	28.3267	1.23719	0.350246	3.53235	0.000411884	0.00484893	adnp2-/- vs adnp2+/+	2.31435	up
ENSMUSG00000039450.11	278.52	1.14917	0.331773	3.46374	0.000532727	0.00590018	adnp2-/- vs adnp2+/+	2.22913	up
ENSMUSG00000020654.15	264.377	1.0439	0.220141	4.74198	2.11644e-06	5.99407e-05	adnp2-/- vs adnp2+/+	4.22228	up
ENSMUSG00000020609.14	20.7699	1.60053	0.545888	2.93198	0.0033681	0.0252735	adnp2-/- vs adnp2+/+	1.59734	up
ENSMUSG00000054364.5	845.562	1.47263	0.199641	7.37637	1.62659e-13	4.24305e-11	adnp2-/- vs adnp2+/+	10.3723	up
ENSMUSG00000020589.17	202.997	1.55691	0.278601	5.5883	2.29307e-08	1.26616e-06	adnp2-/- vs adnp2+/+	5.89751	up
ENSMUSG00000020607.7	13.9415	3.10114	0.690561	4.49076	7.09694e-06	0.000171582	adnp2-/- vs adnp2+/+	3.76553	up
ENSMUSG00000020601.8	22.8147	1.92057	0.501757	3.82769	0.000129354	0.00196962	adnp2-/- vs adnp2+/+	2.70562	up
ENSMUSG00000114041.2	24.232	1.12607	0.388622	2.8976	0.00376029	0.0274983	adnp2-/- vs adnp2+/+	1.56069	up
ENSMUSG00000020642.13	65.2691	2.33374	0.348485	6.69682	2.13006e-11	2.90601e-09	adnp2-/- vs adnp2+/+	8.5367	up
ENSMUSG00000020641.16	4.21663	4.26752	1.45397	2.93509	0.00333454	0.0250691	adnp2-/- vs adnp2+/+	1.60086	up
ENSMUSG00000020638.8	13.8025	1.53836	0.551724	2.78827	0.00529902	0.0354311	adnp2-/- vs adnp2+/+	1.45062	up
ENSMUSG00000063632.6	266.187	2.18645	0.555553	3.93564	8.29759e-05	0.00138004	adnp2-/- vs adnp2+/+	2.86011	up
ENSMUSG00000020674.17	154.766	1.53197	0.18319	8.36271	6.12924e-17	3.68219e-14	adnp2-/- vs adnp2+/+	13.4339	up
ENSMUSG00000035799.6	43.4582	1.95411	0.38876	5.02652	4.99465e-07	1.74637e-05	adnp2-/- vs adnp2+/+	4.75786	up
ENSMUSG00000020950.10	28.4053	2.18569	0.431493	5.06541	4.07514e-07	1.46201e-05	adnp2-/- vs adnp2+/+	4.83505	up
ENSMUSG00000020953.17	30.5713	1.66124	0.379346	4.37923	1.19098e-05	0.000268005	adnp2-/- vs adnp2+/+	3.57186	up
ENSMUSG00000035451.7	11.8696	1.88185	0.599769	3.13762	0.00170324	0.0147582	adnp2-/- vs adnp2+/+	1.83097	up
ENSMUSG00000044548.11	47.1885	1.24124	0.464537	2.67199	0.00754037	0.045687	adnp2-/- vs adnp2+/+	1.34021	up
ENSMUSG00000043398.5	98.7057	1.44867	0.376346	3.84929	0.000118459	0.00183329	adnp2-/- vs adnp2+/+	2.73677	up
ENSMUSG00000019718.8	63.6713	1.38954	0.311315	4.46346	8.06457e-06	0.000191473	adnp2-/- vs adnp2+/+	3.71789	up
ENSMUSG00000021087.18	48.4512	1.58643	0.325868	4.86832	1.12552e-06	3.49739e-05	adnp2-/- vs adnp2+/+	4.45626	up
ENSMUSG00000021061.15	103.873	0.984761	0.247999	3.97082	7.16257e-05	0.00122307	adnp2-/- vs adnp2+/+	2.91255	up
ENSMUSG00000042808.8	248.7	1.22501	0.306689	3.9943	6.48852e-05	0.00113135	adnp2-/- vs adnp2+/+	2.9464	up
ENSMUSG00000021062.15	387.273	1.20475	0.310067	3.88547	0.000102131	0.00164213	adnp2-/- vs adnp2+/+	2.78459	up
ENSMUSG00000042734.6	35.5103	1.66102	0.441589	3.76147	0.000168917	0.00240401	adnp2-/- vs adnp2+/+	2.61906	up
ENSMUSG00000113184.1	34.5841	1.49314	0.36394	4.10271	4.08346e-05	0.000763002	adnp2-/- vs adnp2+/+	3.11747	up
ENSMUSG00000071235.12	14.4418	2.05703	0.751854	2.73594	0.0062202	0.0396386	adnp2-/- vs adnp2+/+	1.40188	up
ENSMUSG00000112943.1	10.5218	2.33627	0.873547	2.67446	0.00748499	0.0454446	adnp2-/- vs adnp2+/+	1.34252	up
ENSMUSG00000095717.1	19.3451	2.48349	0.819515	3.03044	0.00244195	0.0195287	adnp2-/- vs adnp2+/+	1.70933	up
ENSMUSG00000095799.1	52.4722	2.92208	1.08954	2.68194	0.00731972	0.0447743	adnp2-/- vs adnp2+/+	1.34897	up
ENSMUSG00000021203.15	40.5442	1.16007	0.401827	2.887	0.00388939	0.028203	adnp2-/- vs adnp2+/+	1.5497	up
ENSMUSG00000094910.1	18.9448	1.58068	0.457867	3.45227	0.0005559	0.00609891	adnp2-/- vs adnp2+/+	2.21475	up
ENSMUSG00000040867.13	32.9101	1.31699	0.378563	3.47891	0.00050345	0.00567741	adnp2-/- vs adnp2+/+	2.24585	up
ENSMUSG00000040856.17	51.4348	2.75802	0.510407	5.40357	6.53285e-08	3.02602e-06	adnp2-/- vs adnp2+/+	5.51913	up
ENSMUSG00000097451.11	2562.26	1.13195	0.258548	4.37811	1.19713e-05	0.000268599	adnp2-/- vs adnp2+/+	3.5709	up
ENSMUSG00000102657.1	158.976	1.18536	0.387876	3.05603	0.00224286	0.0182457	adnp2-/- vs adnp2+/+	1.73884	up
ENSMUSG00000098202.2	199.401	1.12608	0.312011	3.60912	0.000307243	0.0038649	adnp2-/- vs adnp2+/+	2.41286	up
ENSMUSG00000097391.8	243.581	1.18563	0.327691	3.61812	0.000296752	0.00376398	adnp2-/- vs adnp2+/+	2.42435	up
ENSMUSG00000037686.6	33.9593	1.80496	0.511389	3.52953	0.000416294	0.00488924	adnp2-/- vs adnp2+/+	2.31076	up
ENSMUSG00000021294.7	162.998	1.47755	0.289125	5.11042	3.21442e-07	1.19561e-05	adnp2-/- vs adnp2+/+	4.92241	up
ENSMUSG00000054013.6	22.5229	1.45541	0.43462	3.3487	0.000811911	0.00827811	adnp2-/- vs adnp2+/+	2.08207	up
ENSMUSG00000037638.5	62.985	1.33925	0.327376	4.09087	4.29763e-05	0.000797011	adnp2-/- vs adnp2+/+	3.09854	up
ENSMUSG00000002799.6	345.006	1.14489	0.292258	3.91739	8.95132e-05	0.0014727	adnp2-/- vs adnp2+/+	2.83189	up
ENSMUSG00000049036.7	199.554	1.11985	0.216528	5.17186	2.31774e-07	9.02733e-06	adnp2-/- vs adnp2+/+	5.04444	up
ENSMUSG00000041992.9	156.473	1.37101	0.254101	5.39551	6.83278e-08	3.13565e-06	adnp2-/- vs adnp2+/+	5.50367	up
ENSMUSG00000113269.1	5.91732	2.46123	0.83409	2.95079	0.00316957	0.0241309	adnp2-/- vs adnp2+/+	1.61743	up
ENSMUSG00000113322.1	3.11238	5.68212	1.67947	3.38327	0.00071628	0.0074975	adnp2-/- vs adnp2+/+	2.12508	up
ENSMUSG00000113100.1	4.32507	3.70458	1.23348	3.00334	0.0026703	0.0209492	adnp2-/- vs adnp2+/+	1.67883	up
ENSMUSG00000000706.16	7.63098	1.96308	0.740913	2.64953	0.00806027	0.0480806	adnp2-/- vs adnp2+/+	1.31803	up
ENSMUSG00000076431.4	158.468	1.02476	0.275079	3.72532	0.000195071	0.00269497	adnp2-/- vs adnp2+/+	2.56945	up
ENSMUSG00000038732.15	18.198	1.4978	0.476509	3.14327	0.00167073	0.0145592	adnp2-/- vs adnp2+/+	1.83686	up
ENSMUSG00000069255.13	31.0904	1.09772	0.416659	2.63459	0.00842393	0.0496368	adnp2-/- vs adnp2+/+	1.3042	up
ENSMUSG00000062342.3	5.13624	3.68838	1.08797	3.39013	0.000698588	0.00736284	adnp2-/- vs adnp2+/+	2.13295	up
ENSMUSG00000039004.6	28.0101	2.03217	0.518632	3.91833	8.91642e-05	0.00146817	adnp2-/- vs adnp2+/+	2.83322	up
ENSMUSG00000000253.13	116.099	1.00599	0.192555	5.22446	1.74667e-07	7.05521e-06	adnp2-/- vs adnp2+/+	5.15149	up
ENSMUSG00000051606.5	96.8349	0.934315	0.345227	2.70638	0.00680216	0.0424332	adnp2-/- vs adnp2+/+	1.37229	up
ENSMUSG00000021381.4	42.0094	2.05401	0.372431	5.51515	3.48477e-08	1.78978e-06	adnp2-/- vs adnp2+/+	5.7472	up
ENSMUSG00000037989.15	71.9878	1.55539	0.287486	5.41031	6.29154e-08	2.93482e-06	adnp2-/- vs adnp2+/+	5.53242	up
ENSMUSG00000056749.7	121.406	1.42766	0.201417	7.08807	1.35998e-12	2.6433e-10	adnp2-/- vs adnp2+/+	9.57785	up
ENSMUSG00000034686.8	104.406	1.38881	0.292828	4.74273	2.10853e-06	5.99268e-05	adnp2-/- vs adnp2+/+	4.22238	up
ENSMUSG00000034675.17	254.41	1.40132	0.224351	6.2461	4.20818e-10	3.91677e-08	adnp2-/- vs adnp2+/+	7.40707	up
ENSMUSG00000021506.7	42.7702	1.33899	0.35002	3.82546	0.000130531	0.00198145	adnp2-/- vs adnp2+/+	2.70302	up
ENSMUSG00000049625.6	38.8772	1.32711	0.339676	3.907	9.34489e-05	0.00152479	adnp2-/- vs adnp2+/+	2.81679	up
ENSMUSG00000021508.11	99.2022	1.35626	0.27126	4.99987	5.73701e-07	1.95423e-05	adnp2-/- vs adnp2+/+	4.70902	up
ENSMUSG00000021509.5	29.1022	1.25862	0.386166	3.25928	0.00111696	0.0105749	adnp2-/- vs adnp2+/+	1.97572	up
ENSMUSG00000114380.1	54.4165	1.02144	0.362715	2.8161	0.00486107	0.0333347	adnp2-/- vs adnp2+/+	1.4771	up
ENSMUSG00000091311.3	140.568	1.82155	0.36302	5.01778	5.22725e-07	1.81489e-05	adnp2-/- vs adnp2+/+	4.74115	up
ENSMUSG00000052957.8	51.4199	1.42897	0.472127	3.02667	0.00247267	0.0197346	adnp2-/- vs adnp2+/+	1.70477	up
ENSMUSG00000032999.10	245.749	1.12793	0.183406	6.14992	7.75219e-10	6.85072e-08	adnp2-/- vs adnp2+/+	7.16426	up
ENSMUSG00000003992.15	20.0611	1.5223	0.506407	3.00608	0.00264638	0.020811	adnp2-/- vs adnp2+/+	1.68171	up
ENSMUSG00000021765.9	209.75	1.35655	0.235355	5.76384	8.22208e-09	5.18668e-07	adnp2-/- vs adnp2+/+	6.28511	up
ENSMUSG00000114358.1	11.6923	2.59967	0.616489	4.2169	2.47683e-05	0.000496492	adnp2-/- vs adnp2+/+	3.30409	up
ENSMUSG00000096284.2	8.54665	3.53351	1.01264	3.48941	0.000484081	0.00550281	adnp2-/- vs adnp2+/+	2.25942	up
ENSMUSG00000095071.2	10.0294	3.06278	1.11127	2.7561	0.00584956	0.0378979	adnp2-/- vs adnp2+/+	1.42139	up
ENSMUSG00000095821.2	7.04255	3.3279	1.20678	2.75767	0.00582155	0.0378029	adnp2-/- vs adnp2+/+	1.42248	up
ENSMUSG00000043004.13	1020.21	0.936501	0.138687	6.75264	1.45182e-11	2.07067e-09	adnp2-/- vs adnp2+/+	8.68389	up
ENSMUSG00000055538.7	625.989	1.3733	0.216745	6.336	2.35803e-10	2.45898e-08	adnp2-/- vs adnp2+/+	7.60924	up
ENSMUSG00000015970.19	8.32098	4.21722	1.02853	4.10025	4.12712e-05	0.000770435	adnp2-/- vs adnp2+/+	3.11326	up
ENSMUSG00000063506.14	62.2153	1.12226	0.308664	3.63585	0.000277068	0.00357376	adnp2-/- vs adnp2+/+	2.44687	up
ENSMUSG00000071531.3	130.53	1.37999	0.257895	5.35095	8.7493e-08	3.94216e-06	adnp2-/- vs adnp2+/+	5.40427	up
ENSMUSG00000041445.9	577.941	0.932004	0.313666	2.97132	0.00296521	0.0229004	adnp2-/- vs adnp2+/+	1.64016	up
ENSMUSG00000021838.17	32.163	1.90046	0.509156	3.73257	0.000189533	0.00263314	adnp2-/- vs adnp2+/+	2.57953	up
ENSMUSG00000050335.17	443.293	1.86123	0.284098	6.55136	5.70158e-11	6.93459e-09	adnp2-/- vs adnp2+/+	8.15898	up
ENSMUSG00000000957.11	282.37	1.35869	0.254748	5.33347	9.63547e-08	4.28303e-06	adnp2-/- vs adnp2+/+	5.36825	up
ENSMUSG00000052435.7	5.09836	2.48159	0.887848	2.79506	0.00518902	0.0348365	adnp2-/- vs adnp2+/+	1.45797	up
ENSMUSG00000022180.7	80.2416	1.09618	0.271705	4.03445	5.47296e-05	0.00097749	adnp2-/- vs adnp2+/+	3.00989	up
ENSMUSG00000022203.7	343.187	0.926707	0.336961	2.75019	0.00595612	0.0383875	adnp2-/- vs adnp2+/+	1.41581	up
ENSMUSG00000022208.12	25.7416	1.46186	0.390697	3.74168	0.000182797	0.00255747	adnp2-/- vs adnp2+/+	2.59219	up
ENSMUSG00000040432.5	101.406	1.345	0.442042	3.0427	0.00234467	0.0188956	adnp2-/- vs adnp2+/+	1.72364	up
ENSMUSG00000046908.5	41.4315	1.51044	0.560009	2.69717	0.00699313	0.0432976	adnp2-/- vs adnp2+/+	1.36354	up
ENSMUSG00000100017.2	48.2294	0.98661	0.329541	2.99389	0.00275444	0.0215326	adnp2-/- vs adnp2+/+	1.6669	up
ENSMUSG00000046352.7	73.6735	3.52615	0.511503	6.8937	5.43589e-12	8.83332e-10	adnp2-/- vs adnp2+/+	9.05388	up
ENSMUSG00000050222.11	87.8926	1.33997	0.347621	3.85468	0.000115882	0.00179903	adnp2-/- vs adnp2+/+	2.74496	up
ENSMUSG00000044461.6	260.4	1.2042	0.247748	4.86059	1.17038e-06	3.60293e-05	adnp2-/- vs adnp2+/+	4.44334	up
ENSMUSG00000114488.1	410.642	0.96007	0.177373	5.41271	6.20784e-08	2.9026e-06	adnp2-/- vs adnp2+/+	5.53721	up
ENSMUSG00000114571.1	78.4615	1.10264	0.325145	3.39123	0.000695795	0.00734121	adnp2-/- vs adnp2+/+	2.13423	up
ENSMUSG00000021944.15	131.313	1.98367	0.220528	8.99509	2.36043e-19	1.94981e-16	adnp2-/- vs adnp2+/+	15.71	up
ENSMUSG00000022037.15	114.655	0.991421	0.28841	3.43754	0.000587031	0.00637692	adnp2-/- vs adnp2+/+	2.19539	up
ENSMUSG00000046204.14	374.748	0.91252	0.260152	3.50764	0.000452097	0.0052152	adnp2-/- vs adnp2+/+	2.28273	up
ENSMUSG00000045211.5	108.535	1.07	0.299452	3.5732	0.000352642	0.00428904	adnp2-/- vs adnp2+/+	2.36764	up
ENSMUSG00000098557.1	195.281	1.35865	0.350811	3.87289	0.000107553	0.00171127	adnp2-/- vs adnp2+/+	2.76668	up
ENSMUSG00000033214.10	37.8282	2.36821	0.560791	4.22298	2.4109e-05	0.000485441	adnp2-/- vs adnp2+/+	3.31386	up
ENSMUSG00000085133.2	53.4945	1.29788	0.296013	4.38455	1.16226e-05	0.000262734	adnp2-/- vs adnp2+/+	3.58048	up
ENSMUSG00000072568.4	41.1461	1.49959	0.413146	3.62969	0.000283762	0.00363879	adnp2-/- vs adnp2+/+	2.43904	up
ENSMUSG00000022574.7	74.258	0.962743	0.337832	2.84977	0.00437511	0.0308013	adnp2-/- vs adnp2+/+	1.51143	up
ENSMUSG00000046761.13	682.857	1.10141	0.248677	4.42908	9.46346e-06	0.000220203	adnp2-/- vs adnp2+/+	3.65718	up
ENSMUSG00000063268.12	34.4102	1.61997	0.439468	3.68621	0.000227615	0.00304897	adnp2-/- vs adnp2+/+	2.51585	up
ENSMUSG00000022564.7	389.603	0.958801	0.181243	5.29014	1.22226e-07	5.21102e-06	adnp2-/- vs adnp2+/+	5.28308	up
ENSMUSG00000022560.9	317.278	1.02303	0.200287	5.10784	3.25871e-07	1.20755e-05	adnp2-/- vs adnp2+/+	4.9181	up
ENSMUSG00000063354.7	737.366	0.916448	0.1227	7.46904	8.07842e-14	2.35522e-11	adnp2-/- vs adnp2+/+	10.628	up
ENSMUSG00000033576.12	44.9512	1.23301	0.459999	2.68047	0.00735182	0.0448876	adnp2-/- vs adnp2+/+	1.34787	up
ENSMUSG00000068252.6	3.85287	3.9534	1.43112	2.76246	0.00573684	0.0374737	adnp2-/- vs adnp2+/+	1.42627	up
ENSMUSG00000018008.8	7.51222	2.2365	0.688153	3.25	0.00115405	0.0108483	adnp2-/- vs adnp2+/+	1.96464	up
ENSMUSG00000049521.2	133.744	1.73525	0.420153	4.13004	3.62705e-05	0.000688758	adnp2-/- vs adnp2+/+	3.16193	up
ENSMUSG00000068220.6	347.18	1.22171	0.264273	4.6229	3.78407e-06	9.85797e-05	adnp2-/- vs adnp2+/+	4.00621	up
ENSMUSG00000033039.10	139.492	1.68046	0.22261	7.54892	4.3888e-14	1.38108e-11	adnp2-/- vs adnp2+/+	10.8598	up
ENSMUSG00000033006.10	4.94821	3.94524	1.30075	3.03306	0.0024209	0.0194273	adnp2-/- vs adnp2+/+	1.71159	up
ENSMUSG00000075555.12	40.6755	1.22093	0.300448	4.0637	4.82999e-05	0.000879289	adnp2-/- vs adnp2+/+	3.05587	up
ENSMUSG00000018126.15	15.8866	1.56754	0.505548	3.10068	0.00193075	0.0162398	adnp2-/- vs adnp2+/+	1.78942	up
ENSMUSG00000044216.7	149.973	1.88703	0.299205	6.30682	2.84829e-10	2.84229e-08	adnp2-/- vs adnp2+/+	7.54633	up
ENSMUSG00000010830.8	281.815	0.918993	0.226851	4.05108	5.09816e-05	0.000921098	adnp2-/- vs adnp2+/+	3.03569	up
ENSMUSG00000022421.19	153.208	1.39046	0.274053	5.07368	3.90197e-07	1.40648e-05	adnp2-/- vs adnp2+/+	4.85187	up
ENSMUSG00000063765.12	37.113	1.04349	0.395104	2.64105	0.00826496	0.0489505	adnp2-/- vs adnp2+/+	1.31024	up
ENSMUSG00000096883.2	168.715	2.01987	0.381139	5.29957	1.16076e-07	5.0026e-06	adnp2-/- vs adnp2+/+	5.3008	up
ENSMUSG00000049687.5	33.1887	1.13797	0.384003	2.96343	0.00304232	0.0233413	adnp2-/- vs adnp2+/+	1.63187	up
ENSMUSG00000022383.13	10.5372	2.09215	0.667304	3.13523	0.00171718	0.0148401	adnp2-/- vs adnp2+/+	1.82856	up
ENSMUSG00000035757.16	50.4855	1.03135	0.292299	3.52839	0.000418094	0.00490457	adnp2-/- vs adnp2+/+	2.3094	up
ENSMUSG00000048218.6	89.2625	1.15694	0.246435	4.69469	2.67009e-06	7.33164e-05	adnp2-/- vs adnp2+/+	4.1348	up
ENSMUSG00000022469.17	116.052	2.07077	0.434352	4.76749	1.86533e-06	5.43909e-05	adnp2-/- vs adnp2+/+	4.26447	up
ENSMUSG00000081534.3	341.807	1.06729	0.14111	7.56353	3.92285e-14	1.25436e-11	adnp2-/- vs adnp2+/+	10.9016	up
ENSMUSG00000022475.19	166.065	1.05561	0.284583	3.70932	0.000207815	0.00284329	adnp2-/- vs adnp2+/+	2.54618	up
ENSMUSG00000022994.9	90.9161	1.33419	0.234772	5.6829	1.32428e-08	7.81365e-07	adnp2-/- vs adnp2+/+	6.10715	up
ENSMUSG00000097414.2	10.404	1.93854	0.681668	2.84382	0.00445757	0.0312819	adnp2-/- vs adnp2+/+	1.50471	up
ENSMUSG00000023000.5	15.0838	1.51117	0.513383	2.94355	0.0032447	0.0245333	adnp2-/- vs adnp2+/+	1.61024	up
ENSMUSG00000023484.14	36.7475	1.58757	0.333731	4.75704	1.96454e-06	5.63632e-05	adnp2-/- vs adnp2+/+	4.249	up
ENSMUSG00000095440.2	180.241	2.01321	0.281686	7.14702	8.86847e-13	1.79413e-10	adnp2-/- vs adnp2+/+	9.74615	up
ENSMUSG00000000531.5	288.09	0.909918	0.231745	3.92637	8.62376e-05	0.00142709	adnp2-/- vs adnp2+/+	2.84555	up
ENSMUSG00000049382.10	971.492	1.36305	0.235511	5.78761	7.13952e-09	4.59548e-07	adnp2-/- vs adnp2+/+	6.33767	up
ENSMUSG00000023043.7	318.248	2.73159	0.461121	5.9238	3.1459e-09	2.2679e-07	adnp2-/- vs adnp2+/+	6.64438	up
ENSMUSG00000037003.16	82.0476	1.73848	0.290779	5.97868	2.24954e-09	1.73529e-07	adnp2-/- vs adnp2+/+	6.76063	up
ENSMUSG00000005580.11	100.979	1.17761	0.344541	3.41791	0.000631031	0.00677692	adnp2-/- vs adnp2+/+	2.16897	up
ENSMUSG00000039457.4	29.8291	1.06339	0.330492	3.21759	0.00129272	0.0118758	adnp2-/- vs adnp2+/+	1.92534	up
ENSMUSG00000059003.12	64.3304	0.990268	0.295284	3.35362	0.00079763	0.00816366	adnp2-/- vs adnp2+/+	2.08811	up
ENSMUSG00000116270.1	73.4837	0.986826	0.354421	2.78433	0.00536382	0.0357078	adnp2-/- vs adnp2+/+	1.44724	up
ENSMUSG00000038055.12	157.167	1.12418	0.308607	3.64274	0.00026975	0.00349986	adnp2-/- vs adnp2+/+	2.45595	up
ENSMUSG00000038037.5	105.919	1.28365	0.396306	3.23905	0.00119928	0.0111834	adnp2-/- vs adnp2+/+	1.95143	up
ENSMUSG00000022500.15	729.483	0.919715	0.211017	4.3585	1.30959e-05	0.000289116	adnp2-/- vs adnp2+/+	3.53893	up
ENSMUSG00000037972.7	284.7	1.42137	0.248335	5.72361	1.04286e-08	6.36146e-07	adnp2-/- vs adnp2+/+	6.19644	up
ENSMUSG00000041957.15	433.959	1.10046	0.252884	4.35165	1.35118e-05	0.000297304	adnp2-/- vs adnp2+/+	3.5268	up
ENSMUSG00000041774.16	401.507	0.996231	0.232046	4.29325	1.76073e-05	0.000371345	adnp2-/- vs adnp2+/+	3.43022	up
ENSMUSG00000012017.4	35.6646	1.56369	0.413616	3.78053	0.000156492	0.00226622	adnp2-/- vs adnp2+/+	2.6447	up
ENSMUSG00000022738.7	37.2732	1.2268	0.4451	2.75624	0.00584696	0.0378979	adnp2-/- vs adnp2+/+	1.42139	up
ENSMUSG00000060166.6	930.745	0.96937	0.146548	6.61469	3.72338e-11	4.7318e-09	adnp2-/- vs adnp2+/+	8.32497	up
ENSMUSG00000041378.2	12.145	3.65064	1.03082	3.54148	0.000397891	0.004715	adnp2-/- vs adnp2+/+	2.32652	up
ENSMUSG00000041205.8	66.3146	0.990605	0.336146	2.94695	0.00320922	0.024354	adnp2-/- vs adnp2+/+	1.61343	up
ENSMUSG00000050821.14	19.4794	1.41375	0.433783	3.25911	0.00111762	0.010576	adnp2-/- vs adnp2+/+	1.97568	up
ENSMUSG00000043391.10	670.886	1.34031	0.278457	4.81335	1.4842e-06	4.47857e-05	adnp2-/- vs adnp2+/+	4.34886	up
ENSMUSG00000022508.5	159.514	1.29146	0.197975	6.52334	6.87582e-11	8.11388e-09	adnp2-/- vs adnp2+/+	8.09077	up
ENSMUSG00000052133.16	200.083	1.1663	0.205267	5.68185	1.33244e-08	7.83099e-07	adnp2-/- vs adnp2+/+	6.10618	up
ENSMUSG00000022816.11	785.474	2.90428	0.430984	6.73871	1.59803e-11	2.24688e-09	adnp2-/- vs adnp2+/+	8.64842	up
ENSMUSG00000022805.17	41.6927	1.59684	0.509092	3.13665	0.00170891	0.0147815	adnp2-/- vs adnp2+/+	1.83028	up
ENSMUSG00000022799.4	21.0341	2.3609	0.525192	4.4953	6.94712e-06	0.00016899	adnp2-/- vs adnp2+/+	3.77214	up
ENSMUSG00000022793.17	93.2566	1.71976	0.287562	5.98047	2.22497e-09	1.72305e-07	adnp2-/- vs adnp2+/+	6.7637	up
ENSMUSG00000022790.14	15.7718	1.94485	0.733575	2.65119	0.00802079	0.0479096	adnp2-/- vs adnp2+/+	1.31958	up
ENSMUSG00000022687.12	148.925	1.69307	0.311371	5.43746	5.40465e-08	2.60699e-06	adnp2-/- vs adnp2+/+	5.58386	up
ENSMUSG00000033149.17	199.795	1.10605	0.212507	5.20474	1.94266e-07	7.67196e-06	adnp2-/- vs adnp2+/+	5.11509	up
ENSMUSG00000087141.1	96.6795	0.941138	0.222005	4.23927	2.24243e-05	0.000455962	adnp2-/- vs adnp2+/+	3.34107	up
ENSMUSG00000022656.15	540.715	1.05571	0.189176	5.58058	2.39717e-08	1.31282e-06	adnp2-/- vs adnp2+/+	5.8818	up
ENSMUSG00000055447.19	91.5107	1.26835	0.339076	3.74062	0.000183566	0.00256462	adnp2-/- vs adnp2+/+	2.59098	up
ENSMUSG00000022639.14	27.8123	1.31024	0.403111	3.25033	0.00115272	0.0108409	adnp2-/- vs adnp2+/+	1.96493	up
ENSMUSG00000022747.17	14.4977	2.54729	0.809643	3.14619	0.00165414	0.0144513	adnp2-/- vs adnp2+/+	1.84009	up
ENSMUSG00000022723.16	236.363	1.30211	0.218039	5.97192	2.34473e-09	1.78785e-07	adnp2-/- vs adnp2+/+	6.74767	up
ENSMUSG00000091243.2	105.917	1.51051	0.345141	4.37649	1.20603e-05	0.000270165	adnp2-/- vs adnp2+/+	3.56837	up
ENSMUSG00000022883.11	511.311	1.18489	0.447421	2.64827	0.00809043	0.0481516	adnp2-/- vs adnp2+/+	1.31739	up
ENSMUSG00000022867.11	58.454	1.45085	0.387209	3.74694	0.000179006	0.00251331	adnp2-/- vs adnp2+/+	2.59975	up
ENSMUSG00000022892.11	76.8792	1.30201	0.35069	3.71271	0.000205051	0.00280936	adnp2-/- vs adnp2+/+	2.55139	up
ENSMUSG00000089774.2	655.072	0.919094	0.146274	6.28337	3.31312e-10	3.24622e-08	adnp2-/- vs adnp2+/+	7.48862	up
ENSMUSG00000022952.17	79.0856	1.25393	0.313899	3.9947	6.47761e-05	0.00113045	adnp2-/- vs adnp2+/+	2.94675	up
ENSMUSG00000045975.8	230.725	0.902569	0.297067	3.03827	0.00237942	0.0191135	adnp2-/- vs adnp2+/+	1.71866	up
ENSMUSG00000101959.1	69.0097	0.94207	0.260841	3.61166	0.000304242	0.0038369	adnp2-/- vs adnp2+/+	2.41602	up
ENSMUSG00000034265.8	11.1952	1.63096	0.597298	2.73056	0.00632269	0.040124	adnp2-/- vs adnp2+/+	1.3966	up
ENSMUSG00000062327.10	27.7268	1.98449	0.670466	2.95987	0.00307767	0.0235578	adnp2-/- vs adnp2+/+	1.62786	up
ENSMUSG00000023868.17	6.81449	2.43004	0.791793	3.06904	0.00214749	0.0176655	adnp2-/- vs adnp2+/+	1.75287	up
ENSMUSG00000023827.8	97.3612	1.22797	0.23053	5.32674	9.99933e-08	4.42493e-06	adnp2-/- vs adnp2+/+	5.35409	up
ENSMUSG00000023828.3	14.3064	4.10358	0.955882	4.29298	1.76293e-05	0.000371413	adnp2-/- vs adnp2+/+	3.43014	up
ENSMUSG00000117406.1	79.3601	0.969686	0.352507	2.75083	0.00594448	0.0383316	adnp2-/- vs adnp2+/+	1.41644	up
ENSMUSG00000002504.15	550.492	0.975039	0.23245	4.19462	2.73333e-05	0.000538115	adnp2-/- vs adnp2+/+	3.26912	up
ENSMUSG00000071230.6	16.9939	1.34993	0.450126	2.999	0.00270864	0.0212165	adnp2-/- vs adnp2+/+	1.67333	up
ENSMUSG00000039628.9	10.5039	2.30864	0.638965	3.61309	0.000302571	0.00382035	adnp2-/- vs adnp2+/+	2.4179	up
ENSMUSG00000046070.9	48.4365	1.40317	0.311351	4.50672	6.58375e-06	0.000161738	adnp2-/- vs adnp2+/+	3.79119	up
ENSMUSG00000091475.3	8.36014	1.86987	0.696162	2.68597	0.00723201	0.0443609	adnp2-/- vs adnp2+/+	1.353	up
ENSMUSG00000025739.13	9.77955	2.08905	0.732758	2.85094	0.00435902	0.030699	adnp2-/- vs adnp2+/+	1.51288	up
ENSMUSG00000034413.14	19.1128	1.72034	0.453049	3.79725	0.00014631	0.00216301	adnp2-/- vs adnp2+/+	2.66494	up
ENSMUSG00000015579.5	29.8748	1.5615	0.491623	3.17621	0.00149215	0.0133012	adnp2-/- vs adnp2+/+	1.87611	up
ENSMUSG00000024027.8	45.6956	1.6058	0.376616	4.26375	2.01025e-05	0.000414706	adnp2-/- vs adnp2+/+	3.38226	up
ENSMUSG00000038146.8	741.092	1.08927	0.249112	4.37259	1.22783e-05	0.000274427	adnp2-/- vs adnp2+/+	3.56157	up
ENSMUSG00000079547.4	42.9861	1.45981	0.389897	3.7441	0.000181041	0.00253829	adnp2-/- vs adnp2+/+	2.59546	up
ENSMUSG00000096847.2	115.083	1.6783	0.228633	7.34057	2.12681e-13	5.3372e-11	adnp2-/- vs adnp2+/+	10.2727	up
ENSMUSG00000079471.4	544.93	0.941958	0.220337	4.27509	1.91062e-05	0.000397462	adnp2-/- vs adnp2+/+	3.4007	up
ENSMUSG00000067144.7	18.8781	2.18444	0.577419	3.78311	0.000154881	0.0022511	adnp2-/- vs adnp2+/+	2.6476	up
ENSMUSG00000015599.9	34.9495	1.92794	0.368118	5.23729	1.62949e-07	6.63339e-06	adnp2-/- vs adnp2+/+	5.17826	up
ENSMUSG00000047150.8	16.1771	3.18822	0.581772	5.48019	4.24859e-08	2.10571e-06	adnp2-/- vs adnp2+/+	5.6766	up
ENSMUSG00000034382.14	132.998	1.04835	0.22706	4.61707	3.89196e-06	0.00010086	adnp2-/- vs adnp2+/+	3.99628	up
ENSMUSG00000023927.15	110.288	1.69418	0.340141	4.9808	6.33219e-07	2.13134e-05	adnp2-/- vs adnp2+/+	4.67135	up
ENSMUSG00000001227.12	129.188	1.0976	0.270076	4.06403	4.82324e-05	0.000878867	adnp2-/- vs adnp2+/+	3.05608	up
ENSMUSG00000039481.5	148.024	1.25003	0.355724	3.51405	0.000441325	0.00511653	adnp2-/- vs adnp2+/+	2.29102	up
ENSMUSG00000044279.15	27.4214	1.12239	0.426029	2.63454	0.00842511	0.0496368	adnp2-/- vs adnp2+/+	1.3042	up
ENSMUSG00000002668.8	18.221	1.97144	0.434071	4.54175	5.5789e-06	0.000139297	adnp2-/- vs adnp2+/+	3.85606	up
ENSMUSG00000062591.5	9.89142	2.57055	0.694188	3.70296	0.000213101	0.00289762	adnp2-/- vs adnp2+/+	2.53796	up
ENSMUSG00000046952.9	49.7384	1.15879	0.371328	3.12066	0.00180446	0.0154192	adnp2-/- vs adnp2+/+	1.81194	up
ENSMUSG00000048915.12	67.706	1.65651	0.328028	5.04989	4.42054e-07	1.56775e-05	adnp2-/- vs adnp2+/+	4.80472	up
ENSMUSG00000024044.19	87.4607	2.00543	0.377619	5.31073	1.09186e-07	4.73658e-06	adnp2-/- vs adnp2+/+	5.32453	up
ENSMUSG00000001870.16	37.4356	0.951632	0.348101	2.73378	0.00626118	0.0398484	adnp2-/- vs adnp2+/+	1.39959	up
ENSMUSG00000024074.8	178.172	2.1405	0.299476	7.14748	8.8387e-13	1.79413e-10	adnp2-/- vs adnp2+/+	9.74615	up
ENSMUSG00000024143.15	217.1	0.911065	0.239823	3.79891	0.000145332	0.00215714	adnp2-/- vs adnp2+/+	2.66612	up
ENSMUSG00000024268.16	76.22	2.05513	0.303179	6.77859	1.21353e-11	1.76899e-09	adnp2-/- vs adnp2+/+	8.75228	up
ENSMUSG00000024381.16	203.795	1.99329	0.342582	5.81843	5.94038e-09	3.91256e-07	adnp2-/- vs adnp2+/+	6.40754	up
ENSMUSG00000073600.5	37.9539	1.17047	0.338028	3.46264	0.00053491	0.00592104	adnp2-/- vs adnp2+/+	2.2276	up
ENSMUSG00000044595.10	175.118	1.16431	0.30351	3.83615	0.000124976	0.0019162	adnp2-/- vs adnp2+/+	2.71756	up
ENSMUSG00000051375.15	109.053	1.53325	0.341103	4.49497	6.95804e-06	0.000169048	adnp2-/- vs adnp2+/+	3.77199	up
ENSMUSG00000024431.15	512.525	1.20832	0.202167	5.97683	2.2752e-09	1.74829e-07	adnp2-/- vs adnp2+/+	6.75739	up
ENSMUSG00000051401.7	50.5549	1.30122	0.389733	3.33874	0.00084159	0.00850976	adnp2-/- vs adnp2+/+	2.07008	up
ENSMUSG00000024501.20	104.154	1.50784	0.353866	4.26104	2.0348e-05	0.000419334	adnp2-/- vs adnp2+/+	3.37744	up
ENSMUSG00000019647.16	124.359	1.07069	0.389863	2.74633	0.00602669	0.0387165	adnp2-/- vs adnp2+/+	1.4121	up
ENSMUSG00000024535.16	52.7856	1.23815	0.273467	4.52759	5.96604e-06	0.000148216	adnp2-/- vs adnp2+/+	3.8291	up
ENSMUSG00000024610.15	36.1068	1.86703	0.387829	4.81405	1.47899e-06	4.46967e-05	adnp2-/- vs adnp2+/+	4.34972	up
ENSMUSG00000024617.16	181.019	1.44741	0.268027	5.40022	6.656e-08	3.06161e-06	adnp2-/- vs adnp2+/+	5.51405	up
ENSMUSG00000024619.8	1177.18	1.1285	0.264309	4.26964	1.95788e-05	0.000405166	adnp2-/- vs adnp2+/+	3.39237	up
ENSMUSG00000024620.11	81.7064	1.09547	0.336583	3.25467	0.00113525	0.010702	adnp2-/- vs adnp2+/+	1.97053	up
ENSMUSG00000033032.15	52.6994	0.905654	0.26639	3.39972	0.000674539	0.0071512	adnp2-/- vs adnp2+/+	2.14562	up
ENSMUSG00000060534.16	10.5157	3.58149	1.06692	3.35683	0.000788411	0.00809019	adnp2-/- vs adnp2+/+	2.09204	up
ENSMUSG00000025425.18	29.5384	1.73298	0.519096	3.33847	0.000842418	0.0085122	adnp2-/- vs adnp2+/+	2.06996	up
ENSMUSG00000025427.15	335.362	0.965363	0.175315	5.50644	3.66169e-08	1.86614e-06	adnp2-/- vs adnp2+/+	5.72906	up
ENSMUSG00000056214.9	386.382	0.988868	0.170536	5.79859	6.68734e-09	4.34677e-07	adnp2-/- vs adnp2+/+	6.36183	up
ENSMUSG00000033016.16	24.0158	2.82911	0.489599	5.77843	7.54031e-09	4.82215e-07	adnp2-/- vs adnp2+/+	6.31676	up
ENSMUSG00000024565.10	534.765	2.00732	0.440341	4.55857	5.15032e-06	0.000129905	adnp2-/- vs adnp2+/+	3.88638	up
ENSMUSG00000046982.11	62.9033	0.952385	0.242036	3.93488	8.32373e-05	0.0013809	adnp2-/- vs adnp2+/+	2.85984	up
ENSMUSG00000049090.3	111.265	1.31919	0.221741	5.94925	2.69374e-09	2.02672e-07	adnp2-/- vs adnp2+/+	6.69321	up
ENSMUSG00000024851.14	42.69	1.46403	0.275033	5.3231	1.02016e-07	4.49435e-06	adnp2-/- vs adnp2+/+	5.34733	up
ENSMUSG00000045045.7	428.613	0.971128	0.223744	4.34035	1.42258e-05	0.000307919	adnp2-/- vs adnp2+/+	3.51156	up
ENSMUSG00000024873.7	27.4923	1.20364	0.384637	3.12928	0.00175233	0.0151043	adnp2-/- vs adnp2+/+	1.8209	up
ENSMUSG00000049562.6	131.53	1.31912	0.227535	5.79745	6.73292e-09	4.3621e-07	adnp2-/- vs adnp2+/+	6.3603	up
ENSMUSG00000024937.15	122.992	1.02535	0.236229	4.3405	1.42159e-05	0.000307919	adnp2-/- vs adnp2+/+	3.51156	up
ENSMUSG00000024799.16	132.971	1.10545	0.291659	3.79022	0.000150513	0.00220704	adnp2-/- vs adnp2+/+	2.65619	up
ENSMUSG00000024784.13	22.3844	1.47915	0.445369	3.32118	0.000896372	0.00892097	adnp2-/- vs adnp2+/+	2.04959	up
ENSMUSG00000047810.9	28.4312	1.35331	0.326887	4.13999	3.4732e-05	0.000663994	adnp2-/- vs adnp2+/+	3.17784	up
ENSMUSG00000024965.9	155.411	1.71948	0.267957	6.41699	1.38997e-10	1.5481e-08	adnp2-/- vs adnp2+/+	7.8102	up
ENSMUSG00000071658.5	130.528	1.25854	0.270067	4.6601	3.16051e-06	8.45574e-05	adnp2-/- vs adnp2+/+	4.07285	up
ENSMUSG00000024670.17	8.79843	2.53728	0.758544	3.34493	0.000823039	0.00835899	adnp2-/- vs adnp2+/+	2.07785	up
ENSMUSG00000098010.1	9.24504	2.68904	0.891115	3.01761	0.00254776	0.0201956	adnp2-/- vs adnp2+/+	1.69474	up
ENSMUSG00000024924.14	31.5855	1.01685	0.372505	2.72976	0.00633803	0.0401733	adnp2-/- vs adnp2+/+	1.39606	up
ENSMUSG00000050957.4	4.69419	3.7563	1.14144	3.29085	0.000998846	0.00970756	adnp2-/- vs adnp2+/+	2.01289	up
ENSMUSG00000035783.9	5.66729	2.36	0.878848	2.68534	0.00724563	0.044417	adnp2-/- vs adnp2+/+	1.35245	up
ENSMUSG00000047632.11	14.5839	1.49114	0.531731	2.80431	0.00504244	0.0341999	adnp2-/- vs adnp2+/+	1.46598	up
ENSMUSG00000024990.13	20.0276	1.54717	0.48197	3.2101	0.00132687	0.0121166	adnp2-/- vs adnp2+/+	1.91662	up
ENSMUSG00000117698.1	20.3479	1.65101	0.48183	3.42654	0.00061132	0.0065974	adnp2-/- vs adnp2+/+	2.18063	up
ENSMUSG00000025216.9	12.8253	1.7673	0.633538	2.78957	0.00527774	0.0353245	adnp2-/- vs adnp2+/+	1.45192	up
ENSMUSG00000037126.16	20.5432	1.72638	0.531881	3.2458	0.00117122	0.0109785	adnp2-/- vs adnp2+/+	1.95946	up
ENSMUSG00000043639.15	147.918	2.92092	0.677483	4.31143	1.62203e-05	0.000346144	adnp2-/- vs adnp2+/+	3.46074	up
ENSMUSG00000033717.6	15.3379	1.61263	0.574268	2.80816	0.00498256	0.0338982	adnp2-/- vs adnp2+/+	1.46982	up
ENSMUSG00000035283.5	18.997	2.08432	0.503649	4.13844	3.49681e-05	0.000667863	adnp2-/- vs adnp2+/+	3.17531	up
ENSMUSG00000025092.7	73.6233	1.9339	0.270562	7.14771	8.82351e-13	1.79413e-10	adnp2-/- vs adnp2+/+	9.74615	up
ENSMUSG00000062393.13	13.4043	2.48539	0.71416	3.48015	0.000501127	0.00565443	adnp2-/- vs adnp2+/+	2.24761	up
ENSMUSG00000031169.13	109.847	1.11152	0.363055	3.06159	0.00220168	0.0180105	adnp2-/- vs adnp2+/+	1.74447	up
ENSMUSG00000047344.9	23.8996	1.18464	0.444517	2.665	0.00769879	0.0464764	adnp2-/- vs adnp2+/+	1.33277	up
ENSMUSG00000008035.12	258.609	1.68742	0.220898	7.63891	2.19061e-14	7.48773e-12	adnp2-/- vs adnp2+/+	11.1256	up
ENSMUSG00000006200.3	38.8069	2.77977	0.440471	6.3109	2.77418e-10	2.80602e-08	adnp2-/- vs adnp2+/+	7.55191	up
ENSMUSG00000068048.8	8.35074	1.9192	0.68872	2.78662	0.00532613	0.0355191	adnp2-/- vs adnp2+/+	1.44954	up
ENSMUSG00000036109.17	56.3698	1.3731	0.392867	3.49507	0.000473946	0.00539999	adnp2-/- vs adnp2+/+	2.26761	up
ENSMUSG00000061082.11	11.204	4.48331	0.983759	4.55733	5.18087e-06	0.000130344	adnp2-/- vs adnp2+/+	3.88491	up
ENSMUSG00000059334.6	20.6297	3.60812	0.652302	5.53137	3.17731e-08	1.66148e-06	adnp2-/- vs adnp2+/+	5.7795	up
ENSMUSG00000054850.4	112.168	0.953935	0.265439	3.59379	0.000325897	0.00403806	adnp2-/- vs adnp2+/+	2.39383	up
ENSMUSG00000023092.16	275.952	1.86146	0.186353	9.98889	1.70475e-23	3.75519e-20	adnp2-/- vs adnp2+/+	19.4254	up
ENSMUSG00000031131.11	6.01615	2.93255	1.05655	2.77558	0.00551031	0.0364139	adnp2-/- vs adnp2+/+	1.43873	up
ENSMUSG00000031133.12	31.4587	1.8615	0.516836	3.60172	0.000316114	0.00395143	adnp2-/- vs adnp2+/+	2.40325	up
ENSMUSG00000045179.9	19.8301	1.9528	0.739573	2.64045	0.0082797	0.0490132	adnp2-/- vs adnp2+/+	1.30969	up
ENSMUSG00000031179.14	36.0521	1.83134	0.526596	3.4777	0.000505741	0.00569677	adnp2-/- vs adnp2+/+	2.24437	up
ENSMUSG00000059401.14	8.01324	2.70174	0.809686	3.33678	0.000847556	0.00854669	adnp2-/- vs adnp2+/+	2.0682	up
ENSMUSG00000033361.13	88.5886	1.55888	0.321805	4.84417	1.27144e-06	3.87193e-05	adnp2-/- vs adnp2+/+	4.41207	up
ENSMUSG00000096966.2	428.013	0.997555	0.205852	4.84599	1.25981e-06	3.84243e-05	adnp2-/- vs adnp2+/+	4.41539	up
ENSMUSG00000031383.8	2008.19	1.41698	0.251406	5.6362	1.7384e-08	9.96065e-07	adnp2-/- vs adnp2+/+	6.00171	up
ENSMUSG00000081044.8	152.533	2.34364	0.335483	6.98588	2.83079e-12	5.14866e-10	adnp2-/- vs adnp2+/+	9.28831	up
ENSMUSG00000043549.13	5.73862	3.82205	1.08967	3.50754	0.000452264	0.0052152	adnp2-/- vs adnp2+/+	2.28273	up
ENSMUSG00000073062.3	37.2471	0.944123	0.346369	2.72577	0.0064151	0.0404527	adnp2-/- vs adnp2+/+	1.39305	up
ENSMUSG00000031217.8	156.775	1.32156	0.303798	4.35013	1.36058e-05	0.00029871	adnp2-/- vs adnp2+/+	3.52475	up
ENSMUSG00000118638.1	15.1796	2.1284	0.659833	3.22566	0.00125681	0.0116214	adnp2-/- vs adnp2+/+	1.93474	up
ENSMUSG00000086503.4	17.969	2.43886	0.551713	4.42051	9.84662e-06	0.000227252	adnp2-/- vs adnp2+/+	3.64349	up
ENSMUSG00000049929.7	66.1454	0.943936	0.305517	3.08964	0.00200401	0.0167282	adnp2-/- vs adnp2+/+	1.77655	up
ENSMUSG00000052854.15	105.791	2.45359	0.359638	6.82238	8.95448e-12	1.36556e-09	adnp2-/- vs adnp2+/+	8.86469	up
ENSMUSG00000031438.11	177.947	1.7559	0.35838	4.89954	9.60609e-07	3.05683e-05	adnp2-/- vs adnp2+/+	4.51473	up
ENSMUSG00000031434.15	98.3548	1.11205	0.246808	4.50572	6.61495e-06	0.000162304	adnp2-/- vs adnp2+/+	3.78967	up
ENSMUSG00000041688.16	74.6494	1.70696	0.300787	5.67498	1.38706e-08	8.11164e-07	adnp2-/- vs adnp2+/+	6.09089	up
ENSMUSG00000059493.13	11.5709	2.60176	0.652595	3.98679	6.69742e-05	0.00115659	adnp2-/- vs adnp2+/+	2.93682	up
ENSMUSG00000049775.16	1043.76	0.999409	0.259778	3.84717	0.00011949	0.00184637	adnp2-/- vs adnp2+/+	2.73368	up
ENSMUSG00000025742.5	812.571	1.00869	0.255817	3.94301	8.04665e-05	0.0013462	adnp2-/- vs adnp2+/+	2.87089	up
ENSMUSG00000069049.11	331.55	1.71928	0.274692	6.25893	3.87622e-10	3.6648e-08	adnp2-/- vs adnp2+/+	7.43595	up
ENSMUSG00000064346.1	166.485	1.26799	0.183492	6.91032	4.83547e-12	7.98861e-10	adnp2-/- vs adnp2+/+	9.09753	up
ENSMUSG00000102343.1	14.0142	0.773092	0.56299	1.37319	0.169693	0.382988	adnp2-/- vs adnp2+/+	0.416815	no
ENSMUSG00000102269.1	276.024	0.711394	0.257133	2.76664	0.00566371	0.0371184	adnp2-/- vs adnp2+/+	1.43041	no
ENSMUSG00000098104.1	2045.27	-0.0608629	0.152528	-0.399028	0.689872	0.841903	adnp2-/- vs adnp2+/+	0.0747378	no
ENSMUSG00000102175.1	69.0222	-0.07915	0.274731	-0.2881	0.77327	0.88905	adnp2-/- vs adnp2+/+	0.0510739	no
ENSMUSG00000103922.1	3375.49	-0.229179	0.124135	-1.84621	0.0648618	0.206401	adnp2-/- vs adnp2+/+	0.685289	no
ENSMUSG00000033845.13	2421.36	-0.815226	0.1056	-7.71992	1.16399e-14	4.19565e-12	adnp2-/- vs adnp2+/+	11.3772	no
ENSMUSG00000062588.4	191.469	-0.791144	0.243074	-3.25474	0.00113497	0.010702	adnp2-/- vs adnp2+/+	1.97053	no
ENSMUSG00000033793.12	481.618	-0.198771	0.128382	-1.54827	0.121558	0.308999	adnp2-/- vs adnp2+/+	0.510043	no
ENSMUSG00000025907.14	1661.94	-0.873693	0.122898	-7.10908	1.16819e-12	2.31594e-10	adnp2-/- vs adnp2+/+	9.63527	no
ENSMUSG00000090031.2	22.0217	-0.703966	0.432962	-1.62593	0.103964	0.279439	adnp2-/- vs adnp2+/+	0.553712	no
ENSMUSG00000103355.1	24.3588	-0.0561743	0.428719	-0.131028	0.895753	0.95207	adnp2-/- vs adnp2+/+	0.0213311	no
ENSMUSG00000103845.1	196.885	-0.177371	0.165686	-1.07052	0.284383	0.521883	adnp2-/- vs adnp2+/+	0.282427	no
ENSMUSG00000051285.17	1283.46	-0.648039	0.155891	-4.15701	3.22442e-05	0.000621226	adnp2-/- vs adnp2+/+	3.20675	no
ENSMUSG00000103509.1	174.818	-0.730282	0.202009	-3.6151	0.000300237	0.00379604	adnp2-/- vs adnp2+/+	2.42067	no
ENSMUSG00000048538.7	13.0976	-0.248257	0.532874	-0.465884	0.641299	0.81238	adnp2-/- vs adnp2+/+	0.0902409	no
ENSMUSG00000104226.1	10.2207	-1.53315	0.653843	-2.34483	0.0190358	0.0897901	adnp2-/- vs adnp2+/+	1.04677	no
ENSMUSG00000086235.1	6.03828	0.308655	1.01602	0.303789	0.761289	0.882489	adnp2-/- vs adnp2+/+	0.0542906	no
ENSMUSG00000084353.1	1342.86	0.0553238	0.116883	0.473328	0.635979	0.808483	adnp2-/- vs adnp2+/+	0.0923294	no
ENSMUSG00000061024.8	2944.24	-0.571029	0.0992252	-5.75487	8.67068e-09	5.40554e-07	adnp2-/- vs adnp2+/+	6.26716	no
ENSMUSG00000025911.14	38.3553	-0.327768	0.336693	-0.973492	0.330309	0.568929	adnp2-/- vs adnp2+/+	0.244942	no
ENSMUSG00000025912.16	468.658	-0.703928	0.150336	-4.68236	2.83596e-06	7.69123e-05	adnp2-/- vs adnp2+/+	4.114	no
ENSMUSG00000045210.8	2327.99	-0.46394	0.107205	-4.32761	1.50735e-05	0.000324464	adnp2-/- vs adnp2+/+	3.48883	no
ENSMUSG00000025915.14	433.365	-0.763248	0.213243	-3.57923	0.000344608	0.00421199	adnp2-/- vs adnp2+/+	2.37551	no
ENSMUSG00000046334.4	50.9808	-0.462947	0.285428	-1.62194	0.104816	0.281148	adnp2-/- vs adnp2+/+	0.551064	no
ENSMUSG00000093178.1	4.1195	-1.40526	1.07633	-1.3056	0.191687	0.41302	adnp2-/- vs adnp2+/+	0.384029	no
ENSMUSG00000099032.2	201.415	-0.780927	0.173894	-4.49083	7.09457e-06	0.000171582	adnp2-/- vs adnp2+/+	3.76553	no
ENSMUSG00000025917.9	2384.66	-0.742716	0.116093	-6.39761	1.57829e-10	1.73633e-08	adnp2-/- vs adnp2+/+	7.76037	no
ENSMUSG00000067851.11	1555.56	-0.774468	0.0958727	-8.07808	6.57942e-16	3.10564e-13	adnp2-/- vs adnp2+/+	12.5078	no
ENSMUSG00000102556.1	25.1544	-0.762194	0.426089	-1.78882	0.0736444	0.223805	adnp2-/- vs adnp2+/+	0.65013	no
ENSMUSG00000100648.1	1470.52	-0.150384	0.258059	-0.58275	0.560061	0.757492	adnp2-/- vs adnp2+/+	0.120622	no
ENSMUSG00000048960.13	656.642	-0.489635	0.302479	-1.61874	0.105503	0.282301	adnp2-/- vs adnp2+/+	0.549288	no
ENSMUSG00000103825.1	23.7087	-1.16631	0.459201	-2.53987	0.0110894	0.0608826	adnp2-/- vs adnp2+/+	1.21551	no
ENSMUSG00000101610.1	7.7933	0.164153	0.731766	0.224325	0.822505	0.915588	adnp2-/- vs adnp2+/+	0.0382997	no
ENSMUSG00000097628.1	356.924	0.234758	0.262593	0.893998	0.371323	0.607933	adnp2-/- vs adnp2+/+	0.216145	no
ENSMUSG00000016918.15	272.804	-0.424862	0.568846	-0.746884	0.455134	0.678825	adnp2-/- vs adnp2+/+	0.168242	no
ENSMUSG00000025938.16	117.28	-0.159622	0.226342	-0.705222	0.480672	0.699094	adnp2-/- vs adnp2+/+	0.155464	no
ENSMUSG00000069620.6	59.3298	0.344037	0.326473	1.0538	0.291975	0.529644	adnp2-/- vs adnp2+/+	0.276016	no
ENSMUSG00000042414.7	824.951	-0.378695	0.209055	-1.81146	0.0700695	0.21678	adnp2-/- vs adnp2+/+	0.66398	no
ENSMUSG00000005886.14	1803.09	-0.423163	0.112858	-3.74953	0.000177167	0.00249456	adnp2-/- vs adnp2+/+	2.60301	no
ENSMUSG00000103506.1	28.9139	-0.485034	0.398272	-1.21785	0.223282	0.452932	adnp2-/- vs adnp2+/+	0.343967	no
ENSMUSG00000103495.1	15.6005	-0.359975	0.459458	-0.783477	0.433347	0.659849	adnp2-/- vs adnp2+/+	0.180555	no
ENSMUSG00000102639.1	3.91909	-1.00274	1.03245	-0.971223	0.331437	0.570328	adnp2-/- vs adnp2+/+	0.243876	no
ENSMUSG00000104170.1	14.9914	-0.471761	0.571412	-0.825606	0.409027	0.640668	adnp2-/- vs adnp2+/+	0.193367	no
ENSMUSG00000101171.1	33.0226	-0.622286	0.310751	-2.00252	0.0452285	0.162806	adnp2-/- vs adnp2+/+	0.78833	no
ENSMUSG00000025935.10	3667.43	-0.289514	0.107457	-2.69423	0.00705505	0.0435721	adnp2-/- vs adnp2+/+	1.36079	no
ENSMUSG00000025937.6	2654.51	-0.47036	0.121555	-3.86952	0.000109048	0.00172634	adnp2-/- vs adnp2+/+	2.76287	no
ENSMUSG00000102588.1	7.14496	-1.39369	0.826232	-1.6868	0.0916425	0.258364	adnp2-/- vs adnp2+/+	0.587769	no
ENSMUSG00000082193.1	13.3822	-0.377868	0.460664	-0.820267	0.412064	0.643058	adnp2-/- vs adnp2+/+	0.19175	no
ENSMUSG00000073737.3	9.56196	0.494229	0.634806	0.778552	0.436244	0.662266	adnp2-/- vs adnp2+/+	0.178967	no
ENSMUSG00000025925.14	1867.23	-0.850774	0.178626	-4.76287	1.90856e-06	5.51562e-05	adnp2-/- vs adnp2+/+	4.25841	no
ENSMUSG00000104379.1	55.139	-0.233254	0.412088	-0.566029	0.571374	0.765092	adnp2-/- vs adnp2+/+	0.116286	no
ENSMUSG00000043716.13	18982.7	-0.66588	0.0979085	-6.80104	1.03864e-11	1.5482e-09	adnp2-/- vs adnp2+/+	8.81017	no
ENSMUSG00000025921.7	183.456	-0.618898	0.231969	-2.66802	0.00763005	0.0461424	adnp2-/- vs adnp2+/+	1.3359	no
ENSMUSG00000025939.18	802.496	-0.746839	0.129084	-5.78566	7.22276e-09	4.63402e-07	adnp2-/- vs adnp2+/+	6.33404	no
ENSMUSG00000079658.9	1578.49	-0.837918	0.116183	-7.21203	5.51228e-13	1.18784e-10	adnp2-/- vs adnp2+/+	9.92524	no
ENSMUSG00000025940.6	669.099	-0.125374	0.172539	-0.726645	0.467443	0.689001	adnp2-/- vs adnp2+/+	0.16178	no
ENSMUSG00000091020.3	692.828	-0.24032	0.177712	-1.3523	0.17628	0.392713	adnp2-/- vs adnp2+/+	0.405925	no
ENSMUSG00000042686.5	71.8517	-0.224399	0.269428	-0.832872	0.404917	0.637756	adnp2-/- vs adnp2+/+	0.195346	no
ENSMUSG00000100398.1	64.7923	-0.407663	0.285288	-1.42895	0.153017	0.359487	adnp2-/- vs adnp2+/+	0.444317	no
ENSMUSG00000101589.1	338.97	-0.192342	0.189329	-1.01591	0.30967	0.549075	adnp2-/- vs adnp2+/+	0.260368	no
ENSMUSG00000102048.1	3.72334	-2.07819	1.30337	-1.59448	0.110829	0.291447	adnp2-/- vs adnp2+/+	0.53544	no
ENSMUSG00000025776.13	3.84588	-1.44046	1.41624	-1.0171	0.309108	0.548667	adnp2-/- vs adnp2+/+	0.260691	no
ENSMUSG00000100554.1	35.4424	0.236808	0.351969	0.67281	0.501068	0.715498	adnp2-/- vs adnp2+/+	0.145392	no
ENSMUSG00000099591.1	18.0452	-0.504774	0.466843	-1.08125	0.279586	0.516182	adnp2-/- vs adnp2+/+	0.287197	no
ENSMUSG00000100204.1	1417.31	-0.0656932	0.137261	-0.478602	0.632222	0.806188	adnp2-/- vs adnp2+/+	0.0935637	no
ENSMUSG00000043760.16	5.5745	-0.977385	0.876602	-1.11497	0.264863	0.500373	adnp2-/- vs adnp2+/+	0.300706	no
ENSMUSG00000090142.2	20.6203	0.345129	0.422998	0.815911	0.414551	0.645497	adnp2-/- vs adnp2+/+	0.190106	no
ENSMUSG00000041872.9	13.7126	-0.929211	0.554698	-1.67517	0.0939018	0.262124	adnp2-/- vs adnp2+/+	0.581494	no
ENSMUSG00000041859.10	7411.76	-0.78301	0.0865434	-9.04759	1.46156e-19	1.35692e-16	adnp2-/- vs adnp2+/+	15.8674	no
ENSMUSG00000099714.1	33.6542	-0.122653	0.386301	-0.317507	0.750859	0.877029	adnp2-/- vs adnp2+/+	0.0569858	no
ENSMUSG00000025931.15	898.596	-0.589289	0.20013	-2.94453	0.00323441	0.0244648	adnp2-/- vs adnp2+/+	1.61146	no
ENSMUSG00000041809.5	8.0434	0.655925	0.657147	0.998141	0.318211	0.55711	adnp2-/- vs adnp2+/+	0.254059	no
ENSMUSG00000041779.5	915.044	-0.0359609	0.137501	-0.261533	0.793682	0.899796	adnp2-/- vs adnp2+/+	0.0458557	no
ENSMUSG00000025933.15	79.2015	-0.637905	0.243219	-2.62276	0.008722	0.0509019	adnp2-/- vs adnp2+/+	1.29327	no
ENSMUSG00000096375.2	4.33802	-0.687981	0.999477	-0.688341	0.491238	0.707864	adnp2-/- vs adnp2+/+	0.15005	no
ENSMUSG00000067750.3	17.9454	-1.70145	0.864296	-1.9686	0.0489992	0.171083	adnp2-/- vs adnp2+/+	0.766793	no
ENSMUSG00000041722.7	24.8356	-1.38664	0.595352	-2.32911	0.0198534	0.0923281	adnp2-/- vs adnp2+/+	1.03467	no
ENSMUSG00000028033.16	10.5346	-0.32031	0.652433	-0.490946	0.623464	0.800669	adnp2-/- vs adnp2+/+	0.0965472	no
ENSMUSG00000082935.3	4052.77	-0.0348879	0.136792	-0.255043	0.79869	0.902687	adnp2-/- vs adnp2+/+	0.044463	no
ENSMUSG00000026155.13	1680.55	-0.629761	0.0918525	-6.85622	7.07051e-12	1.0951e-09	adnp2-/- vs adnp2+/+	8.96055	no
ENSMUSG00000026154.4	95.1983	-0.49361	0.223796	-2.20563	0.0274102	0.116138	adnp2-/- vs adnp2+/+	0.935027	no
ENSMUSG00000026153.15	443.394	-0.202062	0.149513	-1.35147	0.176546	0.393041	adnp2-/- vs adnp2+/+	0.405562	no
ENSMUSG00000099997.1	486.676	0.0498606	0.244825	0.203658	0.838621	0.924058	adnp2-/- vs adnp2+/+	0.0343006	no
ENSMUSG00000067736.2	2.87983	1.08156	1.56699	0.690215	0.490059	0.706936	adnp2-/- vs adnp2+/+	0.15062	no
ENSMUSG00000101939.1	75.8855	0.415863	0.370168	1.12344	0.261249	0.495861	adnp2-/- vs adnp2+/+	0.30464	no
ENSMUSG00000101111.1	34.7964	0.57028	0.375308	1.5195	0.128637	0.32135	adnp2-/- vs adnp2+/+	0.493022	no
ENSMUSG00000100862.1	24.4869	-0.0872683	0.519528	-0.167976	0.866602	0.938204	adnp2-/- vs adnp2+/+	0.0277028	no
ENSMUSG00000102070.1	23.6292	0.436499	0.510593	0.854886	0.392614	0.627252	adnp2-/- vs adnp2+/+	0.202558	no
ENSMUSG00000101249.1	23.3906	0.227809	0.43407	0.524821	0.599708	0.784765	adnp2-/- vs adnp2+/+	0.10526	no
ENSMUSG00000073725.8	244.11	-0.378017	0.220458	-1.71469	0.0864016	0.248608	adnp2-/- vs adnp2+/+	0.604484	no
ENSMUSG00000101372.1	119.436	-0.20162	0.240393	-0.838709	0.401633	0.634958	adnp2-/- vs adnp2+/+	0.197255	no
ENSMUSG00000086240.4	432.091	0.307602	0.147826	2.08084	0.0374489	0.143697	adnp2-/- vs adnp2+/+	0.842551	no
ENSMUSG00000081557.2	109.543	0.0519882	0.198625	0.26174	0.793522	0.899666	adnp2-/- vs adnp2+/+	0.0459185	no
ENSMUSG00000099492.1	3599.06	-0.181759	0.151096	-1.20294	0.229001	0.458998	adnp2-/- vs adnp2+/+	0.338189	no
ENSMUSG00000100261.1	52.0742	-0.0720858	0.300914	-0.239557	0.810674	0.910109	adnp2-/- vs adnp2+/+	0.0409066	no
ENSMUSG00000026064.16	133.003	-0.6316	0.231006	-2.73413	0.00625452	0.0398188	adnp2-/- vs adnp2+/+	1.39991	no
ENSMUSG00000117310.2	5.88922	1.46515	0.834764	1.75516	0.0792312	0.234792	adnp2-/- vs adnp2+/+	0.629317	no
ENSMUSG00000117091.1	5.79062	1.89236	1.25695	1.50552	0.132192	0.327383	adnp2-/- vs adnp2+/+	0.484944	no
ENSMUSG00000086727.8	4.65255	1.63972	1.03826	1.57929	0.114269	0.297412	adnp2-/- vs adnp2+/+	0.526641	no
ENSMUSG00000099796.1	6.45179	0.246226	0.782567	0.314639	0.753036	0.878431	adnp2-/- vs adnp2+/+	0.0562923	no
ENSMUSG00000094215.2	4.18531	1.58753	1.03614	1.53216	0.125484	0.31602	adnp2-/- vs adnp2+/+	0.500285	no
ENSMUSG00000070960.4	217.837	0.414195	0.208793	1.98376	0.0472826	0.167579	adnp2-/- vs adnp2+/+	0.775779	no
ENSMUSG00000100481.1	202.579	0.272868	0.299259	0.911811	0.361868	0.600432	adnp2-/- vs adnp2+/+	0.221536	no
ENSMUSG00000100590.1	31.8864	-0.511443	0.436931	-1.17054	0.241786	0.473375	adnp2-/- vs adnp2+/+	0.324794	no
ENSMUSG00000101612.2	57.0098	-0.154389	0.258965	-0.596175	0.551058	0.752258	adnp2-/- vs adnp2+/+	0.123633	no
ENSMUSG00000026134.11	547.969	-0.620582	0.146185	-4.24518	2.18421e-05	0.000445493	adnp2-/- vs adnp2+/+	3.35116	no
ENSMUSG00000102714.1	52.7165	-0.744584	0.301347	-2.47086	0.013479	0.0700083	adnp2-/- vs adnp2+/+	1.15485	no
ENSMUSG00000004768.14	1520.14	-0.155779	0.127123	-1.22542	0.220415	0.449423	adnp2-/- vs adnp2+/+	0.347345	no
ENSMUSG00000042215.8	111.055	-0.608395	0.25589	-2.37756	0.0174276	0.0842838	adnp2-/- vs adnp2+/+	1.07426	no
ENSMUSG00000081402.4	599.158	-0.0495279	0.117211	-0.422555	0.67262	0.831599	adnp2-/- vs adnp2+/+	0.0800858	no
ENSMUSG00000042182.16	11.3732	-0.136031	0.76923	-0.17684	0.859634	0.935255	adnp2-/- vs adnp2+/+	0.0290699	no
ENSMUSG00000026131.20	9382.24	-0.582438	0.116061	-5.01838	5.21102e-07	1.81243e-05	adnp2-/- vs adnp2+/+	4.74174	no
ENSMUSG00000103596.1	30.0582	-1.00176	0.431757	-2.3202	0.02033	0.093949	adnp2-/- vs adnp2+/+	1.02711	no
ENSMUSG00000096992.3	9.31217	-1.40458	0.612638	-2.29267	0.0218669	0.0989979	adnp2-/- vs adnp2+/+	1.00437	no
ENSMUSG00000102336.1	13.1028	-1.17701	0.577112	-2.03948	0.0414019	0.153649	adnp2-/- vs adnp2+/+	0.813471	no
ENSMUSG00000042111.9	700.301	-0.736011	0.113354	-6.49305	8.41167e-11	9.69543e-09	adnp2-/- vs adnp2+/+	8.01343	no
ENSMUSG00000026127.13	4051.28	-0.44502	0.115348	-3.85808	0.000114281	0.00178114	adnp2-/- vs adnp2+/+	2.7493	no
ENSMUSG00000026126.15	6.83251	-0.192937	0.698825	-0.276088	0.78248	0.894154	adnp2-/- vs adnp2+/+	0.0485878	no
ENSMUSG00000037509.21	83.9591	-0.493719	0.291074	-1.6962	0.0898487	0.254974	adnp2-/- vs adnp2+/+	0.593503	no
ENSMUSG00000037503.12	3691.7	-0.61563	0.111914	-5.5009	3.77854e-08	1.90126e-06	adnp2-/- vs adnp2+/+	5.72096	no
ENSMUSG00000026123.11	964.293	-0.586998	0.163518	-3.5898	0.000330927	0.00409016	adnp2-/- vs adnp2+/+	2.38826	no
ENSMUSG00000103548.1	8.31834	-0.370098	0.744181	-0.497323	0.618961	0.797849	adnp2-/- vs adnp2+/+	0.0980795	no
ENSMUSG00000103760.1	21.6234	0.113045	0.44883	0.251865	0.801145	0.904276	adnp2-/- vs adnp2+/+	0.0436989	no
ENSMUSG00000102279.1	5.98295	-2.2922	0.882601	-2.59709	0.00940171	0.0537764	adnp2-/- vs adnp2+/+	1.26941	no
ENSMUSG00000037470.14	2319.99	-0.746021	0.143098	-5.21335	1.85464e-07	7.39805e-06	adnp2-/- vs adnp2+/+	5.13088	no
ENSMUSG00000037447.16	163.261	-0.631741	0.174703	-3.61608	0.000299093	0.003784	adnp2-/- vs adnp2+/+	2.42205	no
ENSMUSG00000001143.13	336.26	-0.626227	0.164233	-3.81304	0.000137268	0.00206106	adnp2-/- vs adnp2+/+	2.68591	no
ENSMUSG00000037408.10	330.667	0.248741	0.158399	1.57034	0.116335	0.300892	adnp2-/- vs adnp2+/+	0.521589	no
ENSMUSG00000001138.13	1144.14	-0.363038	0.0919207	-3.94947	7.8325e-05	0.00131259	adnp2-/- vs adnp2+/+	2.88187	no
ENSMUSG00000067653.12	6.17121	-0.497946	0.737909	-0.674807	0.499798	0.714993	adnp2-/- vs adnp2+/+	0.145698	no
ENSMUSG00000079610.9	103.936	-0.473906	0.19589	-2.41925	0.0155525	0.0776641	adnp2-/- vs adnp2+/+	1.10978	no
ENSMUSG00000026121.13	47.9161	0.750166	0.357465	2.09857	0.0358547	0.139211	adnp2-/- vs adnp2+/+	0.856325	no
ENSMUSG00000046337.17	276.233	-0.588965	0.14379	-4.096	4.20348e-05	0.000783215	adnp2-/- vs adnp2+/+	3.10612	no
ENSMUSG00000061518.11	1007.03	-0.313005	0.172211	-1.81756	0.0691312	0.214929	adnp2-/- vs adnp2+/+	0.667705	no
ENSMUSG00000037351.9	2418.68	-0.307507	0.104653	-2.93836	0.00329957	0.0248344	adnp2-/- vs adnp2+/+	1.60495	no
ENSMUSG00000026117.10	42.8217	0.405264	0.343896	1.17845	0.238618	0.469725	adnp2-/- vs adnp2+/+	0.328156	no
ENSMUSG00000026116.11	3901.98	-0.503395	0.135092	-3.72631	0.000194304	0.00268624	adnp2-/- vs adnp2+/+	2.57086	no
ENSMUSG00000103016.1	12.0368	-0.32865	0.557002	-0.590033	0.555168	0.754625	adnp2-/- vs adnp2+/+	0.122269	no
ENSMUSG00000102930.1	76.8164	-0.68732	0.245784	-2.79644	0.00516683	0.0347346	adnp2-/- vs adnp2+/+	1.45924	no
ENSMUSG00000103159.1	121.305	-0.453835	0.22033	-2.0598	0.039418	0.14892	adnp2-/- vs adnp2+/+	0.827047	no
ENSMUSG00000050122.19	72.0871	-0.785193	0.35827	-2.19162	0.0284067	0.118786	adnp2-/- vs adnp2+/+	0.925236	no
ENSMUSG00000026114.14	242.841	0.600461	0.206018	2.91461	0.00356133	0.0264234	adnp2-/- vs adnp2+/+	1.57801	no
ENSMUSG00000026113.17	174.156	0.202898	0.15567	1.30339	0.192442	0.413927	adnp2-/- vs adnp2+/+	0.383076	no
ENSMUSG00000026112.7	2882.41	-0.364088	0.124284	-2.92949	0.00339518	0.0254382	adnp2-/- vs adnp2+/+	1.59451	no
ENSMUSG00000026111.15	302.848	-0.262188	0.133069	-1.97032	0.0488014	0.17051	adnp2-/- vs adnp2+/+	0.768251	no
ENSMUSG00000026110.15	350.539	0.245829	0.181955	1.35105	0.17668	0.393181	adnp2-/- vs adnp2+/+	0.405408	no
ENSMUSG00000103948.1	159.63	-0.328738	0.262686	-1.25145	0.210771	0.437267	adnp2-/- vs adnp2+/+	0.359253	no
ENSMUSG00000026090.16	21.6361	0.404315	0.472816	0.855122	0.392484	0.627195	adnp2-/- vs adnp2+/+	0.202597	no
ENSMUSG00000060771.15	65.4377	-0.25596	0.283362	-0.9033	0.366367	0.603715	adnp2-/- vs adnp2+/+	0.219168	no
ENSMUSG00000037216.5	186.467	-0.50303	0.160315	-3.13776	0.00170242	0.0147582	adnp2-/- vs adnp2+/+	1.83097	no
ENSMUSG00000026088.15	216.345	-0.573379	0.179526	-3.19385	0.0014039	0.0126798	adnp2-/- vs adnp2+/+	1.89689	no
ENSMUSG00000026087.11	744.828	-0.471729	0.122423	-3.85327	0.000116552	0.00180802	adnp2-/- vs adnp2+/+	2.7428	no
ENSMUSG00000058407.12	1701.62	-0.532233	0.0885047	-6.01361	1.81433e-09	1.46216e-07	adnp2-/- vs adnp2+/+	6.835	no
ENSMUSG00000026083.12	2549.69	-0.615258	0.143999	-4.27265	1.9316e-05	0.000400565	adnp2-/- vs adnp2+/+	3.39733	no
ENSMUSG00000026082.11	601.86	-0.0595588	0.180753	-0.329504	0.741775	0.87242	adnp2-/- vs adnp2+/+	0.0592743	no
ENSMUSG00000103804.1	20.1019	-0.446288	0.387938	-1.15041	0.249975	0.482432	adnp2-/- vs adnp2+/+	0.316564	no
ENSMUSG00000037138.18	45.9297	0.695987	0.352842	1.97252	0.0485504	0.169995	adnp2-/- vs adnp2+/+	0.769564	no
ENSMUSG00000048814.11	95.5772	0.611987	0.393765	1.55419	0.120138	0.307083	adnp2-/- vs adnp2+/+	0.512744	no
ENSMUSG00000026080.13	110.762	-0.0557194	0.354229	-0.157298	0.87501	0.942282	adnp2-/- vs adnp2+/+	0.025819	no
ENSMUSG00000026078.10	941.316	-0.451581	0.129183	-3.49567	0.000472877	0.00539401	adnp2-/- vs adnp2+/+	2.26809	no
ENSMUSG00000103046.1	11.7515	-1.00131	0.542628	-1.8453	0.0649937	0.206689	adnp2-/- vs adnp2+/+	0.684682	no
ENSMUSG00000026077.15	21.2604	-1.08638	0.576021	-1.88601	0.0592938	0.194362	adnp2-/- vs adnp2+/+	0.711389	no
ENSMUSG00000073702.11	2642.9	-0.345941	0.133423	-2.59281	0.00951966	0.0543569	adnp2-/- vs adnp2+/+	1.26475	no
ENSMUSG00000003134.10	610.812	-0.804167	0.18262	-4.40351	1.06514e-05	0.000243277	adnp2-/- vs adnp2+/+	3.6139	no
ENSMUSG00000102607.1	8.12503	-0.966297	0.608397	-1.58827	0.112226	0.293985	adnp2-/- vs adnp2+/+	0.531675	no
ENSMUSG00000003135.15	2561.1	-0.758197	0.108659	-6.97774	2.99961e-12	5.35741e-10	adnp2-/- vs adnp2+/+	9.27104	no
ENSMUSG00000077704.1	9.22233	-0.195494	0.622815	-0.313888	0.753606	0.879001	adnp2-/- vs adnp2+/+	0.0560105	no
ENSMUSG00000048234.13	484.353	-0.368985	0.151103	-2.44195	0.014608	0.0742765	adnp2-/- vs adnp2+/+	1.12915	no
ENSMUSG00000064936.1	13.8029	-0.741148	0.550721	-1.34578	0.178374	0.395335	adnp2-/- vs adnp2+/+	0.403035	no
ENSMUSG00000102471.1	17.6576	-0.74983	0.44883	-1.67063	0.0947943	0.263761	adnp2-/- vs adnp2+/+	0.578789	no
ENSMUSG00000050967.5	24.7039	-1.2394	0.520247	-2.38233	0.0172035	0.0834704	adnp2-/- vs adnp2+/+	1.07847	no
ENSMUSG00000026074.15	2928.33	-0.641258	0.0862395	-7.43577	1.03959e-13	2.9028e-11	adnp2-/- vs adnp2+/+	10.5372	no
ENSMUSG00000026072.12	13.9153	-1.0066	0.543625	-1.85165	0.0640758	0.204788	adnp2-/- vs adnp2+/+	0.688694	no
ENSMUSG00000041945.12	60.4475	0.241119	0.330899	0.728678	0.466198	0.688017	adnp2-/- vs adnp2+/+	0.162401	no
ENSMUSG00000045515.4	38.1075	0.319231	0.356671	0.895029	0.370771	0.607525	adnp2-/- vs adnp2+/+	0.216436	no
ENSMUSG00000060679.14	526.687	-0.696083	0.135059	-5.1539	2.55122e-07	9.78296e-06	adnp2-/- vs adnp2+/+	5.00953	no
ENSMUSG00000070939.9	426.826	-0.784856	0.142589	-5.50433	3.70575e-08	1.87894e-06	adnp2-/- vs adnp2+/+	5.72609	no
ENSMUSG00000010290.7	953.733	-0.380514	0.149477	-2.54563	0.010908	0.0601194	adnp2-/- vs adnp2+/+	1.22099	no
ENSMUSG00000094497.1	550.016	-0.142775	0.22358	-0.638584	0.523093	0.731872	adnp2-/- vs adnp2+/+	0.135565	no
ENSMUSG00000101923.1	3.73463	-0.443912	1.22416	-0.362625	0.716885	0.858536	adnp2-/- vs adnp2+/+	0.0662414	no
ENSMUSG00000066877.11	620.26	-0.425927	0.122529	-3.47613	0.000508703	0.00571168	adnp2-/- vs adnp2+/+	2.24324	no
ENSMUSG00000103422.1	20.6699	-1.06151	0.468558	-2.26547	0.0234837	0.103997	adnp2-/- vs adnp2+/+	0.982979	no
ENSMUSG00000103945.1	36.9464	-0.561252	0.350138	-1.60294	0.108947	0.288291	adnp2-/- vs adnp2+/+	0.540168	no
ENSMUSG00000100480.1	8.03984	-0.574813	0.648998	-0.885693	0.375783	0.611931	adnp2-/- vs adnp2+/+	0.213298	no
ENSMUSG00000057363.12	657.384	-0.265676	0.140898	-1.88559	0.0593501	0.194441	adnp2-/- vs adnp2+/+	0.711212	no
ENSMUSG00000100701.1	194.314	0.150084	0.164813	0.910635	0.362488	0.601014	adnp2-/- vs adnp2+/+	0.221116	no
ENSMUSG00000041763.14	1581.75	-0.647364	0.117489	-5.51001	3.5882e-08	1.8334e-06	adnp2-/- vs adnp2+/+	5.73674	no
ENSMUSG00000026049.11	264.131	-0.556577	0.179481	-3.10103	0.00192851	0.0162278	adnp2-/- vs adnp2+/+	1.78974	no
ENSMUSG00000026047.13	386.338	-0.297038	0.124987	-2.37655	0.0174754	0.084401	adnp2-/- vs adnp2+/+	1.07365	no
ENSMUSG00000041684.11	521.761	-0.650747	0.106928	-6.08585	1.15878e-09	9.68378e-08	adnp2-/- vs adnp2+/+	7.01396	no
ENSMUSG00000026048.16	604.955	-0.530159	0.151388	-3.50198	0.000461815	0.00529831	adnp2-/- vs adnp2+/+	2.27586	no
ENSMUSG00000089703.1	85.5983	-0.331744	0.238042	-1.39364	0.163427	0.374153	adnp2-/- vs adnp2+/+	0.426951	no
ENSMUSG00000101567.1	1239.46	-0.00390127	0.12162	-0.0320775	0.97441	0.989924	adnp2-/- vs adnp2+/+	0.00439807	no
ENSMUSG00000056870.9	55.2261	0.197437	0.472499	0.417856	0.676052	0.833504	adnp2-/- vs adnp2+/+	0.0790925	no
ENSMUSG00000102319.1	14.2883	0.355786	0.622829	0.571242	0.567836	0.762789	adnp2-/- vs adnp2+/+	0.117596	no
ENSMUSG00000089877.1	326.827	-0.214557	0.150243	-1.42807	0.153273	0.3599	adnp2-/- vs adnp2+/+	0.443818	no
ENSMUSG00000101937.1	6.41676	-1.06531	0.803911	-1.32516	0.185117	0.404402	adnp2-/- vs adnp2+/+	0.393187	no
ENSMUSG00000100361.1	31.2456	-0.358297	0.357376	-1.00258	0.316064	0.555287	adnp2-/- vs adnp2+/+	0.255483	no
ENSMUSG00000025995.16	1271.27	-0.723613	0.120951	-5.98272	2.19445e-09	1.70608e-07	adnp2-/- vs adnp2+/+	6.768	no
ENSMUSG00000084817.3	679.134	0.230284	0.192982	1.19329	0.232755	0.463151	adnp2-/- vs adnp2+/+	0.334277	no
ENSMUSG00000070896.2	18.0874	0.344089	0.488408	0.70451	0.481115	0.699536	adnp2-/- vs adnp2+/+	0.15519	no
ENSMUSG00000041144.11	7.65279	-1.57907	0.996063	-1.58531	0.112896	0.295193	adnp2-/- vs adnp2+/+	0.529894	no
ENSMUSG00000101262.1	8.29806	-0.210534	0.765016	-0.275203	0.783161	0.894514	adnp2-/- vs adnp2+/+	0.048413	no
ENSMUSG00000025986.6	4342.49	-0.578673	0.123193	-4.69728	2.63652e-06	7.25958e-05	adnp2-/- vs adnp2+/+	4.13909	no
ENSMUSG00000100213.1	15.4071	-0.541065	0.580739	-0.931684	0.3515	0.59	adnp2-/- vs adnp2+/+	0.229148	no
ENSMUSG00000100160.1	38.4816	0.078138	0.302395	0.258397	0.7961	0.901342	adnp2-/- vs adnp2+/+	0.0451104	no
ENSMUSG00000081185.1	24.3024	-0.225392	0.434196	-0.519102	0.60369	0.787223	adnp2-/- vs adnp2+/+	0.103902	no
ENSMUSG00000100033.1	39.5825	-0.249361	0.368823	-0.676099	0.498978	0.714189	adnp2-/- vs adnp2+/+	0.146187	no
ENSMUSG00000100816.1	10.7665	-0.450257	0.782979	-0.575056	0.565253	0.761494	adnp2-/- vs adnp2+/+	0.118334	no
ENSMUSG00000026109.14	6.10199	-0.125426	1.04521	-0.120001	0.904482	0.956841	adnp2-/- vs adnp2+/+	0.0191602	no
ENSMUSG00000018417.14	1308.5	-0.665383	0.108275	-6.14532	7.98018e-10	7.00031e-08	adnp2-/- vs adnp2+/+	7.15488	no
ENSMUSG00000072324.4	115.426	-0.256934	0.346589	-0.74132	0.458499	0.681595	adnp2-/- vs adnp2+/+	0.166474	no
ENSMUSG00000062939.11	20.5481	-1.09139	0.446261	-2.44563	0.01446	0.0737129	adnp2-/- vs adnp2+/+	1.13246	no
ENSMUSG00000078291.1	126.55	-0.0402294	0.357873	-0.112412	0.910496	0.959449	adnp2-/- vs adnp2+/+	0.0179783	no
ENSMUSG00000026104.14	171.019	-0.204127	0.192863	-1.0584	0.289871	0.527658	adnp2-/- vs adnp2+/+	0.277647	no
ENSMUSG00000026103.14	996.171	-0.554034	0.106048	-5.22439	1.74734e-07	7.05521e-06	adnp2-/- vs adnp2+/+	5.15149	no
ENSMUSG00000002881.14	470.36	0.223162	0.138019	1.6169	0.1059	0.283139	adnp2-/- vs adnp2+/+	0.548001	no
ENSMUSG00000097833.1	63.4087	0.014303	0.385793	0.0370742	0.970426	0.988396	adnp2-/- vs adnp2+/+	0.00506897	no
ENSMUSG00000100007.1	7.59143	-1.88995	0.822619	-2.29748	0.0215913	0.0981565	adnp2-/- vs adnp2+/+	1.00808	no
ENSMUSG00000043015.15	214.414	-0.680816	0.165223	-4.12059	3.77908e-05	0.000713526	adnp2-/- vs adnp2+/+	3.14659	no
ENSMUSG00000041439.15	34.4346	0.344491	0.332088	1.03735	0.299573	0.538249	adnp2-/- vs adnp2+/+	0.269017	no
ENSMUSG00000026102.9	38.8614	-0.112329	0.368792	-0.304585	0.760682	0.882211	adnp2-/- vs adnp2+/+	0.0544274	no
ENSMUSG00000041426.12	172.236	-0.827911	0.208594	-3.96901	7.21724e-05	0.00122817	adnp2-/- vs adnp2+/+	2.91074	no
ENSMUSG00000043629.12	628.526	-0.451239	0.130051	-3.46972	0.000520992	0.00580046	adnp2-/- vs adnp2+/+	2.23654	no
ENSMUSG00000060715.9	23.0219	-0.763637	0.426059	-1.79233	0.0730807	0.222588	adnp2-/- vs adnp2+/+	0.652499	no
ENSMUSG00000026098.13	582.177	-0.587732	0.136728	-4.29855	1.71916e-05	0.000364127	adnp2-/- vs adnp2+/+	3.43875	no
ENSMUSG00000026097.9	567.144	-0.451559	0.120422	-3.74981	0.000176971	0.00249357	adnp2-/- vs adnp2+/+	2.60318	no
ENSMUSG00000096141.2	8.37308	-1.64038	0.731473	-2.24257	0.0249244	0.108432	adnp2-/- vs adnp2+/+	0.964841	no
ENSMUSG00000026094.14	424.58	-0.322951	0.157082	-2.05594	0.039788	0.149717	adnp2-/- vs adnp2+/+	0.824729	no
ENSMUSG00000042807.15	108.384	0.134676	0.337583	0.398941	0.689937	0.84193	adnp2-/- vs adnp2+/+	0.0747241	no
ENSMUSG00000041303.7	1403.44	-0.572761	0.102194	-5.60466	2.08662e-08	1.16528e-06	adnp2-/- vs adnp2+/+	5.93357	no
ENSMUSG00000073678.4	1591.69	-0.122506	0.116585	-1.05079	0.293357	0.531173	adnp2-/- vs adnp2+/+	0.274764	no
ENSMUSG00000052331.14	67.0049	0.0912214	0.286512	0.318386	0.750192	0.876558	adnp2-/- vs adnp2+/+	0.0572193	no
ENSMUSG00000025982.13	9902.93	-0.547987	0.0985221	-5.56208	2.66585e-08	1.43382e-06	adnp2-/- vs adnp2+/+	5.8435	no
ENSMUSG00000103030.1	3.57449	-1.5318	0.963667	-1.58956	0.111935	0.293493	adnp2-/- vs adnp2+/+	0.532402	no
ENSMUSG00000025981.13	440.813	-0.417017	0.136092	-3.06423	0.00218232	0.0178779	adnp2-/- vs adnp2+/+	1.74768	no
ENSMUSG00000101122.1	15.1822	-0.0888666	0.44593	-0.199284	0.842041	0.925696	adnp2-/- vs adnp2+/+	0.0335314	no
ENSMUSG00000025980.14	16036.9	-0.534261	0.0738865	-7.23083	4.80063e-13	1.05747e-10	adnp2-/- vs adnp2+/+	9.97573	no
ENSMUSG00000073676.4	2981.94	-0.573575	0.129219	-4.43877	9.04738e-06	0.000211265	adnp2-/- vs adnp2+/+	3.67517	no
ENSMUSG00000089670.1	629.938	-0.364783	0.16302	-2.23766	0.0252433	0.109443	adnp2-/- vs adnp2+/+	0.960812	no
ENSMUSG00000025979.13	1118.53	-0.678765	0.122235	-5.55294	2.80899e-08	1.50103e-06	adnp2-/- vs adnp2+/+	5.82361	no
ENSMUSG00000046994.9	1004.06	-0.441242	0.123582	-3.57043	0.000356394	0.00431878	adnp2-/- vs adnp2+/+	2.36464	no
ENSMUSG00000025977.15	16.3879	-1.23518	0.512587	-2.40971	0.0159653	0.0790942	adnp2-/- vs adnp2+/+	1.10186	no
ENSMUSG00000100215.1	1346.99	0.271135	0.202824	1.3368	0.181288	0.399292	adnp2-/- vs adnp2+/+	0.398709	no
ENSMUSG00000101945.1	4.23973	-1.29074	0.97662	-1.32164	0.186287	0.406063	adnp2-/- vs adnp2+/+	0.391406	no
ENSMUSG00000100309.1	543.293	0.599793	0.151641	3.95534	7.64268e-05	0.00128295	adnp2-/- vs adnp2+/+	2.89179	no
ENSMUSG00000038331.15	1229.3	-0.333797	0.214509	-1.5561	0.119684	0.306346	adnp2-/- vs adnp2+/+	0.513787	no
ENSMUSG00000087022.4	16.7474	-0.79686	0.485159	-1.64247	0.100492	0.273474	adnp2-/- vs adnp2+/+	0.563084	no
ENSMUSG00000097519.2	82.619	-0.577633	0.205633	-2.80905	0.00496882	0.0338279	adnp2-/- vs adnp2+/+	1.47072	no
ENSMUSG00000038323.3	412.911	-0.256988	0.136305	-1.88539	0.0593769	0.194441	adnp2-/- vs adnp2+/+	0.711212	no
ENSMUSG00000025971.6	688.317	-0.649024	0.110308	-5.88373	4.0113e-09	2.78056e-07	adnp2-/- vs adnp2+/+	6.55587	no
ENSMUSG00000038305.15	335.663	-0.891029	0.458458	-1.94353	0.0519518	0.177981	adnp2-/- vs adnp2+/+	0.749626	no
ENSMUSG00000054770.16	344.777	-0.841303	0.160788	-5.23237	1.67349e-07	6.78466e-06	adnp2-/- vs adnp2+/+	5.16847	no
ENSMUSG00000026039.9	4815.72	-0.879577	0.147524	-5.96227	2.48759e-09	1.88231e-07	adnp2-/- vs adnp2+/+	6.72531	no
ENSMUSG00000063558.4	12.4628	-0.73952	0.547038	-1.35186	0.176419	0.392891	adnp2-/- vs adnp2+/+	0.405728	no
ENSMUSG00000064294.12	94.6721	-0.526761	0.304321	-1.73094	0.0834631	0.242844	adnp2-/- vs adnp2+/+	0.614673	no
ENSMUSG00000038242.12	21.3818	-0.776853	0.448963	-1.73033	0.0835722	0.242935	adnp2-/- vs adnp2+/+	0.614509	no
ENSMUSG00000079554.2	4.67072	-2.03286	1.02593	-1.98147	0.0475387	0.168107	adnp2-/- vs adnp2+/+	0.774413	no
ENSMUSG00000051223.14	14431	-0.52588	0.0949579	-5.53803	3.05889e-08	1.61283e-06	adnp2-/- vs adnp2+/+	5.79241	no
ENSMUSG00000026035.15	301.242	-0.67895	0.144864	-4.6868	2.77505e-06	7.55711e-05	adnp2-/- vs adnp2+/+	4.12164	no
ENSMUSG00000026036.17	1222.14	-0.5488	0.113087	-4.85289	1.21676e-06	3.73409e-05	adnp2-/- vs adnp2+/+	4.42782	no
ENSMUSG00000026037.14	1974.55	-0.401314	0.103564	-3.87502	0.000106614	0.00170042	adnp2-/- vs adnp2+/+	2.76944	no
ENSMUSG00000094245.1	11.8239	-0.363175	0.551561	-0.658449	0.510249	0.722292	adnp2-/- vs adnp2+/+	0.141287	no
ENSMUSG00000085054.2	5.98612	-0.631339	0.779529	-0.809898	0.417999	0.648371	adnp2-/- vs adnp2+/+	0.188177	no
ENSMUSG00000038174.14	875.555	-0.483323	0.114453	-4.22289	2.4119e-05	0.000485441	adnp2-/- vs adnp2+/+	3.31386	no
ENSMUSG00000026032.8	258.665	-0.259316	0.229615	-1.12935	0.25875	0.493032	adnp2-/- vs adnp2+/+	0.307125	no
ENSMUSG00000059647.5	121.075	-0.466168	0.247754	-1.88158	0.0598937	0.195584	adnp2-/- vs adnp2+/+	0.708666	no
ENSMUSG00000026031.15	92.3324	-0.218948	0.265306	-0.825268	0.40922	0.640668	adnp2-/- vs adnp2+/+	0.193367	no
ENSMUSG00000026028.12	1170.95	-0.577031	0.0974726	-5.91993	3.22086e-09	2.29689e-07	adnp2-/- vs adnp2+/+	6.63886	no
ENSMUSG00000026027.13	159.18	-0.493521	0.171205	-2.88263	0.00394376	0.028462	adnp2-/- vs adnp2+/+	1.54573	no
ENSMUSG00000072295.7	6.67901	-1.52101	0.799259	-1.90303	0.0570367	0.189326	adnp2-/- vs adnp2+/+	0.72279	no
ENSMUSG00000038079.14	157.117	-0.536386	0.169552	-3.16354	0.00155861	0.0137693	adnp2-/- vs adnp2+/+	1.86109	no
ENSMUSG00000097573.2	6.87519	-1.50799	0.75067	-2.00886	0.0445525	0.161266	adnp2-/- vs adnp2+/+	0.792458	no
ENSMUSG00000079550.9	8.89624	-0.0621612	0.664275	-0.0935774	0.925445	0.9669	adnp2-/- vs adnp2+/+	0.0146185	no
ENSMUSG00000026024.14	1359.68	-0.480476	0.120604	-3.98392	6.77883e-05	0.0011676	adnp2-/- vs adnp2+/+	2.93271	no
ENSMUSG00000041075.8	888.364	0.354058	0.175594	2.01635	0.0437638	0.159459	adnp2-/- vs adnp2+/+	0.797351	no
ENSMUSG00000026021.15	2494.79	-0.670767	0.107276	-6.25271	4.03399e-10	3.77235e-08	adnp2-/- vs adnp2+/+	7.42339	no
ENSMUSG00000026020.9	3198.93	-0.541861	0.115147	-4.70582	2.52851e-06	6.98157e-05	adnp2-/- vs adnp2+/+	4.15605	no
ENSMUSG00000077345.1	37.6312	-0.882061	0.302128	-2.9195	0.00350596	0.0260772	adnp2-/- vs adnp2+/+	1.58374	no
ENSMUSG00000089512.3	30.77	-0.548771	0.326165	-1.68249	0.0924732	0.259617	adnp2-/- vs adnp2+/+	0.585667	no
ENSMUSG00000089093.3	21.9408	-0.790665	0.398265	-1.98528	0.0471138	0.167269	adnp2-/- vs adnp2+/+	0.776584	no
ENSMUSG00000067336.6	1620.9	-0.107317	0.117037	-0.916949	0.359169	0.59721	adnp2-/- vs adnp2+/+	0.223873	no
ENSMUSG00000104052.1	13.192	-0.33905	0.607751	-0.557876	0.576929	0.768718	adnp2-/- vs adnp2+/+	0.114233	no
ENSMUSG00000041040.12	2515.48	-0.526778	0.110535	-4.76572	1.88182e-06	5.46223e-05	adnp2-/- vs adnp2+/+	4.26263	no
ENSMUSG00000026018.12	15.8817	-0.313878	0.535477	-0.586165	0.557764	0.756297	adnp2-/- vs adnp2+/+	0.121308	no
ENSMUSG00000026019.15	1009.7	-0.75752	0.111257	-6.80877	9.84354e-12	1.4784e-09	adnp2-/- vs adnp2+/+	8.83021	no
ENSMUSG00000026017.13	175.512	-0.329239	0.268806	-1.22482	0.220643	0.449655	adnp2-/- vs adnp2+/+	0.34712	no
ENSMUSG00000082609.1	24.8875	-0.933314	0.520939	-1.7916	0.073197	0.22285	adnp2-/- vs adnp2+/+	0.651988	no
ENSMUSG00000073664.11	1117.51	0.000182363	0.164223	0.00111046	0.999114	0.999815	adnp2-/- vs adnp2+/+	8.0325e-05	no
ENSMUSG00000049439.13	391.654	-0.533684	0.14604	-3.65438	0.000257809	0.0033781	adnp2-/- vs adnp2+/+	2.47133	no
ENSMUSG00000103822.1	9.93001	-1.17562	0.587239	-2.00194	0.0452913	0.162988	adnp2-/- vs adnp2+/+	0.787845	no
ENSMUSG00000026782.15	2567.44	-0.660636	0.10337	-6.39102	1.64788e-10	1.79501e-08	adnp2-/- vs adnp2+/+	7.74593	no
ENSMUSG00000026014.15	893.776	-0.553726	0.165774	-3.34024	0.000837046	0.00847953	adnp2-/- vs adnp2+/+	2.07163	no
ENSMUSG00000081562.1	21.193	0.219892	0.469539	0.468313	0.63956	0.811086	adnp2-/- vs adnp2+/+	0.0909331	no
ENSMUSG00000101188.1	31375.8	0.11752	0.141276	0.831844	0.405497	0.637923	adnp2-/- vs adnp2+/+	0.195232	no
ENSMUSG00000102549.1	2.20171	-2.85198	1.59831	-1.78438	0.0743626	0.224834	adnp2-/- vs adnp2+/+	0.648137	no
ENSMUSG00000081382.1	1220.84	-0.0097293	0.219259	-0.0443734	0.964607	0.985989	adnp2-/- vs adnp2+/+	0.00612792	no
ENSMUSG00000052062.14	6.14542	-0.607903	0.816617	-0.744417	0.456624	0.680185	adnp2-/- vs adnp2+/+	0.167373	no
ENSMUSG00000084333.1	7.52537	0.173953	0.756369	0.229985	0.818104	0.913478	adnp2-/- vs adnp2+/+	0.0393018	no
ENSMUSG00000040865.15	5609.56	-0.78969	0.103665	-7.6177	2.58243e-14	8.6774e-12	adnp2-/- vs adnp2+/+	11.0616	no
ENSMUSG00000025968.16	1573	-0.522854	0.111895	-4.67273	2.97219e-06	8.01681e-05	adnp2-/- vs adnp2+/+	4.096	no
ENSMUSG00000025967.16	7074.46	-0.528097	0.151569	-3.4842	0.000493616	0.00558877	adnp2-/- vs adnp2+/+	2.25268	no
ENSMUSG00000064612.2	5.84968	-1.1099	0.823882	-1.34716	0.177929	0.394736	adnp2-/- vs adnp2+/+	0.403694	no
ENSMUSG00000064602.1	42.5078	-0.509719	0.326511	-1.56111	0.118499	0.304384	adnp2-/- vs adnp2+/+	0.516578	no
ENSMUSG00000046856.13	4.69162	-2.14442	1.01105	-2.12099	0.033923	0.133782	adnp2-/- vs adnp2+/+	0.873602	no
ENSMUSG00000086730.2	80.0604	-0.386731	0.241116	-1.60393	0.10873	0.287975	adnp2-/- vs adnp2+/+	0.540645	no
ENSMUSG00000027520.15	7110.38	-0.0342039	0.118073	-0.289685	0.772057	0.888162	adnp2-/- vs adnp2+/+	0.0515077	no
ENSMUSG00000081643.1	1674.17	0.13422	0.162626	0.825328	0.409185	0.640668	adnp2-/- vs adnp2+/+	0.193367	no
ENSMUSG00000025964.15	697.452	-0.0489288	0.592822	-0.0825354	0.934221	0.971361	adnp2-/- vs adnp2+/+	0.0126196	no
ENSMUSG00000025962.15	980.997	-0.832367	0.199039	-4.18193	2.89047e-05	0.000564568	adnp2-/- vs adnp2+/+	3.24828	no
ENSMUSG00000025959.13	330.924	-0.246221	0.236546	-1.0409	0.297922	0.536254	adnp2-/- vs adnp2+/+	0.270629	no
ENSMUSG00000025958.14	1807	-0.453689	0.119934	-3.78282	0.000155064	0.00225212	adnp2-/- vs adnp2+/+	2.64741	no
ENSMUSG00000025956.10	238.96	-0.382451	0.162435	-2.35449	0.018548	0.0882865	adnp2-/- vs adnp2+/+	1.05411	no
ENSMUSG00000087213.2	106.396	-0.779181	0.218915	-3.55928	0.000371872	0.00446119	adnp2-/- vs adnp2+/+	2.35055	no
ENSMUSG00000070871.10	735.286	-0.583173	0.133199	-4.3782	1.19665e-05	0.000268599	adnp2-/- vs adnp2+/+	3.5709	no
ENSMUSG00000045005.9	12264.5	-0.568011	0.155701	-3.64808	0.000264206	0.00344824	adnp2-/- vs adnp2+/+	2.4624	no
ENSMUSG00000102140.1	11.5637	-1.04708	0.616247	-1.69913	0.0892949	0.254057	adnp2-/- vs adnp2+/+	0.595068	no
ENSMUSG00000084416.3	9496.2	-0.0340072	0.154406	-0.220246	0.825679	0.917194	adnp2-/- vs adnp2+/+	0.0375388	no
ENSMUSG00000025955.13	18.6308	-1.15932	0.493239	-2.35041	0.0187525	0.0891104	adnp2-/- vs adnp2+/+	1.05007	no
ENSMUSG00000090042.1	21.0688	-0.896057	0.41945	-2.13627	0.0326576	0.130321	adnp2-/- vs adnp2+/+	0.884985	no
ENSMUSG00000025952.15	42.7328	-0.672864	0.559418	-1.20279	0.229056	0.459016	adnp2-/- vs adnp2+/+	0.338172	no
ENSMUSG00000044816.10	257.064	-0.743443	0.176287	-4.21724	2.47316e-05	0.000496259	adnp2-/- vs adnp2+/+	3.30429	no
ENSMUSG00000025950.16	5308.04	-0.783038	0.184324	-4.24815	2.15543e-05	0.000440985	adnp2-/- vs adnp2+/+	3.35558	no
ENSMUSG00000025949.16	2226.38	-0.826126	0.110495	-7.47657	7.62871e-14	2.2573e-11	adnp2-/- vs adnp2+/+	10.6464	no
ENSMUSG00000100340.1	9.48561	0.887847	0.712448	1.24619	0.212694	0.439601	adnp2-/- vs adnp2+/+	0.356941	no
ENSMUSG00000082774.1	11.7204	-0.484092	0.567274	-0.853365	0.393457	0.628042	adnp2-/- vs adnp2+/+	0.202011	no
ENSMUSG00000026004.15	87.4222	0.347121	0.281196	1.23445	0.217037	0.445051	adnp2-/- vs adnp2+/+	0.35159	no
ENSMUSG00000102559.1	8.01746	0.408834	0.720862	0.567146	0.570615	0.764613	adnp2-/- vs adnp2+/+	0.116558	no
ENSMUSG00000102374.1	7.80015	0.205975	0.741724	0.277698	0.781244	0.893617	adnp2-/- vs adnp2+/+	0.0488487	no
ENSMUSG00000102776.1	16.8464	-1.04481	0.585146	-1.78555	0.0741715	0.224462	adnp2-/- vs adnp2+/+	0.648857	no
ENSMUSG00000103756.1	20.0854	-0.844878	0.47248	-1.78818	0.0737475	0.223965	adnp2-/- vs adnp2+/+	0.64982	no
ENSMUSG00000026003.5	106.173	0.0793021	0.198161	0.40019	0.689017	0.841337	adnp2-/- vs adnp2+/+	0.07503	no
ENSMUSG00000082769.3	10.4093	0.164509	0.601514	0.273492	0.784475	0.89504	adnp2-/- vs adnp2+/+	0.0481575	no
ENSMUSG00000025991.8	22.4826	-0.228918	0.476279	-0.480638	0.630773	0.805325	adnp2-/- vs adnp2+/+	0.0940289	no
ENSMUSG00000082473.1	32.5169	0.108525	0.39371	0.275646	0.78282	0.894425	adnp2-/- vs adnp2+/+	0.0484561	no
ENSMUSG00000025997.13	33.3034	-0.479067	0.390774	-1.22594	0.22022	0.449255	adnp2-/- vs adnp2+/+	0.347507	no
ENSMUSG00000026196.7	2492.9	-0.403926	0.13359	-3.02364	0.00249756	0.0198772	adnp2-/- vs adnp2+/+	1.70164	no
ENSMUSG00000089965.1	14.8132	-0.245271	0.499685	-0.490851	0.623532	0.800669	adnp2-/- vs adnp2+/+	0.0965472	no
ENSMUSG00000050296.14	5.95381	-1.74353	0.841561	-2.07178	0.0382859	0.145657	adnp2-/- vs adnp2+/+	0.836669	no
ENSMUSG00000101617.1	4.22691	0.785149	0.945093	0.830763	0.406108	0.638289	adnp2-/- vs adnp2+/+	0.194983	no
ENSMUSG00000026192.13	3952.41	-0.506107	0.13366	-3.78653	0.000152767	0.00222987	adnp2-/- vs adnp2+/+	2.65172	no
ENSMUSG00000100319.1	117.28	-0.0540003	0.240063	-0.224943	0.822024	0.915241	adnp2-/- vs adnp2+/+	0.0384647	no
ENSMUSG00000101496.1	46.2903	0.255575	0.374302	0.682804	0.49473	0.711139	adnp2-/- vs adnp2+/+	0.148045	no
ENSMUSG00000039395.8	6249.6	-0.367452	0.174532	-2.10535	0.0352607	0.137553	adnp2-/- vs adnp2+/+	0.861531	no
ENSMUSG00000094655.1	140.83	-0.297044	0.243947	-1.21766	0.223355	0.452932	adnp2-/- vs adnp2+/+	0.343967	no
ENSMUSG00000094050.1	50.3585	-0.393862	0.269347	-1.46228	0.143664	0.345396	adnp2-/- vs adnp2+/+	0.461683	no
ENSMUSG00000093956.1	125.085	-0.320693	0.259703	-1.23485	0.216888	0.444792	adnp2-/- vs adnp2+/+	0.351843	no
ENSMUSG00000093843.1	48.6538	-0.212352	0.303305	-0.700127	0.483848	0.701498	adnp2-/- vs adnp2+/+	0.153974	no
ENSMUSG00000026189.13	158.857	-0.408695	0.19961	-2.04746	0.0406126	0.151556	adnp2-/- vs adnp2+/+	0.819428	no
ENSMUSG00000026188.11	4.28298	-0.825795	0.836736	-0.986925	0.32368	0.562643	adnp2-/- vs adnp2+/+	0.249767	no
ENSMUSG00000026187.9	1251.08	-0.505652	0.16123	-3.13621	0.00171145	0.014797	adnp2-/- vs adnp2+/+	1.82983	no
ENSMUSG00000085812.1	9.25639	-1.05357	0.623407	-1.69002	0.0910242	0.257173	adnp2-/- vs adnp2+/+	0.589775	no
ENSMUSG00000039354.16	720.54	-0.657994	0.122514	-5.37075	7.84094e-08	3.56529e-06	adnp2-/- vs adnp2+/+	5.4479	no
ENSMUSG00000110712.1	7.52734	-0.875853	0.696075	-1.25827	0.208292	0.434216	adnp2-/- vs adnp2+/+	0.362294	no
ENSMUSG00000046330.10	1870.89	-0.550669	0.166155	-3.3142	0.00091907	0.00908303	adnp2-/- vs adnp2+/+	2.04177	no
ENSMUSG00000026185.8	29.0084	0.654277	0.463843	1.41056	0.158375	0.366927	adnp2-/- vs adnp2+/+	0.435421	no
ENSMUSG00000061815.11	6.22695	-1.88513	0.806391	-2.33773	0.0194011	0.0910144	adnp2-/- vs adnp2+/+	1.04089	no
ENSMUSG00000006304.14	2800.89	-0.800959	0.138311	-5.791	6.99686e-09	4.51833e-07	adnp2-/- vs adnp2+/+	6.34502	no
ENSMUSG00000006299.13	2522.98	-0.110562	0.168909	-0.654565	0.512748	0.724422	adnp2-/- vs adnp2+/+	0.140008	no
ENSMUSG00000026179.14	549.929	-0.785395	0.146889	-5.34687	8.94886e-08	4.02293e-06	adnp2-/- vs adnp2+/+	5.39546	no
ENSMUSG00000103013.1	3.64014	-2.04513	0.982688	-2.08116	0.0374192	0.143627	adnp2-/- vs adnp2+/+	0.842763	no
ENSMUSG00000006301.17	721.67	-0.574718	0.150145	-3.82776	0.000129317	0.00196962	adnp2-/- vs adnp2+/+	2.70562	no
ENSMUSG00000103403.1	12.8938	-1.04262	0.558402	-1.86715	0.0618811	0.19992	adnp2-/- vs adnp2+/+	0.699143	no
ENSMUSG00000026176.13	1378.67	-0.208588	0.0964803	-2.16198	0.0306197	0.125059	adnp2-/- vs adnp2+/+	0.902885	no
ENSMUSG00000026175.12	13.9728	-0.627667	0.509154	-1.23276	0.217664	0.44583	adnp2-/- vs adnp2+/+	0.35083	no
ENSMUSG00000033364.13	4172.14	-0.737941	0.0982103	-7.51388	5.73991e-14	1.75067e-11	adnp2-/- vs adnp2+/+	10.7568	no
ENSMUSG00000026174.9	4017.72	-0.476134	0.111078	-4.28649	1.81522e-05	0.00038058	adnp2-/- vs adnp2+/+	3.41955	no
ENSMUSG00000093155.1	3.81762	-3.70133	1.46838	-2.52069	0.0117125	0.063169	adnp2-/- vs adnp2+/+	1.1995	no
ENSMUSG00000026172.12	432.49	-0.704239	0.162108	-4.34427	1.3974e-05	0.000304615	adnp2-/- vs adnp2+/+	3.51625	no
ENSMUSG00000026171.12	419.705	-0.451296	0.158977	-2.83876	0.00452895	0.0316596	adnp2-/- vs adnp2+/+	1.4995	no
ENSMUSG00000033276.18	85.4484	-0.212091	0.254773	-0.83247	0.405143	0.637897	adnp2-/- vs adnp2+/+	0.195249	no
ENSMUSG00000033257.14	2407.71	-0.143155	0.090697	-1.57839	0.114476	0.297754	adnp2-/- vs adnp2+/+	0.526142	no
ENSMUSG00000026170.6	8.85343	0.971967	0.701484	1.38559	0.165873	0.377417	adnp2-/- vs adnp2+/+	0.423178	no
ENSMUSG00000033227.7	121.424	0.359828	0.309155	1.16391	0.244462	0.477143	adnp2-/- vs adnp2+/+	0.321352	no
ENSMUSG00000026167.14	11.718	0.983862	0.820504	1.19909	0.230491	0.460495	adnp2-/- vs adnp2+/+	0.336775	no
ENSMUSG00000006538.12	12.5024	0.393826	0.550097	0.715921	0.47404	0.693772	adnp2-/- vs adnp2+/+	0.158783	no
ENSMUSG00000026162.7	53.1579	-0.850819	0.305089	-2.78876	0.005291	0.0353894	adnp2-/- vs adnp2+/+	1.45113	no
ENSMUSG00000026205.8	5.09007	-0.934873	1.22075	-0.765815	0.443786	0.669105	adnp2-/- vs adnp2+/+	0.174506	no
ENSMUSG00000049339.16	842.942	-0.672683	0.159202	-4.22534	2.38585e-05	0.000481174	adnp2-/- vs adnp2+/+	3.3177	no
ENSMUSG00000026197.12	136.021	-0.245316	0.21891	-1.12063	0.262447	0.497562	adnp2-/- vs adnp2+/+	0.303153	no
ENSMUSG00000026198.15	70.5503	-0.75531	0.313629	-2.4083	0.0160272	0.0792367	adnp2-/- vs adnp2+/+	1.10107	no
ENSMUSG00000033124.16	187.15	-0.325967	0.164438	-1.98231	0.0474446	0.167902	adnp2-/- vs adnp2+/+	0.774943	no
ENSMUSG00000026199.17	349.717	-0.592906	0.16593	-3.57323	0.000352607	0.00428904	adnp2-/- vs adnp2+/+	2.36764	no
ENSMUSG00000026202.13	3566.49	-0.314462	0.169633	-1.85378	0.0637702	0.204141	adnp2-/- vs adnp2+/+	0.69007	no
ENSMUSG00000096094.2	8.31861	0.271148	0.657593	0.412334	0.680094	0.83565	adnp2-/- vs adnp2+/+	0.0779757	no
ENSMUSG00000026203.16	192.909	-0.180917	0.1932	-0.936424	0.349055	0.588037	adnp2-/- vs adnp2+/+	0.230595	no
ENSMUSG00000026204.15	53.0922	0.153145	0.345035	0.443854	0.657148	0.82194	adnp2-/- vs adnp2+/+	0.0851599	no
ENSMUSG00000026209.15	1145.22	-0.477187	0.141067	-3.3827	0.00071776	0.00750111	adnp2-/- vs adnp2+/+	2.12487	no
ENSMUSG00000026208.9	432.199	0.70771	0.179382	3.94527	7.97106e-05	0.00133468	adnp2-/- vs adnp2+/+	2.87462	no
ENSMUSG00000026207.16	45.479	0.893353	0.329472	2.71146	0.00669867	0.0418985	adnp2-/- vs adnp2+/+	1.3778	no
ENSMUSG00000033021.16	386.893	-0.291585	0.120211	-2.42561	0.0152826	0.076684	adnp2-/- vs adnp2+/+	1.1153	no
ENSMUSG00000032997.16	1276.29	-0.263793	0.203908	-1.29369	0.195773	0.418008	adnp2-/- vs adnp2+/+	0.378815	no
ENSMUSG00000026211.17	415.133	-0.0755462	0.484392	-0.155961	0.876064	0.942528	adnp2-/- vs adnp2+/+	0.0257056	no
ENSMUSG00000026213.15	652.188	-0.500511	0.148858	-3.36235	0.000772819	0.00797145	adnp2-/- vs adnp2+/+	2.09846	no
ENSMUSG00000006576.16	36.4252	-0.166084	0.366514	-0.453145	0.650444	0.818007	adnp2-/- vs adnp2+/+	0.0872432	no
ENSMUSG00000032908.9	7.68989	-0.904867	0.812594	-1.11355	0.265471	0.501098	adnp2-/- vs adnp2+/+	0.300078	no
ENSMUSG00000026245.16	982.117	-0.42837	0.123057	-3.48107	0.000499414	0.00564153	adnp2-/- vs adnp2+/+	2.2486	no
ENSMUSG00000032883.15	1195.17	-0.557579	0.173192	-3.21944	0.00128443	0.0118272	adnp2-/- vs adnp2+/+	1.92712	no
ENSMUSG00000079470.8	2249.98	-0.782838	0.124131	-6.30656	2.85304e-10	2.84229e-08	adnp2-/- vs adnp2+/+	7.54633	no
ENSMUSG00000099377.1	606.417	-0.390225	0.140615	-2.77513	0.00551801	0.0364361	adnp2-/- vs adnp2+/+	1.43847	no
ENSMUSG00000072978.3	10.1414	-0.40642	0.573173	-0.709071	0.478281	0.697353	adnp2-/- vs adnp2+/+	0.156547	no
ENSMUSG00000054702.14	122.049	0.477133	0.197922	2.41071	0.0159214	0.0790094	adnp2-/- vs adnp2+/+	1.10232	no
ENSMUSG00000073643.11	967.22	-0.442146	0.136143	-3.24766	0.0011636	0.0109122	adnp2-/- vs adnp2+/+	1.96209	no
ENSMUSG00000026248.9	757.611	-0.462219	0.142732	-3.23837	0.00120213	0.0111993	adnp2-/- vs adnp2+/+	1.95081	no
ENSMUSG00000026249.10	123.572	-0.267467	0.695418	-0.384613	0.700524	0.848685	adnp2-/- vs adnp2+/+	0.0712533	no
ENSMUSG00000067106.6	1789.18	0.138807	0.159281	0.871462	0.383502	0.618929	adnp2-/- vs adnp2+/+	0.208359	no
ENSMUSG00000100397.1	269.348	-0.278687	0.269127	-1.03552	0.300426	0.539146	adnp2-/- vs adnp2+/+	0.268294	no
ENSMUSG00000004364.14	2671.84	-0.651823	0.0820463	-7.94457	1.94871e-15	7.88431e-13	adnp2-/- vs adnp2+/+	12.1032	no
ENSMUSG00000103076.1	60.3616	-0.669638	0.347719	-1.9258	0.0541291	0.182926	adnp2-/- vs adnp2+/+	0.737725	no
ENSMUSG00000103525.1	34.3627	-0.722364	0.334829	-2.15741	0.0309734	0.126114	adnp2-/- vs adnp2+/+	0.899238	no
ENSMUSG00000090637.2	29.8411	1.28321	0.723379	1.77391	0.0760786	0.228247	adnp2-/- vs adnp2+/+	0.641594	no
ENSMUSG00000038608.15	4.0237	0.70745	1.15512	0.612449	0.540241	0.743872	adnp2-/- vs adnp2+/+	0.128502	no
ENSMUSG00000087008.4	509.261	-0.200973	0.17275	-1.16337	0.244678	0.477382	adnp2-/- vs adnp2+/+	0.321134	no
ENSMUSG00000055980.2	17.9744	0.522833	0.474005	1.10301	0.270022	0.505655	adnp2-/- vs adnp2+/+	0.296146	no
ENSMUSG00000104493.1	10.9914	-1.22022	0.636241	-1.91785	0.0551295	0.185025	adnp2-/- vs adnp2+/+	0.73277	no
ENSMUSG00000100786.1	3.66892	0.531564	1.3402	0.39663	0.69164	0.843028	adnp2-/- vs adnp2+/+	0.074158	no
ENSMUSG00000026150.14	983.786	-0.444393	0.113381	-3.91946	8.87485e-05	0.00146376	adnp2-/- vs adnp2+/+	2.83453	no
ENSMUSG00000100744.1	34.7509	-0.169747	0.376288	-0.451109	0.651911	0.81902	adnp2-/- vs adnp2+/+	0.0867056	no
ENSMUSG00000026159.13	3737.15	-0.505858	0.0934553	-5.41284	6.2034e-08	2.9026e-06	adnp2-/- vs adnp2+/+	5.53721	no
ENSMUSG00000113880.1	7.96745	0.145067	0.788024	0.18409	0.853943	0.932442	adnp2-/- vs adnp2+/+	0.030378	no
ENSMUSG00000101784.1	96.0578	-0.322087	0.243111	-1.32486	0.185219	0.404535	adnp2-/- vs adnp2+/+	0.393044	no
ENSMUSG00000038496.16	9.25954	0.731431	0.668077	1.09483	0.273591	0.509377	adnp2-/- vs adnp2+/+	0.292961	no
ENSMUSG00000100432.1	42.3156	0.131332	0.346895	0.378594	0.704989	0.851291	adnp2-/- vs adnp2+/+	0.069922	no
ENSMUSG00000079140.3	112.927	-0.214854	0.247343	-0.868648	0.38504	0.620326	adnp2-/- vs adnp2+/+	0.20738	no
ENSMUSG00000100580.6	10.0261	-0.941382	0.657618	-1.4315	0.152286	0.358602	adnp2-/- vs adnp2+/+	0.445387	no
ENSMUSG00000045658.16	1271.82	-0.0359928	0.17139	-0.210005	0.833664	0.921772	adnp2-/- vs adnp2+/+	0.0353763	no
ENSMUSG00000102750.1	30.9191	-0.820021	0.349565	-2.34583	0.0189847	0.0896723	adnp2-/- vs adnp2+/+	1.04734	no
ENSMUSG00000036766.12	15.5165	0.159945	0.553228	0.289112	0.772496	0.88848	adnp2-/- vs adnp2+/+	0.0513523	no
ENSMUSG00000026219.14	15950.9	-0.618712	0.10186	-6.07411	1.24674e-09	1.03417e-07	adnp2-/- vs adnp2+/+	6.98541	no
ENSMUSG00000103505.1	77.7006	-0.561656	0.284738	-1.97254	0.0485485	0.169995	adnp2-/- vs adnp2+/+	0.769564	no
ENSMUSG00000026220.6	78.1913	0.332964	0.319304	1.04278	0.297051	0.535171	adnp2-/- vs adnp2+/+	0.271507	no
ENSMUSG00000064281.7	734.401	0.0176459	0.1667	0.105854	0.915698	0.962347	adnp2-/- vs adnp2+/+	0.0166684	no
ENSMUSG00000072109.11	5.5285	1.65678	1.16354	1.42391	0.154472	0.361646	adnp2-/- vs adnp2+/+	0.441717	no
ENSMUSG00000079455.9	4.97069	1.66171	1.24616	1.33346	0.182382	0.400709	adnp2-/- vs adnp2+/+	0.397171	no
ENSMUSG00000070034.13	7.20466	0.0907681	0.84592	0.107301	0.91455	0.961575	adnp2-/- vs adnp2+/+	0.0170169	no
ENSMUSG00000070031.11	3.06839	2.23357	1.38808	1.60911	0.107593	0.286002	adnp2-/- vs adnp2+/+	0.54363	no
ENSMUSG00000052760.16	11.8036	-1.13202	0.560871	-2.01833	0.0435566	0.15897	adnp2-/- vs adnp2+/+	0.798685	no
ENSMUSG00000036707.16	3420.69	-0.512527	0.086364	-5.9345	2.94748e-09	2.16422e-07	adnp2-/- vs adnp2+/+	6.6647	no
ENSMUSG00000026223.15	505.051	-0.21103	0.202425	-1.04251	0.297176	0.535348	adnp2-/- vs adnp2+/+	0.271364	no
ENSMUSG00000099342.1	170.543	0.0142068	0.233313	0.0608917	0.951445	0.980558	adnp2-/- vs adnp2+/+	0.00852666	no
ENSMUSG00000026227.11	6.21566	0.52814	0.973005	0.542793	0.587272	0.77623	adnp2-/- vs adnp2+/+	0.11001	no
ENSMUSG00000026229.17	2425.77	-0.572387	0.0932234	-6.13995	8.25492e-10	7.11538e-08	adnp2-/- vs adnp2+/+	7.1478	no
ENSMUSG00000077274.1	9.87148	-0.868762	0.625399	-1.38913	0.164792	0.376082	adnp2-/- vs adnp2+/+	0.424717	no
ENSMUSG00000079445.3	925.339	-0.222285	0.47978	-0.463307	0.643145	0.813728	adnp2-/- vs adnp2+/+	0.0895209	no
ENSMUSG00000026234.12	28358.3	-0.452478	0.107285	-4.21752	2.47005e-05	0.000496136	adnp2-/- vs adnp2+/+	3.3044	no
ENSMUSG00000104627.1	9.54509	-0.635393	0.57196	-1.1109	0.266609	0.502066	adnp2-/- vs adnp2+/+	0.299239	no
ENSMUSG00000064823.1	7.69619	-2.02169	0.861865	-2.34572	0.0189905	0.0896723	adnp2-/- vs adnp2+/+	1.04734	no
ENSMUSG00000073627.7	92.5399	-0.823457	0.254706	-3.23297	0.00122509	0.0113758	adnp2-/- vs adnp2+/+	1.94402	no
ENSMUSG00000026238.14	18657.3	-0.497801	0.153606	-3.24077	0.00119209	0.0111267	adnp2-/- vs adnp2+/+	1.95363	no
ENSMUSG00000026239.14	283.462	-0.181078	0.157028	-1.15316	0.248844	0.481385	adnp2-/- vs adnp2+/+	0.317508	no
ENSMUSG00000026240.12	945.755	-0.327081	0.131227	-2.49249	0.0126852	0.0670265	adnp2-/- vs adnp2+/+	1.17375	no
ENSMUSG00000053333.15	302.149	-0.508951	0.152132	-3.34546	0.000821456	0.00835146	adnp2-/- vs adnp2+/+	2.07824	no
ENSMUSG00000104121.1	9.26769	-0.504291	0.633439	-0.796116	0.425964	0.654428	adnp2-/- vs adnp2+/+	0.184138	no
ENSMUSG00000102383.1	14.5212	-0.907995	0.526215	-1.72552	0.0844336	0.244582	adnp2-/- vs adnp2+/+	0.611575	no
ENSMUSG00000104400.1	7.02519	-0.475257	0.785331	-0.605168	0.545067	0.747862	adnp2-/- vs adnp2+/+	0.126179	no
ENSMUSG00000102293.1	8.16141	0.236097	0.640903	0.368382	0.712589	0.856035	adnp2-/- vs adnp2+/+	0.0675083	no
ENSMUSG00000102649.1	7.08352	-0.572192	0.791798	-0.722649	0.469896	0.690907	adnp2-/- vs adnp2+/+	0.16058	no
ENSMUSG00000084106.4	12976.7	-0.107022	0.122261	-0.875357	0.38138	0.61691	adnp2-/- vs adnp2+/+	0.209778	no
ENSMUSG00000102571.1	6.20352	-1.0948	0.824538	-1.32777	0.184253	0.403294	adnp2-/- vs adnp2+/+	0.394378	no
ENSMUSG00000103984.1	12.1638	-0.994362	0.639915	-1.5539	0.120209	0.307131	adnp2-/- vs adnp2+/+	0.512677	no
ENSMUSG00000026246.12	13.2782	-1.53645	0.691776	-2.22102	0.0263495	0.11302	adnp2-/- vs adnp2+/+	0.946844	no
ENSMUSG00000026247.13	25.4958	0.721301	0.549424	1.31283	0.189239	0.410071	adnp2-/- vs adnp2+/+	0.387141	no
ENSMUSG00000036480.9	5.81839	0.990847	0.833436	1.18887	0.234491	0.465111	adnp2-/- vs adnp2+/+	0.332444	no
ENSMUSG00000026254.17	3401.16	-0.508827	0.0997637	-5.10033	3.39069e-07	1.24713e-05	adnp2-/- vs adnp2+/+	4.90409	no
ENSMUSG00000026255.15	52.3196	-0.0885025	0.399915	-0.221303	0.824856	0.91681	adnp2-/- vs adnp2+/+	0.0377207	no
ENSMUSG00000048000.15	2543.14	-0.485567	0.110516	-4.39365	1.11461e-05	0.000253699	adnp2-/- vs adnp2+/+	3.59568	no
ENSMUSG00000026259.14	6.69607	0.0461539	0.84087	0.0548883	0.956227	0.98285	adnp2-/- vs adnp2+/+	0.00751278	no
ENSMUSG00000090994.1	15.842	-0.810095	0.636204	-1.27333	0.202903	0.427993	adnp2-/- vs adnp2+/+	0.368563	no
ENSMUSG00000026288.14	1526.45	-0.606896	0.157815	-3.8456	0.000120256	0.00185531	adnp2-/- vs adnp2+/+	2.73158	no
ENSMUSG00000026289.15	1275.95	-0.68703	0.104474	-6.57611	4.82907e-11	5.94635e-09	adnp2-/- vs adnp2+/+	8.22575	no
ENSMUSG00000087968.1	545.832	-0.294386	0.281949	-1.04411	0.296433	0.534399	adnp2-/- vs adnp2+/+	0.272134	no
ENSMUSG00000089281.1	259.072	-0.555767	0.233014	-2.38512	0.0170736	0.0830023	adnp2-/- vs adnp2+/+	1.08091	no
ENSMUSG00000070738.10	1373.49	-0.173336	0.144726	-1.19768	0.231042	0.460992	adnp2-/- vs adnp2+/+	0.336307	no
ENSMUSG00000103996.1	9.25182	-1.11094	0.645187	-1.72189	0.0850902	0.245834	adnp2-/- vs adnp2+/+	0.609358	no
ENSMUSG00000103591.1	30.444	-0.864745	0.541861	-1.59588	0.110515	0.290927	adnp2-/- vs adnp2+/+	0.536217	no
ENSMUSG00000005501.14	358.626	-0.819499	0.214395	-3.82238	0.000132171	0.00200022	adnp2-/- vs adnp2+/+	2.69892	no
ENSMUSG00000081984.3	8.43214	0.879779	0.724269	1.21471	0.224476	0.454321	adnp2-/- vs adnp2+/+	0.342637	no
ENSMUSG00000100908.1	8.33158	-1.23686	0.644505	-1.91908	0.0549737	0.184688	adnp2-/- vs adnp2+/+	0.733562	no
ENSMUSG00000036206.12	2794.26	-0.0993278	0.158993	-0.624733	0.532146	0.737955	adnp2-/- vs adnp2+/+	0.13197	no
ENSMUSG00000055013.16	1463.7	-0.223571	0.12284	-1.82003	0.0687551	0.214285	adnp2-/- vs adnp2+/+	0.669007	no
ENSMUSG00000101662.1	7.5657	-1.20768	0.716341	-1.6859	0.0918143	0.258664	adnp2-/- vs adnp2+/+	0.587264	no
ENSMUSG00000103252.1	12.3988	0.0846305	0.524881	0.161238	0.871906	0.940851	adnp2-/- vs adnp2+/+	0.0264789	no
ENSMUSG00000092627.2	83.0619	0.799571	0.303433	2.63508	0.00841173	0.0496022	adnp2-/- vs adnp2+/+	1.3045	no
ENSMUSG00000044337.5	95.4778	0.00410342	0.299857	0.0136846	0.989082	0.99548	adnp2-/- vs adnp2+/+	0.00196737	no
ENSMUSG00000103292.1	10.4648	-1.86391	0.715378	-2.60549	0.00917418	0.0527642	adnp2-/- vs adnp2+/+	1.27766	no
ENSMUSG00000034432.11	1505.19	-0.615809	0.0895075	-6.87998	5.98628e-12	9.57081e-10	adnp2-/- vs adnp2+/+	9.01905	no
ENSMUSG00000048126.16	5.8714	-2.04851	0.957714	-2.13896	0.0324392	0.129839	adnp2-/- vs adnp2+/+	0.886593	no
ENSMUSG00000026304.13	8.78936	0.430422	0.681057	0.63199	0.527393	0.735167	adnp2-/- vs adnp2+/+	0.133614	no
ENSMUSG00000026305.15	308.321	0.759572	0.451759	1.68136	0.0926922	0.259955	adnp2-/- vs adnp2+/+	0.585102	no
ENSMUSG00000100018.1	53.5616	0.17366	0.272012	0.638427	0.523196	0.731891	adnp2-/- vs adnp2+/+	0.135554	no
ENSMUSG00000034343.14	615.733	-0.354372	0.121965	-2.90552	0.00366648	0.0269315	adnp2-/- vs adnp2+/+	1.56974	no
ENSMUSG00000083064.1	478.355	0.121087	0.125334	0.966119	0.333985	0.572844	adnp2-/- vs adnp2+/+	0.241964	no
ENSMUSG00000026307.12	237.69	-0.5383	0.180925	-2.97526	0.00292737	0.02267	adnp2-/- vs adnp2+/+	1.64455	no
ENSMUSG00000049515.12	9.2037	0.437204	0.655835	0.666637	0.505004	0.71856	adnp2-/- vs adnp2+/+	0.143537	no
ENSMUSG00000047443.14	40.1856	0.0781616	0.437971	0.178463	0.858359	0.93503	adnp2-/- vs adnp2+/+	0.0291745	no
ENSMUSG00000026309.14	389.531	-0.632493	0.13161	-4.80582	1.54115e-06	4.5945e-05	adnp2-/- vs adnp2+/+	4.33776	no
ENSMUSG00000067071.8	206.45	0.253716	0.176894	1.43428	0.151492	0.357412	adnp2-/- vs adnp2+/+	0.446831	no
ENSMUSG00000055866.9	24.1201	-0.105217	0.572594	-0.183754	0.854206	0.932596	adnp2-/- vs adnp2+/+	0.0303065	no
ENSMUSG00000101958.1	12.4217	-0.456411	0.537836	-0.848606	0.396101	0.630637	adnp2-/- vs adnp2+/+	0.20022	no
ENSMUSG00000034292.13	441.072	-0.480501	0.137666	-3.49033	0.000482428	0.00548717	adnp2-/- vs adnp2+/+	2.26065	no
ENSMUSG00000026311.16	357.084	-0.220044	0.176481	-1.24684	0.212455	0.439292	adnp2-/- vs adnp2+/+	0.357247	no
ENSMUSG00000026313.16	975.934	-0.231298	0.128685	-1.7974	0.0722724	0.220975	adnp2-/- vs adnp2+/+	0.655658	no
ENSMUSG00000102565.1	22.4915	-0.589243	0.509065	-1.1575	0.247068	0.479538	adnp2-/- vs adnp2+/+	0.319177	no
ENSMUSG00000026260.12	1116.84	-0.429395	0.107824	-3.98236	6.82348e-05	0.00117427	adnp2-/- vs adnp2+/+	2.93023	no
ENSMUSG00000073616.10	267.491	-0.423301	0.162524	-2.60454	0.00919965	0.052834	adnp2-/- vs adnp2+/+	1.27709	no
ENSMUSG00000034220.7	759.556	0.684009	0.22386	3.05552	0.00224674	0.0182697	adnp2-/- vs adnp2+/+	1.73827	no
ENSMUSG00000034212.14	15.4418	-0.480978	0.510521	-0.942132	0.346125	0.58474	adnp2-/- vs adnp2+/+	0.233037	no
ENSMUSG00000047067.7	106.235	0.151992	0.23299	0.652354	0.514173	0.725553	adnp2-/- vs adnp2+/+	0.139331	no
ENSMUSG00000097251.2	9.39775	-0.416231	0.642142	-0.648191	0.516861	0.727134	adnp2-/- vs adnp2+/+	0.138385	no
ENSMUSG00000026269.14	676.77	0.0576146	0.163641	0.35208	0.724778	0.863091	adnp2-/- vs adnp2+/+	0.0639437	no
ENSMUSG00000026270.11	663.934	-0.276677	0.152561	-1.81355	0.0697465	0.216085	adnp2-/- vs adnp2+/+	0.665375	no
ENSMUSG00000026271.15	9.08614	-1.24133	0.659644	-1.88181	0.0598614	0.195575	adnp2-/- vs adnp2+/+	0.708686	no
ENSMUSG00000014602.15	21.4626	0.658571	0.612043	1.07602	0.281918	0.518895	adnp2-/- vs adnp2+/+	0.28492	no
ENSMUSG00000026273.13	416.856	-0.645425	0.143387	-4.50127	6.75482e-06	0.000165326	adnp2-/- vs adnp2+/+	3.78166	no
ENSMUSG00000100351.1	7.66828	-1.88605	0.74823	-2.52068	0.011713	0.063169	adnp2-/- vs adnp2+/+	1.1995	no
ENSMUSG00000026274.11	1178.55	-0.705467	0.123384	-5.71767	1.07997e-08	6.56759e-07	adnp2-/- vs adnp2+/+	6.18259	no
ENSMUSG00000026275.13	2142.42	-0.744478	0.104166	-7.14701	8.86884e-13	1.79413e-10	adnp2-/- vs adnp2+/+	9.74615	no
ENSMUSG00000064389.1	4.0678	-0.971596	0.853632	-1.13819	0.255041	0.488662	adnp2-/- vs adnp2+/+	0.310991	no
ENSMUSG00000034107.10	7.76811	0.0433875	0.720105	0.0602516	0.951955	0.98072	adnp2-/- vs adnp2+/+	0.00845486	no
ENSMUSG00000034088.15	9691.94	-0.528845	0.0925938	-5.71145	1.12018e-08	6.77063e-07	adnp2-/- vs adnp2+/+	6.16937	no
ENSMUSG00000090489.3	8.69003	0.77685	0.682519	1.13821	0.255032	0.488662	adnp2-/- vs adnp2+/+	0.310991	no
ENSMUSG00000026276.20	158.807	-0.782076	0.201501	-3.88126	0.000103917	0.00166275	adnp2-/- vs adnp2+/+	2.77917	no
ENSMUSG00000034066.13	67.8994	-0.860757	0.263964	-3.26089	0.00111064	0.0105401	adnp2-/- vs adnp2+/+	1.97715	no
ENSMUSG00000026277.14	871.748	-0.4343	0.112987	-3.84382	0.000121135	0.00186741	adnp2-/- vs adnp2+/+	2.72876	no
ENSMUSG00000026278.14	202.406	-0.892383	0.250871	-3.55713	0.000374923	0.00448844	adnp2-/- vs adnp2+/+	2.3479	no
ENSMUSG00000026279.14	1007.53	-0.521759	0.106175	-4.91413	8.91783e-07	2.87006e-05	adnp2-/- vs adnp2+/+	4.54211	no
ENSMUSG00000026280.17	654.828	-0.595245	0.171327	-3.47433	0.000512139	0.005733	adnp2-/- vs adnp2+/+	2.24162	no
ENSMUSG00000026281.15	2164.24	-0.50267	0.132568	-3.7918	0.000149561	0.00220286	adnp2-/- vs adnp2+/+	2.65701	no
ENSMUSG00000026283.13	3512.76	-0.679758	0.103076	-6.59473	4.26036e-11	5.34567e-09	adnp2-/- vs adnp2+/+	8.272	no
ENSMUSG00000073609.9	85.4914	-0.351991	0.286905	-1.22686	0.219877	0.448739	adnp2-/- vs adnp2+/+	0.348006	no
ENSMUSG00000099624.1	10.2151	-0.359771	0.792432	-0.454009	0.649823	0.81764	adnp2-/- vs adnp2+/+	0.087438	no
ENSMUSG00000100347.1	608.776	-0.0358521	0.178697	-0.200631	0.840987	0.925483	adnp2-/- vs adnp2+/+	0.0336318	no
ENSMUSG00000051185.9	81.546	-0.574052	0.26402	-2.17428	0.0296844	0.122312	adnp2-/- vs adnp2+/+	0.912532	no
ENSMUSG00000081051.4	14389.9	-0.187381	0.223165	-0.839653	0.401103	0.634424	adnp2-/- vs adnp2+/+	0.197621	no
ENSMUSG00000040710.10	8.58388	0.0945885	0.757766	0.124825	0.900662	0.954387	adnp2-/- vs adnp2+/+	0.0202756	no
ENSMUSG00000100362.1	30.0577	0.192516	0.324679	0.592942	0.55322	0.75328	adnp2-/- vs adnp2+/+	0.123044	no
ENSMUSG00000044757.7	846.404	0.0289193	0.154588	0.187074	0.851603	0.930874	adnp2-/- vs adnp2+/+	0.0311092	no
ENSMUSG00000044768.16	268.79	0.310444	0.154306	2.01188	0.0442329	0.160591	adnp2-/- vs adnp2+/+	0.79428	no
ENSMUSG00000040648.14	2165.98	-0.660286	0.101689	-6.49319	8.40368e-11	9.69543e-09	adnp2-/- vs adnp2+/+	8.01343	no
ENSMUSG00000026335.16	90.0849	0.335214	0.331389	1.01154	0.311758	0.550807	adnp2-/- vs adnp2+/+	0.259001	no
ENSMUSG00000089782.1	12024	-0.200087	0.112029	-1.78604	0.0740935	0.224397	adnp2-/- vs adnp2+/+	0.648983	no
ENSMUSG00000089706.7	9.49639	0.117299	0.612301	0.19157	0.848079	0.92887	adnp2-/- vs adnp2+/+	0.0320451	no
ENSMUSG00000099634.1	9.30139	0.2286	0.663946	0.344305	0.730617	0.866062	adnp2-/- vs adnp2+/+	0.0624509	no
ENSMUSG00000089791.1	227.97	0.319676	0.158427	2.01781	0.0436115	0.159064	adnp2-/- vs adnp2+/+	0.798429	no
ENSMUSG00000082431.3	1498.21	0.116103	0.149262	0.777844	0.436661	0.662646	adnp2-/- vs adnp2+/+	0.178718	no
ENSMUSG00000100222.1	156.158	0.0360114	0.2699	0.133425	0.893857	0.951791	adnp2-/- vs adnp2+/+	0.0214584	no
ENSMUSG00000047496.6	16.733	0.0639524	0.487678	0.131137	0.895667	0.952046	adnp2-/- vs adnp2+/+	0.0213423	no
ENSMUSG00000067017.5	2118.59	-0.112046	0.114153	-0.981542	0.326326	0.565211	adnp2-/- vs adnp2+/+	0.247789	no
ENSMUSG00000056536.14	400.585	-0.785878	0.174245	-4.51019	6.47709e-06	0.000159712	adnp2-/- vs adnp2+/+	3.79666	no
ENSMUSG00000101219.1	117.267	-0.272004	0.328951	-0.826881	0.408304	0.640246	adnp2-/- vs adnp2+/+	0.193653	no
ENSMUSG00000026319.13	1251.39	-0.53287	0.109686	-4.85814	1.18495e-06	3.64211e-05	adnp2-/- vs adnp2+/+	4.43865	no
ENSMUSG00000104044.1	63.4497	-0.602802	0.272486	-2.21223	0.0269505	0.114927	adnp2-/- vs adnp2+/+	0.939579	no
ENSMUSG00000101330.1	355.321	-0.1611	0.118336	-1.36138	0.173393	0.388553	adnp2-/- vs adnp2+/+	0.41055	no
ENSMUSG00000099843.1	10.8944	0.0578423	0.562008	0.102921	0.918026	0.963414	adnp2-/- vs adnp2+/+	0.0161869	no
ENSMUSG00000038866.15	1572.37	-0.179198	0.141365	-1.26762	0.204932	0.430255	adnp2-/- vs adnp2+/+	0.366274	no
ENSMUSG00000044340.7	865.392	-0.545764	0.224772	-2.42808	0.015179	0.0762796	adnp2-/- vs adnp2+/+	1.11759	no
ENSMUSG00000057329.7	8.92856	0.672095	0.747092	0.899614	0.368325	0.605527	adnp2-/- vs adnp2+/+	0.217866	no
ENSMUSG00000009905.5	740.572	-0.542966	0.122748	-4.42343	9.71474e-06	0.000224731	adnp2-/- vs adnp2+/+	3.64834	no
ENSMUSG00000009907.17	2219.54	-0.56784	0.104296	-5.44451	5.19488e-08	2.53043e-06	adnp2-/- vs adnp2+/+	5.59681	no
ENSMUSG00000083613.1	13.016	0.437036	0.540808	0.808116	0.419024	0.649097	adnp2-/- vs adnp2+/+	0.18769	no
ENSMUSG00000100041.1	14.7625	-0.0681795	0.693874	-0.0982591	0.921727	0.965016	adnp2-/- vs adnp2+/+	0.0154653	no
ENSMUSG00000104478.1	2.00061	-1.6712	2.12748	-0.785529	0.432144	0.659108	adnp2-/- vs adnp2+/+	0.181043	no
ENSMUSG00000101097.1	4.26901	0.561152	1.00597	0.55782	0.576967	0.768718	adnp2-/- vs adnp2+/+	0.114233	no
ENSMUSG00000100025.1	4.47807	-0.909559	0.928743	-0.979344	0.32741	0.566001	adnp2-/- vs adnp2+/+	0.247183	no
ENSMUSG00000099926.1	7.37603	0.625778	0.766382	0.816536	0.414194	0.645288	adnp2-/- vs adnp2+/+	0.190246	no
ENSMUSG00000100555.1	112.505	-0.895239	0.287634	-3.11243	0.00185555	0.0157408	adnp2-/- vs adnp2+/+	1.80297	no
ENSMUSG00000038702.6	426.405	-0.751631	0.22685	-3.31334	0.000921904	0.00909744	adnp2-/- vs adnp2+/+	2.04108	no
ENSMUSG00000099732.2	77.7999	-0.0553195	0.27694	-0.199753	0.841674	0.925673	adnp2-/- vs adnp2+/+	0.0335423	no
ENSMUSG00000100020.1	6.16143	-0.82136	0.76823	-1.06916	0.284998	0.522345	adnp2-/- vs adnp2+/+	0.282043	no
ENSMUSG00000101687.1	7.34808	0.844884	0.876011	0.964468	0.334811	0.573416	adnp2-/- vs adnp2+/+	0.24153	no
ENSMUSG00000099534.1	8.46657	-1.08123	0.770673	-1.40297	0.160627	0.370125	adnp2-/- vs adnp2+/+	0.431651	no
ENSMUSG00000099870.1	48.7926	-0.316043	0.350974	-0.900473	0.367868	0.605146	adnp2-/- vs adnp2+/+	0.21814	no
ENSMUSG00000026374.14	4042.68	-0.472782	0.123318	-3.83385	0.000126151	0.00193123	adnp2-/- vs adnp2+/+	2.71417	no
ENSMUSG00000026377.12	1982.4	-0.574971	0.1012	-5.68151	1.33512e-08	7.83099e-07	adnp2-/- vs adnp2+/+	6.10618	no
ENSMUSG00000064302.13	1790.05	-0.602957	0.100702	-5.98756	2.13019e-09	1.66921e-07	adnp2-/- vs adnp2+/+	6.77749	no
ENSMUSG00000107722.1	11.911	0.317285	0.69573	0.456047	0.648356	0.816751	adnp2-/- vs adnp2+/+	0.0879105	no
ENSMUSG00000026380.10	45621.6	-0.356347	0.130743	-2.72555	0.00641937	0.0404527	adnp2-/- vs adnp2+/+	1.39305	no
ENSMUSG00000048402.14	2467.94	-0.266592	0.163446	-1.63107	0.102875	0.277597	adnp2-/- vs adnp2+/+	0.556585	no
ENSMUSG00000037035.5	559.961	0.345976	0.489252	0.707154	0.479471	0.698165	adnp2-/- vs adnp2+/+	0.156042	no
ENSMUSG00000004451.14	2195.68	-0.786118	0.197159	-3.98724	6.68477e-05	0.00115659	adnp2-/- vs adnp2+/+	2.93682	no
ENSMUSG00000098923.1	775.293	-0.693073	0.194274	-3.5675	0.000360407	0.00436207	adnp2-/- vs adnp2+/+	2.36031	no
ENSMUSG00000101731.1	13.016	-0.637108	0.54531	-1.16834	0.242669	0.474468	adnp2-/- vs adnp2+/+	0.323793	no
ENSMUSG00000026383.14	861.893	-0.846427	0.155713	-5.43583	5.45411e-08	2.62446e-06	adnp2-/- vs adnp2+/+	5.58096	no
ENSMUSG00000102687.1	9.35288	-0.802962	0.547954	-1.46538	0.142816	0.344026	adnp2-/- vs adnp2+/+	0.463408	no
ENSMUSG00000026384.13	1047.15	-0.511495	0.133453	-3.83279	0.000126701	0.00193367	adnp2-/- vs adnp2+/+	2.71362	no
ENSMUSG00000036975.5	425.078	-0.0827709	0.141324	-0.585682	0.558089	0.756371	adnp2-/- vs adnp2+/+	0.121265	no
ENSMUSG00000050777.7	133.58	0.488101	0.267397	1.82538	0.0679443	0.212498	adnp2-/- vs adnp2+/+	0.672645	no
ENSMUSG00000026385.16	558.651	-0.353571	0.189844	-1.86243	0.0625422	0.201455	adnp2-/- vs adnp2+/+	0.695823	no
ENSMUSG00000026388.15	18.4662	-1.12571	0.439964	-2.55863	0.0105085	0.058487	adnp2-/- vs adnp2+/+	1.23294	no
ENSMUSG00000058665.8	9.7509	-0.00676636	0.653665	-0.0103514	0.991741	0.997173	adnp2-/- vs adnp2+/+	0.00122941	no
ENSMUSG00000104332.1	4.06974	-1.18992	1.13053	-1.05253	0.292556	0.530351	adnp2-/- vs adnp2+/+	0.275436	no
ENSMUSG00000003721.14	480.146	-0.472762	0.121125	-3.90308	9.49758e-05	0.00154336	adnp2-/- vs adnp2+/+	2.81153	no
ENSMUSG00000104253.1	7.73252	-0.740828	0.718884	-1.03052	0.302764	0.541625	adnp2-/- vs adnp2+/+	0.266301	no
ENSMUSG00000001674.11	1714.66	-0.728604	0.119543	-6.09493	1.09485e-09	9.2758e-08	adnp2-/- vs adnp2+/+	7.03265	no
ENSMUSG00000100913.1	87.2266	-0.499671	0.277946	-1.79773	0.0722203	0.220936	adnp2-/- vs adnp2+/+	0.655734	no
ENSMUSG00000026341.16	3981.14	-0.596784	0.0886028	-6.7355	1.63362e-11	2.28074e-09	adnp2-/- vs adnp2+/+	8.64192	no
ENSMUSG00000026342.10	108.314	-0.527859	0.230036	-2.29468	0.0217517	0.0986115	adnp2-/- vs adnp2+/+	1.00607	no
ENSMUSG00000026343.6	5.38546	-0.27948	1.02658	-0.272245	0.785434	0.895424	adnp2-/- vs adnp2+/+	0.0479714	no
ENSMUSG00000036155.13	775.764	-0.815665	0.131298	-6.21234	5.22018e-10	4.76913e-08	adnp2-/- vs adnp2+/+	7.32156	no
ENSMUSG00000026349.14	4058.7	-0.684139	0.083836	-8.16044	3.33796e-16	1.873e-13	adnp2-/- vs adnp2+/+	12.7275	no
ENSMUSG00000036104.12	567.588	-0.500444	0.128103	-3.90657	9.36141e-05	0.00152623	adnp2-/- vs adnp2+/+	2.81638	no
ENSMUSG00000058603.10	2697.08	0.125064	0.130355	0.959411	0.337352	0.576004	adnp2-/- vs adnp2+/+	0.239574	no
ENSMUSG00000102782.1	36.3408	-0.778036	0.336243	-2.31391	0.0206728	0.0952	adnp2-/- vs adnp2+/+	1.02136	no
ENSMUSG00000056211.13	1907.14	-0.896735	0.110731	-8.09832	5.57256e-16	2.83154e-13	adnp2-/- vs adnp2+/+	12.548	no
ENSMUSG00000103497.1	27.1456	-0.975709	0.422885	-2.30727	0.0210398	0.0965317	adnp2-/- vs adnp2+/+	1.01533	no
ENSMUSG00000026353.9	1151.72	-0.457039	0.0958664	-4.76746	1.86562e-06	5.43909e-05	adnp2-/- vs adnp2+/+	4.26447	no
ENSMUSG00000026354.8	8.41485	-0.682126	0.727899	-0.937116	0.348699	0.587537	adnp2-/- vs adnp2+/+	0.230965	no
ENSMUSG00000026355.11	5646.81	-0.794419	0.148053	-5.36577	8.06041e-08	3.6567e-06	adnp2-/- vs adnp2+/+	5.43691	no
ENSMUSG00000026356.15	2819.8	-0.839659	0.104555	-8.03078	9.68537e-16	4.36392e-13	adnp2-/- vs adnp2+/+	12.3601	no
ENSMUSG00000100078.1	1418.82	-0.0813913	0.196552	-0.414095	0.678805	0.835079	adnp2-/- vs adnp2+/+	0.0782723	no
ENSMUSG00000045382.6	31.5637	-0.227644	0.325274	-0.699853	0.484019	0.701593	adnp2-/- vs adnp2+/+	0.153915	no
ENSMUSG00000089648.1	998.729	-0.187133	0.128529	-1.45596	0.145405	0.347852	adnp2-/- vs adnp2+/+	0.458606	no
ENSMUSG00000100623.1	9.78474	-0.96552	0.571763	-1.68867	0.0912823	0.257641	adnp2-/- vs adnp2+/+	0.588985	no
ENSMUSG00000086825.1	25.2273	-0.619183	0.503106	-1.23072	0.218427	0.446746	adnp2-/- vs adnp2+/+	0.349939	no
ENSMUSG00000026399.12	491.086	-0.437652	0.183149	-2.3896	0.0168667	0.0823629	adnp2-/- vs adnp2+/+	1.08427	no
ENSMUSG00000026409.14	139.018	-0.514397	0.200129	-2.57033	0.0101602	0.0571095	adnp2-/- vs adnp2+/+	1.24329	no
ENSMUSG00000046404.5	305.602	-0.469934	0.159354	-2.94899	0.00318816	0.0242445	adnp2-/- vs adnp2+/+	1.61539	no
ENSMUSG00000042510.7	106.984	0.864103	0.28619	3.01933	0.00253335	0.0201136	adnp2-/- vs adnp2+/+	1.69651	no
ENSMUSG00000016528.10	839.91	-0.0458724	0.163789	-0.280069	0.779424	0.892308	adnp2-/- vs adnp2+/+	0.049485	no
ENSMUSG00000102856.1	44.9109	-0.808157	0.382585	-2.11236	0.0346557	0.1357	adnp2-/- vs adnp2+/+	0.867421	no
ENSMUSG00000016526.8	3606.83	-0.71392	0.114082	-6.25796	3.9005e-10	3.6648e-08	adnp2-/- vs adnp2+/+	7.43595	no
ENSMUSG00000026427.16	1284.29	-0.5544	0.108768	-5.0971	3.44889e-07	1.26385e-05	adnp2-/- vs adnp2+/+	4.89831	no
ENSMUSG00000042349.13	121.029	-0.213498	0.292351	-0.730281	0.465219	0.687204	adnp2-/- vs adnp2+/+	0.162914	no
ENSMUSG00000026425.15	2066.19	-0.593499	0.126837	-4.67923	2.87957e-06	7.78819e-05	adnp2-/- vs adnp2+/+	4.10856	no
ENSMUSG00000101778.1	66.6652	-0.87175	0.236299	-3.68919	0.000224973	0.00302902	adnp2-/- vs adnp2+/+	2.5187	no
ENSMUSG00000099959.1	5.31828	-1.26156	0.739938	-1.70496	0.0882025	0.252034	adnp2-/- vs adnp2+/+	0.59854	no
ENSMUSG00000076287.1	6.76637	-1.25475	0.777993	-1.6128	0.106787	0.284704	adnp2-/- vs adnp2+/+	0.545606	no
ENSMUSG00000055184.4	229.682	-0.692537	0.154376	-4.48604	7.25593e-06	0.000174998	adnp2-/- vs adnp2+/+	3.75697	no
ENSMUSG00000095841.2	20.7824	0.000254043	0.408436	0.000621989	0.999504	0.999857	adnp2-/- vs adnp2+/+	6.22111e-05	no
ENSMUSG00000042268.10	9.32576	-0.264556	0.876074	-0.301979	0.762668	0.883042	adnp2-/- vs adnp2+/+	0.0540187	no
ENSMUSG00000042251.12	192.481	0.275776	0.222974	1.23681	0.216159	0.443847	adnp2-/- vs adnp2+/+	0.352767	no
ENSMUSG00000013275.9	1246.06	-0.252728	0.135413	-1.86634	0.0619932	0.200035	adnp2-/- vs adnp2+/+	0.698894	no
ENSMUSG00000026433.13	180.732	-0.151692	0.218307	-0.694855	0.487146	0.704169	adnp2-/- vs adnp2+/+	0.152323	no
ENSMUSG00000026434.12	22680	-0.208912	0.103627	-2.01601	0.0437991	0.159558	adnp2-/- vs adnp2+/+	0.79708	no
ENSMUSG00000103569.1	174	-0.789054	0.20393	-3.86923	0.000109178	0.00172634	adnp2-/- vs adnp2+/+	2.76287	no
ENSMUSG00000026435.15	124.651	0.251249	0.2037	1.23343	0.217415	0.445459	adnp2-/- vs adnp2+/+	0.351192	no
ENSMUSG00000026436.15	782.196	-0.616437	0.183311	-3.36279	0.000771584	0.00796701	adnp2-/- vs adnp2+/+	2.0987	no
ENSMUSG00000059149.17	6.94188	0.367948	0.876658	0.419717	0.674692	0.832676	adnp2-/- vs adnp2+/+	0.0795242	no
ENSMUSG00000026437.11	678.77	-0.439591	0.158212	-2.77849	0.00546115	0.0361615	adnp2-/- vs adnp2+/+	1.44175	no
ENSMUSG00000079330.9	33.9437	-0.604124	0.368168	-1.64089	0.10082	0.274139	adnp2-/- vs adnp2+/+	0.56203	no
ENSMUSG00000118219.1	143.132	-0.190404	0.233973	-0.813785	0.415768	0.646377	adnp2-/- vs adnp2+/+	0.189514	no
ENSMUSG00000101549.1	8.98553	-0.963456	0.640922	-1.50324	0.132778	0.328172	adnp2-/- vs adnp2+/+	0.483898	no
ENSMUSG00000089808.3	109.2	0.222168	0.286213	0.776234	0.437611	0.663579	adnp2-/- vs adnp2+/+	0.178107	no
ENSMUSG00000042115.4	12.9993	0.931643	0.554599	1.67985	0.0929863	0.260448	adnp2-/- vs adnp2+/+	0.584278	no
ENSMUSG00000009772.15	207.975	0.226907	0.237245	0.956428	0.338856	0.577778	adnp2-/- vs adnp2+/+	0.238239	no
ENSMUSG00000042046.15	684.171	-0.525621	0.148553	-3.53827	0.000402757	0.00475843	adnp2-/- vs adnp2+/+	2.32254	no
ENSMUSG00000097760.2	11.2874	-1.05983	0.578783	-1.83114	0.067079	0.210752	adnp2-/- vs adnp2+/+	0.676229	no
ENSMUSG00000026439.14	2377.78	-0.647066	0.132879	-4.86959	1.11831e-06	3.48418e-05	adnp2-/- vs adnp2+/+	4.4579	no
ENSMUSG00000048174.2	232.293	-0.401925	0.230281	-1.74537	0.0809201	0.237983	adnp2-/- vs adnp2+/+	0.623455	no
ENSMUSG00000026442.14	38.6687	1.17621	0.889061	1.32298	0.185841	0.405402	adnp2-/- vs adnp2+/+	0.392114	no
ENSMUSG00000026443.3	252.293	-0.336634	0.281879	-1.19425	0.232381	0.462824	adnp2-/- vs adnp2+/+	0.334584	no
ENSMUSG00000054387.13	5038.24	-0.614413	0.0917011	-6.70017	2.08175e-11	2.86602e-09	adnp2-/- vs adnp2+/+	8.54272	no
ENSMUSG00000100228.1	283.586	-0.127307	0.195726	-0.650436	0.51541	0.72646	adnp2-/- vs adnp2+/+	0.138789	no
ENSMUSG00000026447.16	501.882	-0.792763	0.1728	-4.58776	4.48029e-06	0.000114757	adnp2-/- vs adnp2+/+	3.94022	no
ENSMUSG00000102425.1	16.8057	-0.570251	0.529088	-1.0778	0.281123	0.518106	adnp2-/- vs adnp2+/+	0.285581	no
ENSMUSG00000046062.5	7889.66	-0.551445	0.0862045	-6.39694	1.58525e-10	1.73633e-08	adnp2-/- vs adnp2+/+	7.76037	no
ENSMUSG00000041757.17	125.998	-0.308093	0.315859	-0.975413	0.329355	0.567632	adnp2-/- vs adnp2+/+	0.245933	no
ENSMUSG00000070644.13	100.717	-0.48197	0.274997	-1.75263	0.079665	0.235355	adnp2-/- vs adnp2+/+	0.628277	no
ENSMUSG00000090553.8	1029.99	-0.799741	0.153499	-5.21008	1.88763e-07	7.49946e-06	adnp2-/- vs adnp2+/+	5.12497	no
ENSMUSG00000102976.6	1037.53	-0.462789	0.169843	-2.72482	0.00643375	0.0404918	adnp2-/- vs adnp2+/+	1.39263	no
ENSMUSG00000094410.8	4191.8	-0.310024	0.113131	-2.7404	0.00613639	0.0392509	adnp2-/- vs adnp2+/+	1.40615	no
ENSMUSG00000051998.14	60.3653	-0.596542	0.250244	-2.38384	0.0171329	0.0832498	adnp2-/- vs adnp2+/+	1.07962	no
ENSMUSG00000026463.17	1783.99	-0.482173	0.153998	-3.13104	0.0017419	0.015034	adnp2-/- vs adnp2+/+	1.82292	no
ENSMUSG00000020423.6	1245.15	-0.0886887	0.19329	-0.458837	0.646351	0.815832	adnp2-/- vs adnp2+/+	0.088399	no
ENSMUSG00000026450.14	39.6425	1.24047	0.588377	2.1083	0.0350052	0.136771	adnp2-/- vs adnp2+/+	0.864005	no
ENSMUSG00000064246.10	33.2605	-0.0970992	0.665422	-0.145921	0.883984	0.947309	adnp2-/- vs adnp2+/+	0.0235086	no
ENSMUSG00000042451.12	16.695	1.11993	0.905002	1.23748	0.215908	0.443724	adnp2-/- vs adnp2+/+	0.352887	no
ENSMUSG00000026459.5	3.79972	2.17594	1.51054	1.44051	0.149724	0.354541	adnp2-/- vs adnp2+/+	0.450334	no
ENSMUSG00000026458.13	262.06	0.25837	0.186312	1.38676	0.165516	0.377172	adnp2-/- vs adnp2+/+	0.423461	no
ENSMUSG00000042305.12	2473.33	-0.693096	0.0985529	-7.03273	2.02537e-12	3.82409e-10	adnp2-/- vs adnp2+/+	9.41747	no
ENSMUSG00000050526.5	3.1473	-2.35817	1.28315	-1.8378	0.0660922	0.208676	adnp2-/- vs adnp2+/+	0.680527	no
ENSMUSG00000026456.18	1266.74	-0.564675	0.0939985	-6.00728	1.88667e-09	1.50214e-07	adnp2-/- vs adnp2+/+	6.82329	no
ENSMUSG00000026457.14	2540.58	-0.531514	0.100673	-5.2796	1.29465e-07	5.44936e-06	adnp2-/- vs adnp2+/+	5.26365	no
ENSMUSG00000026455.14	1309.83	-0.276669	0.107876	-2.56469	0.0103269	0.0577844	adnp2-/- vs adnp2+/+	1.23819	no
ENSMUSG00000042229.9	1860.93	-0.309646	0.0947828	-3.2669	0.00108732	0.0103885	adnp2-/- vs adnp2+/+	1.98345	no
ENSMUSG00000042207.17	14262.4	-0.884879	0.12904	-6.8574	7.01237e-12	1.09465e-09	adnp2-/- vs adnp2+/+	8.96073	no
ENSMUSG00000026452.15	37.8204	-0.309131	0.53973	-0.572752	0.566813	0.762302	adnp2-/- vs adnp2+/+	0.117873	no
ENSMUSG00000103614.1	10.4836	-1.51885	0.754281	-2.01364	0.0440473	0.160179	adnp2-/- vs adnp2+/+	0.795394	no
ENSMUSG00000026429.9	193.123	-0.649745	0.183595	-3.53902	0.000401619	0.00475066	adnp2-/- vs adnp2+/+	2.32325	no
ENSMUSG00000042793.13	69.6903	0.360154	0.261971	1.37479	0.169197	0.382261	adnp2-/- vs adnp2+/+	0.41764	no
ENSMUSG00000097993.7	204.723	-0.0035071	0.489027	-0.00717159	0.994278	0.997929	adnp2-/- vs adnp2+/+	0.000900376	no
ENSMUSG00000097988.1	22.7484	-0.0829678	0.44818	-0.185121	0.853134	0.931765	adnp2-/- vs adnp2+/+	0.0306934	no
ENSMUSG00000031506.11	107.699	-0.701912	0.381013	-1.84223	0.0654422	0.207539	adnp2-/- vs adnp2+/+	0.682901	no
ENSMUSG00000026426.10	934.47	-0.391999	0.149942	-2.61434	0.0089399	0.0516867	adnp2-/- vs adnp2+/+	1.28662	no
ENSMUSG00000085311.1	9.78766	-0.659758	0.683227	-0.96565	0.334219	0.572922	adnp2-/- vs adnp2+/+	0.241905	no
ENSMUSG00000079139.4	14940.1	-0.518673	0.144101	-3.59936	0.000318998	0.00397744	adnp2-/- vs adnp2+/+	2.4004	no
ENSMUSG00000003051.13	1767.97	-0.255245	0.257075	-0.992883	0.320767	0.55996	adnp2-/- vs adnp2+/+	0.251843	no
ENSMUSG00000041926.15	1382.57	-0.859101	0.181157	-4.74231	2.11293e-06	5.99268e-05	adnp2-/- vs adnp2+/+	4.22238	no
ENSMUSG00000062580.9	1075.59	-0.644621	0.0911141	-7.07488	1.49575e-12	2.87895e-10	adnp2-/- vs adnp2+/+	9.54077	no
ENSMUSG00000048096.7	25.94	0.101301	0.537528	0.188456	0.850519	0.930228	adnp2-/- vs adnp2+/+	0.0314107	no
ENSMUSG00000041889.7	64.1978	0.121986	0.267599	0.455855	0.648494	0.816751	adnp2-/- vs adnp2+/+	0.0879105	no
ENSMUSG00000041879.13	4677.55	-0.539776	0.119656	-4.51106	6.45047e-06	0.000159254	adnp2-/- vs adnp2+/+	3.79791	no
ENSMUSG00000100620.1	9.53044	-1.33325	0.648852	-2.05479	0.0398996	0.149913	adnp2-/- vs adnp2+/+	0.824161	no
ENSMUSG00000009418.16	2067.39	-0.716958	0.11227	-6.38604	1.7024e-10	1.84427e-08	adnp2-/- vs adnp2+/+	7.73418	no
ENSMUSG00000102474.1	5.35894	-0.46488	0.79496	-0.584785	0.558692	0.756583	adnp2-/- vs adnp2+/+	0.121143	no
ENSMUSG00000104524.1	17.0333	-1.08315	0.438406	-2.47065	0.0134866	0.070011	adnp2-/- vs adnp2+/+	1.15483	no
ENSMUSG00000026421.14	2265.2	-0.502478	0.215209	-2.33484	0.0195519	0.0913759	adnp2-/- vs adnp2+/+	1.03917	no
ENSMUSG00000041801.5	2409.42	-0.625895	0.191322	-3.27142	0.00107008	0.0102435	adnp2-/- vs adnp2+/+	1.98955	no
ENSMUSG00000041782.14	242.953	-1.12713	0.502927	-2.24113	0.0250176	0.108766	adnp2-/- vs adnp2+/+	0.963507	no
ENSMUSG00000026414.13	5.64055	-1.23991	0.931185	-1.33154	0.183012	0.401528	adnp2-/- vs adnp2+/+	0.396284	no
ENSMUSG00000101482.1	145.951	0.2126	0.170114	1.24975	0.211392	0.438144	adnp2-/- vs adnp2+/+	0.358383	no
ENSMUSG00000026411.17	583.222	-0.023078	0.125262	-0.184238	0.853827	0.932366	adnp2-/- vs adnp2+/+	0.0304134	no
ENSMUSG00000026407.17	10.1927	1.48163	0.869162	1.70467	0.0882565	0.252116	adnp2-/- vs adnp2+/+	0.598399	no
ENSMUSG00000041642.18	334.531	-0.283433	0.22233	-1.27483	0.202369	0.427442	adnp2-/- vs adnp2+/+	0.369122	no
ENSMUSG00000041605.16	233.057	-0.126911	0.241398	-0.525735	0.599072	0.784477	adnp2-/- vs adnp2+/+	0.10542	no
ENSMUSG00000041570.14	1748.53	-0.32458	0.109708	-2.95858	0.00309056	0.0236383	adnp2-/- vs adnp2+/+	1.62638	no
ENSMUSG00000097403.2	19.5902	-1.1141	0.465996	-2.39078	0.0168126	0.0821565	adnp2-/- vs adnp2+/+	1.08536	no
ENSMUSG00000026404.12	525.465	-0.585247	0.109635	-5.33815	9.38982e-08	4.2021e-06	adnp2-/- vs adnp2+/+	5.37653	no
ENSMUSG00000041498.13	1695.87	-0.619125	0.10749	-5.75984	8.41917e-09	5.28197e-07	adnp2-/- vs adnp2+/+	6.2772	no
ENSMUSG00000099337.1	4.71831	-0.0214958	1.0208	-0.0210577	0.9832	0.993442	adnp2-/- vs adnp2+/+	0.00285757	no
ENSMUSG00000041483.14	4922.56	-0.695501	0.121511	-5.72379	1.04172e-08	6.36146e-07	adnp2-/- vs adnp2+/+	6.19644	no
ENSMUSG00000097113.7	31.8979	-0.60582	0.436512	-1.38786	0.165179	0.376658	adnp2-/- vs adnp2+/+	0.424053	no
ENSMUSG00000097448.1	21.917	0.0620562	0.590277	0.105131	0.916272	0.962593	adnp2-/- vs adnp2+/+	0.0165572	no
ENSMUSG00000104360.1	242.655	-0.168515	0.208642	-0.807677	0.419276	0.649278	adnp2-/- vs adnp2+/+	0.187569	no
ENSMUSG00000103953.1	195.678	0.0812415	0.154041	0.527403	0.597914	0.783682	adnp2-/- vs adnp2+/+	0.10586	no
ENSMUSG00000026398.14	4180.27	-0.86452	0.102883	-8.40292	4.35529e-17	2.69824e-14	adnp2-/- vs adnp2+/+	13.5689	no
ENSMUSG00000026393.10	993.105	-0.388006	0.123695	-3.13681	0.00170798	0.0147799	adnp2-/- vs adnp2+/+	1.83033	no
ENSMUSG00000102651.1	11.4341	-1.52009	0.637421	-2.38474	0.0170911	0.083067	adnp2-/- vs adnp2+/+	1.08057	no
ENSMUSG00000019230.14	7.23556	0.974958	0.716528	1.36067	0.173618	0.388793	adnp2-/- vs adnp2+/+	0.410282	no
ENSMUSG00000079283.2	76.3046	-0.706232	0.319942	-2.20737	0.027288	0.115932	adnp2-/- vs adnp2+/+	0.935799	no
ENSMUSG00000056268.15	1830.97	-0.709046	0.0999058	-7.09714	1.27361e-12	2.49994e-10	adnp2-/- vs adnp2+/+	9.60207	no
ENSMUSG00000085361.2	6.07107	-0.799256	0.757386	-1.05528	0.291296	0.529039	adnp2-/- vs adnp2+/+	0.276512	no
ENSMUSG00000105936.1	38.1837	-0.820179	0.314016	-2.6119	0.00900406	0.0519364	adnp2-/- vs adnp2+/+	1.28453	no
ENSMUSG00000033964.12	784.52	-0.775871	0.162771	-4.76665	1.87318e-06	5.45311e-05	adnp2-/- vs adnp2+/+	4.26336	no
ENSMUSG00000033952.14	3926.52	-0.461858	0.116346	-3.96968	7.19685e-05	0.00122575	adnp2-/- vs adnp2+/+	2.9116	no
ENSMUSG00000104496.1	2426.27	-0.200698	0.129345	-1.55164	0.120748	0.307888	adnp2-/- vs adnp2+/+	0.511608	no
ENSMUSG00000026365.15	18.9048	-0.5054	0.539595	-0.936628	0.34895	0.58791	adnp2-/- vs adnp2+/+	0.230689	no
ENSMUSG00000052726.16	8.44628	-0.299609	0.675082	-0.443812	0.657179	0.82194	adnp2-/- vs adnp2+/+	0.0851599	no
ENSMUSG00000102698.1	9.97157	0.642914	0.657772	0.977411	0.328365	0.566862	adnp2-/- vs adnp2+/+	0.246522	no
ENSMUSG00000102740.1	78.0018	-0.478632	0.29676	-1.61286	0.106775	0.284704	adnp2-/- vs adnp2+/+	0.545606	no
ENSMUSG00000101795.2	22881.9	-0.10276	0.11525	-0.891627	0.372593	0.608907	adnp2-/- vs adnp2+/+	0.215449	no
ENSMUSG00000026361.9	2553.36	-0.430509	0.125364	-3.43408	0.000594563	0.00643406	adnp2-/- vs adnp2+/+	2.19151	no
ENSMUSG00000018196.18	251.999	-0.339306	0.155824	-2.1775	0.0294434	0.121785	adnp2-/- vs adnp2+/+	0.914406	no
ENSMUSG00000018199.9	1055.41	0.225888	0.104827	2.15486	0.0311725	0.126587	adnp2-/- vs adnp2+/+	0.897612	no
ENSMUSG00000018189.12	572.121	-0.726655	0.19812	-3.66776	0.000244687	0.00323827	adnp2-/- vs adnp2+/+	2.48969	no
ENSMUSG00000100389.1	20.1651	-0.0408379	0.454769	-0.0897991	0.928447	0.968436	adnp2-/- vs adnp2+/+	0.0139289	no
ENSMUSG00000100441.1	7.0595	-0.386859	0.747059	-0.517843	0.604568	0.787845	adnp2-/- vs adnp2+/+	0.103559	no
ENSMUSG00000101049.1	64.4035	0.162429	0.280985	0.578068	0.563218	0.760021	adnp2-/- vs adnp2+/+	0.119175	no
ENSMUSG00000090323.2	59.6233	-0.129353	0.256305	-0.504685	0.61378	0.794111	adnp2-/- vs adnp2+/+	0.100119	no
ENSMUSG00000101564.1	6.50386	-0.650478	0.820339	-0.792938	0.427814	0.655694	adnp2-/- vs adnp2+/+	0.183299	no
ENSMUSG00000082588.1	76.5068	-0.0925612	0.242814	-0.381202	0.703054	0.850224	adnp2-/- vs adnp2+/+	0.0704667	no
ENSMUSG00000056220.14	15.5405	0.30157	0.462435	0.652135	0.514314	0.725578	adnp2-/- vs adnp2+/+	0.139316	no
ENSMUSG00000099701.1	28.105	-0.337472	0.463618	-0.727911	0.466668	0.688524	adnp2-/- vs adnp2+/+	0.162081	no
ENSMUSG00000099875.1	723.129	0.221614	0.156371	1.41723	0.156415	0.364173	adnp2-/- vs adnp2+/+	0.438692	no
ENSMUSG00000100690.1	385.457	0.0878425	0.157817	0.556611	0.577794	0.769447	adnp2-/- vs adnp2+/+	0.113821	no
ENSMUSG00000006010.14	268.156	-0.797254	0.178785	-4.45928	8.22343e-06	0.000194217	adnp2-/- vs adnp2+/+	3.71171	no
ENSMUSG00000006005.18	5151.41	-0.776547	0.151474	-5.1266	2.95017e-07	1.10771e-05	adnp2-/- vs adnp2+/+	4.95557	no
ENSMUSG00000101519.1	122	0.206528	0.283431	0.728669	0.466204	0.688017	adnp2-/- vs adnp2+/+	0.162401	no
ENSMUSG00000066842.18	29.4427	-0.904532	0.381083	-2.37358	0.0176166	0.0849038	adnp2-/- vs adnp2+/+	1.07107	no
ENSMUSG00000100954.4	47.3424	0.281255	0.316326	0.88913	0.373933	0.610243	adnp2-/- vs adnp2+/+	0.214497	no
ENSMUSG00000023150.14	2871.46	-0.313149	0.147354	-2.12515	0.0335743	0.132873	adnp2-/- vs adnp2+/+	0.876562	no
ENSMUSG00000053286.11	647.966	-0.50621	0.100418	-5.04102	4.63052e-07	1.63636e-05	adnp2-/- vs adnp2+/+	4.78612	no
ENSMUSG00000103928.1	23.2346	-0.88415	0.400411	-2.20811	0.0272367	0.115759	adnp2-/- vs adnp2+/+	0.936445	no
ENSMUSG00000026484.13	5196.22	-0.29108	0.0964849	-3.01684	0.00255421	0.0202306	adnp2-/- vs adnp2+/+	1.69399	no
ENSMUSG00000100551.1	990.298	0.155936	0.113449	1.37451	0.169285	0.382414	adnp2-/- vs adnp2+/+	0.417466	no
ENSMUSG00000026483.13	1509.19	-0.258303	0.226333	-1.14125	0.253765	0.487018	adnp2-/- vs adnp2+/+	0.312455	no
ENSMUSG00000100594.1	8.56923	-1.44009	0.652512	-2.20699	0.0273148	0.115973	adnp2-/- vs adnp2+/+	0.935642	no
ENSMUSG00000043019.12	2018.98	-0.258449	0.111044	-2.32745	0.0199413	0.0925631	adnp2-/- vs adnp2+/+	1.03356	no
ENSMUSG00000032666.16	293.167	-0.421397	0.179318	-2.34999	0.0187737	0.0891256	adnp2-/- vs adnp2+/+	1.05	no
ENSMUSG00000014980.14	280.988	-0.477897	0.174553	-2.73783	0.00618452	0.0395128	adnp2-/- vs adnp2+/+	1.40326	no
ENSMUSG00000032649.14	28.7976	0.116149	0.663035	0.175177	0.860941	0.935533	adnp2-/- vs adnp2+/+	0.0289408	no
ENSMUSG00000026482.13	43.8758	-0.202696	0.339577	-0.596908	0.550569	0.751982	adnp2-/- vs adnp2+/+	0.123792	no
ENSMUSG00000080950.1	582.851	-0.000586644	0.214686	-0.00273256	0.99782	0.999382	adnp2-/- vs adnp2+/+	0.000268281	no
ENSMUSG00000008475.13	2621.67	-0.556796	0.131763	-4.22573	2.38167e-05	0.00048082	adnp2-/- vs adnp2+/+	3.31802	no
ENSMUSG00000026480.12	73.429	-0.581576	0.309902	-1.87665	0.0605664	0.196998	adnp2-/- vs adnp2+/+	0.705538	no
ENSMUSG00000042751.14	795.102	-0.145351	0.103689	-1.4018	0.160975	0.370653	adnp2-/- vs adnp2+/+	0.431032	no
ENSMUSG00000026479.13	784.476	-0.547514	0.227259	-2.40921	0.0159871	0.0791175	adnp2-/- vs adnp2+/+	1.10173	no
ENSMUSG00000026478.14	21126.7	-0.451554	0.148103	-3.04891	0.0022967	0.0185845	adnp2-/- vs adnp2+/+	1.73085	no
ENSMUSG00000079138.3	83.8942	0.46417	0.286494	1.62017	0.105195	0.281819	adnp2-/- vs adnp2+/+	0.55003	no
ENSMUSG00000042708.12	25.1424	-0.440523	0.462045	-0.95342	0.340377	0.579425	adnp2-/- vs adnp2+/+	0.237003	no
ENSMUSG00000042699.11	7488.52	-0.391687	0.0817587	-4.79077	1.66143e-06	4.93083e-05	adnp2-/- vs adnp2+/+	4.30708	no
ENSMUSG00000042684.8	180.242	-0.524845	0.277854	-1.88892	0.0589019	0.193333	adnp2-/- vs adnp2+/+	0.713694	no
ENSMUSG00000099858.1	342.914	-0.0252876	0.536939	-0.0470959	0.962437	0.984977	adnp2-/- vs adnp2+/+	0.0065739	no
ENSMUSG00000026475.7	6.44499	1.15323	0.790271	1.45928	0.144488	0.34641	adnp2-/- vs adnp2+/+	0.460409	no
ENSMUSG00000066800.11	6.86025	-1.3828	0.9548	-1.44826	0.147545	0.351063	adnp2-/- vs adnp2+/+	0.454616	no
ENSMUSG00000026473.16	3427.55	0.160295	0.182578	0.877954	0.379969	0.61571	adnp2-/- vs adnp2+/+	0.210624	no
ENSMUSG00000056708.5	140.908	-0.163481	0.282494	-0.578707	0.562787	0.759683	adnp2-/- vs adnp2+/+	0.119367	no
ENSMUSG00000026470.14	509.033	-0.172225	0.135861	-1.26765	0.204922	0.430255	adnp2-/- vs adnp2+/+	0.366274	no
ENSMUSG00000104181.1	7.98603	-1.77033	0.885286	-1.99973	0.0455299	0.163579	adnp2-/- vs adnp2+/+	0.786271	no
ENSMUSG00000026469.14	1102.07	-0.572881	0.114204	-5.01631	5.26743e-07	1.81928e-05	adnp2-/- vs adnp2+/+	4.7401	no
ENSMUSG00000033701.13	1009.28	-0.135812	0.148434	-0.914969	0.360208	0.598334	adnp2-/- vs adnp2+/+	0.223056	no
ENSMUSG00000033684.14	136.777	6.38914e-05	0.210788	0.000303108	0.999758	0.99992	adnp2-/- vs adnp2+/+	3.46118e-05	no
ENSMUSG00000033671.18	1275.72	-0.207239	0.1424	-1.45532	0.14558	0.348152	adnp2-/- vs adnp2+/+	0.458231	no
ENSMUSG00000103771.1	4.73528	-1.41138	0.842382	-1.67546	0.093844	0.262073	adnp2-/- vs adnp2+/+	0.581577	no
ENSMUSG00000102837.1	3.66493	0.028571	1.14914	0.0248629	0.980164	0.992468	adnp2-/- vs adnp2+/+	0.00328327	no
ENSMUSG00000102964.1	48.9176	-0.884533	0.265867	-3.32698	0.000877931	0.00879039	adnp2-/- vs adnp2+/+	2.05599	no
ENSMUSG00000050565.16	7387.05	-0.52589	0.0967048	-5.43809	5.38533e-08	2.60591e-06	adnp2-/- vs adnp2+/+	5.58404	no
ENSMUSG00000060985.15	11.0009	-1.35896	0.579496	-2.34506	0.0190238	0.0897901	adnp2-/- vs adnp2+/+	1.04677	no
ENSMUSG00000078193.2	7748.95	0.0266882	0.104578	0.255199	0.798569	0.902653	adnp2-/- vs adnp2+/+	0.044479	no
ENSMUSG00000026600.12	364.401	-0.194743	0.163637	-1.19009	0.234011	0.464621	adnp2-/- vs adnp2+/+	0.332901	no
ENSMUSG00000101523.2	4981.11	-0.229032	0.181126	-1.26449	0.206053	0.431287	adnp2-/- vs adnp2+/+	0.365234	no
ENSMUSG00000026596.13	3570.91	-0.508238	0.118741	-4.28023	1.86702e-05	0.000389208	adnp2-/- vs adnp2+/+	3.40982	no
ENSMUSG00000033557.17	1419.79	-0.240459	0.126942	-1.89424	0.0581934	0.191795	adnp2-/- vs adnp2+/+	0.717164	no
ENSMUSG00000046057.4	137.182	-0.241773	0.284807	-0.848901	0.395936	0.630572	adnp2-/- vs adnp2+/+	0.200266	no
ENSMUSG00000026594.14	537.171	-0.0834529	0.147362	-0.566311	0.571182	0.765092	adnp2-/- vs adnp2+/+	0.116286	no
ENSMUSG00000101964.1	11.3349	0.113794	0.587328	0.193749	0.846372	0.928214	adnp2-/- vs adnp2+/+	0.0323517	no
ENSMUSG00000102960.1	16.0527	-0.763473	0.515718	-1.48041	0.138765	0.337547	adnp2-/- vs adnp2+/+	0.471665	no
ENSMUSG00000070565.11	844.456	-0.419776	0.105213	-3.98978	6.61353e-05	0.00114911	adnp2-/- vs adnp2+/+	2.93964	no
ENSMUSG00000102326.1	15.7886	-1.21748	0.609314	-1.99811	0.0457048	0.163999	adnp2-/- vs adnp2+/+	0.785158	no
ENSMUSG00000102391.1	10.0811	-1.62622	0.670008	-2.42717	0.0152171	0.0764516	adnp2-/- vs adnp2+/+	1.11661	no
ENSMUSG00000087632.1	7.78315	-0.970364	0.656456	-1.47819	0.139358	0.338368	adnp2-/- vs adnp2+/+	0.470611	no
ENSMUSG00000049881.13	651.02	-0.46951	0.185684	-2.52855	0.0114535	0.0622441	adnp2-/- vs adnp2+/+	1.2059	no
ENSMUSG00000004031.13	4.84504	1.49446	0.902357	1.65617	0.0976875	0.268756	adnp2-/- vs adnp2+/+	0.570642	no
ENSMUSG00000061992.2	12.0162	-0.117814	0.501887	-0.234741	0.814409	0.912225	adnp2-/- vs adnp2+/+	0.0398981	no
ENSMUSG00000040782.12	769.746	-0.822784	0.13775	-5.97302	2.32905e-09	1.78276e-07	adnp2-/- vs adnp2+/+	6.74891	no
ENSMUSG00000058267.13	845.138	-0.235706	0.171068	-1.37785	0.168249	0.380638	adnp2-/- vs adnp2+/+	0.419488	no
ENSMUSG00000014226.10	5071.63	-0.511354	0.118292	-4.3228	1.5406e-05	0.000331262	adnp2-/- vs adnp2+/+	3.47983	no
ENSMUSG00000103006.1	15.7358	0.178586	0.510189	0.350039	0.72631	0.863923	adnp2-/- vs adnp2+/+	0.0635252	no
ENSMUSG00000026721.16	176.286	-0.74738	0.188598	-3.96282	7.40687e-05	0.00125291	adnp2-/- vs adnp2+/+	2.90208	no
ENSMUSG00000103522.1	2.50155	-3.01657	1.40212	-2.15144	0.0314416	0.127333	adnp2-/- vs adnp2+/+	0.895059	no
[truncated: 18,222 more rows]

## Sheet: Double vs WT
GeneID	baseMean	log2FoldChange	StandardError(Log2FoldChange)	Wald statistic	p-value	FDR	Contrast	-log(FDR)	Significantly changing
[truncated: 19,829 more rows]
