# Supplementary material for: ChAHP2 and ChAHP control diverse retrotransposons by complementary activities
Source: Genes Dev. 2024 Jun 1;38(11-12):554–68. doi: 10.1101/gad.351769.124 (PMC11293393; doi:10.1101/gad.351769.124)
Supplement: Supplement 15 [file SupplementalTableS6.xlsx]

## Sheet: ADNP degraded vs WT
RepID	baseMean	log2FoldChange	StandardError(Log2FoldChange)	Wald statistic	p-value	FDR	Contrast	-log(FDR)	Significantly changing	repeat_name	repeat_class	repeat_type
B2_Mm1a:B2:SINE	84913.7	0.984646	0.114883	8.57083	1.02745e-17	1.02539e-14	ADNP degraded vs WT	13.9891	up	B2_Mm1a	B2	SINE
B2_Mm1t:B2:SINE	56162.1	0.997954	0.126012	7.9195	2.3846e-15	1.18992e-12	ADNP degraded vs WT	11.9245	up	B2_Mm1t	B2	SINE
7SK:RNA:RNA	95693.4	-0.307025	0.131217	-2.33983	0.0192925	0.998576	ADNP degraded vs WT	0.000618897	no	7SK	RNA	RNA
AmnSINE1:Deu:SINE	411.754	-0.0693214	0.159834	-0.433709	0.6645	0.998576	ADNP degraded vs WT	0.000618897	no	AmnSINE1	Deu	SINE
AmnSINE2:Deu:SINE	139.959	0.0965759	0.231792	0.416649	0.676935	0.998576	ADNP degraded vs WT	0.000618897	no	AmnSINE2	Deu	SINE
Arthur1:hAT-Tip100:DNA	145.125	0.111281	0.240843	0.462047	0.644047	0.998576	ADNP degraded vs WT	0.000618897	no	Arthur1	hAT-Tip100	DNA
Arthur1A:hAT-Tip100:DNA	16.8648	0.297561	0.622846	0.477744	0.632832	0.998576	ADNP degraded vs WT	0.000618897	no	Arthur1A	hAT-Tip100	DNA
Arthur1B:hAT-Tip100:DNA	67.7429	0.309999	0.325796	0.951512	0.341344	0.998576	ADNP degraded vs WT	0.000618897	no	Arthur1B	hAT-Tip100	DNA
Arthur1C:hAT-Tip100:DNA	7.46809	0.467462	0.926634	0.504473	0.613929	0.998576	ADNP degraded vs WT	0.000618897	no	Arthur1C	hAT-Tip100	DNA
B1F1:Alu:SINE	10147.4	-0.0499776	0.104346	-0.478962	0.631966	0.998576	ADNP degraded vs WT	0.000618897	no	B1F1	Alu	SINE
B1F2:Alu:SINE	9197.36	-0.0591767	0.104017	-0.568912	0.569416	0.998576	ADNP degraded vs WT	0.000618897	no	B1F2	Alu	SINE
B1F:Alu:SINE	22793.8	-0.0454794	0.101842	-0.446567	0.655188	0.998576	ADNP degraded vs WT	0.000618897	no	B1F	Alu	SINE
B1_Mm:Alu:SINE	19105.4	0.0453142	0.103092	0.439551	0.660262	0.998576	ADNP degraded vs WT	0.000618897	no	B1_Mm	Alu	SINE
B1_Mur1:Alu:SINE	23045.4	-0.0208551	0.102211	-0.20404	0.838322	0.998576	ADNP degraded vs WT	0.000618897	no	B1_Mur1	Alu	SINE
B1_Mur2:Alu:SINE	21070.8	-0.00492865	0.102272	-0.0481918	0.961563	0.998576	ADNP degraded vs WT	0.000618897	no	B1_Mur2	Alu	SINE
B1_Mur3:Alu:SINE	15620.2	-0.00991674	0.102499	-0.0967498	0.922925	0.998576	ADNP degraded vs WT	0.000618897	no	B1_Mur3	Alu	SINE
B1_Mur4:Alu:SINE	23326.4	-0.0169313	0.101694	-0.166492	0.867769	0.998576	ADNP degraded vs WT	0.000618897	no	B1_Mur4	Alu	SINE
B1_Mus1:Alu:SINE	48587.7	0.0203343	0.101484	0.20037	0.841191	0.998576	ADNP degraded vs WT	0.000618897	no	B1_Mus1	Alu	SINE
B1_Mus2:Alu:SINE	37595.9	0.0359926	0.10248	0.351216	0.725427	0.998576	ADNP degraded vs WT	0.000618897	no	B1_Mus2	Alu	SINE
B2_Mm2:B2:SINE	69030.5	0.199251	0.104923	1.89901	0.0575626	0.998576	ADNP degraded vs WT	0.000618897	no	B2_Mm2	B2	SINE
B3:B2:SINE	94387.8	-0.0163021	0.101505	-0.160604	0.872405	0.998576	ADNP degraded vs WT	0.000618897	no	B3	B2	SINE
B3A:B2:SINE	48772.5	0.00336021	0.103125	0.032584	0.974006	0.998576	ADNP degraded vs WT	0.000618897	no	B3A	B2	SINE
B4:B4:SINE	25827.1	-0.0748408	0.103898	-0.720333	0.47132	0.998576	ADNP degraded vs WT	0.000618897	no	B4	B4	SINE
B4A:B4:SINE	48860	-0.0495308	0.103329	-0.47935	0.631689	0.998576	ADNP degraded vs WT	0.000618897	no	B4A	B4	SINE
BGLII:ERVK:LTR	862.529	-0.0140599	0.132419	-0.106177	0.915442	0.998576	ADNP degraded vs WT	0.000618897	no	BGLII	ERVK	LTR
BGLII_A:ERVK:LTR	116.75	-0.322938	0.254693	-1.26795	0.204816	0.998576	ADNP degraded vs WT	0.000618897	no	BGLII_A	ERVK	LTR
BGLII_B2:ERVK:LTR	167.067	0.0090937	0.217037	0.0418993	0.966579	0.998576	ADNP degraded vs WT	0.000618897	no	BGLII_B2	ERVK	LTR
BGLII_B:ERVK:LTR	256.907	0.0904204	0.184641	0.489709	0.62434	0.998576	ADNP degraded vs WT	0.000618897	no	BGLII_B	ERVK	LTR
BGLII_Mur:ERVK:LTR	101.362	0.187586	0.274314	0.683836	0.494079	0.998576	ADNP degraded vs WT	0.000618897	no	BGLII_Mur	ERVK	LTR
BGLII_Mus:ERVK:LTR	97.1308	0.0443816	0.27554	0.161071	0.872037	0.998576	ADNP degraded vs WT	0.000618897	no	BGLII_Mus	ERVK	LTR
BLACKJACK:hAT-Blackjack:DNA	106.321	0.180168	0.278666	0.646538	0.517931	0.998576	ADNP degraded vs WT	0.000618897	no	BLACKJACK	hAT-Blackjack	DNA
C573_MM:C573_MM:Other	5.32466	0.452029	1.09897	0.411322	0.680836	0.998576	ADNP degraded vs WT	0.000618897	no	C573_MM	C573_MM	Other
CR1_Mam:CR1:LINE	202.384	-0.0976027	0.202652	-0.481627	0.630071	0.998576	ADNP degraded vs WT	0.000618897	no	CR1_Mam	CR1	LINE
CYRA11_Mm:Y-chromosome:Unknown	444.534	0.0732805	0.155117	0.472421	0.636626	0.998576	ADNP degraded vs WT	0.000618897	no	CYRA11_Mm	Y-chromosome	Unknown
Chap1_Mam:hAT-Charlie:DNA	36.0795	0.0599442	0.45202	0.132614	0.894499	0.998576	ADNP degraded vs WT	0.000618897	no	Chap1_Mam	hAT-Charlie	DNA
Charlie10:hAT-Charlie:DNA	91.5068	0.158995	0.276708	0.574593	0.565567	0.998576	ADNP degraded vs WT	0.000618897	no	Charlie10	hAT-Charlie	DNA
Charlie10a:hAT-Charlie:DNA	49.0811	-0.236459	0.37243	-0.634908	0.525489	0.998576	ADNP degraded vs WT	0.000618897	no	Charlie10a	hAT-Charlie	DNA
Charlie10b:hAT-Charlie:DNA	17.7075	0.171201	0.6101	0.280611	0.779009	0.998576	ADNP degraded vs WT	0.000618897	no	Charlie10b	hAT-Charlie	DNA
Charlie11:hAT-Charlie:DNA	9.97948	-0.112312	0.784907	-0.143089	0.88622	0.998576	ADNP degraded vs WT	0.000618897	no	Charlie11	hAT-Charlie	DNA
Charlie12:hAT-Charlie:DNA	276.883	-0.0071749	0.180703	-0.0397055	0.968328	0.998576	ADNP degraded vs WT	0.000618897	no	Charlie12	hAT-Charlie	DNA
Charlie13a:hAT-Charlie:DNA	41.3924	-0.0868415	0.416088	-0.208709	0.834675	0.998576	ADNP degraded vs WT	0.000618897	no	Charlie13a	hAT-Charlie	DNA
Charlie13b:hAT-Charlie:DNA	55.6027	-0.348485	0.358614	-0.971756	0.331172	0.998576	ADNP degraded vs WT	0.000618897	no	Charlie13b	hAT-Charlie	DNA
Charlie15a:hAT-Charlie:DNA	42.9391	0.224042	0.400711	0.55911	0.576086	0.998576	ADNP degraded vs WT	0.000618897	no	Charlie15a	hAT-Charlie	DNA
Charlie15b:hAT-Charlie:DNA	137.155	0.149326	0.236088	0.632502	0.527059	0.998576	ADNP degraded vs WT	0.000618897	no	Charlie15b	hAT-Charlie	DNA
Charlie16a:hAT-Charlie:DNA	70.1065	0.0316444	0.312677	0.101205	0.919388	0.998576	ADNP degraded vs WT	0.000618897	no	Charlie16a	hAT-Charlie	DNA
Charlie17:hAT-Charlie:DNA	68.4234	0.0416478	0.323851	0.128602	0.897673	0.998576	ADNP degraded vs WT	0.000618897	no	Charlie17	hAT-Charlie	DNA
Charlie17a:hAT-Charlie:DNA	25.3523	0.677622	0.511722	1.3242	0.185437	0.998576	ADNP degraded vs WT	0.000618897	no	Charlie17a	hAT-Charlie	DNA
Charlie17b:hAT-Charlie:DNA	41.5918	0.51744	0.422889	1.22358	0.22111	0.998576	ADNP degraded vs WT	0.000618897	no	Charlie17b	hAT-Charlie	DNA
Charlie18a:hAT-Charlie:DNA	117.575	-0.0116384	0.250322	-0.0464939	0.962917	0.998576	ADNP degraded vs WT	0.000618897	no	Charlie18a	hAT-Charlie	DNA
Charlie19a:hAT-Charlie:DNA	78.4035	0.101412	0.304146	0.333433	0.738807	0.998576	ADNP degraded vs WT	0.000618897	no	Charlie19a	hAT-Charlie	DNA
Charlie1:hAT-Charlie:DNA	785.454	-0.022302	0.135719	-0.164325	0.869475	0.998576	ADNP degraded vs WT	0.000618897	no	Charlie1	hAT-Charlie	DNA
Charlie1a:hAT-Charlie:DNA	2290.96	-0.036868	0.113095	-0.325991	0.744431	0.998576	ADNP degraded vs WT	0.000618897	no	Charlie1a	hAT-Charlie	DNA
Charlie1b:hAT-Charlie:DNA	559.918	-0.00290994	0.145183	-0.0200432	0.984009	0.998576	ADNP degraded vs WT	0.000618897	no	Charlie1b	hAT-Charlie	DNA
Charlie20a:hAT-Charlie:DNA	87.1032	0.023137	0.291024	0.0795021	0.936633	0.998576	ADNP degraded vs WT	0.000618897	no	Charlie20a	hAT-Charlie	DNA
Charlie21a:hAT-Charlie:DNA	59.1113	0.305613	0.341356	0.895293	0.37063	0.998576	ADNP degraded vs WT	0.000618897	no	Charlie21a	hAT-Charlie	DNA
Charlie22a:hAT-Charlie:DNA	63.001	-0.272217	0.335108	-0.812326	0.416604	0.998576	ADNP degraded vs WT	0.000618897	no	Charlie22a	hAT-Charlie	DNA
Charlie23a:hAT-Charlie:DNA	77.4705	-0.331044	0.304519	-1.08711	0.27699	0.998576	ADNP degraded vs WT	0.000618897	no	Charlie23a	hAT-Charlie	DNA
Charlie24:hAT-Charlie:DNA	139.663	0.0332187	0.233079	0.142521	0.886668	0.998576	ADNP degraded vs WT	0.000618897	no	Charlie24	hAT-Charlie	DNA
Charlie25:hAT-Charlie:DNA	91.3411	-0.183982	0.279615	-0.657982	0.51055	0.998576	ADNP degraded vs WT	0.000618897	no	Charlie25	hAT-Charlie	DNA
Charlie26a:hAT-Charlie:DNA	51.0179	-0.030466	0.370803	-0.0821623	0.934518	0.998576	ADNP degraded vs WT	0.000618897	no	Charlie26a	hAT-Charlie	DNA
Charlie29a:hAT-Charlie:DNA	40.7841	-0.0458475	0.411065	-0.111533	0.911193	0.998576	ADNP degraded vs WT	0.000618897	no	Charlie29a	hAT-Charlie	DNA
Charlie2a:hAT-Charlie:DNA	102.907	-0.0922291	0.280258	-0.329086	0.742091	0.998576	ADNP degraded vs WT	0.000618897	no	Charlie2a	hAT-Charlie	DNA
Charlie2b:hAT-Charlie:DNA	328.232	-0.0619707	0.170563	-0.363329	0.716359	0.998576	ADNP degraded vs WT	0.000618897	no	Charlie2b	hAT-Charlie	DNA
Charlie4:hAT-Charlie:DNA	59.4886	-0.200101	0.336515	-0.594629	0.552092	0.998576	ADNP degraded vs WT	0.000618897	no	Charlie4	hAT-Charlie	DNA
Charlie4a:hAT-Charlie:DNA	477.085	-0.193983	0.153519	-1.26358	0.206382	0.998576	ADNP degraded vs WT	0.000618897	no	Charlie4a	hAT-Charlie	DNA
Charlie4z:hAT-Charlie:DNA	198.498	-0.100893	0.204854	-0.492511	0.622358	0.998576	ADNP degraded vs WT	0.000618897	no	Charlie4z	hAT-Charlie	DNA
Charlie5:hAT-Charlie:DNA	599.804	0.0411654	0.144149	0.285575	0.775203	0.998576	ADNP degraded vs WT	0.000618897	no	Charlie5	hAT-Charlie	DNA
Charlie6:hAT-Charlie:DNA	22.3265	-0.0304614	0.54889	-0.0554964	0.955743	0.998576	ADNP degraded vs WT	0.000618897	no	Charlie6	hAT-Charlie	DNA
Charlie7:hAT-Charlie:DNA	309.329	-0.170499	0.173901	-0.980433	0.326872	0.998576	ADNP degraded vs WT	0.000618897	no	Charlie7	hAT-Charlie	DNA
Charlie7a:hAT-Charlie:DNA	44.704	-0.345602	0.385239	-0.897111	0.36966	0.998576	ADNP degraded vs WT	0.000618897	no	Charlie7a	hAT-Charlie	DNA
Charlie8:hAT-Charlie:DNA	293.051	-0.14094	0.177443	-0.794284	0.42703	0.998576	ADNP degraded vs WT	0.000618897	no	Charlie8	hAT-Charlie	DNA
Charlie9:hAT-Charlie:DNA	139.601	-0.240254	0.238252	-1.0084	0.31326	0.998576	ADNP degraded vs WT	0.000618897	no	Charlie9	hAT-Charlie	DNA
Cheshire:hAT-Charlie:DNA	743.918	0.172827	0.135912	1.2716	0.203514	0.998576	ADNP degraded vs WT	0.000618897	no	Cheshire	hAT-Charlie	DNA
DNA1_Mam:TcMar:DNA	30.515	-0.021198	0.465928	-0.0454964	0.963712	0.998576	ADNP degraded vs WT	0.000618897	no	DNA1_Mam	TcMar	DNA
ERV3-16A3_I-int:ERVL:LTR	28.5962	0.435732	0.495172	0.879961	0.378881	0.998576	ADNP degraded vs WT	0.000618897	no	ERV3-16A3_I-int	ERVL	LTR
ERV3-16A3_LTR:ERVL:LTR	37.721	-0.274084	0.420071	-0.652471	0.514098	0.998576	ADNP degraded vs WT	0.000618897	no	ERV3-16A3_LTR	ERVL	LTR
ERVB2_1-I_MM-int:ERVK:LTR	72.2301	0.10957	0.318667	0.343839	0.730967	0.998576	ADNP degraded vs WT	0.000618897	no	ERVB2_1-I_MM-int	ERVK	LTR
ERVB2_1A-I_MM-int:ERVK:LTR	283.836	0.018324	0.188781	0.0970645	0.922675	0.998576	ADNP degraded vs WT	0.000618897	no	ERVB2_1A-I_MM-int	ERVK	LTR
ERVB3_1-I_MM-int:ERVK:LTR	135.847	0.449227	0.256561	1.75096	0.0799532	0.998576	ADNP degraded vs WT	0.000618897	no	ERVB3_1-I_MM-int	ERVK	LTR
ERVB3_1-LTR_MM:ERVK:LTR	130.185	0.113867	0.243011	0.468565	0.63938	0.998576	ADNP degraded vs WT	0.000618897	no	ERVB3_1-LTR_MM	ERVK	LTR
ERVB4_1-I_MM-int:ERVK:LTR	36.5455	0.176493	0.429797	0.410643	0.681335	0.998576	ADNP degraded vs WT	0.000618897	no	ERVB4_1-I_MM-int	ERVK	LTR
ERVB4_1B-I_MM-int:ERVK:LTR	238.668	0.128961	0.203608	0.633382	0.526484	0.998576	ADNP degraded vs WT	0.000618897	no	ERVB4_1B-I_MM-int	ERVK	LTR
ERVB4_1B-LTR_MM:ERVK:LTR	146.336	-0.0965057	0.23529	-0.410156	0.681692	0.998576	ADNP degraded vs WT	0.000618897	no	ERVB4_1B-LTR_MM	ERVK	LTR
ERVB4_1C-LTR_Mm:ERVK:LTR	204.103	-0.0398605	0.202856	-0.196496	0.844222	0.998576	ADNP degraded vs WT	0.000618897	no	ERVB4_1C-LTR_Mm	ERVK	LTR
ERVB4_2-I_MM-int:ERVK:LTR	4878.69	0.00841605	0.132109	0.0637056	0.949205	0.998576	ADNP degraded vs WT	0.000618897	no	ERVB4_2-I_MM-int	ERVK	LTR
ERVB4_2-LTR_MM:ERVK:LTR	963.26	0.237758	0.160312	1.4831	0.138048	0.998576	ADNP degraded vs WT	0.000618897	no	ERVB4_2-LTR_MM	ERVK	LTR
ERVB4_3-I_MM-int:ERVK:LTR	22.9536	0.107301	0.523882	0.204819	0.837713	0.998576	ADNP degraded vs WT	0.000618897	no	ERVB4_3-I_MM-int	ERVK	LTR
ERVB5_1-I_MM-int:ERVK:LTR	28.6992	0.238816	0.489918	0.487462	0.625931	0.998576	ADNP degraded vs WT	0.000618897	no	ERVB5_1-I_MM-int	ERVK	LTR
ERVB5_1-LTR_MM:ERVK:LTR	10.9362	-0.251609	0.764283	-0.329209	0.741998	0.998576	ADNP degraded vs WT	0.000618897	no	ERVB5_1-LTR_MM	ERVK	LTR
ERVB5_2-LTR_MM:ERVK:LTR	17.3486	-0.0635457	0.603815	-0.10524	0.916185	0.998576	ADNP degraded vs WT	0.000618897	no	ERVB5_2-LTR_MM	ERVK	LTR
ERVB7_1-LTR_MM:ERVK:LTR	6375.6	0.26599	0.12617	2.10818	0.0350151	0.998576	ADNP degraded vs WT	0.000618897	no	ERVB7_1-LTR_MM	ERVK	LTR
ERVB7_2-LTR_MM:ERVK:LTR	47.6535	0.312253	0.399011	0.782568	0.433881	0.998576	ADNP degraded vs WT	0.000618897	no	ERVB7_2-LTR_MM	ERVK	LTR
ERVB7_2B-LTR_MM:ERVK:LTR	92.5137	-0.0273977	0.313671	-0.0873453	0.930397	0.998576	ADNP degraded vs WT	0.000618897	no	ERVB7_2B-LTR_MM	ERVK	LTR
ERVB7_3-LTR_MM:ERVK:LTR	136.591	0.269553	0.2448	1.10111	0.270847	0.998576	ADNP degraded vs WT	0.000618897	no	ERVB7_3-LTR_MM	ERVK	LTR
ERVB7_4-LTR_MM:ERVK:LTR	91.6022	-0.109742	0.296228	-0.370465	0.711036	0.998576	ADNP degraded vs WT	0.000618897	no	ERVB7_4-LTR_MM	ERVK	LTR
ERVL-B4-int:ERVL:LTR	289.129	0.0140199	0.187324	0.0748433	0.940339	0.998576	ADNP degraded vs WT	0.000618897	no	ERVL-B4-int	ERVL	LTR
ERVL-E-int:ERVL:LTR	141.572	0.0404688	0.233385	0.173399	0.862338	0.998576	ADNP degraded vs WT	0.000618897	no	ERVL-E-int	ERVL	LTR
ERVL-int:ERVL:LTR	87.8342	-0.12097	0.293337	-0.412393	0.680051	0.998576	ADNP degraded vs WT	0.000618897	no	ERVL-int	ERVL	LTR
ETnERV-int:ERVK:LTR	27271.1	0.122598	0.101622	1.20641	0.227659	0.998576	ADNP degraded vs WT	0.000618897	no	ETnERV-int	ERVK	LTR
ETnERV2-int:ERVK:LTR	1701.03	0.155466	0.131009	1.18668	0.235354	0.998576	ADNP degraded vs WT	0.000618897	no	ETnERV2-int	ERVK	LTR
ETnERV3-int:ERVK:LTR	343.993	0.0384117	0.183396	0.209447	0.834099	0.998576	ADNP degraded vs WT	0.000618897	no	ETnERV3-int	ERVK	LTR
Eulor12:DNA:DNA?	12.5702	-0.381738	0.714873	-0.533994	0.593345	0.998576	ADNP degraded vs WT	0.000618897	no	Eulor12	DNA	DNA?
Eulor1:DNA:DNA	16.2284	-0.470671	0.633757	-0.742667	0.457683	0.998576	ADNP degraded vs WT	0.000618897	no	Eulor1	DNA	DNA
Eulor5A:DNA:DNA?	21.941	-0.538808	0.548001	-0.983224	0.325497	0.998576	ADNP degraded vs WT	0.000618897	no	Eulor5A	DNA	DNA?
Eulor5B:DNA:DNA?	9.30609	-0.0243407	0.807476	-0.0301441	0.975952	0.998576	ADNP degraded vs WT	0.000618897	no	Eulor5B	DNA	DNA?
Eulor6B:DNA:DNA?	25.3094	-0.351795	0.500816	-0.702445	0.482402	0.998576	ADNP degraded vs WT	0.000618897	no	Eulor6B	DNA	DNA?
Eulor6D:DNA:DNA?	8.09614	0.563215	0.883207	0.637694	0.523673	0.998576	ADNP degraded vs WT	0.000618897	no	Eulor6D	DNA	DNA?
Eulor6E:DNA:DNA?	7.21194	-0.490431	0.932259	-0.526067	0.598842	0.998576	ADNP degraded vs WT	0.000618897	no	Eulor6E	DNA	DNA?
Eulor9A:DNA:DNA	32.9546	0.0615896	0.442749	0.139107	0.889366	0.998576	ADNP degraded vs WT	0.000618897	no	Eulor9A	DNA	DNA
Eulor9B:DNA:DNA	13.2253	-0.355955	0.7008	-0.507926	0.611505	0.998576	ADNP degraded vs WT	0.000618897	no	Eulor9B	DNA	DNA
Eulor9C:DNA:DNA	29.4045	-0.264493	0.475131	-0.556673	0.577751	0.998576	ADNP degraded vs WT	0.000618897	no	Eulor9C	DNA	DNA
FAM:Alu:SINE	49.9435	-0.221879	0.36391	-0.60971	0.542054	0.998576	ADNP degraded vs WT	0.000618897	no	FAM	Alu	SINE
FordPrefect:hAT-Tip100:DNA	106.826	0.22347	0.284233	0.786222	0.431737	0.998576	ADNP degraded vs WT	0.000618897	no	FordPrefect	hAT-Tip100	DNA
FordPrefect_a:hAT-Tip100:DNA	6.86936	-0.282677	0.958024	-0.295062	0.767946	0.998576	ADNP degraded vs WT	0.000618897	no	FordPrefect_a	hAT-Tip100	DNA
GSAT_MM:Satellite:Satellite	111.196	-0.0298217	0.316332	-0.0942734	0.924892	0.998576	ADNP degraded vs WT	0.000618897	no	GSAT_MM	Satellite	Satellite
HAL1:L1:LINE	1247.82	-0.0577137	0.137511	-0.419702	0.674703	0.998576	ADNP degraded vs WT	0.000618897	no	HAL1	L1	LINE
HAL1M8:L1:LINE	384.501	-0.039507	0.170874	-0.231206	0.817155	0.998576	ADNP degraded vs WT	0.000618897	no	HAL1M8	L1	LINE
HAL1ME:L1:LINE	274.88	-0.0246287	0.180416	-0.136511	0.891417	0.998576	ADNP degraded vs WT	0.000618897	no	HAL1ME	L1	LINE
HAL1_SS:L1:LINE	19.6446	-0.212838	0.605783	-0.351343	0.725331	0.998576	ADNP degraded vs WT	0.000618897	no	HAL1_SS	L1	LINE
HAL1b:L1:LINE	149.328	-0.0495003	0.258914	-0.191184	0.848381	0.998576	ADNP degraded vs WT	0.000618897	no	HAL1b	L1	LINE
HERV16-int:ERVL:LTR	20.0257	0.132486	0.564311	0.234776	0.814383	0.998576	ADNP degraded vs WT	0.000618897	no	HERV16-int	ERVL	LTR
HERVL40-int:ERVL:LTR	49.7783	-0.140422	0.398634	-0.352258	0.724645	0.998576	ADNP degraded vs WT	0.000618897	no	HERVL40-int	ERVL	LTR
HERVL74-int:ERVL:LTR	72.7129	0.105423	0.341332	0.308857	0.75743	0.998576	ADNP degraded vs WT	0.000618897	no	HERVL74-int	ERVL	LTR
Helitron1Nb_Mam:Helitron:RC	29.0607	-0.0899265	0.468242	-0.192051	0.847702	0.998576	ADNP degraded vs WT	0.000618897	no	Helitron1Nb_Mam	Helitron	RC
Helitron2Na_Mam:Helitron:RC?	31.9046	-0.174181	0.453893	-0.38375	0.701164	0.998576	ADNP degraded vs WT	0.000618897	no	Helitron2Na_Mam	Helitron	RC?
Helitron3Na_Mam:Helitron:RC	85.1663	-0.0560722	0.286227	-0.195901	0.844688	0.998576	ADNP degraded vs WT	0.000618897	no	Helitron3Na_Mam	Helitron	RC
IAP-d-int:ERVK:LTR	1435.67	0.185373	0.148178	1.25102	0.210928	0.998576	ADNP degraded vs WT	0.000618897	no	IAP-d-int	ERVK	LTR
IAP1-MM_I-int:ERVK:LTR	223.536	0.48283	0.207382	2.32821	0.019901	0.998576	ADNP degraded vs WT	0.000618897	no	IAP1-MM_I-int	ERVK	LTR
IAP1-MM_LTR:ERVK:LTR	48.2039	-0.0500749	0.373522	-0.134062	0.893354	0.998576	ADNP degraded vs WT	0.000618897	no	IAP1-MM_LTR	ERVK	LTR
IAPA_MM-int:ERVK:LTR	164.032	0.492289	0.271179	1.81537	0.0694676	0.998576	ADNP degraded vs WT	0.000618897	no	IAPA_MM-int	ERVK	LTR
IAPEY2_LTR:ERVK:LTR	98.5124	0.238006	0.28225	0.843247	0.39909	0.998576	ADNP degraded vs WT	0.000618897	no	IAPEY2_LTR	ERVK	LTR
IAPEY3-int:ERVK:LTR	204.33	0.0820866	0.214324	0.383002	0.701718	0.998576	ADNP degraded vs WT	0.000618897	no	IAPEY3-int	ERVK	LTR
IAPEY3C_LTR:ERVK:LTR	23.8072	0.451585	0.522269	0.864659	0.387226	0.998576	ADNP degraded vs WT	0.000618897	no	IAPEY3C_LTR	ERVK	LTR
IAPEY3_LTR:ERVK:LTR	83.591	0.241923	0.29337	0.824635	0.409579	0.998576	ADNP degraded vs WT	0.000618897	no	IAPEY3_LTR	ERVK	LTR
IAPEY4_I-int:ERVK:LTR	195.469	-0.378674	0.206081	-1.8375	0.0661361	0.998576	ADNP degraded vs WT	0.000618897	no	IAPEY4_I-int	ERVK	LTR
IAPEY4_LTR:ERVK:LTR	42.7833	-0.384112	0.427587	-0.898326	0.369012	0.998576	ADNP degraded vs WT	0.000618897	no	IAPEY4_LTR	ERVK	LTR
IAPEY5_I-int:ERVK:LTR	4.81807	0.335446	1.11233	0.30157	0.76298	0.998576	ADNP degraded vs WT	0.000618897	no	IAPEY5_I-int	ERVK	LTR
IAPEY5_LTR:ERVK:LTR	15.2097	0.325469	0.65213	0.499087	0.617718	0.998576	ADNP degraded vs WT	0.000618897	no	IAPEY5_LTR	ERVK	LTR
IAPEY_LTR:ERVK:LTR	119.945	0.802209	0.278304	2.88249	0.00394545	0.787512	ADNP degraded vs WT	0.103743	no	IAPEY_LTR	ERVK	LTR
IAPEy-int:ERVK:LTR	299.842	0.836516	0.23499	3.55979	0.000371146	0.123468	ADNP degraded vs WT	0.908446	no	IAPEy-int	ERVK	LTR
IAPEz-int:ERVK:LTR	14841.8	0.14587	0.135834	1.07388	0.282875	0.998576	ADNP degraded vs WT	0.000618897	no	IAPEz-int	ERVK	LTR
IAPLTR1_Mm:ERVK:LTR	1492.87	0.308574	0.157898	1.95426	0.0506699	0.998576	ADNP degraded vs WT	0.000618897	no	IAPLTR1_Mm	ERVK	LTR
IAPLTR1a_Mm:ERVK:LTR	228.315	0.037035	0.210057	0.176309	0.860051	0.998576	ADNP degraded vs WT	0.000618897	no	IAPLTR1a_Mm	ERVK	LTR
IAPLTR2_Mm:ERVK:LTR	336.142	0.546231	0.207267	2.63539	0.00840394	0.998576	ADNP degraded vs WT	0.000618897	no	IAPLTR2_Mm	ERVK	LTR
IAPLTR2a2_Mm:ERVK:LTR	287.784	0.204511	0.187037	1.09342	0.274208	0.998576	ADNP degraded vs WT	0.000618897	no	IAPLTR2a2_Mm	ERVK	LTR
IAPLTR2a:ERVK:LTR	98.989	0.566088	0.271495	2.08508	0.0370621	0.998576	ADNP degraded vs WT	0.000618897	no	IAPLTR2a	ERVK	LTR
IAPLTR2b:ERVK:LTR	136.817	0.188033	0.238872	0.787173	0.43118	0.998576	ADNP degraded vs WT	0.000618897	no	IAPLTR2b	ERVK	LTR
IAPLTR3-int:ERVK:LTR	138.372	-0.307762	0.246476	-1.24865	0.211794	0.998576	ADNP degraded vs WT	0.000618897	no	IAPLTR3-int	ERVK	LTR
IAPLTR3:ERVK:LTR	28.9249	-0.0247535	0.50111	-0.0493973	0.960603	0.998576	ADNP degraded vs WT	0.000618897	no	IAPLTR3	ERVK	LTR
IAPLTR4:ERVK:LTR	61.2765	-0.257888	0.34792	-0.741229	0.458555	0.998576	ADNP degraded vs WT	0.000618897	no	IAPLTR4	ERVK	LTR
IAPLTR4_I:ERVK:LTR	76.0938	-0.144408	0.306779	-0.470723	0.637838	0.998576	ADNP degraded vs WT	0.000618897	no	IAPLTR4_I	ERVK	LTR
ID2:ID:SINE	1824	-0.0227631	0.116382	-0.195589	0.844932	0.998576	ADNP degraded vs WT	0.000618897	no	ID2	ID	SINE
ID4:ID:SINE	9162.79	-0.011509	0.103661	-0.111025	0.911597	0.998576	ADNP degraded vs WT	0.000618897	no	ID4	ID	SINE
ID4_:ID:SINE	10157.4	-0.0192616	0.104584	-0.184173	0.853877	0.998576	ADNP degraded vs WT	0.000618897	no	ID4_	ID	SINE
ID:ID:SINE	2452.27	-0.0349289	0.114031	-0.306311	0.759368	0.998576	ADNP degraded vs WT	0.000618897	no	ID	ID	SINE
ID_B1:B4:SINE	58308.4	-0.0462558	0.101369	-0.456312	0.648165	0.998576	ADNP degraded vs WT	0.000618897	no	ID_B1	B4	SINE
IMPB_01:Satellite:Satellite	3715.15	-0.138225	0.132447	-1.04362	0.296662	0.998576	ADNP degraded vs WT	0.000618897	no	IMPB_01	Satellite	Satellite
Kanga11a:TcMar-Tc2:DNA	53.5	-0.265972	0.360594	-0.737595	0.460761	0.998576	ADNP degraded vs WT	0.000618897	no	Kanga11a	TcMar-Tc2	DNA
Kanga1:TcMar-Tc2:DNA	89.7662	-0.167731	0.281525	-0.595794	0.551313	0.998576	ADNP degraded vs WT	0.000618897	no	Kanga1	TcMar-Tc2	DNA
Kanga1a:TcMar-Tc2:DNA	70.4746	0.0556964	0.322567	0.172666	0.862914	0.998576	ADNP degraded vs WT	0.000618897	no	Kanga1a	TcMar-Tc2	DNA
Kanga1b:TcMar-Tc2:DNA	69.101	-0.114318	0.317676	-0.359858	0.718953	0.998576	ADNP degraded vs WT	0.000618897	no	Kanga1b	TcMar-Tc2	DNA
Kanga1c:TcMar-Tc2:DNA	80.3077	0.158395	0.298741	0.530208	0.595968	0.998576	ADNP degraded vs WT	0.000618897	no	Kanga1c	TcMar-Tc2	DNA
Kanga1d:TcMar-Tc2:DNA	42.6703	-0.426289	0.434291	-0.981573	0.32631	0.998576	ADNP degraded vs WT	0.000618897	no	Kanga1d	TcMar-Tc2	DNA
Kanga2_a:TcMar-Tc2:DNA	141.718	0.175368	0.231158	0.75865	0.448062	0.998576	ADNP degraded vs WT	0.000618897	no	Kanga2_a	TcMar-Tc2	DNA
L1M1:L1:LINE	150.256	-0.0311971	0.228057	-0.136795	0.891193	0.998576	ADNP degraded vs WT	0.000618897	no	L1M1	L1	LINE
L1M2:L1:LINE	5041.25	-0.0140611	0.108146	-0.13002	0.896551	0.998576	ADNP degraded vs WT	0.000618897	no	L1M2	L1	LINE
L1M2a:L1:LINE	13.225	-0.0717467	0.696117	-0.103067	0.91791	0.998576	ADNP degraded vs WT	0.000618897	no	L1M2a	L1	LINE
L1M2c:L1:LINE	171.109	-0.117598	0.231831	-0.507259	0.611973	0.998576	ADNP degraded vs WT	0.000618897	no	L1M2c	L1	LINE
L1M3:L1:LINE	1847.49	-0.0547656	0.129711	-0.422213	0.67287	0.998576	ADNP degraded vs WT	0.000618897	no	L1M3	L1	LINE
L1M3b:L1:LINE	24.2223	0.461622	0.517174	0.892584	0.37208	0.998576	ADNP degraded vs WT	0.000618897	no	L1M3b	L1	LINE
L1M3c:L1:LINE	22.3441	0.414802	0.557934	0.743461	0.457203	0.998576	ADNP degraded vs WT	0.000618897	no	L1M3c	L1	LINE
L1M3d:L1:LINE	18.2086	0.409991	0.610116	0.671989	0.501591	0.998576	ADNP degraded vs WT	0.000618897	no	L1M3d	L1	LINE
L1M3de:L1:LINE	40.8879	-0.0889366	0.403283	-0.220531	0.825457	0.998576	ADNP degraded vs WT	0.000618897	no	L1M3de	L1	LINE
L1M3e:L1:LINE	215.401	0.589375	0.21607	2.7277	0.00637775	0.998576	ADNP degraded vs WT	0.000618897	no	L1M3e	L1	LINE
L1M3f:L1:LINE	11.8932	0.73791	0.771596	0.956343	0.338899	0.998576	ADNP degraded vs WT	0.000618897	no	L1M3f	L1	LINE
L1M4:L1:LINE	5129.49	-0.0555393	0.108295	-0.512851	0.608056	0.998576	ADNP degraded vs WT	0.000618897	no	L1M4	L1	LINE
L1M4a1:L1:LINE	185.29	-0.249054	0.208641	-1.1937	0.232595	0.998576	ADNP degraded vs WT	0.000618897	no	L1M4a1	L1	LINE
L1M4a2:L1:LINE	168.567	0.0508659	0.219169	0.232085	0.816472	0.998576	ADNP degraded vs WT	0.000618897	no	L1M4a2	L1	LINE
L1M4b:L1:LINE	386.329	-0.146634	0.166457	-0.88091	0.378366	0.998576	ADNP degraded vs WT	0.000618897	no	L1M4b	L1	LINE
L1M4c:L1:LINE	768.736	0.0220983	0.142765	0.154788	0.876988	0.998576	ADNP degraded vs WT	0.000618897	no	L1M4c	L1	LINE
L1M5:L1:LINE	5056.23	-0.0441362	0.108057	-0.408453	0.682941	0.998576	ADNP degraded vs WT	0.000618897	no	L1M5	L1	LINE
L1M6:L1:LINE	23.1979	0.22249	0.533198	0.417274	0.676478	0.998576	ADNP degraded vs WT	0.000618897	no	L1M6	L1	LINE
L1M7:L1:LINE	124.858	-0.176718	0.244121	-0.723894	0.469131	0.998576	ADNP degraded vs WT	0.000618897	no	L1M7	L1	LINE
L1M8:L1:LINE	60.1527	-0.313244	0.35332	-0.886572	0.375309	0.998576	ADNP degraded vs WT	0.000618897	no	L1M8	L1	LINE
L1M:L1:LINE	141.506	-0.460922	0.233941	-1.97025	0.04881	0.998576	ADNP degraded vs WT	0.000618897	no	L1M	L1	LINE
L1MA10:L1:LINE	117.74	-0.142726	0.259557	-0.549884	0.582399	0.998576	ADNP degraded vs WT	0.000618897	no	L1MA10	L1	LINE
L1MA4:L1:LINE	1624.82	-0.02852	0.120121	-0.237427	0.812326	0.998576	ADNP degraded vs WT	0.000618897	no	L1MA4	L1	LINE
L1MA4A:L1:LINE	722.637	-0.0786081	0.138792	-0.566373	0.57114	0.998576	ADNP degraded vs WT	0.000618897	no	L1MA4A	L1	LINE
L1MA5:L1:LINE	917.909	-0.0443462	0.130729	-0.339223	0.734442	0.998576	ADNP degraded vs WT	0.000618897	no	L1MA5	L1	LINE
L1MA5A:L1:LINE	425.692	0.0193523	0.160378	0.120666	0.903955	0.998576	ADNP degraded vs WT	0.000618897	no	L1MA5A	L1	LINE
L1MA6:L1:LINE	1799.55	-0.0658731	0.117696	-0.559689	0.575691	0.998576	ADNP degraded vs WT	0.000618897	no	L1MA6	L1	LINE
L1MA7:L1:LINE	820.946	-0.13739	0.137743	-0.997434	0.318554	0.998576	ADNP degraded vs WT	0.000618897	no	L1MA7	L1	LINE
L1MA8:L1:LINE	1085.35	-0.0866911	0.126585	-0.684843	0.493443	0.998576	ADNP degraded vs WT	0.000618897	no	L1MA8	L1	LINE
L1MA9:L1:LINE	1061.23	-0.0779121	0.130742	-0.595924	0.551226	0.998576	ADNP degraded vs WT	0.000618897	no	L1MA9	L1	LINE
L1MB1:L1:LINE	484.576	-0.0130032	0.152825	-0.0850857	0.932193	0.998576	ADNP degraded vs WT	0.000618897	no	L1MB1	L1	LINE
L1MB2:L1:LINE	881.575	-0.0228746	0.133378	-0.171502	0.863829	0.998576	ADNP degraded vs WT	0.000618897	no	L1MB2	L1	LINE
L1MB3:L1:LINE	1930.11	-0.137794	0.117949	-1.16825	0.242707	0.998576	ADNP degraded vs WT	0.000618897	no	L1MB3	L1	LINE
L1MB4:L1:LINE	798.721	-0.0880964	0.138953	-0.634001	0.52608	0.998576	ADNP degraded vs WT	0.000618897	no	L1MB4	L1	LINE
L1MB5:L1:LINE	1252.72	-0.0406853	0.124275	-0.327381	0.74338	0.998576	ADNP degraded vs WT	0.000618897	no	L1MB5	L1	LINE
L1MB7:L1:LINE	2577.46	-0.0872919	0.113082	-0.771934	0.440154	0.998576	ADNP degraded vs WT	0.000618897	no	L1MB7	L1	LINE
L1MB8:L1:LINE	2437.05	-0.0387707	0.113231	-0.342402	0.732048	0.998576	ADNP degraded vs WT	0.000618897	no	L1MB8	L1	LINE
L1MC1:L1:LINE	1642.23	-0.0247949	0.128492	-0.192968	0.846984	0.998576	ADNP degraded vs WT	0.000618897	no	L1MC1	L1	LINE
L1MC2:L1:LINE	406.27	-0.104264	0.162499	-0.64163	0.521113	0.998576	ADNP degraded vs WT	0.000618897	no	L1MC2	L1	LINE
L1MC3:L1:LINE	1309.9	-0.0803533	0.122166	-0.65774	0.510705	0.998576	ADNP degraded vs WT	0.000618897	no	L1MC3	L1	LINE
L1MC4:L1:LINE	2255.28	-0.0238338	0.118356	-0.201375	0.840406	0.998576	ADNP degraded vs WT	0.000618897	no	L1MC4	L1	LINE
L1MC4a:L1:LINE	1234.13	0.0498923	0.124278	0.401458	0.688083	0.998576	ADNP degraded vs WT	0.000618897	no	L1MC4a	L1	LINE
L1MC5:L1:LINE	1522.32	-0.0500858	0.121539	-0.412097	0.680269	0.998576	ADNP degraded vs WT	0.000618897	no	L1MC5	L1	LINE
L1MC5a:L1:LINE	902.53	0.0368084	0.130805	0.281399	0.778405	0.998576	ADNP degraded vs WT	0.000618897	no	L1MC5a	L1	LINE
L1MC:L1:LINE	1241.1	-0.127486	0.131215	-0.971582	0.331258	0.998576	ADNP degraded vs WT	0.000618897	no	L1MC	L1	LINE
L1MCa:L1:LINE	612.69	-0.0438574	0.154732	-0.283441	0.776839	0.998576	ADNP degraded vs WT	0.000618897	no	L1MCa	L1	LINE
L1MCb:L1:LINE	79.7259	-0.154596	0.30009	-0.515165	0.606438	0.998576	ADNP degraded vs WT	0.000618897	no	L1MCb	L1	LINE
L1MCc:L1:LINE	87.5127	-0.397983	0.286082	-1.39115	0.164179	0.998576	ADNP degraded vs WT	0.000618897	no	L1MCc	L1	LINE
L1MD1:L1:LINE	525.471	0.00972849	0.154792	0.0628487	0.949887	0.998576	ADNP degraded vs WT	0.000618897	no	L1MD1	L1	LINE
L1MD2:L1:LINE	882.998	0.0515341	0.134788	0.382336	0.702212	0.998576	ADNP degraded vs WT	0.000618897	no	L1MD2	L1	LINE
L1MD3:L1:LINE	631.223	0.150011	0.143007	1.04898	0.294187	0.998576	ADNP degraded vs WT	0.000618897	no	L1MD3	L1	LINE
L1MD:L1:LINE	1662.58	-0.0923717	0.121817	-0.758281	0.448283	0.998576	ADNP degraded vs WT	0.000618897	no	L1MD	L1	LINE
L1MDa:L1:LINE	696.251	-0.066383	0.139977	-0.474243	0.635326	0.998576	ADNP degraded vs WT	0.000618897	no	L1MDa	L1	LINE
L1MDb:L1:LINE	179.853	-0.144185	0.21115	-0.682854	0.494699	0.998576	ADNP degraded vs WT	0.000618897	no	L1MDb	L1	LINE
L1ME1:L1:LINE	1881.19	-0.0422894	0.123595	-0.34216	0.73223	0.998576	ADNP degraded vs WT	0.000618897	no	L1ME1	L1	LINE
L1ME2:L1:LINE	747.031	0.0560571	0.139597	0.401564	0.688005	0.998576	ADNP degraded vs WT	0.000618897	no	L1ME2	L1	LINE
L1ME2z:L1:LINE	429.847	0.0146998	0.159285	0.0922866	0.92647	0.998576	ADNP degraded vs WT	0.000618897	no	L1ME2z	L1	LINE
L1ME3:L1:LINE	364.891	-0.10572	0.178453	-0.592422	0.553568	0.998576	ADNP degraded vs WT	0.000618897	no	L1ME3	L1	LINE
L1ME3A:L1:LINE	528.671	-0.032363	0.154831	-0.209021	0.834432	0.998576	ADNP degraded vs WT	0.000618897	no	L1ME3A	L1	LINE
L1ME3B:L1:LINE	234.135	0.127625	0.209638	0.60879	0.542663	0.998576	ADNP degraded vs WT	0.000618897	no	L1ME3B	L1	LINE
L1ME3C:L1:LINE	127.124	-0.181384	0.242931	-0.746646	0.455277	0.998576	ADNP degraded vs WT	0.000618897	no	L1ME3C	L1	LINE
L1ME3Cz:L1:LINE	381.979	-0.0276942	0.162948	-0.169957	0.865044	0.998576	ADNP degraded vs WT	0.000618897	no	L1ME3Cz	L1	LINE
L1ME3D:L1:LINE	61.7835	-0.118461	0.347736	-0.340665	0.733356	0.998576	ADNP degraded vs WT	0.000618897	no	L1ME3D	L1	LINE
L1ME3E:L1:LINE	125.305	-0.296274	0.24927	-1.18857	0.23461	0.998576	ADNP degraded vs WT	0.000618897	no	L1ME3E	L1	LINE
L1ME3F:L1:LINE	109.168	-0.099916	0.261539	-0.382031	0.702438	0.998576	ADNP degraded vs WT	0.000618897	no	L1ME3F	L1	LINE
L1ME3G:L1:LINE	361.803	-0.0954125	0.16614	-0.57429	0.565771	0.998576	ADNP degraded vs WT	0.000618897	no	L1ME3G	L1	LINE
L1ME4a:L1:LINE	392.454	0.0431987	0.163736	0.263831	0.79191	0.998576	ADNP degraded vs WT	0.000618897	no	L1ME4a	L1	LINE
L1ME4b:L1:LINE	610.819	-0.107818	0.152792	-0.705653	0.480404	0.998576	ADNP degraded vs WT	0.000618897	no	L1ME4b	L1	LINE
L1ME4c:L1:LINE	251.287	-0.0926158	0.185984	-0.497977	0.6185	0.998576	ADNP degraded vs WT	0.000618897	no	L1ME4c	L1	LINE
L1ME5:L1:LINE	8.96999	-0.592371	0.842565	-0.703057	0.48202	0.998576	ADNP degraded vs WT	0.000618897	no	L1ME5	L1	LINE
L1MEa:L1:LINE	79.6881	-0.0669863	0.295693	-0.22654	0.820781	0.998576	ADNP degraded vs WT	0.000618897	no	L1MEa	L1	LINE
L1MEb:L1:LINE	85.6945	-0.18521	0.294486	-0.628927	0.529397	0.998576	ADNP degraded vs WT	0.000618897	no	L1MEb	L1	LINE
L1MEc:L1:LINE	1047.5	-0.0425826	0.131863	-0.32293	0.746748	0.998576	ADNP degraded vs WT	0.000618897	no	L1MEc	L1	LINE
L1MEd:L1:LINE	2142.6	0.0802826	0.121606	0.660189	0.509133	0.998576	ADNP degraded vs WT	0.000618897	no	L1MEd	L1	LINE
L1MEf:L1:LINE	927.685	-0.108402	0.136572	-0.793732	0.427351	0.998576	ADNP degraded vs WT	0.000618897	no	L1MEf	L1	LINE
L1MEg1:L1:LINE	10.9174	-0.730993	0.772528	-0.946234	0.344029	0.998576	ADNP degraded vs WT	0.000618897	no	L1MEg1	L1	LINE
L1MEg2:L1:LINE	37.375	-0.115856	0.432305	-0.267995	0.788703	0.998576	ADNP degraded vs WT	0.000618897	no	L1MEg2	L1	LINE
L1MEg:L1:LINE	19467.1	-0.052198	0.119954	-0.43515	0.663454	0.998576	ADNP degraded vs WT	0.000618897	no	L1MEg	L1	LINE
L1MEh:L1:LINE	43.0351	0.531196	0.394861	1.34527	0.178537	0.998576	ADNP degraded vs WT	0.000618897	no	L1MEh	L1	LINE
L1MEi:L1:LINE	87.7754	-0.00596388	0.282837	-0.0210859	0.983177	0.998576	ADNP degraded vs WT	0.000618897	no	L1MEi	L1	LINE
L1MEj:L1:LINE	627.367	-0.00107612	0.180167	-0.00597291	0.995234	0.998576	ADNP degraded vs WT	0.000618897	no	L1MEj	L1	LINE
L1Md_A:L1:LINE	13836.7	-0.00946371	0.105873	-0.0893875	0.928774	0.998576	ADNP degraded vs WT	0.000618897	no	L1Md_A	L1	LINE
L1Md_F2:L1:LINE	23213.7	-0.00655778	0.104968	-0.0624739	0.950185	0.998576	ADNP degraded vs WT	0.000618897	no	L1Md_F2	L1	LINE
L1Md_F3:L1:LINE	9119.53	0.0267437	0.106899	0.250178	0.80245	0.998576	ADNP degraded vs WT	0.000618897	no	L1Md_F3	L1	LINE
L1Md_F:L1:LINE	3570.65	-0.376248	0.130156	-2.89075	0.00384328	0.787512	ADNP degraded vs WT	0.103743	no	L1Md_F	L1	LINE
L1Md_Gf:L1:LINE	8746.87	0.0326219	0.153648	0.212316	0.831861	0.998576	ADNP degraded vs WT	0.000618897	no	L1Md_Gf	L1	LINE
L1Md_T:L1:LINE	42367.8	-0.0364962	0.141251	-0.258378	0.796115	0.998576	ADNP degraded vs WT	0.000618897	no	L1Md_T	L1	LINE
L1P5:L1:LINE	16.9595	0.47745	0.60799	0.785294	0.432281	0.998576	ADNP degraded vs WT	0.000618897	no	L1P5	L1	LINE
L1PB4:L1:LINE	54.8821	-0.133633	0.379271	-0.35234	0.724583	0.998576	ADNP degraded vs WT	0.000618897	no	L1PB4	L1	LINE
L1VL1:L1:LINE	765.139	-0.215643	0.16006	-1.34727	0.177895	0.998576	ADNP degraded vs WT	0.000618897	no	L1VL1	L1	LINE
L1VL2:L1:LINE	2492.17	-0.114807	0.141543	-0.811108	0.417303	0.998576	ADNP degraded vs WT	0.000618897	no	L1VL2	L1	LINE
L1VL4:L1:LINE	1133.51	0.0507654	0.141301	0.359271	0.719392	0.998576	ADNP degraded vs WT	0.000618897	no	L1VL4	L1	LINE
L1_Mm:L1:LINE	8627.83	-0.237782	0.160924	-1.4776	0.139515	0.998576	ADNP degraded vs WT	0.000618897	no	L1_Mm	L1	LINE
L1_Mur1:L1:LINE	1165.96	0.0977463	0.14179	0.689372	0.490589	0.998576	ADNP degraded vs WT	0.000618897	no	L1_Mur1	L1	LINE
L1_Mur2:L1:LINE	4631.13	0.00849639	0.108139	0.0785691	0.937375	0.998576	ADNP degraded vs WT	0.000618897	no	L1_Mur2	L1	LINE
L1_Mur3:L1:LINE	5005.7	-0.0380989	0.117043	-0.325511	0.744794	0.998576	ADNP degraded vs WT	0.000618897	no	L1_Mur3	L1	LINE
L1_Mus1:L1:LINE	27954.9	-0.0164227	0.114679	-0.143206	0.886127	0.998576	ADNP degraded vs WT	0.000618897	no	L1_Mus1	L1	LINE
L1_Mus2:L1:LINE	11600.1	0.0671695	0.104984	0.63981	0.522296	0.998576	ADNP degraded vs WT	0.000618897	no	L1_Mus2	L1	LINE
L1_Mus3:L1:LINE	24849.7	0.00573367	0.101964	0.0562323	0.955157	0.998576	ADNP degraded vs WT	0.000618897	no	L1_Mus3	L1	LINE
L1_Mus4:L1:LINE	2575.77	-0.0604315	0.113643	-0.531766	0.594888	0.998576	ADNP degraded vs WT	0.000618897	no	L1_Mus4	L1	LINE
L1_Rod:L1:LINE	2590.83	-0.0123121	0.13188	-0.0933582	0.925619	0.998576	ADNP degraded vs WT	0.000618897	no	L1_Rod	L1	LINE
L2:L2:LINE	6915.29	-0.0271663	0.115035	-0.236157	0.813311	0.998576	ADNP degraded vs WT	0.000618897	no	L2	L2	LINE
L2a:L2:LINE	8820.75	-0.0218607	0.105214	-0.207774	0.835405	0.998576	ADNP degraded vs WT	0.000618897	no	L2a	L2	LINE
L2b:L2:LINE	3648.63	-0.00808557	0.110647	-0.0730752	0.941746	0.998576	ADNP degraded vs WT	0.000618897	no	L2b	L2	LINE
L2c:L2:LINE	3889.48	-0.0705514	0.109318	-0.645378	0.518682	0.998576	ADNP degraded vs WT	0.000618897	no	L2c	L2	LINE
L3:CR1:LINE	3152.7	-0.0284167	0.110016	-0.258295	0.796179	0.998576	ADNP degraded vs WT	0.000618897	no	L3	CR1	LINE
L3b:CR1:LINE	575.441	-0.0137866	0.145008	-0.0950746	0.924256	0.998576	ADNP degraded vs WT	0.000618897	no	L3b	CR1	LINE
L4_A_Mam:RTE-X:LINE	144.665	-0.226977	0.229874	-0.9874	0.323447	0.998576	ADNP degraded vs WT	0.000618897	no	L4_A_Mam	RTE-X	LINE
L4_B_Mam:RTE-X:LINE	68.3509	-0.164993	0.334624	-0.493069	0.621964	0.998576	ADNP degraded vs WT	0.000618897	no	L4_B_Mam	RTE-X	LINE
L4_C_Mam:RTE-X:LINE	82.9384	-0.0665788	0.289934	-0.229634	0.818376	0.998576	ADNP degraded vs WT	0.000618897	no	L4_C_Mam	RTE-X	LINE
L5:RTE-X:LINE	17.7789	0.201241	0.602666	0.333918	0.738442	0.998576	ADNP degraded vs WT	0.000618897	no	L5	RTE-X	LINE
LTR101_Mam:ERVL:LTR	16.8308	0.35235	0.627868	0.561184	0.574672	0.998576	ADNP degraded vs WT	0.000618897	no	LTR101_Mam	ERVL	LTR
LTR102_Mam:ERVL:LTR	6.73703	0.207678	0.977821	0.212389	0.831804	0.998576	ADNP degraded vs WT	0.000618897	no	LTR102_Mam	ERVL	LTR
LTR103_Mam:ERV1:LTR	3.84126	-0.852483	1.32036	-0.645644	0.51851	0.998576	ADNP degraded vs WT	0.000618897	no	LTR103_Mam	ERV1	LTR
LTR103b_Mam:ERV1:LTR	1.3438	0.654693	2.293	0.285518	0.775247	0.998576	ADNP degraded vs WT	0.000618897	no	LTR103b_Mam	ERV1	LTR
LTR104_Mam:Gypsy:LTR	21.8494	0.175088	0.555772	0.315035	0.752735	0.998576	ADNP degraded vs WT	0.000618897	no	LTR104_Mam	Gypsy	LTR
LTR105_Mam:ERVL:LTR	13.1155	0.0990512	0.689277	0.143703	0.885735	0.998576	ADNP degraded vs WT	0.000618897	no	LTR105_Mam	ERVL	LTR
LTR106_Mam:LTR:LTR	48.4099	-0.176523	0.370547	-0.476384	0.633801	0.998576	ADNP degraded vs WT	0.000618897	no	LTR106_Mam	LTR	LTR
LTR107_Mam:LTR:LTR	66.0057	0.0648578	0.334109	0.194122	0.846081	0.998576	ADNP degraded vs WT	0.000618897	no	LTR107_Mam	LTR	LTR
LTR108d_Mam:ERVL:LTR	10.1972	1.12757	0.836189	1.34846	0.177511	0.998576	ADNP degraded vs WT	0.000618897	no	LTR108d_Mam	ERVL	LTR
LTR109A2:ERV1:LTR	11.2588	-0.360361	0.768566	-0.468875	0.639159	0.998576	ADNP degraded vs WT	0.000618897	no	LTR109A2	ERV1	LTR
LTR10_RN:ERVK:LTR	82.8323	0.139159	0.290992	0.478223	0.632492	0.998576	ADNP degraded vs WT	0.000618897	no	LTR10_RN	ERVK	LTR
LTR16A1:ERVL:LTR	53.002	0.316628	0.357373	0.88599	0.375623	0.998576	ADNP degraded vs WT	0.000618897	no	LTR16A1	ERVL	LTR
LTR16A2:ERVL:LTR	14.8118	0.297824	0.657551	0.452929	0.6506	0.998576	ADNP degraded vs WT	0.000618897	no	LTR16A2	ERVL	LTR
LTR16A:ERVL:LTR	167.018	0.155298	0.216775	0.716402	0.473743	0.998576	ADNP degraded vs WT	0.000618897	no	LTR16A	ERVL	LTR
LTR16B1:ERVL:LTR	38.481	-0.080658	0.409919	-0.196766	0.844011	0.998576	ADNP degraded vs WT	0.000618897	no	LTR16B1	ERVL	LTR
LTR16B2:ERVL:LTR	37.0782	0.0732618	0.429617	0.170528	0.864595	0.998576	ADNP degraded vs WT	0.000618897	no	LTR16B2	ERVL	LTR
LTR16B:ERVL:LTR	22.5615	-0.492529	0.554468	-0.888291	0.374384	0.998576	ADNP degraded vs WT	0.000618897	no	LTR16B	ERVL	LTR
LTR16C:ERVL:LTR	229.584	-0.0378314	0.19657	-0.192457	0.847384	0.998576	ADNP degraded vs WT	0.000618897	no	LTR16C	ERVL	LTR
LTR16D:ERVL:LTR	26.2482	-0.247502	0.491487	-0.503578	0.614558	0.998576	ADNP degraded vs WT	0.000618897	no	LTR16D	ERVL	LTR
LTR16E1:ERVL:LTR	70.6103	0.0138659	0.316899	0.043755	0.9651	0.998576	ADNP degraded vs WT	0.000618897	no	LTR16E1	ERVL	LTR
LTR16E2:ERVL:LTR	31.397	-0.566085	0.460259	-1.22993	0.218724	0.998576	ADNP degraded vs WT	0.000618897	no	LTR16E2	ERVL	LTR
LTR28B:ERV1:LTR	25.6024	-0.17775	0.521979	-0.340531	0.733457	0.998576	ADNP degraded vs WT	0.000618897	no	LTR28B	ERV1	LTR
LTR31:ERV1:LTR	24.9456	0.234925	0.512109	0.458739	0.646421	0.998576	ADNP degraded vs WT	0.000618897	no	LTR31	ERV1	LTR
LTR33:ERVL:LTR	209.178	0.00658529	0.201696	0.0326495	0.973954	0.998576	ADNP degraded vs WT	0.000618897	no	LTR33	ERVL	LTR
LTR33A:ERVL:LTR	104.962	0.111921	0.263644	0.424517	0.671189	0.998576	ADNP degraded vs WT	0.000618897	no	LTR33A	ERVL	LTR
LTR33A_:ERVL:LTR	90.5174	0.120352	0.295214	0.407677	0.683511	0.998576	ADNP degraded vs WT	0.000618897	no	LTR33A_	ERVL	LTR
LTR33B:ERVL:LTR	18.876	0.00168993	0.601979	0.00280729	0.99776	0.998576	ADNP degraded vs WT	0.000618897	no	LTR33B	ERVL	LTR
LTR33C:ERVL:LTR	12.6178	0.196134	0.703853	0.278658	0.780507	0.998576	ADNP degraded vs WT	0.000618897	no	LTR33C	ERVL	LTR
LTR37-int:ERV1:LTR	23.1408	0.616752	0.548663	1.1241	0.260971	0.998576	ADNP degraded vs WT	0.000618897	no	LTR37-int	ERV1	LTR
LTR37A:ERV1:LTR	54.437	0.111218	0.349422	0.318291	0.750264	0.998576	ADNP degraded vs WT	0.000618897	no	LTR37A	ERV1	LTR
LTR37B:ERV1:LTR	30.2024	0.103974	0.461708	0.225194	0.821828	0.998576	ADNP degraded vs WT	0.000618897	no	LTR37B	ERV1	LTR
LTR40A1:ERVL:LTR	6.94495	-0.244287	0.949718	-0.257221	0.797008	0.998576	ADNP degraded vs WT	0.000618897	no	LTR40A1	ERVL	LTR
LTR40a:ERVL:LTR	112.861	-0.194651	0.253827	-0.766865	0.443161	0.998576	ADNP degraded vs WT	0.000618897	no	LTR40a	ERVL	LTR
LTR40b:ERVL:LTR	153.855	0.00293352	0.233565	0.0125597	0.989979	0.998576	ADNP degraded vs WT	0.000618897	no	LTR40b	ERVL	LTR
LTR40c:ERVL:LTR	90.6157	-0.095531	0.279482	-0.341814	0.732491	0.998576	ADNP degraded vs WT	0.000618897	no	LTR40c	ERVL	LTR
LTR41:ERVL:LTR	95.9162	0.104087	0.28397	0.366541	0.713961	0.998576	ADNP degraded vs WT	0.000618897	no	LTR41	ERVL	LTR
LTR41B:ERVL:LTR	41.9815	-0.10388	0.416209	-0.249585	0.802908	0.998576	ADNP degraded vs WT	0.000618897	no	LTR41B	ERVL	LTR
LTR45:ERV1:LTR	4.3337	-1.30109	1.35146	-0.962727	0.335684	0.998576	ADNP degraded vs WT	0.000618897	no	LTR45	ERV1	LTR
LTR48:ERV1:LTR	130.974	-0.0188769	0.244438	-0.0772257	0.938444	0.998576	ADNP degraded vs WT	0.000618897	no	LTR48	ERV1	LTR
LTR48B:ERV1:LTR	20.0431	0.91842	0.582205	1.57749	0.114684	0.998576	ADNP degraded vs WT	0.000618897	no	LTR48B	ERV1	LTR
LTR50:ERVL:LTR	84.2011	0.0585371	0.288335	0.203018	0.839121	0.998576	ADNP degraded vs WT	0.000618897	no	LTR50	ERVL	LTR
LTR52:ERVL:LTR	5.06638	0.428424	1.0817	0.396065	0.692057	0.998576	ADNP degraded vs WT	0.000618897	no	LTR52	ERVL	LTR
LTR53:ERVL:LTR	27.2495	-0.098464	0.491556	-0.200311	0.841237	0.998576	ADNP degraded vs WT	0.000618897	no	LTR53	ERVL	LTR
LTR55:ERVL:LTR	34.0399	0.310531	0.441758	0.702944	0.482091	0.998576	ADNP degraded vs WT	0.000618897	no	LTR55	ERVL	LTR
LTR65:ERV1:LTR	126.999	-0.0164156	0.247622	-0.066293	0.947145	0.998576	ADNP degraded vs WT	0.000618897	no	LTR65	ERV1	LTR
LTR67B:ERVL:LTR	89.0657	0.0875423	0.283476	0.308817	0.757461	0.998576	ADNP degraded vs WT	0.000618897	no	LTR67B	ERVL	LTR
LTR68:ERV1:LTR	30.0059	0.390846	0.465372	0.839857	0.400989	0.998576	ADNP degraded vs WT	0.000618897	no	LTR68	ERV1	LTR
LTR69:ERVL:LTR	36.1133	-0.0987254	0.423453	-0.233144	0.81565	0.998576	ADNP degraded vs WT	0.000618897	no	LTR69	ERVL	LTR
LTR72_RN:ERV1:LTR	114.646	0.0801273	0.254292	0.315099	0.752686	0.998576	ADNP degraded vs WT	0.000618897	no	LTR72_RN	ERV1	LTR
LTR73:ERV1:LTR	43.9905	-0.00156819	0.385253	-0.00407055	0.996752	0.998576	ADNP degraded vs WT	0.000618897	no	LTR73	ERV1	LTR
LTR75:ERVL:LTR	13.8673	0.334974	0.67708	0.494733	0.620789	0.998576	ADNP degraded vs WT	0.000618897	no	LTR75	ERVL	LTR
LTR75B:ERVL:LTR	5.92191	-1.11511	1.19984	-0.929385	0.35269	0.998576	ADNP degraded vs WT	0.000618897	no	LTR75B	ERVL	LTR
LTR77:ERV1:LTR	4.72582	-1.4166	1.22937	-1.1523	0.249199	0.998576	ADNP degraded vs WT	0.000618897	no	LTR77	ERV1	LTR
LTR78:ERV1:LTR	82.3561	0.0869906	0.292749	0.297151	0.766351	0.998576	ADNP degraded vs WT	0.000618897	no	LTR78	ERV1	LTR
LTR78B:ERV1:LTR	83.5065	-0.075191	0.290538	-0.258799	0.79579	0.998576	ADNP degraded vs WT	0.000618897	no	LTR78B	ERV1	LTR
LTR79:ERVL:LTR	34.0217	0.130698	0.436126	0.299679	0.764422	0.998576	ADNP degraded vs WT	0.000618897	no	LTR79	ERVL	LTR
LTR80A:ERVL:LTR	17.819	0.490178	0.596202	0.822167	0.410982	0.998576	ADNP degraded vs WT	0.000618897	no	LTR80A	ERVL	LTR
LTR81:Gypsy:LTR	5.81882	2.24129	1.18443	1.8923	0.0584515	0.998576	ADNP degraded vs WT	0.000618897	no	LTR81	Gypsy	LTR
LTR81A:Gypsy:LTR	17.3881	-0.0984984	0.608039	-0.161994	0.871311	0.998576	ADNP degraded vs WT	0.000618897	no	LTR81A	Gypsy	LTR
LTR81B:Gypsy:LTR	22.9628	-0.0317473	0.532337	-0.0596376	0.952444	0.998576	ADNP degraded vs WT	0.000618897	no	LTR81B	Gypsy	LTR
LTR81C:Gypsy:LTR	7.76561	0.0271	0.902983	0.0300116	0.976058	0.998576	ADNP degraded vs WT	0.000618897	no	LTR81C	Gypsy	LTR
LTR82A:ERVL:LTR	100.271	-0.141669	0.285437	-0.496322	0.619667	0.998576	ADNP degraded vs WT	0.000618897	no	LTR82A	ERVL	LTR
LTR82B:ERVL:LTR	35.8444	0.456167	0.427787	1.06634	0.28627	0.998576	ADNP degraded vs WT	0.000618897	no	LTR82B	ERVL	LTR
LTR84a:ERVL:LTR	51.8923	0.181207	0.361993	0.500582	0.616665	0.998576	ADNP degraded vs WT	0.000618897	no	LTR84a	ERVL	LTR
LTR84b:ERVL:LTR	45.1311	0.237516	0.406465	0.584346	0.558987	0.998576	ADNP degraded vs WT	0.000618897	no	LTR84b	ERVL	LTR
LTR85a:Gypsy:LTR	14.8038	0.315373	0.669349	0.471163	0.637524	0.998576	ADNP degraded vs WT	0.000618897	no	LTR85a	Gypsy	LTR
LTR85b:Gypsy:LTR	14.409	-0.293947	0.666135	-0.441272	0.659016	0.998576	ADNP degraded vs WT	0.000618897	no	LTR85b	Gypsy	LTR
LTR85c:Gypsy:LTR	5.5271	1.26429	1.16486	1.08536	0.277763	0.998576	ADNP degraded vs WT	0.000618897	no	LTR85c	Gypsy	LTR
LTR86A1:ERVL:LTR	21.3382	-0.168238	0.556243	-0.302453	0.762307	0.998576	ADNP degraded vs WT	0.000618897	no	LTR86A1	ERVL	LTR
LTR86A2:ERVL:LTR	11.7123	0.266426	0.749567	0.355439	0.722261	0.998576	ADNP degraded vs WT	0.000618897	no	LTR86A2	ERVL	LTR
LTR86C:ERVL:LTR	18.1891	-0.0612162	0.593273	-0.103184	0.917817	0.998576	ADNP degraded vs WT	0.000618897	no	LTR86C	ERVL	LTR
LTR87:ERVL:LTR	118.571	-0.0170931	0.248414	-0.0688088	0.945142	0.998576	ADNP degraded vs WT	0.000618897	no	LTR87	ERVL	LTR
LTR88b:Gypsy:LTR	12.602	0.0109391	0.711783	0.0153686	0.987738	0.998576	ADNP degraded vs WT	0.000618897	no	LTR88b	Gypsy	LTR
LTR88c:Gypsy:LTR	283.424	0.0226493	0.19163	0.118193	0.905915	0.998576	ADNP degraded vs WT	0.000618897	no	LTR88c	Gypsy	LTR
LTR89:ERVL:LTR	12.3507	0.331444	0.748459	0.442836	0.657885	0.998576	ADNP degraded vs WT	0.000618897	no	LTR89	ERVL	LTR
LTR90A:LTR:LTR	29.953	0.195523	0.531302	0.368008	0.712867	0.998576	ADNP degraded vs WT	0.000618897	no	LTR90A	LTR	LTR
LTR90B:LTR:LTR	24.4483	-0.502695	0.517149	-0.97205	0.331025	0.998576	ADNP degraded vs WT	0.000618897	no	LTR90B	LTR	LTR
LTRIS2:ERV1:LTR	9660.36	0.0609121	0.15039	0.405029	0.685457	0.998576	ADNP degraded vs WT	0.000618897	no	LTRIS2	ERV1	LTR
LTRIS3:ERV1:LTR	391.337	0.350662	0.191307	1.83298	0.0668062	0.998576	ADNP degraded vs WT	0.000618897	no	LTRIS3	ERV1	LTR
LTRIS4:ERV1:LTR	41.9958	-0.0145686	0.401255	-0.0363076	0.971037	0.998576	ADNP degraded vs WT	0.000618897	no	LTRIS4	ERV1	LTR
LTRIS4A:ERV1:LTR	191.857	0.234115	0.208885	1.12078	0.26238	0.998576	ADNP degraded vs WT	0.000618897	no	LTRIS4A	ERV1	LTR
LTRIS4B:ERV1:LTR	6.24315	0.300176	1.00462	0.298796	0.765096	0.998576	ADNP degraded vs WT	0.000618897	no	LTRIS4B	ERV1	LTR
LTRIS5:ERV1:LTR	25.5219	0.105288	0.502665	0.20946	0.834089	0.998576	ADNP degraded vs WT	0.000618897	no	LTRIS5	ERV1	LTR
LTRIS_Mm:ERV1:LTR	161.224	0.263524	0.241852	1.08961	0.275884	0.998576	ADNP degraded vs WT	0.000618897	no	LTRIS_Mm	ERV1	LTR
LTRIS_Mus:ERV1:LTR	818.366	0.0392367	0.147878	0.265332	0.790753	0.998576	ADNP degraded vs WT	0.000618897	no	LTRIS_Mus	ERV1	LTR
Looper:PiggyBac:DNA	119.097	0.164176	0.251504	0.652777	0.5139	0.998576	ADNP degraded vs WT	0.000618897	no	Looper	PiggyBac	DNA
Lx10:L1:LINE	1231.3	-0.0305097	0.129418	-0.235745	0.813631	0.998576	ADNP degraded vs WT	0.000618897	no	Lx10	L1	LINE
Lx2:L1:LINE	2781.61	0.0247109	0.113139	0.218412	0.827108	0.998576	ADNP degraded vs WT	0.000618897	no	Lx2	L1	LINE
Lx2A1:L1:LINE	213.929	0.0642033	0.201179	0.319135	0.749624	0.998576	ADNP degraded vs WT	0.000618897	no	Lx2A1	L1	LINE
Lx2A:L1:LINE	156.234	0.237421	0.223699	1.06134	0.288534	0.998576	ADNP degraded vs WT	0.000618897	no	Lx2A	L1	LINE
Lx2B2:L1:LINE	2248.13	0.0205841	0.123497	0.166677	0.867624	0.998576	ADNP degraded vs WT	0.000618897	no	Lx2B2	L1	LINE
Lx2B:L1:LINE	739.269	-0.0454778	0.136626	-0.332862	0.739238	0.998576	ADNP degraded vs WT	0.000618897	no	Lx2B	L1	LINE
Lx3A:L1:LINE	858.161	-0.0634835	0.13136	-0.483277	0.628899	0.998576	ADNP degraded vs WT	0.000618897	no	Lx3A	L1	LINE
Lx3B:L1:LINE	11912.4	-0.00354719	0.114948	-0.0308592	0.975382	0.998576	ADNP degraded vs WT	0.000618897	no	Lx3B	L1	LINE
Lx3C:L1:LINE	753.397	0.161925	0.135612	1.19403	0.232467	0.998576	ADNP degraded vs WT	0.000618897	no	Lx3C	L1	LINE
Lx3_Mus:L1:LINE	1560.26	0.0237963	0.133555	0.178176	0.858585	0.998576	ADNP degraded vs WT	0.000618897	no	Lx3_Mus	L1	LINE
Lx4A:L1:LINE	1606.47	0.0649899	0.118536	0.548271	0.583506	0.998576	ADNP degraded vs WT	0.000618897	no	Lx4A	L1	LINE
Lx4B:L1:LINE	674.93	0.0971832	0.140641	0.691001	0.489565	0.998576	ADNP degraded vs WT	0.000618897	no	Lx4B	L1	LINE
Lx5:L1:LINE	2785.54	0.0577145	0.111337	0.518375	0.604197	0.998576	ADNP degraded vs WT	0.000618897	no	Lx5	L1	LINE
Lx5b:L1:LINE	1048.71	-0.0118786	0.141625	-0.0838738	0.933157	0.998576	ADNP degraded vs WT	0.000618897	no	Lx5b	L1	LINE
Lx5c:L1:LINE	2652.7	0.0219306	0.112524	0.194898	0.845473	0.998576	ADNP degraded vs WT	0.000618897	no	Lx5c	L1	LINE
Lx6:L1:LINE	2617.35	0.0833064	0.111628	0.746284	0.455496	0.998576	ADNP degraded vs WT	0.000618897	no	Lx6	L1	LINE
Lx7:L1:LINE	6716.97	-0.00532136	0.106329	-0.0500461	0.960086	0.998576	ADNP degraded vs WT	0.000618897	no	Lx7	L1	LINE
Lx8:L1:LINE	7869.39	-0.000441357	0.107673	-0.00409906	0.996729	0.998576	ADNP degraded vs WT	0.000618897	no	Lx8	L1	LINE
Lx8b:L1:LINE	3684.01	-0.00644154	0.112565	-0.0572252	0.954366	0.998576	ADNP degraded vs WT	0.000618897	no	Lx8b	L1	LINE
Lx9:L1:LINE	8429.06	-0.0149075	0.113546	-0.13129	0.895546	0.998576	ADNP degraded vs WT	0.000618897	no	Lx9	L1	LINE
Lx:L1:LINE	8477	0.0395267	0.117871	0.335338	0.73737	0.998576	ADNP degraded vs WT	0.000618897	no	Lx	L1	LINE
MADE2:TcMar-Mariner:DNA	68.2276	-0.104668	0.315094	-0.332179	0.739754	0.998576	ADNP degraded vs WT	0.000618897	no	MADE2	TcMar-Mariner	DNA
MARNA:TcMar-Mariner:DNA	232.915	0.0161208	0.190934	0.0844313	0.932714	0.998576	ADNP degraded vs WT	0.000618897	no	MARNA	TcMar-Mariner	DNA
MER102a:hAT-Charlie:DNA	164.846	0.0865994	0.219553	0.394435	0.69326	0.998576	ADNP degraded vs WT	0.000618897	no	MER102a	hAT-Charlie	DNA
MER102b:hAT-Charlie:DNA	341.214	-0.141929	0.167928	-0.845183	0.398009	0.998576	ADNP degraded vs WT	0.000618897	no	MER102b	hAT-Charlie	DNA
MER102c:hAT-Charlie:DNA	132.911	0.054072	0.245811	0.219974	0.825891	0.998576	ADNP degraded vs WT	0.000618897	no	MER102c	hAT-Charlie	DNA
MER103C:hAT-Charlie:DNA	259.281	0.00136776	0.193392	0.00707248	0.994357	0.998576	ADNP degraded vs WT	0.000618897	no	MER103C	hAT-Charlie	DNA
MER104:TcMar-Tc2:DNA	169.878	-0.2791	0.228924	-1.21919	0.222774	0.998576	ADNP degraded vs WT	0.000618897	no	MER104	TcMar-Tc2	DNA
MER105:DNA:DNA	155.358	-0.146106	0.223779	-0.652903	0.513819	0.998576	ADNP degraded vs WT	0.000618897	no	MER105	DNA	DNA
MER106A:hAT-Charlie:DNA	121.261	-0.00853177	0.252124	-0.0338396	0.973005	0.998576	ADNP degraded vs WT	0.000618897	no	MER106A	hAT-Charlie	DNA
MER106B:hAT-Charlie:DNA	61.3088	-0.183764	0.332311	-0.552987	0.580272	0.998576	ADNP degraded vs WT	0.000618897	no	MER106B	hAT-Charlie	DNA
MER112:hAT-Charlie:DNA	142.365	0.0240653	0.25659	0.0937888	0.925277	0.998576	ADNP degraded vs WT	0.000618897	no	MER112	hAT-Charlie	DNA
MER113:hAT-Charlie:DNA	166.48	-0.118661	0.219237	-0.541246	0.588338	0.998576	ADNP degraded vs WT	0.000618897	no	MER113	hAT-Charlie	DNA
MER113A:hAT-Charlie:DNA	90.3325	0.112912	0.284606	0.396731	0.691566	0.998576	ADNP degraded vs WT	0.000618897	no	MER113A	hAT-Charlie	DNA
MER113B:hAT-Charlie:DNA	23.077	-0.713695	0.5294	-1.34812	0.17762	0.998576	ADNP degraded vs WT	0.000618897	no	MER113B	hAT-Charlie	DNA
MER115:hAT-Tip100:DNA	89.512	0.297546	0.279996	1.06268	0.287927	0.998576	ADNP degraded vs WT	0.000618897	no	MER115	hAT-Tip100	DNA
MER117:hAT-Charlie:DNA	197.338	-0.000941451	0.204209	-0.00461022	0.996322	0.998576	ADNP degraded vs WT	0.000618897	no	MER117	hAT-Charlie	DNA
MER119:hAT-Charlie:DNA	219.399	-0.0560371	0.197161	-0.28422	0.776242	0.998576	ADNP degraded vs WT	0.000618897	no	MER119	hAT-Charlie	DNA
MER121:TcMar:DNA	84.3382	-0.107616	0.297954	-0.361183	0.717963	0.998576	ADNP degraded vs WT	0.000618897	no	MER121	TcMar	DNA
MER123:DNA:DNA	25.8324	0.224481	0.498055	0.450715	0.652195	0.998576	ADNP degraded vs WT	0.000618897	no	MER123	DNA	DNA
MER124:DNA:DNA?	35.2377	0.343653	0.42977	0.799619	0.423932	0.998576	ADNP degraded vs WT	0.000618897	no	MER124	DNA	DNA?
MER125:DNA:DNA	10.2987	-0.0675569	0.800835	-0.084358	0.932772	0.998576	ADNP degraded vs WT	0.000618897	no	MER125	DNA	DNA
MER126:DNA:DNA	55.1323	-0.181491	0.361173	-0.502504	0.615313	0.998576	ADNP degraded vs WT	0.000618897	no	MER126	DNA	DNA
MER127:TcMar-Tigger:DNA	34.9213	0.215226	0.431705	0.498548	0.618098	0.998576	ADNP degraded vs WT	0.000618897	no	MER127	TcMar-Tigger	DNA
MER129:LTR:LTR?	14.7567	-0.172208	0.676687	-0.254487	0.799119	0.998576	ADNP degraded vs WT	0.000618897	no	MER129	LTR	LTR?
MER130:MER130:Unknown	18.6035	0.315378	0.586463	0.537763	0.590741	0.998576	ADNP degraded vs WT	0.000618897	no	MER130	MER130	Unknown
MER131:SINE:SINE?	69.8569	0.215062	0.327177	0.657327	0.51097	0.998576	ADNP degraded vs WT	0.000618897	no	MER131	SINE	SINE?
MER133A:DNA:DNA?	12.2344	-1.09428	0.733993	-1.49086	0.135997	0.998576	ADNP degraded vs WT	0.000618897	no	MER133A	DNA	DNA?
MER134:DNA:DNA?	20.4964	0.008426	0.557936	0.0151021	0.987951	0.998576	ADNP degraded vs WT	0.000618897	no	MER134	DNA	DNA?
MER135:DNA:DNA	38.4477	-0.190976	0.431075	-0.443023	0.657749	0.998576	ADNP degraded vs WT	0.000618897	no	MER135	DNA	DNA
MER20:hAT-Charlie:DNA	2812.43	-0.0773053	0.112617	-0.686441	0.492435	0.998576	ADNP degraded vs WT	0.000618897	no	MER20	hAT-Charlie	DNA
MER20B:hAT-Charlie:DNA	312.162	-0.0576334	0.178354	-0.323141	0.746588	0.998576	ADNP degraded vs WT	0.000618897	no	MER20B	hAT-Charlie	DNA
MER21-int:ERVL:LTR	10.4383	-1.04534	0.785505	-1.33079	0.18326	0.998576	ADNP degraded vs WT	0.000618897	no	MER21-int	ERVL	LTR
MER21B:ERVL:LTR	931.6	0.010679	0.131197	0.0813969	0.935126	0.998576	ADNP degraded vs WT	0.000618897	no	MER21B	ERVL	LTR
MER21C:ERVL:LTR	690.43	0.00400971	0.137828	0.029092	0.976791	0.998576	ADNP degraded vs WT	0.000618897	no	MER21C	ERVL	LTR
MER2:TcMar-Tigger:DNA	4561.65	-0.00548159	0.108476	-0.0505328	0.959698	0.998576	ADNP degraded vs WT	0.000618897	no	MER2	TcMar-Tigger	DNA
MER2B:TcMar-Tigger:DNA	506.755	0.02177	0.14897	0.146137	0.883813	0.998576	ADNP degraded vs WT	0.000618897	no	MER2B	TcMar-Tigger	DNA
MER31-int:ERV1:LTR	75.4433	0.214587	0.311907	0.687983	0.491463	0.998576	ADNP degraded vs WT	0.000618897	no	MER31-int	ERV1	LTR
MER31A:ERV1:LTR	94.5441	-0.106397	0.283707	-0.375024	0.707642	0.998576	ADNP degraded vs WT	0.000618897	no	MER31A	ERV1	LTR
MER31B:ERV1:LTR	113.966	-0.0512368	0.265959	-0.192649	0.847234	0.998576	ADNP degraded vs WT	0.000618897	no	MER31B	ERV1	LTR
MER33:hAT-Charlie:DNA	1304.88	0.0368399	0.127279	0.289443	0.772243	0.998576	ADNP degraded vs WT	0.000618897	no	MER33	hAT-Charlie	DNA
MER34-int:ERV1:LTR	79.6271	-0.199021	0.313396	-0.635046	0.525398	0.998576	ADNP degraded vs WT	0.000618897	no	MER34-int	ERV1	LTR
MER34:ERV1:LTR	119.243	0.0225086	0.271452	0.0829194	0.933916	0.998576	ADNP degraded vs WT	0.000618897	no	MER34	ERV1	LTR
MER34A1:ERV1:LTR	29.1581	-0.140189	0.468821	-0.299024	0.764922	0.998576	ADNP degraded vs WT	0.000618897	no	MER34A1	ERV1	LTR
MER34A:ERV1:LTR	124.576	0.142798	0.247469	0.577035	0.563916	0.998576	ADNP degraded vs WT	0.000618897	no	MER34A	ERV1	LTR
MER34B-int:ERV1:LTR	329.103	0.249187	0.188896	1.31918	0.18711	0.998576	ADNP degraded vs WT	0.000618897	no	MER34B-int	ERV1	LTR
MER3:hAT-Charlie:DNA	1362.84	-0.0484678	0.122061	-0.397079	0.691309	0.998576	ADNP degraded vs WT	0.000618897	no	MER3	hAT-Charlie	DNA
MER44A:TcMar-Tigger:DNA	327.323	0.0751028	0.171658	0.437513	0.661739	0.998576	ADNP degraded vs WT	0.000618897	no	MER44A	TcMar-Tigger	DNA
MER44B:TcMar-Tigger:DNA	789.198	0.00999618	0.133725	0.0747518	0.940412	0.998576	ADNP degraded vs WT	0.000618897	no	MER44B	TcMar-Tigger	DNA
MER44C:TcMar-Tigger:DNA	96.6929	-0.121304	0.281224	-0.431345	0.666218	0.998576	ADNP degraded vs WT	0.000618897	no	MER44C	TcMar-Tigger	DNA
MER44D:TcMar-Tigger:DNA	404.393	0.0839855	0.160329	0.523833	0.600394	0.998576	ADNP degraded vs WT	0.000618897	no	MER44D	TcMar-Tigger	DNA
MER45A:hAT-Tip100:DNA	161.847	0.139712	0.219513	0.636461	0.524476	0.998576	ADNP degraded vs WT	0.000618897	no	MER45A	hAT-Tip100	DNA
MER45B:hAT-Tip100:DNA	75.2579	0.179034	0.312389	0.573111	0.566569	0.998576	ADNP degraded vs WT	0.000618897	no	MER45B	hAT-Tip100	DNA
MER45C:hAT-Tip100:DNA	36.4357	0.368861	0.434917	0.848119	0.396372	0.998576	ADNP degraded vs WT	0.000618897	no	MER45C	hAT-Tip100	DNA
MER45R:hAT-Tip100:DNA	34.0839	-0.0294166	0.441149	-0.0666818	0.946835	0.998576	ADNP degraded vs WT	0.000618897	no	MER45R	hAT-Tip100	DNA
MER46C:TcMar-Tigger:DNA	393.399	0.0462355	0.160793	0.287547	0.773694	0.998576	ADNP degraded vs WT	0.000618897	no	MER46C	TcMar-Tigger	DNA
MER47A:TcMar-Tigger:DNA	53.0315	-0.327254	0.355161	-0.921426	0.356828	0.998576	ADNP degraded vs WT	0.000618897	no	MER47A	TcMar-Tigger	DNA
MER47B:TcMar-Tigger:DNA	186.897	0.00636712	0.212003	0.0300332	0.976041	0.998576	ADNP degraded vs WT	0.000618897	no	MER47B	TcMar-Tigger	DNA
MER50B:ERV1:LTR	10.0987	0.107407	0.79113	0.135764	0.892008	0.998576	ADNP degraded vs WT	0.000618897	no	MER50B	ERV1	LTR
MER51-int:ERV1:LTR	31.1201	0.526184	0.456848	1.15177	0.249415	0.998576	ADNP degraded vs WT	0.000618897	no	MER51-int	ERV1	LTR
MER52-int:ERV1:LTR	18.2112	-0.824204	0.605889	-1.36032	0.173728	0.998576	ADNP degraded vs WT	0.000618897	no	MER52-int	ERV1	LTR
MER53:hAT:DNA	313.222	-0.0696572	0.174935	-0.398189	0.690491	0.998576	ADNP degraded vs WT	0.000618897	no	MER53	hAT	DNA
MER54A:ERVL:LTR	89.9652	0.0162567	0.285718	0.0568976	0.954627	0.998576	ADNP degraded vs WT	0.000618897	no	MER54A	ERVL	LTR
MER54B:ERVL:LTR	40.9255	-0.253372	0.457545	-0.553763	0.579741	0.998576	ADNP degraded vs WT	0.000618897	no	MER54B	ERVL	LTR
MER57-int:ERV1:LTR	14.1127	0.133329	0.662234	0.201332	0.840439	0.998576	ADNP degraded vs WT	0.000618897	no	MER57-int	ERV1	LTR
MER57C2:ERV1:LTR	73.5526	0.255379	0.307276	0.831104	0.405915	0.998576	ADNP degraded vs WT	0.000618897	no	MER57C2	ERV1	LTR
MER57D:ERV1:LTR	27.7385	0.486253	0.479256	1.0146	0.310296	0.998576	ADNP degraded vs WT	0.000618897	no	MER57D	ERV1	LTR
MER57E1:ERV1:LTR	17.1642	-0.669922	0.626863	-1.06869	0.285209	0.998576	ADNP degraded vs WT	0.000618897	no	MER57E1	ERV1	LTR
MER58A:hAT-Charlie:DNA	1640.65	-0.0203803	0.120056	-0.169757	0.865201	0.998576	ADNP degraded vs WT	0.000618897	no	MER58A	hAT-Charlie	DNA
MER58B:hAT-Charlie:DNA	1593.66	-0.0659365	0.121685	-0.541862	0.587914	0.998576	ADNP degraded vs WT	0.000618897	no	MER58B	hAT-Charlie	DNA
MER58C:hAT-Charlie:DNA	1971.07	0.0667123	0.128745	0.518174	0.604337	0.998576	ADNP degraded vs WT	0.000618897	no	MER58C	hAT-Charlie	DNA
MER58D:hAT-Charlie:DNA	222.97	0.109122	0.193987	0.562524	0.573759	0.998576	ADNP degraded vs WT	0.000618897	no	MER58D	hAT-Charlie	DNA
MER5A1:hAT-Charlie:DNA	1059.15	0.0685331	0.127221	0.538694	0.590098	0.998576	ADNP degraded vs WT	0.000618897	no	MER5A1	hAT-Charlie	DNA
MER5A:hAT-Charlie:DNA	2717.97	0.0178588	0.111819	0.159712	0.873108	0.998576	ADNP degraded vs WT	0.000618897	no	MER5A	hAT-Charlie	DNA
MER5B:hAT-Charlie:DNA	3125.68	0.0802344	0.124265	0.645672	0.518492	0.998576	ADNP degraded vs WT	0.000618897	no	MER5B	hAT-Charlie	DNA
MER5C1:hAT-Charlie:DNA	55.9353	-0.0415387	0.346893	-0.119745	0.904685	0.998576	ADNP degraded vs WT	0.000618897	no	MER5C1	hAT-Charlie	DNA
MER5C:hAT-Charlie:DNA	105.602	0.0251606	0.27236	0.09238	0.926396	0.998576	ADNP degraded vs WT	0.000618897	no	MER5C	hAT-Charlie	DNA
MER63A:hAT-Blackjack:DNA	99.8002	-0.376563	0.268623	-1.40183	0.160967	0.998576	ADNP degraded vs WT	0.000618897	no	MER63A	hAT-Blackjack	DNA
MER63B:hAT-Blackjack:DNA	102.53	0.181445	0.268672	0.675341	0.499459	0.998576	ADNP degraded vs WT	0.000618897	no	MER63B	hAT-Blackjack	DNA
MER63C:hAT-Blackjack:DNA	142.738	-0.0308133	0.238349	-0.129278	0.897138	0.998576	ADNP degraded vs WT	0.000618897	no	MER63C	hAT-Blackjack	DNA
MER63D:hAT-Blackjack:DNA	232.099	-0.210457	0.193873	-1.08554	0.277683	0.998576	ADNP degraded vs WT	0.000618897	no	MER63D	hAT-Blackjack	DNA
MER65-int:ERV1:LTR	6.98102	-0.563255	0.942074	-0.597888	0.549915	0.998576	ADNP degraded vs WT	0.000618897	no	MER65-int	ERV1	LTR
MER65D:ERV1:LTR	30.6402	-0.853261	0.463677	-1.84021	0.0657381	0.998576	ADNP degraded vs WT	0.000618897	no	MER65D	ERV1	LTR
MER66B:ERV1:LTR	8.39606	-0.21058	0.900839	-0.23376	0.815171	0.998576	ADNP degraded vs WT	0.000618897	no	MER66B	ERV1	LTR
MER67A:ERV1:LTR	18.0184	0.379528	0.602309	0.630122	0.528615	0.998576	ADNP degraded vs WT	0.000618897	no	MER67A	ERV1	LTR
MER67B:ERV1:LTR	30.8338	-0.424565	0.506279	-0.838598	0.401695	0.998576	ADNP degraded vs WT	0.000618897	no	MER67B	ERV1	LTR
MER67C:ERV1:LTR	63.9261	0.231932	0.371904	0.623635	0.532867	0.998576	ADNP degraded vs WT	0.000618897	no	MER67C	ERV1	LTR
MER67D:ERV1:LTR	13.7111	-0.0506277	0.709494	-0.0713575	0.943113	0.998576	ADNP degraded vs WT	0.000618897	no	MER67D	ERV1	LTR
MER68-int:ERVL:LTR	22.8156	-0.263639	0.529627	-0.497783	0.618637	0.998576	ADNP degraded vs WT	0.000618897	no	MER68-int	ERVL	LTR
MER68:ERVL:LTR	228.02	-0.0308123	0.19876	-0.155022	0.876804	0.998576	ADNP degraded vs WT	0.000618897	no	MER68	ERVL	LTR
MER68B:ERVL:LTR	43.3257	0.0798702	0.393928	0.202754	0.839328	0.998576	ADNP degraded vs WT	0.000618897	no	MER68B	ERVL	LTR
MER68C:ERVL:LTR	8.92789	-1.03063	0.873776	-1.17951	0.238196	0.998576	ADNP degraded vs WT	0.000618897	no	MER68C	ERVL	LTR
MER70A:ERVL:LTR	15.1537	0.445813	0.653594	0.682095	0.495179	0.998576	ADNP degraded vs WT	0.000618897	no	MER70A	ERVL	LTR
MER70B:ERVL:LTR	27.8588	0.2302	0.481936	0.477657	0.632894	0.998576	ADNP degraded vs WT	0.000618897	no	MER70B	ERVL	LTR
MER72B:ERV1:LTR	6.90212	-0.483265	0.993061	-0.486641	0.626512	0.998576	ADNP degraded vs WT	0.000618897	no	MER72B	ERV1	LTR
MER73:ERVL:LTR	7.85343	0.490504	0.890695	0.550698	0.581841	0.998576	ADNP degraded vs WT	0.000618897	no	MER73	ERVL	LTR
MER74A:ERVL:LTR	113.309	-0.15605	0.255032	-0.611882	0.540616	0.998576	ADNP degraded vs WT	0.000618897	no	MER74A	ERVL	LTR
MER74B:ERVL:LTR	42.311	0.365468	0.408358	0.894971	0.370803	0.998576	ADNP degraded vs WT	0.000618897	no	MER74B	ERVL	LTR
MER74C:ERVL:LTR	5.84638	-0.0240257	1.07207	-0.0224105	0.982121	0.998576	ADNP degraded vs WT	0.000618897	no	MER74C	ERVL	LTR
MER76:ERVL:LTR	30.0019	0.0539361	0.462667	0.116576	0.907196	0.998576	ADNP degraded vs WT	0.000618897	no	MER76	ERVL	LTR
MER77:ERVL:LTR	113.23	0.201393	0.25565	0.78777	0.430831	0.998576	ADNP degraded vs WT	0.000618897	no	MER77	ERVL	LTR
MER77B:ERVL:LTR	76.4251	0.439852	0.313381	1.40357	0.160447	0.998576	ADNP degraded vs WT	0.000618897	no	MER77B	ERVL	LTR
MER81:hAT-Blackjack:DNA	120.45	-0.135303	0.247063	-0.547644	0.583936	0.998576	ADNP degraded vs WT	0.000618897	no	MER81	hAT-Blackjack	DNA
MER88:ERVL:LTR	35.1384	0.160644	0.438875	0.366035	0.714339	0.998576	ADNP degraded vs WT	0.000618897	no	MER88	ERVL	LTR
MER89:ERV1:LTR	307.847	-0.0713443	0.178112	-0.400558	0.688746	0.998576	ADNP degraded vs WT	0.000618897	no	MER89	ERV1	LTR
MER90:ERV1:LTR	29.6004	-0.0420108	0.471078	-0.0891802	0.928939	0.998576	ADNP degraded vs WT	0.000618897	no	MER90	ERV1	LTR
MER90a:ERV1:LTR	90.8625	0.00431924	0.289989	0.0148945	0.988116	0.998576	ADNP degraded vs WT	0.000618897	no	MER90a	ERV1	LTR
MER91A:hAT-Tip100:DNA	75.6167	-0.196723	0.303896	-0.647336	0.517414	0.998576	ADNP degraded vs WT	0.000618897	no	MER91A	hAT-Tip100	DNA
MER91B:hAT-Tip100:DNA	52.7668	-0.131573	0.366365	-0.35913	0.719497	0.998576	ADNP degraded vs WT	0.000618897	no	MER91B	hAT-Tip100	DNA
MER92-int:ERV1:LTR	31.7654	0.4701	0.451752	1.04062	0.298054	0.998576	ADNP degraded vs WT	0.000618897	no	MER92-int	ERV1	LTR
MER92B:ERV1:LTR	45.5773	-0.328944	0.387878	-0.84806	0.396405	0.998576	ADNP degraded vs WT	0.000618897	no	MER92B	ERV1	LTR
MER94:hAT-Blackjack:DNA	107.462	-0.18269	0.26545	-0.688226	0.49131	0.998576	ADNP degraded vs WT	0.000618897	no	MER94	hAT-Blackjack	DNA
MER94B:hAT-Blackjack:DNA	14.812	-0.458845	0.703424	-0.652302	0.514206	0.998576	ADNP degraded vs WT	0.000618897	no	MER94B	hAT-Blackjack	DNA
MER95:ERV1:LTR	8.69736	-0.794048	0.876993	-0.905421	0.365242	0.998576	ADNP degraded vs WT	0.000618897	no	MER95	ERV1	LTR
MER96:hAT-Tip100:DNA	33.0881	-0.596084	0.445658	-1.33754	0.181047	0.998576	ADNP degraded vs WT	0.000618897	no	MER96	hAT-Tip100	DNA
MER96B:hAT-Tip100:DNA	103.739	-0.275792	0.269854	-1.022	0.306779	0.998576	ADNP degraded vs WT	0.000618897	no	MER96B	hAT-Tip100	DNA
MER97a:hAT-Tip100:DNA	11.2256	0.204672	0.81433	0.251337	0.801553	0.998576	ADNP degraded vs WT	0.000618897	no	MER97a	hAT-Tip100	DNA
MER97b:hAT-Tip100:DNA	6.61604	-0.26787	1.01292	-0.264454	0.79143	0.998576	ADNP degraded vs WT	0.000618897	no	MER97b	hAT-Tip100	DNA
MER97c:hAT-Tip100:DNA	11.048	0.0220437	0.747705	0.0294819	0.97648	0.998576	ADNP degraded vs WT	0.000618897	no	MER97c	hAT-Tip100	DNA
MER97d:hAT-Tip100:DNA	7.30324	0.687495	1.00821	0.681899	0.495303	0.998576	ADNP degraded vs WT	0.000618897	no	MER97d	hAT-Tip100	DNA
MER99:hAT:DNA	28.4567	-0.537486	0.480785	-1.11794	0.263595	0.998576	ADNP degraded vs WT	0.000618897	no	MER99	hAT	DNA
MERV1_I-int:ERV1:LTR	681.398	-0.0265867	0.146976	-0.180891	0.856453	0.998576	ADNP degraded vs WT	0.000618897	no	MERV1_I-int	ERV1	LTR
MERV1_LTR:ERV1:LTR	251.885	-0.184238	0.196512	-0.937544	0.348479	0.998576	ADNP degraded vs WT	0.000618897	no	MERV1_LTR	ERV1	LTR
MERVK26-int:ERVK:LTR	292.191	-0.0231938	0.177041	-0.131009	0.895769	0.998576	ADNP degraded vs WT	0.000618897	no	MERVK26-int	ERVK	LTR
MERVL-int:ERVL:LTR	13775	-0.670278	0.612362	-1.09458	0.273702	0.998576	ADNP degraded vs WT	0.000618897	no	MERVL-int	ERVL	LTR
MERVL_2A-int:ERVL:LTR	2307.19	-0.0964502	0.120531	-0.800209	0.423589	0.998576	ADNP degraded vs WT	0.000618897	no	MERVL_2A-int	ERVL	LTR
MERX:TcMar-Tigger:DNA	27.8276	0.0556131	0.489667	0.113573	0.909576	0.998576	ADNP degraded vs WT	0.000618897	no	MERX	TcMar-Tigger	DNA
MIR3:MIR:SINE	5204.47	-0.014085	0.108386	-0.129952	0.896605	0.998576	ADNP degraded vs WT	0.000618897	no	MIR3	MIR	SINE
MIR:MIR:SINE	16379.7	-0.0210481	0.103568	-0.20323	0.838955	0.998576	ADNP degraded vs WT	0.000618897	no	MIR	MIR	SINE
MIRb:MIR:SINE	15610.4	-0.0360673	0.104717	-0.344425	0.730527	0.998576	ADNP degraded vs WT	0.000618897	no	MIRb	MIR	SINE
MIRc:MIR:SINE	7739.14	-0.0378972	0.106248	-0.356685	0.721327	0.998576	ADNP degraded vs WT	0.000618897	no	MIRc	MIR	SINE
MLT-int:ERVL-MaLR:LTR	157.605	-0.00830119	0.241368	-0.0343923	0.972564	0.998576	ADNP degraded vs WT	0.000618897	no	MLT-int	ERVL-MaLR	LTR
MLT1-int:ERVL-MaLR:LTR	156.441	-0.196108	0.223219	-0.878547	0.379647	0.998576	ADNP degraded vs WT	0.000618897	no	MLT1-int	ERVL-MaLR	LTR
MLT1A-int:ERVL-MaLR:LTR	28.2492	0.152907	0.478851	0.31932	0.749484	0.998576	ADNP degraded vs WT	0.000618897	no	MLT1A-int	ERVL-MaLR	LTR
MLT1A0-int:ERVL-MaLR:LTR	38.9243	0.0652972	0.414496	0.157534	0.874824	0.998576	ADNP degraded vs WT	0.000618897	no	MLT1A0-int	ERVL-MaLR	LTR
MLT1A0:ERVL-MaLR:LTR	2018.79	0.00961003	0.114888	0.083647	0.933337	0.998576	ADNP degraded vs WT	0.000618897	no	MLT1A0	ERVL-MaLR	LTR
MLT1A1:ERVL-MaLR:LTR	1157.94	-0.0617363	0.128403	-0.480803	0.630657	0.998576	ADNP degraded vs WT	0.000618897	no	MLT1A1	ERVL-MaLR	LTR
MLT1A:ERVL-MaLR:LTR	751.55	0.104048	0.135722	0.766625	0.443304	0.998576	ADNP degraded vs WT	0.000618897	no	MLT1A	ERVL-MaLR	LTR
MLT1B-int:ERVL-MaLR:LTR	8.23804	0.339999	0.960095	0.354131	0.723241	0.998576	ADNP degraded vs WT	0.000618897	no	MLT1B-int	ERVL-MaLR	LTR
MLT1B:ERVL-MaLR:LTR	1589.9	0.0260717	0.119754	0.217711	0.827654	0.998576	ADNP degraded vs WT	0.000618897	no	MLT1B	ERVL-MaLR	LTR
MLT1C-int:ERVL-MaLR:LTR	12.3095	-0.730308	0.719066	-1.01563	0.309804	0.998576	ADNP degraded vs WT	0.000618897	no	MLT1C-int	ERVL-MaLR	LTR
MLT1C:ERVL-MaLR:LTR	1277.78	-0.0631659	0.126047	-0.501129	0.61628	0.998576	ADNP degraded vs WT	0.000618897	no	MLT1C	ERVL-MaLR	LTR
MLT1D-int:ERVL-MaLR:LTR	120.334	-0.10872	0.282174	-0.385294	0.70002	0.998576	ADNP degraded vs WT	0.000618897	no	MLT1D-int	ERVL-MaLR	LTR
MLT1D:ERVL-MaLR:LTR	1806.61	-0.0928972	0.119596	-0.776758	0.437302	0.998576	ADNP degraded vs WT	0.000618897	no	MLT1D	ERVL-MaLR	LTR
MLT1E1:ERVL-MaLR:LTR	56.9379	-0.0209326	0.350283	-0.0597592	0.952347	0.998576	ADNP degraded vs WT	0.000618897	no	MLT1E1	ERVL-MaLR	LTR
MLT1E1A:ERVL-MaLR:LTR	197.15	0.119739	0.206885	0.578768	0.562746	0.998576	ADNP degraded vs WT	0.000618897	no	MLT1E1A	ERVL-MaLR	LTR
MLT1E2-int:ERVL-MaLR:LTR	21.8616	-0.166076	0.552147	-0.300783	0.76358	0.998576	ADNP degraded vs WT	0.000618897	no	MLT1E2-int	ERVL-MaLR	LTR
MLT1E2:ERVL-MaLR:LTR	458.304	0.0289562	0.155513	0.186198	0.85229	0.998576	ADNP degraded vs WT	0.000618897	no	MLT1E2	ERVL-MaLR	LTR
MLT1E3:ERVL-MaLR:LTR	161.957	-0.0588994	0.22642	-0.260133	0.794761	0.998576	ADNP degraded vs WT	0.000618897	no	MLT1E3	ERVL-MaLR	LTR
MLT1E:ERVL-MaLR:LTR	67.5722	0.428798	0.31731	1.35135	0.176583	0.998576	ADNP degraded vs WT	0.000618897	no	MLT1E	ERVL-MaLR	LTR
MLT1F-int:ERVL-MaLR:LTR	58.0765	-0.103676	0.34015	-0.304795	0.760522	0.998576	ADNP degraded vs WT	0.000618897	no	MLT1F-int	ERVL-MaLR	LTR
MLT1F1:ERVL-MaLR:LTR	297.377	-0.0710855	0.179851	-0.395247	0.69266	0.998576	ADNP degraded vs WT	0.000618897	no	MLT1F1	ERVL-MaLR	LTR
MLT1F2-int:ERVL-MaLR:LTR	29.8549	0.164735	0.473528	0.347889	0.727924	0.998576	ADNP degraded vs WT	0.000618897	no	MLT1F2-int	ERVL-MaLR	LTR
MLT1F2:ERVL-MaLR:LTR	359.173	0.106108	0.168518	0.629652	0.528922	0.998576	ADNP degraded vs WT	0.000618897	no	MLT1F2	ERVL-MaLR	LTR
MLT1F:ERVL-MaLR:LTR	248.464	0.165712	0.187918	0.881834	0.377866	0.998576	ADNP degraded vs WT	0.000618897	no	MLT1F	ERVL-MaLR	LTR
MLT1G-int:ERVL-MaLR:LTR	1.85406	0.0433628	2.0559	0.0210919	0.983172	0.998576	ADNP degraded vs WT	0.000618897	no	MLT1G-int	ERVL-MaLR	LTR
MLT1G1-int:ERVL-MaLR:LTR	3.20648	-1.80114	1.43635	-1.25397	0.209852	0.998576	ADNP degraded vs WT	0.000618897	no	MLT1G1-int	ERVL-MaLR	LTR
MLT1G1:ERVL-MaLR:LTR	148.997	0.24638	0.228874	1.07649	0.281709	0.998576	ADNP degraded vs WT	0.000618897	no	MLT1G1	ERVL-MaLR	LTR
MLT1G3-int:ERVL-MaLR:LTR	14.4436	0.504477	0.671914	0.750805	0.45277	0.998576	ADNP degraded vs WT	0.000618897	no	MLT1G3-int	ERVL-MaLR	LTR
MLT1G3:ERVL-MaLR:LTR	200.116	-0.0907952	0.203289	-0.446631	0.655142	0.998576	ADNP degraded vs WT	0.000618897	no	MLT1G3	ERVL-MaLR	LTR
MLT1G:ERVL-MaLR:LTR	79.9124	0.085392	0.299222	0.28538	0.775353	0.998576	ADNP degraded vs WT	0.000618897	no	MLT1G	ERVL-MaLR	LTR
MLT1H-int:ERVL-MaLR:LTR	36.61	0.608764	0.420834	1.44657	0.148019	0.998576	ADNP degraded vs WT	0.000618897	no	MLT1H-int	ERVL-MaLR	LTR
MLT1H1:ERVL-MaLR:LTR	102.67	0.151018	0.265055	0.569762	0.568839	0.998576	ADNP degraded vs WT	0.000618897	no	MLT1H1	ERVL-MaLR	LTR
MLT1H2-int:ERVL-MaLR:LTR	7.43911	-0.476312	0.911648	-0.522473	0.601341	0.998576	ADNP degraded vs WT	0.000618897	no	MLT1H2-int	ERVL-MaLR	LTR
MLT1H2:ERVL-MaLR:LTR	119.309	-0.072029	0.262778	-0.274106	0.784003	0.998576	ADNP degraded vs WT	0.000618897	no	MLT1H2	ERVL-MaLR	LTR
MLT1H:ERVL-MaLR:LTR	192.447	0.0407101	0.206313	0.197322	0.843575	0.998576	ADNP degraded vs WT	0.000618897	no	MLT1H	ERVL-MaLR	LTR
MLT1I-int:ERVL-MaLR:LTR	4.32183	-1.262	1.26929	-0.99426	0.320097	0.998576	ADNP degraded vs WT	0.000618897	no	MLT1I-int	ERVL-MaLR	LTR
MLT1I:ERVL-MaLR:LTR	223.096	-0.00476259	0.197594	-0.0241029	0.980771	0.998576	ADNP degraded vs WT	0.000618897	no	MLT1I	ERVL-MaLR	LTR
MLT1J-int:ERVL-MaLR:LTR	38.3154	-0.0592776	0.464221	-0.127693	0.898392	0.998576	ADNP degraded vs WT	0.000618897	no	MLT1J-int	ERVL-MaLR	LTR
MLT1J1-int:ERVL-MaLR:LTR	25.6589	0.0247898	0.503408	0.049244	0.960725	0.998576	ADNP degraded vs WT	0.000618897	no	MLT1J1-int	ERVL-MaLR	LTR
MLT1J1:ERVL-MaLR:LTR	121.317	0.0597546	0.249849	0.239163	0.810979	0.998576	ADNP degraded vs WT	0.000618897	no	MLT1J1	ERVL-MaLR	LTR
MLT1J2:ERVL-MaLR:LTR	88.4222	-0.000510465	0.28601	-0.00178478	0.998576	0.998576	ADNP degraded vs WT	0.000618897	no	MLT1J2	ERVL-MaLR	LTR
MLT1J:ERVL-MaLR:LTR	376.021	0.20406	0.172422	1.18349	0.236613	0.998576	ADNP degraded vs WT	0.000618897	no	MLT1J	ERVL-MaLR	LTR
MLT1K:ERVL-MaLR:LTR	520.418	0.0060214	0.154614	0.0389448	0.968934	0.998576	ADNP degraded vs WT	0.000618897	no	MLT1K	ERVL-MaLR	LTR
MLT1L:ERVL-MaLR:LTR	196.926	-0.159243	0.205263	-0.775797	0.437869	0.998576	ADNP degraded vs WT	0.000618897	no	MLT1L	ERVL-MaLR	LTR
MLT1M:ERVL-MaLR:LTR	48.0873	-0.42337	0.378758	-1.11778	0.263659	0.998576	ADNP degraded vs WT	0.000618897	no	MLT1M	ERVL-MaLR	LTR
MLT1N2:ERVL-MaLR:LTR	85.6273	0.355802	0.290339	1.22547	0.220398	0.998576	ADNP degraded vs WT	0.000618897	no	MLT1N2	ERVL-MaLR	LTR
MLT1O:ERVL-MaLR:LTR	48.9286	0.511636	0.368844	1.38713	0.165401	0.998576	ADNP degraded vs WT	0.000618897	no	MLT1O	ERVL-MaLR	LTR
MLT2B1:ERVL:LTR	185.116	0.121101	0.20773	0.582971	0.559913	0.998576	ADNP degraded vs WT	0.000618897	no	MLT2B1	ERVL	LTR
MLT2B2:ERVL:LTR	129.795	0.372819	0.242104	1.53992	0.123581	0.998576	ADNP degraded vs WT	0.000618897	no	MLT2B2	ERVL	LTR
MLT2B3:ERVL:LTR	152.49	-0.0214354	0.234841	-0.0912763	0.927273	0.998576	ADNP degraded vs WT	0.000618897	no	MLT2B3	ERVL	LTR
MLT2B4:ERVL:LTR	184.883	-0.00161763	0.208843	-0.00774567	0.99382	0.998576	ADNP degraded vs WT	0.000618897	no	MLT2B4	ERVL	LTR
MLT2B5:ERVL:LTR	53.9066	0.332457	0.35604	0.933762	0.350427	0.998576	ADNP degraded vs WT	0.000618897	no	MLT2B5	ERVL	LTR
MLT2C1:ERVL:LTR	141.524	-0.282231	0.231778	-1.21768	0.223346	0.998576	ADNP degraded vs WT	0.000618897	no	MLT2C1	ERVL	LTR
MLT2C2:ERVL:LTR	125.271	0.0374236	0.246077	0.152081	0.879123	0.998576	ADNP degraded vs WT	0.000618897	no	MLT2C2	ERVL	LTR
MLT2D:ERVL:LTR	134.287	-0.00577301	0.236469	-0.0244134	0.980523	0.998576	ADNP degraded vs WT	0.000618897	no	MLT2D	ERVL	LTR
MLT2F:ERVL:LTR	72.3791	0.13828	0.331931	0.416593	0.676976	0.998576	ADNP degraded vs WT	0.000618897	no	MLT2F	ERVL	LTR
MLTR11A:ERVK:LTR	842.845	0.273094	0.132361	2.06325	0.0390888	0.998576	ADNP degraded vs WT	0.000618897	no	MLTR11A	ERVK	LTR
MLTR11B:ERVK:LTR	671.094	0.267212	0.140964	1.89561	0.0580122	0.998576	ADNP degraded vs WT	0.000618897	no	MLTR11B	ERVK	LTR
MLTR12:ERV1:LTR	197.681	0.000678753	0.202525	0.00335145	0.997326	0.998576	ADNP degraded vs WT	0.000618897	no	MLTR12	ERV1	LTR
MLTR13:ERVK:LTR	64.8555	0.319181	0.362203	0.881222	0.378198	0.998576	ADNP degraded vs WT	0.000618897	no	MLTR13	ERVK	LTR
MLTR14:ERV1:LTR	1823.41	-0.0141244	0.124707	-0.11326	0.909824	0.998576	ADNP degraded vs WT	0.000618897	no	MLTR14	ERV1	LTR
MLTR18A_MM:ERVK:LTR	127.599	0.0714074	0.24409	0.292545	0.76987	0.998576	ADNP degraded vs WT	0.000618897	no	MLTR18A_MM	ERVK	LTR
MLTR18B_MM:ERVK:LTR	1705.91	0.153931	0.141318	1.08925	0.276044	0.998576	ADNP degraded vs WT	0.000618897	no	MLTR18B_MM	ERVK	LTR
MLTR18C_MM:ERVK:LTR	161.101	0.294361	0.229181	1.2844	0.199	0.998576	ADNP degraded vs WT	0.000618897	no	MLTR18C_MM	ERVK	LTR
MLTR18D_MM:ERVK:LTR	241.647	-0.201312	0.189858	-1.06033	0.288994	0.998576	ADNP degraded vs WT	0.000618897	no	MLTR18D_MM	ERVK	LTR
MLTR18_MM:ERVK:LTR	70.6109	0.0508406	0.31553	0.161127	0.871993	0.998576	ADNP degraded vs WT	0.000618897	no	MLTR18_MM	ERVK	LTR
MLTR25A:ERVK:LTR	1535.22	-0.0487378	0.12006	-0.405947	0.684782	0.998576	ADNP degraded vs WT	0.000618897	no	MLTR25A	ERVK	LTR
MLTR25C:ERVK:LTR	202.018	0.0407672	0.205319	0.198556	0.84261	0.998576	ADNP degraded vs WT	0.000618897	no	MLTR25C	ERVK	LTR
MLTR31A_MM:ERVK:LTR	63.8229	0.0178151	0.344705	0.0516823	0.958782	0.998576	ADNP degraded vs WT	0.000618897	no	MLTR31A_MM	ERVK	LTR
MLTR31C_MM:ERVK:LTR	118.054	-0.0141731	0.255375	-0.0554994	0.955741	0.998576	ADNP degraded vs WT	0.000618897	no	MLTR31C_MM	ERVK	LTR
MLTR31D_MM:ERVK:LTR	71.4955	-0.0232865	0.30958	-0.0752195	0.94004	0.998576	ADNP degraded vs WT	0.000618897	no	MLTR31D_MM	ERVK	LTR
MLTR31E_MM:ERVK:LTR	148.623	-0.150499	0.264019	-0.57003	0.568657	0.998576	ADNP degraded vs WT	0.000618897	no	MLTR31E_MM	ERVK	LTR
MLTR31FA_MM:ERVK:LTR	202.154	0.0089109	0.203101	0.0438743	0.965005	0.998576	ADNP degraded vs WT	0.000618897	no	MLTR31FA_MM	ERVK	LTR
MLTR31F_MM:ERVK:LTR	220.401	0.0604681	0.196734	0.307359	0.75857	0.998576	ADNP degraded vs WT	0.000618897	no	MLTR31F_MM	ERVK	LTR
MLTR32C_MM:ERVK:LTR	31.9226	-0.124215	0.491011	-0.252979	0.800285	0.998576	ADNP degraded vs WT	0.000618897	no	MLTR32C_MM	ERVK	LTR
MLTR73:ERV1:LTR	136.229	-0.139833	0.240043	-0.582533	0.560208	0.998576	ADNP degraded vs WT	0.000618897	no	MLTR73	ERV1	LTR
MMAR1:TcMar-Mariner:DNA	246.178	0.0518577	0.189779	0.273253	0.784659	0.998576	ADNP degraded vs WT	0.000618897	no	MMAR1	TcMar-Mariner	DNA
MMERGLN-int:ERV1:LTR	9075.74	0.354988	0.14656	2.42213	0.0154299	0.998576	ADNP degraded vs WT	0.000618897	no	MMERGLN-int	ERV1	LTR
MMERGLN_LTR:ERV1:LTR	1031.85	0.315553	0.174027	1.81324	0.0697943	0.998576	ADNP degraded vs WT	0.000618897	no	MMERGLN_LTR	ERV1	LTR
MMERVK10C-int:ERVK:LTR	1547.23	-0.092964	0.13628	-0.682152	0.495143	0.998576	ADNP degraded vs WT	0.000618897	no	MMERVK10C-int	ERVK	LTR
MMERVK10D3_I-int:ERVK:LTR	478.43	0.24593	0.178786	1.37556	0.168958	0.998576	ADNP degraded vs WT	0.000618897	no	MMERVK10D3_I-int	ERVK	LTR
MMERVK10D3_LTR:ERVK:LTR	23.1138	0.747289	0.550064	1.35855	0.17429	0.998576	ADNP degraded vs WT	0.000618897	no	MMERVK10D3_LTR	ERVK	LTR
MMERVK9C_I-int:ERVK:LTR	6319.31	0.10641	0.118753	0.896057	0.370223	0.998576	ADNP degraded vs WT	0.000618897	no	MMERVK9C_I-int	ERVK	LTR
MMERVK9E_I-int:ERVK:LTR	2665.83	0.118263	0.114859	1.02964	0.30318	0.998576	ADNP degraded vs WT	0.000618897	no	MMERVK9E_I-int	ERVK	LTR
MMETn-int:ERVK:LTR	78381.6	0.117324	0.107027	1.09621	0.272987	0.998576	ADNP degraded vs WT	0.000618897	no	MMETn-int	ERVK	LTR
MMSAT4:Satellite:Satellite	80410	-0.0621838	0.107109	-0.580565	0.561534	0.998576	ADNP degraded vs WT	0.000618897	no	MMSAT4	Satellite	Satellite
MMTV-int:ERVK:LTR	16.8159	0.175406	0.619289	0.283238	0.776995	0.998576	ADNP degraded vs WT	0.000618897	no	MMTV-int	ERVK	LTR
MMVL30-int:ERV1:LTR	1204.78	0.121795	0.143008	0.851671	0.394397	0.998576	ADNP degraded vs WT	0.000618897	no	MMVL30-int	ERV1	LTR
MRLTR33:ERVK:LTR	110.59	-0.0362969	0.263307	-0.13785	0.890359	0.998576	ADNP degraded vs WT	0.000618897	no	MRLTR33	ERVK	LTR
MT-int:ERVL-MaLR:LTR	309.792	-0.0837424	0.173727	-0.482035	0.629781	0.998576	ADNP degraded vs WT	0.000618897	no	MT-int	ERVL-MaLR	LTR
MT2A:ERVL:LTR	1618.19	0.0963198	0.117758	0.817947	0.413387	0.998576	ADNP degraded vs WT	0.000618897	no	MT2A	ERVL	LTR
MT2B1:ERVL:LTR	2512.86	0.00449815	0.112466	0.0399955	0.968097	0.998576	ADNP degraded vs WT	0.000618897	no	MT2B1	ERVL	LTR
MT2B2:ERVL:LTR	1408.99	-0.0582939	0.121532	-0.479658	0.63147	0.998576	ADNP degraded vs WT	0.000618897	no	MT2B2	ERVL	LTR
MT2B:ERVL:LTR	3617.69	-0.00499806	0.11271	-0.0443446	0.96463	0.998576	ADNP degraded vs WT	0.000618897	no	MT2B	ERVL	LTR
MT2C_Mm:ERVL:LTR	707.3	0.0350995	0.139909	0.250873	0.801912	0.998576	ADNP degraded vs WT	0.000618897	no	MT2C_Mm	ERVL	LTR
MT2_Mm:ERVL:LTR	2610.59	-0.334028	0.331762	-1.00683	0.314016	0.998576	ADNP degraded vs WT	0.000618897	no	MT2_Mm	ERVL	LTR
MTA_Mm-int:ERVL-MaLR:LTR	14538.7	-0.0897817	0.117081	-0.766831	0.443182	0.998576	ADNP degraded vs WT	0.000618897	no	MTA_Mm-int	ERVL-MaLR	LTR
MTA_Mm:ERVL-MaLR:LTR	9807.55	0.035534	0.111223	0.319484	0.749359	0.998576	ADNP degraded vs WT	0.000618897	no	MTA_Mm	ERVL-MaLR	LTR
MTB-int:ERVL-MaLR:LTR	811.304	-0.0535618	0.137734	-0.388879	0.697366	0.998576	ADNP degraded vs WT	0.000618897	no	MTB-int	ERVL-MaLR	LTR
MTB:ERVL-MaLR:LTR	2233.73	0.054467	0.116416	0.467864	0.639882	0.998576	ADNP degraded vs WT	0.000618897	no	MTB	ERVL-MaLR	LTR
MTB_Mm-int:ERVL-MaLR:LTR	203.511	-0.310913	0.225416	-1.37929	0.167806	0.998576	ADNP degraded vs WT	0.000618897	no	MTB_Mm-int	ERVL-MaLR	LTR
MTB_Mm:ERVL-MaLR:LTR	1429.59	0.0542508	0.125296	0.432982	0.665028	0.998576	ADNP degraded vs WT	0.000618897	no	MTB_Mm	ERVL-MaLR	LTR
MTC-int:ERVL-MaLR:LTR	2090.24	-0.0306774	0.120266	-0.25508	0.798661	0.998576	ADNP degraded vs WT	0.000618897	no	MTC-int	ERVL-MaLR	LTR
MTC:ERVL-MaLR:LTR	9056.84	0.0770045	0.104354	0.737913	0.460567	0.998576	ADNP degraded vs WT	0.000618897	no	MTC	ERVL-MaLR	LTR
MTD-int:ERVL-MaLR:LTR	1731.11	-0.096434	0.118227	-0.815671	0.414688	0.998576	ADNP degraded vs WT	0.000618897	no	MTD-int	ERVL-MaLR	LTR
MTD:ERVL-MaLR:LTR	16864.2	-0.013482	0.104097	-0.129514	0.896951	0.998576	ADNP degraded vs WT	0.000618897	no	MTD	ERVL-MaLR	LTR
MTE-int:ERVL-MaLR:LTR	1622.1	-0.014953	0.118349	-0.126347	0.899457	0.998576	ADNP degraded vs WT	0.000618897	no	MTE-int	ERVL-MaLR	LTR
MTE2a-int:ERVL-MaLR:LTR	137.313	-0.0877976	0.259487	-0.338351	0.735099	0.998576	ADNP degraded vs WT	0.000618897	no	MTE2a-int	ERVL-MaLR	LTR
MTE2a:ERVL-MaLR:LTR	4200.97	-0.0594244	0.111612	-0.532419	0.594436	0.998576	ADNP degraded vs WT	0.000618897	no	MTE2a	ERVL-MaLR	LTR
MTE2b-int:ERVL-MaLR:LTR	95.149	-0.11119	0.273698	-0.40625	0.684559	0.998576	ADNP degraded vs WT	0.000618897	no	MTE2b-int	ERVL-MaLR	LTR
MTE2b:ERVL-MaLR:LTR	3125.54	-0.0104887	0.111398	-0.0941552	0.924986	0.998576	ADNP degraded vs WT	0.000618897	no	MTE2b	ERVL-MaLR	LTR
MTEa-int:ERVL-MaLR:LTR	318.141	0.0601469	0.176392	0.340983	0.733116	0.998576	ADNP degraded vs WT	0.000618897	no	MTEa-int	ERVL-MaLR	LTR
MTEa:ERVL-MaLR:LTR	3525.99	0.0962907	0.110363	0.872491	0.382941	0.998576	ADNP degraded vs WT	0.000618897	no	MTEa	ERVL-MaLR	LTR
MTEb-int:ERVL-MaLR:LTR	2529.68	0.000583248	0.119714	0.004872	0.996113	0.998576	ADNP degraded vs WT	0.000618897	no	MTEb-int	ERVL-MaLR	LTR
MTEb:ERVL-MaLR:LTR	2058.51	0.00669601	0.115087	0.058182	0.953604	0.998576	ADNP degraded vs WT	0.000618897	no	MTEb	ERVL-MaLR	LTR
MURVY-LTR:ERV1:LTR	248.403	-0.177674	0.189682	-0.936694	0.348916	0.998576	ADNP degraded vs WT	0.000618897	no	MURVY-LTR	ERV1	LTR
MURVY-int:ERV1:LTR	451.686	0.350324	0.216007	1.62182	0.104842	0.998576	ADNP degraded vs WT	0.000618897	no	MURVY-int	ERV1	LTR
MYSERV-int:ERVK:LTR	333.292	-0.0818426	0.171432	-0.477405	0.633074	0.998576	ADNP degraded vs WT	0.000618897	no	MYSERV-int	ERVK	LTR
MYSERV16_I-int:ERVK:LTR	727.215	0.0478487	0.136389	0.350826	0.725719	0.998576	ADNP degraded vs WT	0.000618897	no	MYSERV16_I-int	ERVK	LTR
MYSERV6-int:ERVK:LTR	1820.92	-0.0538484	0.117105	-0.459829	0.645639	0.998576	ADNP degraded vs WT	0.000618897	no	MYSERV6-int	ERVK	LTR
MamGyp-int:Gypsy:LTR	38.3075	0.444282	0.415575	1.06908	0.285035	0.998576	ADNP degraded vs WT	0.000618897	no	MamGyp-int	Gypsy	LTR
MamGypLTR1a:Gypsy:LTR	8.35119	0.052814	0.893092	0.0591361	0.952844	0.998576	ADNP degraded vs WT	0.000618897	no	MamGypLTR1a	Gypsy	LTR
MamGypLTR1b:Gypsy:LTR	20.0468	-0.226263	0.583907	-0.387497	0.698388	0.998576	ADNP degraded vs WT	0.000618897	no	MamGypLTR1b	Gypsy	LTR
MamGypLTR1d:Gypsy:LTR	59.576	0.302303	0.355543	0.850256	0.395183	0.998576	ADNP degraded vs WT	0.000618897	no	MamGypLTR1d	Gypsy	LTR
MamGypLTR3:Gypsy:LTR	9.24192	-0.0943696	0.816043	-0.115643	0.907936	0.998576	ADNP degraded vs WT	0.000618897	no	MamGypLTR3	Gypsy	LTR
MamGypLTR3a:Gypsy:LTR	9.82985	-0.102948	0.82722	-0.12445	0.900959	0.998576	ADNP degraded vs WT	0.000618897	no	MamGypLTR3a	Gypsy	LTR
MamRep1151:LTR:LTR?	51.2076	0.0571079	0.367954	0.155204	0.876661	0.998576	ADNP degraded vs WT	0.000618897	no	MamRep1151	LTR	LTR?
MamRep137:TcMar-Tigger:DNA	139.404	0.166458	0.233418	0.713131	0.475764	0.998576	ADNP degraded vs WT	0.000618897	no	MamRep137	TcMar-Tigger	DNA
MamRep1527:LTR:LTR	41.0347	0.0165273	0.399086	0.0414129	0.966967	0.998576	ADNP degraded vs WT	0.000618897	no	MamRep1527	LTR	LTR
MamRep1879:hAT-Tip100:DNA	38.5307	0.304779	0.412445	0.738958	0.459933	0.998576	ADNP degraded vs WT	0.000618897	no	MamRep1879	hAT-Tip100	DNA
MamRep1894:hAT:DNA	8.92087	-0.388221	0.875461	-0.443447	0.657443	0.998576	ADNP degraded vs WT	0.000618897	no	MamRep1894	hAT	DNA
MamRep38:hAT:DNA	25.4312	-0.346625	0.504365	-0.687251	0.491925	0.998576	ADNP degraded vs WT	0.000618897	no	MamRep38	hAT	DNA
MamRep4096:hAT:DNA	50.8309	-0.105	0.398739	-0.26333	0.792296	0.998576	ADNP degraded vs WT	0.000618897	no	MamRep4096	hAT	DNA
MamRep434:TcMar-Tigger:DNA	111.431	-0.0609767	0.259338	-0.235125	0.814112	0.998576	ADNP degraded vs WT	0.000618897	no	MamRep434	TcMar-Tigger	DNA
MamRep488:hAT-Tip100:DNA	6.19664	0.686631	1.15458	0.594703	0.552042	0.998576	ADNP degraded vs WT	0.000618897	no	MamRep488	hAT-Tip100	DNA
MamRep564:MamRep564:Unknown	11.3806	-0.633826	0.776533	-0.816225	0.414371	0.998576	ADNP degraded vs WT	0.000618897	no	MamRep564	MamRep564	Unknown
MamRep605:LTR:LTR?	191.401	-0.0972888	0.206328	-0.471524	0.637266	0.998576	ADNP degraded vs WT	0.000618897	no	MamRep605	LTR	LTR?
MamTip1:hAT-Tip100:DNA	18.3398	0.273268	0.594408	0.459731	0.645709	0.998576	ADNP degraded vs WT	0.000618897	no	MamTip1	hAT-Tip100	DNA
MamTip2:hAT-Tip100:DNA	172.056	-0.0767618	0.218448	-0.351396	0.725291	0.998576	ADNP degraded vs WT	0.000618897	no	MamTip2	hAT-Tip100	DNA
MamTip3:hAT-Tip100:DNA	26.1193	-0.583511	0.507805	-1.14908	0.250521	0.998576	ADNP degraded vs WT	0.000618897	no	MamTip3	hAT-Tip100	DNA
Mam_R4:Dong-R4:LINE	5.49921	-0.156492	1.05417	-0.14845	0.881988	0.998576	ADNP degraded vs WT	0.000618897	no	Mam_R4	Dong-R4	LINE
MuLV-int:ERV1:LTR	110.461	0.248055	0.293674	0.844662	0.3983	0.998576	ADNP degraded vs WT	0.000618897	no	MuLV-int	ERV1	LTR
MuRRS-int:ERV1:LTR	205.782	-0.184132	0.201609	-0.913311	0.361079	0.998576	ADNP degraded vs WT	0.000618897	no	MuRRS-int	ERV1	LTR
MuRRS4-int:ERV1:LTR	698.153	0.141482	0.166306	0.850734	0.394917	0.998576	ADNP degraded vs WT	0.000618897	no	MuRRS4-int	ERV1	LTR
MurERV4-int:ERVK:LTR	1145.9	-0.0435031	0.124298	-0.349991	0.726346	0.998576	ADNP degraded vs WT	0.000618897	no	MurERV4-int	ERVK	LTR
MurERV4_19-int:ERVK:LTR	743.04	0.129136	0.159527	0.809496	0.41823	0.998576	ADNP degraded vs WT	0.000618897	no	MurERV4_19-int	ERVK	LTR
MurSatRep1:MurSatRep1:Unknown	55162	-0.113727	0.102053	-1.11439	0.265112	0.998576	ADNP degraded vs WT	0.000618897	no	MurSatRep1	MurSatRep1	Unknown
MusHAL1:L1:LINE	811.461	0.0196392	0.138234	0.142073	0.887022	0.998576	ADNP degraded vs WT	0.000618897	no	MusHAL1	L1	LINE
ORR1A0-int:ERVL-MaLR:LTR	5182.28	0.027739	0.113641	0.244092	0.80716	0.998576	ADNP degraded vs WT	0.000618897	no	ORR1A0-int	ERVL-MaLR	LTR
ORR1A0:ERVL-MaLR:LTR	3154.7	0.0111662	0.114809	0.0972594	0.92252	0.998576	ADNP degraded vs WT	0.000618897	no	ORR1A0	ERVL-MaLR	LTR
ORR1A1-int:ERVL-MaLR:LTR	2080.69	0.0954128	0.11777	0.81016	0.417848	0.998576	ADNP degraded vs WT	0.000618897	no	ORR1A1-int	ERVL-MaLR	LTR
ORR1A1:ERVL-MaLR:LTR	1413.84	0.0750265	0.122141	0.614264	0.539041	0.998576	ADNP degraded vs WT	0.000618897	no	ORR1A1	ERVL-MaLR	LTR
ORR1A2-int:ERVL-MaLR:LTR	3548.95	-0.00469196	0.110666	-0.0423973	0.966182	0.998576	ADNP degraded vs WT	0.000618897	no	ORR1A2-int	ERVL-MaLR	LTR
ORR1A2:ERVL-MaLR:LTR	6052.12	0.101574	0.10895	0.932301	0.351181	0.998576	ADNP degraded vs WT	0.000618897	no	ORR1A2	ERVL-MaLR	LTR
ORR1A3-int:ERVL-MaLR:LTR	1429.13	0.0482632	0.124445	0.387826	0.698145	0.998576	ADNP degraded vs WT	0.000618897	no	ORR1A3-int	ERVL-MaLR	LTR
ORR1A3:ERVL-MaLR:LTR	1456.63	0.0570855	0.125273	0.455687	0.648615	0.998576	ADNP degraded vs WT	0.000618897	no	ORR1A3	ERVL-MaLR	LTR
ORR1A4-int:ERVL-MaLR:LTR	2484.11	-0.0247609	0.112161	-0.220763	0.825277	0.998576	ADNP degraded vs WT	0.000618897	no	ORR1A4-int	ERVL-MaLR	LTR
ORR1A4:ERVL-MaLR:LTR	2545.37	0.10417	0.112092	0.929323	0.352722	0.998576	ADNP degraded vs WT	0.000618897	no	ORR1A4	ERVL-MaLR	LTR
ORR1B1-int:ERVL-MaLR:LTR	3560.85	-0.0578928	0.113694	-0.5092	0.610612	0.998576	ADNP degraded vs WT	0.000618897	no	ORR1B1-int	ERVL-MaLR	LTR
ORR1B1:ERVL-MaLR:LTR	5296.66	0.0716505	0.110706	0.647212	0.517495	0.998576	ADNP degraded vs WT	0.000618897	no	ORR1B1	ERVL-MaLR	LTR
ORR1B2-int:ERVL-MaLR:LTR	339.441	-0.125916	0.170042	-0.740502	0.458995	0.998576	ADNP degraded vs WT	0.000618897	no	ORR1B2-int	ERVL-MaLR	LTR
ORR1B2:ERVL-MaLR:LTR	2296.72	0.108472	0.130569	0.830766	0.406106	0.998576	ADNP degraded vs WT	0.000618897	no	ORR1B2	ERVL-MaLR	LTR
ORR1C1-int:ERVL-MaLR:LTR	372.164	0.127977	0.163437	0.783034	0.433607	0.998576	ADNP degraded vs WT	0.000618897	no	ORR1C1-int	ERVL-MaLR	LTR
ORR1C1:ERVL-MaLR:LTR	1894.59	0.130782	0.120089	1.08904	0.276134	0.998576	ADNP degraded vs WT	0.000618897	no	ORR1C1	ERVL-MaLR	LTR
ORR1C2-int:ERVL-MaLR:LTR	707.652	-0.0234913	0.13699	-0.171482	0.863845	0.998576	ADNP degraded vs WT	0.000618897	no	ORR1C2-int	ERVL-MaLR	LTR
ORR1C2:ERVL-MaLR:LTR	3428.43	0.0271616	0.111138	0.244395	0.806925	0.998576	ADNP degraded vs WT	0.000618897	no	ORR1C2	ERVL-MaLR	LTR
ORR1D-int:ERVL-MaLR:LTR	1142.96	-0.0318802	0.124327	-0.256423	0.797625	0.998576	ADNP degraded vs WT	0.000618897	no	ORR1D-int	ERVL-MaLR	LTR
ORR1D1-int:ERVL-MaLR:LTR	662.55	0.0237346	0.142704	0.16632	0.867905	0.998576	ADNP degraded vs WT	0.000618897	no	ORR1D1-int	ERVL-MaLR	LTR
ORR1D1:ERVL-MaLR:LTR	5252.8	0.110729	0.107493	1.03011	0.302959	0.998576	ADNP degraded vs WT	0.000618897	no	ORR1D1	ERVL-MaLR	LTR
ORR1D2-int:ERVL-MaLR:LTR	836.771	-0.104829	0.135553	-0.77334	0.439321	0.998576	ADNP degraded vs WT	0.000618897	no	ORR1D2-int	ERVL-MaLR	LTR
ORR1D2:ERVL-MaLR:LTR	3333.65	0.0317496	0.113286	0.280262	0.779277	0.998576	ADNP degraded vs WT	0.000618897	no	ORR1D2	ERVL-MaLR	LTR
ORR1E-int:ERVL-MaLR:LTR	626.342	-0.193178	0.14113	-1.36879	0.171064	0.998576	ADNP degraded vs WT	0.000618897	no	ORR1E-int	ERVL-MaLR	LTR
ORR1E:ERVL-MaLR:LTR	3866.92	0.0181214	0.108727	0.166668	0.867631	0.998576	ADNP degraded vs WT	0.000618897	no	ORR1E	ERVL-MaLR	LTR
ORR1F-int:ERVL-MaLR:LTR	135.951	-0.103237	0.236459	-0.436595	0.662405	0.998576	ADNP degraded vs WT	0.000618897	no	ORR1F-int	ERVL-MaLR	LTR
ORR1F:ERVL-MaLR:LTR	3596.44	0.0354897	0.109121	0.325232	0.745005	0.998576	ADNP degraded vs WT	0.000618897	no	ORR1F	ERVL-MaLR	LTR
ORR1G:ERVL-MaLR:LTR	862.944	0.0133935	0.136704	0.0979745	0.921953	0.998576	ADNP degraded vs WT	0.000618897	no	ORR1G	ERVL-MaLR	LTR
ORSL-2a:hAT-Tip100:DNA	23.7037	0.375591	0.515594	0.728462	0.466331	0.998576	ADNP degraded vs WT	0.000618897	no	ORSL-2a	hAT-Tip100	DNA
ORSL-2b:hAT-Tip100:DNA	56.5558	0.413239	0.360727	1.14557	0.251972	0.998576	ADNP degraded vs WT	0.000618897	no	ORSL-2b	hAT-Tip100	DNA
ORSL:hAT-Tip100:DNA	34.4339	0.260834	0.43748	0.596218	0.551029	0.998576	ADNP degraded vs WT	0.000618897	no	ORSL	hAT-Tip100	DNA
PB1:Alu:SINE	7101.2	-0.0293559	0.104788	-0.280145	0.779367	0.998576	ADNP degraded vs WT	0.000618897	no	PB1	Alu	SINE
PB1D10:Alu:SINE	34142.8	-0.0337022	0.101236	-0.332908	0.739203	0.998576	ADNP degraded vs WT	0.000618897	no	PB1D10	Alu	SINE
PB1D11:Alu:SINE	8893.76	-0.0195218	0.10442	-0.186954	0.851697	0.998576	ADNP degraded vs WT	0.000618897	no	PB1D11	Alu	SINE
PB1D7:Alu:SINE	14754.9	-0.0140113	0.102394	-0.136837	0.89116	0.998576	ADNP degraded vs WT	0.000618897	no	PB1D7	Alu	SINE
PB1D9:Alu:SINE	25549.8	-0.000678083	0.101992	-0.00664838	0.994695	0.998576	ADNP degraded vs WT	0.000618897	no	PB1D9	Alu	SINE
Plat_L3:CR1:LINE	105.433	-0.044657	0.269211	-0.165881	0.86825	0.998576	ADNP degraded vs WT	0.000618897	no	Plat_L3	CR1	LINE
RCHARR1:hAT-Charlie:DNA	2108.15	-0.0286631	0.115064	-0.249106	0.803279	0.998576	ADNP degraded vs WT	0.000618897	no	RCHARR1	hAT-Charlie	DNA
RLTR10-int:ERVK:LTR	1078.59	0.0414377	0.128146	0.323363	0.74642	0.998576	ADNP degraded vs WT	0.000618897	no	RLTR10-int	ERVK	LTR
RLTR10:ERVK:LTR	477.668	-0.0295886	0.156206	-0.18942	0.849764	0.998576	ADNP degraded vs WT	0.000618897	no	RLTR10	ERVK	LTR
RLTR10A:ERVK:LTR	123.517	0.182161	0.252847	0.720442	0.471253	0.998576	ADNP degraded vs WT	0.000618897	no	RLTR10A	ERVK	LTR
RLTR10B2:ERVK:LTR	114.323	0.110306	0.251971	0.437772	0.661551	0.998576	ADNP degraded vs WT	0.000618897	no	RLTR10B2	ERVK	LTR
RLTR10B:ERVK:LTR	82.7422	-0.238364	0.291698	-0.81716	0.413837	0.998576	ADNP degraded vs WT	0.000618897	no	RLTR10B	ERVK	LTR
RLTR10C:ERVK:LTR	464.033	-0.108931	0.1527	-0.713362	0.475622	0.998576	ADNP degraded vs WT	0.000618897	no	RLTR10C	ERVK	LTR
RLTR10D2:ERVK:LTR	319.148	0.181565	0.191242	0.949399	0.342418	0.998576	ADNP degraded vs WT	0.000618897	no	RLTR10D2	ERVK	LTR
RLTR10D:ERVK:LTR	165.173	-0.314914	0.230786	-1.36453	0.172402	0.998576	ADNP degraded vs WT	0.000618897	no	RLTR10D	ERVK	LTR
RLTR10E:ERVK:LTR	65.6701	0.00249185	0.326868	0.00762342	0.993917	0.998576	ADNP degraded vs WT	0.000618897	no	RLTR10E	ERVK	LTR
RLTR10F:ERVK:LTR	42.2755	0.0894519	0.398124	0.224684	0.822225	0.998576	ADNP degraded vs WT	0.000618897	no	RLTR10F	ERVK	LTR
RLTR11A2:ERVK:LTR	1090.52	0.0459124	0.129916	0.3534	0.723789	0.998576	ADNP degraded vs WT	0.000618897	no	RLTR11A2	ERVK	LTR
RLTR11A:ERVK:LTR	776.293	0.0872257	0.139024	0.627415	0.530387	0.998576	ADNP degraded vs WT	0.000618897	no	RLTR11A	ERVK	LTR
RLTR11B:ERVK:LTR	492.383	-0.0691438	0.154036	-0.448882	0.653517	0.998576	ADNP degraded vs WT	0.000618897	no	RLTR11B	ERVK	LTR
RLTR11C_MM:ERVK:LTR	189.895	0.0677393	0.212113	0.319354	0.749458	0.998576	ADNP degraded vs WT	0.000618897	no	RLTR11C_MM	ERVK	LTR
RLTR11D:ERVK:LTR	123.511	0.263553	0.251641	1.04734	0.294945	0.998576	ADNP degraded vs WT	0.000618897	no	RLTR11D	ERVK	LTR
RLTR12A:ERVK:LTR	314.192	-0.31174	0.186587	-1.67075	0.0947717	0.998576	ADNP degraded vs WT	0.000618897	no	RLTR12A	ERVK	LTR
RLTR12B2:ERVK:LTR	41.6043	-0.328809	0.418811	-0.785101	0.432394	0.998576	ADNP degraded vs WT	0.000618897	no	RLTR12B2	ERVK	LTR
RLTR12B:ERVK:LTR	305.155	0.0749237	0.178019	0.420875	0.673846	0.998576	ADNP degraded vs WT	0.000618897	no	RLTR12B	ERVK	LTR
RLTR12BD_Mm:ERVK:LTR	189.198	-0.139502	0.206902	-0.674242	0.500157	0.998576	ADNP degraded vs WT	0.000618897	no	RLTR12BD_Mm	ERVK	LTR
RLTR12C:ERVK:LTR	93.5818	0.115262	0.280336	0.411157	0.680957	0.998576	ADNP degraded vs WT	0.000618897	no	RLTR12C	ERVK	LTR
RLTR12D:ERVK:LTR	138.907	-0.0135198	0.237388	-0.056952	0.954583	0.998576	ADNP degraded vs WT	0.000618897	no	RLTR12D	ERVK	LTR
RLTR12E:ERVK:LTR	299.163	0.103839	0.187036	0.555182	0.57877	0.998576	ADNP degraded vs WT	0.000618897	no	RLTR12E	ERVK	LTR
RLTR12G:ERVK:LTR	54.4196	0.0791751	0.357186	0.221664	0.824576	0.998576	ADNP degraded vs WT	0.000618897	no	RLTR12G	ERVK	LTR
RLTR12H:ERVK:LTR	120.36	-0.140474	0.258941	-0.542497	0.587476	0.998576	ADNP degraded vs WT	0.000618897	no	RLTR12H	ERVK	LTR
RLTR13A1:ERVK:LTR	44.751	-0.078463	0.410447	-0.191165	0.848396	0.998576	ADNP degraded vs WT	0.000618897	no	RLTR13A1	ERVK	LTR
RLTR13A2:ERVK:LTR	121.176	-0.190303	0.248503	-0.765799	0.443796	0.998576	ADNP degraded vs WT	0.000618897	no	RLTR13A2	ERVK	LTR
RLTR13A3:ERVK:LTR	120.08	0.140535	0.266393	0.527549	0.597812	0.998576	ADNP degraded vs WT	0.000618897	no	RLTR13A3	ERVK	LTR
RLTR13A:ERVK:LTR	144.915	0.256833	0.235158	1.09217	0.274759	0.998576	ADNP degraded vs WT	0.000618897	no	RLTR13A	ERVK	LTR
RLTR13B1:ERVK:LTR	4046.18	0.0540109	0.126421	0.42723	0.669212	0.998576	ADNP degraded vs WT	0.000618897	no	RLTR13B1	ERVK	LTR
RLTR13B2:ERVK:LTR	714.439	-0.261465	0.162427	-1.60974	0.107456	0.998576	ADNP degraded vs WT	0.000618897	no	RLTR13B2	ERVK	LTR
RLTR13B3:ERVK:LTR	142.162	0.198716	0.231714	0.857589	0.391119	0.998576	ADNP degraded vs WT	0.000618897	no	RLTR13B3	ERVK	LTR
RLTR13B4:ERVK:LTR	109.98	0.304034	0.274158	1.10897	0.267442	0.998576	ADNP degraded vs WT	0.000618897	no	RLTR13B4	ERVK	LTR
RLTR13C1:ERVK:LTR	130.475	-0.0231618	0.247453	-0.0936008	0.925426	0.998576	ADNP degraded vs WT	0.000618897	no	RLTR13C1	ERVK	LTR
RLTR13C2:ERVK:LTR	499.394	0.134021	0.151089	0.887036	0.37506	0.998576	ADNP degraded vs WT	0.000618897	no	RLTR13C2	ERVK	LTR
RLTR13C3:ERVK:LTR	360.168	0.111185	0.17707	0.627913	0.530061	0.998576	ADNP degraded vs WT	0.000618897	no	RLTR13C3	ERVK	LTR
RLTR13D1:ERVK:LTR	167.475	-0.0490035	0.219895	-0.22285	0.823653	0.998576	ADNP degraded vs WT	0.000618897	no	RLTR13D1	ERVK	LTR
RLTR13D2:ERVK:LTR	52.6122	-0.141987	0.364696	-0.389331	0.697032	0.998576	ADNP degraded vs WT	0.000618897	no	RLTR13D2	ERVK	LTR
RLTR13D3:ERVK:LTR	48.6785	0.0847301	0.375842	0.22544	0.821637	0.998576	ADNP degraded vs WT	0.000618897	no	RLTR13D3	ERVK	LTR
RLTR13D3A1:ERVK:LTR	361.806	0.184541	0.164717	1.12035	0.262564	0.998576	ADNP degraded vs WT	0.000618897	no	RLTR13D3A1	ERVK	LTR
RLTR13D3A:ERVK:LTR	50.3192	0.31285	0.36255	0.862917	0.388183	0.998576	ADNP degraded vs WT	0.000618897	no	RLTR13D3A	ERVK	LTR
RLTR13D4:ERVK:LTR	103.483	-0.248633	0.275834	-0.901386	0.367383	0.998576	ADNP degraded vs WT	0.000618897	no	RLTR13D4	ERVK	LTR
RLTR13D5:ERVK:LTR	99.7353	0.0692772	0.267122	0.259347	0.795368	0.998576	ADNP degraded vs WT	0.000618897	no	RLTR13D5	ERVK	LTR
RLTR13D6:ERVK:LTR	330.332	0.271223	0.194904	1.39157	0.164052	0.998576	ADNP degraded vs WT	0.000618897	no	RLTR13D6	ERVK	LTR
RLTR13D:ERVK:LTR	12.4249	0.364306	0.758419	0.480349	0.630979	0.998576	ADNP degraded vs WT	0.000618897	no	RLTR13D	ERVK	LTR
RLTR13E:ERVK:LTR	439.466	0.188107	0.161739	1.16303	0.244818	0.998576	ADNP degraded vs WT	0.000618897	no	RLTR13E	ERVK	LTR
RLTR13F:ERVK:LTR	20.1117	-0.0569676	0.578271	-0.0985138	0.921524	0.998576	ADNP degraded vs WT	0.000618897	no	RLTR13F	ERVK	LTR
RLTR13G:ERVK:LTR	636.48	0.00782427	0.149292	0.0524092	0.958203	0.998576	ADNP degraded vs WT	0.000618897	no	RLTR13G	ERVK	LTR
RLTR14-int:ERV1:LTR	947.109	0.0402667	0.162691	0.247504	0.804518	0.998576	ADNP degraded vs WT	0.000618897	no	RLTR14-int	ERV1	LTR
RLTR14:ERV1:LTR	329.122	0.249045	0.18383	1.35476	0.175494	0.998576	ADNP degraded vs WT	0.000618897	no	RLTR14	ERV1	LTR
RLTR14_RN:ERV1:LTR	282.342	0.150529	0.179023	0.840832	0.400442	0.998576	ADNP degraded vs WT	0.000618897	no	RLTR14_RN	ERV1	LTR
RLTR15:ERVK:LTR	705.61	-0.0847427	0.143116	-0.592128	0.553765	0.998576	ADNP degraded vs WT	0.000618897	no	RLTR15	ERVK	LTR
RLTR16:ERVK:LTR	282.833	0.0389472	0.183443	0.212312	0.831863	0.998576	ADNP degraded vs WT	0.000618897	no	RLTR16	ERVK	LTR
RLTR16B_MM:ERVK:LTR	354.027	0.112035	0.1795	0.62415	0.532529	0.998576	ADNP degraded vs WT	0.000618897	no	RLTR16B_MM	ERVK	LTR
RLTR16C_MM:ERVK:LTR	284.816	-0.07785	0.191552	-0.406418	0.684436	0.998576	ADNP degraded vs WT	0.000618897	no	RLTR16C_MM	ERVK	LTR
RLTR17:ERVK:LTR	1503.8	-0.13352	0.121296	-1.10077	0.270996	0.998576	ADNP degraded vs WT	0.000618897	no	RLTR17	ERVK	LTR
RLTR17B_Mm:ERVK:LTR	4342.18	-0.00479396	0.107414	-0.0446305	0.964402	0.998576	ADNP degraded vs WT	0.000618897	no	RLTR17B_Mm	ERVK	LTR
RLTR17C_Mm:ERVK:LTR	117.767	-0.235107	0.261113	-0.900404	0.367905	0.998576	ADNP degraded vs WT	0.000618897	no	RLTR17C_Mm	ERVK	LTR
RLTR17D_Mm:ERVK:LTR	632.62	-0.261114	0.449011	-0.581531	0.560883	0.998576	ADNP degraded vs WT	0.000618897	no	RLTR17D_Mm	ERVK	LTR
RLTR18-int:ERVK:LTR	259.072	0.0720219	0.187297	0.384533	0.700584	0.998576	ADNP degraded vs WT	0.000618897	no	RLTR18-int	ERVK	LTR
RLTR18:ERVK:LTR	333.438	0.0313622	0.170583	0.183853	0.854129	0.998576	ADNP degraded vs WT	0.000618897	no	RLTR18	ERVK	LTR
RLTR18B:ERVK:LTR	528.565	-0.0212421	0.149627	-0.141967	0.887106	0.998576	ADNP degraded vs WT	0.000618897	no	RLTR18B	ERVK	LTR
RLTR19-int:ERVK:LTR	9439.5	0.076859	0.110673	0.694469	0.487388	0.998576	ADNP degraded vs WT	0.000618897	no	RLTR19-int	ERVK	LTR
RLTR19:ERVK:LTR	230.52	0.243544	0.196426	1.23987	0.215022	0.998576	ADNP degraded vs WT	0.000618897	no	RLTR19	ERVK	LTR
RLTR19A2:ERVK:LTR	12.9346	-0.466236	0.739529	-0.630449	0.528401	0.998576	ADNP degraded vs WT	0.000618897	no	RLTR19A2	ERVK	LTR
RLTR19A:ERVK:LTR	12.7809	0.630013	0.710212	0.887078	0.375037	0.998576	ADNP degraded vs WT	0.000618897	no	RLTR19A	ERVK	LTR
RLTR19B:ERVK:LTR	103.929	-0.011182	0.262649	-0.0425738	0.966041	0.998576	ADNP degraded vs WT	0.000618897	no	RLTR19B	ERVK	LTR
RLTR19C:ERVK:LTR	57.1863	-0.0128902	0.364405	-0.0353733	0.971782	0.998576	ADNP degraded vs WT	0.000618897	no	RLTR19C	ERVK	LTR
RLTR1A2_MM:ERV1:LTR	465.523	0.0712677	0.166494	0.428051	0.668614	0.998576	ADNP degraded vs WT	0.000618897	no	RLTR1A2_MM	ERV1	LTR
RLTR1B-int:ERV1:LTR	33692.2	0.015903	0.160353	0.0991751	0.920999	0.998576	ADNP degraded vs WT	0.000618897	no	RLTR1B-int	ERV1	LTR
RLTR1B:ERV1:LTR	760.262	0.256511	0.135399	1.89449	0.0581603	0.998576	ADNP degraded vs WT	0.000618897	no	RLTR1B	ERV1	LTR
RLTR1C:ERV1:LTR	234.225	-0.0735765	0.194418	-0.378445	0.7051	0.998576	ADNP degraded vs WT	0.000618897	no	RLTR1C	ERV1	LTR
RLTR1D2_MM:ERV1:LTR	189.281	-0.0247997	0.211314	-0.117359	0.906575	0.998576	ADNP degraded vs WT	0.000618897	no	RLTR1D2_MM	ERV1	LTR
RLTR1D:ERV1:LTR	129.802	-0.0319151	0.239543	-0.133234	0.894009	0.998576	ADNP degraded vs WT	0.000618897	no	RLTR1D	ERV1	LTR
RLTR1F_Mm:ERVK:LTR	10.9975	-0.150245	0.746423	-0.201287	0.840474	0.998576	ADNP degraded vs WT	0.000618897	no	RLTR1F_Mm	ERVK	LTR
RLTR20A1:ERVK:LTR	10.5012	-0.0324908	0.785597	-0.0413581	0.96701	0.998576	ADNP degraded vs WT	0.000618897	no	RLTR20A1	ERVK	LTR
RLTR20A2:ERVK:LTR	78.6877	-0.125617	0.30295	-0.414646	0.678401	0.998576	ADNP degraded vs WT	0.000618897	no	RLTR20A2	ERVK	LTR
RLTR20A2B_MM:ERVK:LTR	80.428	0.00401411	0.294684	0.0136218	0.989132	0.998576	ADNP degraded vs WT	0.000618897	no	RLTR20A2B_MM	ERVK	LTR
RLTR20A3_MM:ERVK:LTR	317.894	-0.0221717	0.173143	-0.128054	0.898106	0.998576	ADNP degraded vs WT	0.000618897	no	RLTR20A3_MM	ERVK	LTR
RLTR20A4:ERVK:LTR	2365.97	0.0206779	0.113586	0.182046	0.855547	0.998576	ADNP degraded vs WT	0.000618897	no	RLTR20A4	ERVK	LTR
RLTR20A:ERVK:LTR	48.9964	0.0770911	0.382674	0.201454	0.840344	0.998576	ADNP degraded vs WT	0.000618897	no	RLTR20A	ERVK	LTR
RLTR20B1:ERVK:LTR	762.704	-0.070201	0.167458	-0.419214	0.675059	0.998576	ADNP degraded vs WT	0.000618897	no	RLTR20B1	ERVK	LTR
RLTR20B2:ERVK:LTR	102.073	0.0574309	0.266696	0.215342	0.8295	0.998576	ADNP degraded vs WT	0.000618897	no	RLTR20B2	ERVK	LTR
RLTR20B3:ERVK:LTR	161.114	-0.265481	0.223056	-1.1902	0.23397	0.998576	ADNP degraded vs WT	0.000618897	no	RLTR20B3	ERVK	LTR
RLTR20B3A_MM:ERVK:LTR	242.37	0.0447099	0.199562	0.224041	0.822726	0.998576	ADNP degraded vs WT	0.000618897	no	RLTR20B3A_MM	ERVK	LTR
RLTR20B4_MM:ERVK:LTR	58.4258	-0.0662818	0.343938	-0.192715	0.847182	0.998576	ADNP degraded vs WT	0.000618897	no	RLTR20B4_MM	ERVK	LTR
RLTR20B5_MM:ERVK:LTR	150.891	0.00357043	0.228461	0.0156281	0.987531	0.998576	ADNP degraded vs WT	0.000618897	no	RLTR20B5_MM	ERVK	LTR
RLTR20C1_MM:ERVK:LTR	1017.06	0.0202055	0.128193	0.157617	0.874758	0.998576	ADNP degraded vs WT	0.000618897	no	RLTR20C1_MM	ERVK	LTR
RLTR20C2_MM:ERVK:LTR	775.565	-0.0793113	0.134598	-0.589244	0.555698	0.998576	ADNP degraded vs WT	0.000618897	no	RLTR20C2_MM	ERVK	LTR
RLTR20C:ERVK:LTR	41.6265	0.24525	0.39482	0.621167	0.534489	0.998576	ADNP degraded vs WT	0.000618897	no	RLTR20C	ERVK	LTR
RLTR20D:ERVK:LTR	170.705	0.0733434	0.222379	0.329812	0.741542	0.998576	ADNP degraded vs WT	0.000618897	no	RLTR20D	ERVK	LTR
RLTR21:ERVK:LTR	647.907	-0.0251738	0.143202	-0.175793	0.860457	0.998576	ADNP degraded vs WT	0.000618897	no	RLTR21	ERVK	LTR
RLTR22_Mur:ERVK:LTR	575.097	0.154626	0.150565	1.02697	0.304432	0.998576	ADNP degraded vs WT	0.000618897	no	RLTR22_Mur	ERVK	LTR
RLTR22_Mus:ERVK:LTR	267.219	-0.0520082	0.183819	-0.282931	0.77723	0.998576	ADNP degraded vs WT	0.000618897	no	RLTR22_Mus	ERVK	LTR
RLTR23:ERV1:LTR	363.051	0.256311	0.165224	1.5513	0.120831	0.998576	ADNP degraded vs WT	0.000618897	no	RLTR23	ERV1	LTR
RLTR24:ERV1:LTR	523.166	-0.0858107	0.159471	-0.538096	0.590511	0.998576	ADNP degraded vs WT	0.000618897	no	RLTR24	ERV1	LTR
RLTR24B_MM:ERV1:LTR	126.191	-0.195576	0.242621	-0.806096	0.420187	0.998576	ADNP degraded vs WT	0.000618897	no	RLTR24B_MM	ERV1	LTR
RLTR25A:ERVK:LTR	604.271	0.0418701	0.145497	0.287773	0.773521	0.998576	ADNP degraded vs WT	0.000618897	no	RLTR25A	ERVK	LTR
RLTR25B:ERVK:LTR	832.979	-0.0376136	0.135035	-0.278547	0.780592	0.998576	ADNP degraded vs WT	0.000618897	no	RLTR25B	ERVK	LTR
RLTR26:ERVK:LTR	50.4368	-0.0373391	0.363111	-0.102831	0.918097	0.998576	ADNP degraded vs WT	0.000618897	no	RLTR26	ERVK	LTR
RLTR26B_MM:ERVK:LTR	106.685	0.14206	0.259269	0.547924	0.583744	0.998576	ADNP degraded vs WT	0.000618897	no	RLTR26B_MM	ERVK	LTR
RLTR26C_MM:ERVK:LTR	76.1235	-0.317673	0.308903	-1.02839	0.303766	0.998576	ADNP degraded vs WT	0.000618897	no	RLTR26C_MM	ERVK	LTR
RLTR26D_MM:ERVK:LTR	190.392	-0.170823	0.207328	-0.823928	0.409981	0.998576	ADNP degraded vs WT	0.000618897	no	RLTR26D_MM	ERVK	LTR
RLTR26_Mus:ERVK:LTR	277.279	0.234481	0.190415	1.23142	0.218167	0.998576	ADNP degraded vs WT	0.000618897	no	RLTR26_Mus	ERVK	LTR
RLTR27:ERVK:LTR	119.662	0.174519	0.263288	0.662842	0.507432	0.998576	ADNP degraded vs WT	0.000618897	no	RLTR27	ERVK	LTR
RLTR28:ERVL:LTR	949.616	-0.116196	0.1392	-0.834743	0.403863	0.998576	ADNP degraded vs WT	0.000618897	no	RLTR28	ERVL	LTR
RLTR28B:ERVL:LTR	101.015	0.018014	0.267517	0.0673377	0.946313	0.998576	ADNP degraded vs WT	0.000618897	no	RLTR28B	ERVL	LTR
RLTR30:ERV1:LTR	153.422	-0.0777505	0.229857	-0.338256	0.73517	0.998576	ADNP degraded vs WT	0.000618897	no	RLTR30	ERV1	LTR
RLTR30B_MM:ERV1:LTR	53.1683	0.391231	0.361131	1.08335	0.278653	0.998576	ADNP degraded vs WT	0.000618897	no	RLTR30B_MM	ERV1	LTR
RLTR30C_MM:ERV1:LTR	15.1074	-0.361481	0.658317	-0.549098	0.582938	0.998576	ADNP degraded vs WT	0.000618897	no	RLTR30C_MM	ERV1	LTR
RLTR30D2_MM:ERV1:LTR	414.306	0.0153483	0.16773	0.0915059	0.927091	0.998576	ADNP degraded vs WT	0.000618897	no	RLTR30D2_MM	ERV1	LTR
RLTR30D_MM:ERV1:LTR	180.579	-0.0245983	0.210022	-0.117122	0.906763	0.998576	ADNP degraded vs WT	0.000618897	no	RLTR30D_MM	ERV1	LTR
RLTR30D_RN:ERV1:LTR	195.743	-0.0204691	0.226181	-0.0904985	0.927891	0.998576	ADNP degraded vs WT	0.000618897	no	RLTR30D_RN	ERV1	LTR
RLTR30E_MM:ERV1:LTR	191.153	-0.123766	0.211316	-0.585693	0.558082	0.998576	ADNP degraded vs WT	0.000618897	no	RLTR30E_MM	ERV1	LTR
RLTR31A_Mm:ERVK:LTR	63.2631	0.359418	0.335874	1.0701	0.284575	0.998576	ADNP degraded vs WT	0.000618897	no	RLTR31A_Mm	ERVK	LTR
RLTR31B2:ERVK:LTR	336.084	-0.0867778	0.168685	-0.514437	0.606946	0.998576	ADNP degraded vs WT	0.000618897	no	RLTR31B2	ERVK	LTR
RLTR31B_Mm:ERVK:LTR	179.578	-0.131128	0.210291	-0.623555	0.53292	0.998576	ADNP degraded vs WT	0.000618897	no	RLTR31B_Mm	ERVK	LTR
RLTR31C_MM:ERVK:LTR	354.474	-0.133913	0.166084	-0.806295	0.420073	0.998576	ADNP degraded vs WT	0.000618897	no	RLTR31C_MM	ERVK	LTR
RLTR31D_MM:ERVK:LTR	1202.92	-0.131528	0.13285	-0.990045	0.322152	0.998576	ADNP degraded vs WT	0.000618897	no	RLTR31D_MM	ERVK	LTR
RLTR31M:ERVK:LTR	58.1924	-0.167855	0.349688	-0.480013	0.631218	0.998576	ADNP degraded vs WT	0.000618897	no	RLTR31M	ERVK	LTR
RLTR31_Mm:ERVK:LTR	42.4624	-0.0159704	0.39591	-0.0403385	0.967823	0.998576	ADNP degraded vs WT	0.000618897	no	RLTR31_Mm	ERVK	LTR
RLTR31_Mur:ERVK:LTR	147.507	0.156251	0.235225	0.664261	0.506523	0.998576	ADNP degraded vs WT	0.000618897	no	RLTR31_Mur	ERVK	LTR
RLTR33:ERVK:LTR	505.158	0.298748	0.16429	1.81842	0.0690005	0.998576	ADNP degraded vs WT	0.000618897	no	RLTR33	ERVK	LTR
RLTR34B_MM:ERVK:LTR	185.709	-0.191249	0.208642	-0.916634	0.359334	0.998576	ADNP degraded vs WT	0.000618897	no	RLTR34B_MM	ERVK	LTR
RLTR34C_MM:ERVK:LTR	59.9819	0.157571	0.341461	0.461461	0.644468	0.998576	ADNP degraded vs WT	0.000618897	no	RLTR34C_MM	ERVK	LTR
RLTR34D_MM:ERVK:LTR	86.2996	0.340092	0.284501	1.1954	0.231932	0.998576	ADNP degraded vs WT	0.000618897	no	RLTR34D_MM	ERVK	LTR
RLTR35B_MM:ERVL:LTR	63.5924	0.210499	0.333578	0.631034	0.528018	0.998576	ADNP degraded vs WT	0.000618897	no	RLTR35B_MM	ERVL	LTR
RLTR3_Mm:ERVK:LTR	5.71596	0.578084	1.03421	0.55896	0.576189	0.998576	ADNP degraded vs WT	0.000618897	no	RLTR3_Mm	ERVK	LTR
RLTR40:ERVK:LTR	1820.06	0.0414926	0.13257	0.312986	0.754292	0.998576	ADNP degraded vs WT	0.000618897	no	RLTR40	ERVK	LTR
RLTR41:ERV1:LTR	590.98	0.234556	0.146627	1.59968	0.109671	0.998576	ADNP degraded vs WT	0.000618897	no	RLTR41	ERV1	LTR
RLTR41A2:ERV1:LTR	183.912	0.0827393	0.215927	0.383181	0.701586	0.998576	ADNP degraded vs WT	0.000618897	no	RLTR41A2	ERV1	LTR
RLTR41B:ERV1:LTR	17.2495	0.246867	0.602417	0.409794	0.681957	0.998576	ADNP degraded vs WT	0.000618897	no	RLTR41B	ERV1	LTR
RLTR41C:ERV1:LTR	92.5084	0.326186	0.283894	1.14897	0.250569	0.998576	ADNP degraded vs WT	0.000618897	no	RLTR41C	ERV1	LTR
RLTR42-int:ERVK:LTR	413.436	0.0747	0.164679	0.453609	0.65011	0.998576	ADNP degraded vs WT	0.000618897	no	RLTR42-int	ERVK	LTR
RLTR42:ERVK:LTR	60.4713	-0.214582	0.357529	-0.600181	0.548385	0.998576	ADNP degraded vs WT	0.000618897	no	RLTR42	ERVK	LTR
RLTR43C:ERVK:LTR	14.6401	0.354314	0.684828	0.517377	0.604893	0.998576	ADNP degraded vs WT	0.000618897	no	RLTR43C	ERVK	LTR
RLTR44-int:ERVK:LTR	214.022	0.351783	0.198689	1.77052	0.0766409	0.998576	ADNP degraded vs WT	0.000618897	no	RLTR44-int	ERVK	LTR
RLTR44A:ERVK:LTR	36.2566	-0.00932424	0.421503	-0.0221214	0.982351	0.998576	ADNP degraded vs WT	0.000618897	no	RLTR44A	ERVK	LTR
RLTR44B:ERVK:LTR	23.9206	0.228158	0.522574	0.436604	0.662398	0.998576	ADNP degraded vs WT	0.000618897	no	RLTR44B	ERVK	LTR
RLTR44C:ERVK:LTR	22.3364	0.699402	0.539072	1.29742	0.194488	0.998576	ADNP degraded vs WT	0.000618897	no	RLTR44C	ERVK	LTR
RLTR44D:ERVK:LTR	13.3459	0.149238	0.687289	0.217141	0.828099	0.998576	ADNP degraded vs WT	0.000618897	no	RLTR44D	ERVK	LTR
RLTR44E:ERVK:LTR	54.6681	0.0553981	0.349118	0.15868	0.873921	0.998576	ADNP degraded vs WT	0.000618897	no	RLTR44E	ERVK	LTR
RLTR45-int:ERVK:LTR	43191	0.131435	0.139141	0.944618	0.344854	0.998576	ADNP degraded vs WT	0.000618897	no	RLTR45-int	ERVK	LTR
RLTR45:ERVK:LTR	2093.37	0.0968367	0.123024	0.787134	0.431203	0.998576	ADNP degraded vs WT	0.000618897	no	RLTR45	ERVK	LTR
RLTR46A2:ERVK:LTR	6.00571	0.568513	1.01069	0.562497	0.573777	0.998576	ADNP degraded vs WT	0.000618897	no	RLTR46A2	ERVK	LTR
RLTR46A:ERVK:LTR	8.19449	-0.3142	0.881626	-0.356387	0.721551	0.998576	ADNP degraded vs WT	0.000618897	no	RLTR46A	ERVK	LTR
RLTR47:ERVK:LTR	39.4607	0.173172	0.420519	0.411804	0.680483	0.998576	ADNP degraded vs WT	0.000618897	no	RLTR47	ERVK	LTR
RLTR48A:ERV1:LTR	283.788	0.0290172	0.184853	0.156975	0.875265	0.998576	ADNP degraded vs WT	0.000618897	no	RLTR48A	ERV1	LTR
RLTR48B:ERV1:LTR	36.8944	-0.26093	0.423699	-0.615837	0.538002	0.998576	ADNP degraded vs WT	0.000618897	no	RLTR48B	ERV1	LTR
RLTR48C:ERV1:LTR	48.7406	0.0393691	0.373072	0.105527	0.915958	0.998576	ADNP degraded vs WT	0.000618897	no	RLTR48C	ERV1	LTR
RLTR49:ERVK:LTR	183.172	0.0193955	0.229729	0.0844277	0.932716	0.998576	ADNP degraded vs WT	0.000618897	no	RLTR49	ERVK	LTR
RLTR4_MM-int:ERV1:LTR	4440.96	-0.388968	0.161668	-2.40598	0.0161293	0.998576	ADNP degraded vs WT	0.000618897	no	RLTR4_MM-int	ERV1	LTR
RLTR4_Mm:ERV1:LTR	1070.66	-0.341536	0.172429	-1.98074	0.0476205	0.998576	ADNP degraded vs WT	0.000618897	no	RLTR4_Mm	ERV1	LTR
RLTR50B:ERVK:LTR	24.854	0.755602	0.523446	1.44351	0.148876	0.998576	ADNP degraded vs WT	0.000618897	no	RLTR50B	ERVK	LTR
RLTR51A_Mm:ERVK:LTR	801.32	-0.0796099	0.137156	-0.580432	0.561623	0.998576	ADNP degraded vs WT	0.000618897	no	RLTR51A_Mm	ERVK	LTR
RLTR51B_Mm:ERVK:LTR	137.014	0.0217169	0.239576	0.0906471	0.927773	0.998576	ADNP degraded vs WT	0.000618897	no	RLTR51B_Mm	ERVK	LTR
RLTR53B_Mm:ERVK:LTR	44.7647	-0.110448	0.388699	-0.284149	0.776296	0.998576	ADNP degraded vs WT	0.000618897	no	RLTR53B_Mm	ERVK	LTR
RLTR53_Mm:ERVK:LTR	209.191	-0.103324	0.199546	-0.517793	0.604602	0.998576	ADNP degraded vs WT	0.000618897	no	RLTR53_Mm	ERVK	LTR
RLTR5_Mm:ERV1:LTR	93.8389	0.268946	0.317381	0.847391	0.396777	0.998576	ADNP degraded vs WT	0.000618897	no	RLTR5_Mm	ERV1	LTR
RLTR6-int:ERV1:LTR	657.958	0.0838276	0.146406	0.572571	0.566935	0.998576	ADNP degraded vs WT	0.000618897	no	RLTR6-int	ERV1	LTR
RLTR6B_Mm:ERV1:LTR	293.263	-0.153151	0.179949	-0.851081	0.394724	0.998576	ADNP degraded vs WT	0.000618897	no	RLTR6B_Mm	ERV1	LTR
RLTR6C_Mm:ERV1:LTR	50.6756	0.290711	0.38425	0.756568	0.449309	0.998576	ADNP degraded vs WT	0.000618897	no	RLTR6C_Mm	ERV1	LTR
RLTR6_Mm:ERV1:LTR	447.291	0.181368	0.178143	1.0181	0.308628	0.998576	ADNP degraded vs WT	0.000618897	no	RLTR6_Mm	ERV1	LTR
RLTR8:ERVK:LTR	150.452	-0.164699	0.228859	-0.719652	0.471739	0.998576	ADNP degraded vs WT	0.000618897	no	RLTR8	ERVK	LTR
RLTR9A2:ERVK:LTR	35.9089	-0.545369	0.456257	-1.19531	0.231965	0.998576	ADNP degraded vs WT	0.000618897	no	RLTR9A2	ERVK	LTR
RLTR9A3:ERVK:LTR	129.67	0.146824	0.242122	0.606405	0.544246	0.998576	ADNP degraded vs WT	0.000618897	no	RLTR9A3	ERVK	LTR
RLTR9A3A:ERVK:LTR	23.1074	0.632726	0.526043	1.2028	0.229053	0.998576	ADNP degraded vs WT	0.000618897	no	RLTR9A3A	ERVK	LTR
RLTR9A3B:ERVK:LTR	47.5565	-0.128609	0.373885	-0.34398	0.730862	0.998576	ADNP degraded vs WT	0.000618897	no	RLTR9A3B	ERVK	LTR
RLTR9A:ERVK:LTR	112.083	0.237397	0.279703	0.848748	0.396021	0.998576	ADNP degraded vs WT	0.000618897	no	RLTR9A	ERVK	LTR
RLTR9B2:ERVK:LTR	18.735	0.271263	0.588997	0.460552	0.64512	0.998576	ADNP degraded vs WT	0.000618897	no	RLTR9B2	ERVK	LTR
RLTR9B:ERVK:LTR	29.4067	0.318705	0.525125	0.606912	0.543909	0.998576	ADNP degraded vs WT	0.000618897	no	RLTR9B	ERVK	LTR
RLTR9C:ERVK:LTR	30.0014	0.0427928	0.468387	0.0913622	0.927205	0.998576	ADNP degraded vs WT	0.000618897	no	RLTR9C	ERVK	LTR
RLTR9D2:ERVK:LTR	51.7334	0.404534	0.400366	1.01041	0.312299	0.998576	ADNP degraded vs WT	0.000618897	no	RLTR9D2	ERVK	LTR
RLTR9D:ERVK:LTR	498.538	0.0836918	0.156138	0.536012	0.59195	0.998576	ADNP degraded vs WT	0.000618897	no	RLTR9D	ERVK	LTR
RLTR9E:ERVK:LTR	4269.8	0.207745	0.144246	1.44022	0.149806	0.998576	ADNP degraded vs WT	0.000618897	no	RLTR9E	ERVK	LTR
RLTR9F:ERVK:LTR	35.3806	-0.0688671	0.427607	-0.161052	0.872052	0.998576	ADNP degraded vs WT	0.000618897	no	RLTR9F	ERVK	LTR
RLTRETN_Mm:ERVK:LTR	2546.56	0.11015	0.130566	0.843635	0.398874	0.998576	ADNP degraded vs WT	0.000618897	no	RLTRETN_Mm	ERVK	LTR
RMER10A:ERVL:LTR	3265.99	-0.0775011	0.128739	-0.602002	0.547173	0.998576	ADNP degraded vs WT	0.000618897	no	RMER10A	ERVL	LTR
RMER10B:ERVL:LTR	1371.4	0.0235008	0.124028	0.18948	0.849717	0.998576	ADNP degraded vs WT	0.000618897	no	RMER10B	ERVL	LTR
RMER12:ERVK:LTR	857.95	0.136832	0.143142	0.955915	0.339115	0.998576	ADNP degraded vs WT	0.000618897	no	RMER12	ERVK	LTR
RMER12B:ERVK:LTR	188.697	0.126749	0.210849	0.601137	0.547749	0.998576	ADNP degraded vs WT	0.000618897	no	RMER12B	ERVK	LTR
RMER12C:ERVK:LTR	1110.35	-0.00782595	0.126848	-0.0616956	0.950805	0.998576	ADNP degraded vs WT	0.000618897	no	RMER12C	ERVK	LTR
RMER13A1:ERVK:LTR	405.957	0.080106	0.16221	0.493841	0.621418	0.998576	ADNP degraded vs WT	0.000618897	no	RMER13A1	ERVK	LTR
RMER13A2:ERVK:LTR	360.451	0.21136	0.164959	1.28129	0.200093	0.998576	ADNP degraded vs WT	0.000618897	no	RMER13A2	ERVK	LTR
RMER13A:ERVK:LTR	337.215	0.165921	0.168901	0.982357	0.325924	0.998576	ADNP degraded vs WT	0.000618897	no	RMER13A	ERVK	LTR
RMER13B:ERVK:LTR	371.791	0.110981	0.16439	0.675112	0.499605	0.998576	ADNP degraded vs WT	0.000618897	no	RMER13B	ERVK	LTR
RMER15-int:ERVL:LTR	641.794	0.0235457	0.144728	0.162689	0.870763	0.998576	ADNP degraded vs WT	0.000618897	no	RMER15-int	ERVL	LTR
RMER15:ERVL:LTR	8727.52	0.124623	0.12135	1.02697	0.304434	0.998576	ADNP degraded vs WT	0.000618897	no	RMER15	ERVL	LTR
RMER16-int:ERVK:LTR	10058.4	0.157873	0.150937	1.04595	0.295584	0.998576	ADNP degraded vs WT	0.000618897	no	RMER16-int	ERVK	LTR
RMER16:ERVK:LTR	73.9017	0.00541888	0.328478	0.0164969	0.986838	0.998576	ADNP degraded vs WT	0.000618897	no	RMER16	ERVK	LTR
RMER16A2:ERVK:LTR	52.1076	-0.149507	0.364592	-0.410065	0.681758	0.998576	ADNP degraded vs WT	0.000618897	no	RMER16A2	ERVK	LTR
RMER16A3:ERVK:LTR	92.8241	0.362131	0.296552	1.22114	0.222034	0.998576	ADNP degraded vs WT	0.000618897	no	RMER16A3	ERVK	LTR
RMER16B2:ERVK:LTR	601.438	-0.0450788	0.14996	-0.300606	0.763715	0.998576	ADNP degraded vs WT	0.000618897	no	RMER16B2	ERVK	LTR
RMER16B3:ERVK:LTR	14.4616	0.893731	0.677288	1.31957	0.186977	0.998576	ADNP degraded vs WT	0.000618897	no	RMER16B3	ERVK	LTR
RMER16B:ERVK:LTR	7.24137	0.250096	0.924091	0.27064	0.786668	0.998576	ADNP degraded vs WT	0.000618897	no	RMER16B	ERVK	LTR
RMER16C:ERVK:LTR	17.7378	-0.13812	0.592567	-0.233088	0.815693	0.998576	ADNP degraded vs WT	0.000618897	no	RMER16C	ERVK	LTR
RMER16_Mm:ERVK:LTR	199.663	-0.166972	0.203641	-0.819934	0.412254	0.998576	ADNP degraded vs WT	0.000618897	no	RMER16_Mm	ERVK	LTR
RMER17A-int:ERVK:LTR	63.9624	-0.0345203	0.335171	-0.102993	0.917968	0.998576	ADNP degraded vs WT	0.000618897	no	RMER17A-int	ERVK	LTR
RMER17A2:ERVK:LTR	684.91	0.0166381	0.160195	0.103862	0.917279	0.998576	ADNP degraded vs WT	0.000618897	no	RMER17A2	ERVK	LTR
RMER17A:ERVK:LTR	442.848	0.0203877	0.164428	0.123992	0.901322	0.998576	ADNP degraded vs WT	0.000618897	no	RMER17A	ERVK	LTR
RMER17B2:ERVK:LTR	214.072	0.167165	0.196498	0.850724	0.394923	0.998576	ADNP degraded vs WT	0.000618897	no	RMER17B2	ERVK	LTR
RMER17B:ERVK:LTR	727.262	-0.0174269	0.144366	-0.120713	0.903918	0.998576	ADNP degraded vs WT	0.000618897	no	RMER17B	ERVK	LTR
RMER17C-int:ERVK:LTR	201.956	0.185323	0.201361	0.920351	0.357389	0.998576	ADNP degraded vs WT	0.000618897	no	RMER17C-int	ERVK	LTR
RMER17C2:ERVK:LTR	690.934	-0.109963	0.161844	-0.67944	0.496859	0.998576	ADNP degraded vs WT	0.000618897	no	RMER17C2	ERVK	LTR
RMER17C:ERVK:LTR	2514.07	0.0730788	0.129786	0.563073	0.573385	0.998576	ADNP degraded vs WT	0.000618897	no	RMER17C	ERVK	LTR
RMER17D2:ERVK:LTR	343.219	0.226255	0.170706	1.32541	0.185036	0.998576	ADNP degraded vs WT	0.000618897	no	RMER17D2	ERVK	LTR
RMER17D:ERVK:LTR	260.728	-0.0726547	0.184385	-0.394039	0.693552	0.998576	ADNP degraded vs WT	0.000618897	no	RMER17D	ERVK	LTR
RMER19A:ERVK:LTR	594.477	-0.121171	0.144396	-0.83916	0.401379	0.998576	ADNP degraded vs WT	0.000618897	no	RMER19A	ERVK	LTR
RMER19B2:ERVK:LTR	550.711	0.191143	0.157009	1.2174	0.223452	0.998576	ADNP degraded vs WT	0.000618897	no	RMER19B2	ERVK	LTR
RMER19B:ERVK:LTR	3108.44	0.0120942	0.110159	0.109789	0.912577	0.998576	ADNP degraded vs WT	0.000618897	no	RMER19B	ERVK	LTR
RMER19C:ERVK:LTR	448.575	0.0144036	0.156636	0.0919555	0.926733	0.998576	ADNP degraded vs WT	0.000618897	no	RMER19C	ERVK	LTR
RMER1A:RMER1A:Other	1071.51	-0.023358	0.12833	-0.182015	0.855571	0.998576	ADNP degraded vs WT	0.000618897	no	RMER1A	RMER1A	Other
RMER1B:RMER1B:Other	1859.51	0.0105836	0.117061	0.0904109	0.927961	0.998576	ADNP degraded vs WT	0.000618897	no	RMER1B	RMER1B	Other
RMER1C:RMER1C:Other	1130.71	0.101723	0.12566	0.809513	0.41822	0.998576	ADNP degraded vs WT	0.000618897	no	RMER1C	RMER1C	Other
RMER20A:ERVK:LTR	364.844	-0.0317245	0.168635	-0.188125	0.850779	0.998576	ADNP degraded vs WT	0.000618897	no	RMER20A	ERVK	LTR
RMER20B:ERVK:LTR	399.54	0.00725024	0.163396	0.0443721	0.964608	0.998576	ADNP degraded vs WT	0.000618897	no	RMER20B	ERVK	LTR
RMER20C_Mm:ERVK:LTR	257.742	-0.0592593	0.188503	-0.314367	0.753242	0.998576	ADNP degraded vs WT	0.000618897	no	RMER20C_Mm	ERVK	LTR
RMER21A:ERV1:LTR	242.044	0.142144	0.192182	0.739633	0.459522	0.998576	ADNP degraded vs WT	0.000618897	no	RMER21A	ERV1	LTR
RMER21B:ERV1:LTR	252.75	-0.0849329	0.185516	-0.457819	0.647082	0.998576	ADNP degraded vs WT	0.000618897	no	RMER21B	ERV1	LTR
RMER2:ERV1:LTR	518.73	0.0431673	0.150012	0.287758	0.773532	0.998576	ADNP degraded vs WT	0.000618897	no	RMER2	ERV1	LTR
RMER30:hAT-Charlie:DNA	1338.48	-0.0359101	0.122134	-0.294023	0.76874	0.998576	ADNP degraded vs WT	0.000618897	no	RMER30	hAT-Charlie	DNA
RMER3D-int:ERVK:LTR	525.015	-0.0104997	0.152737	-0.0687436	0.945194	0.998576	ADNP degraded vs WT	0.000618897	no	RMER3D-int	ERVK	LTR
RMER4A:ERVK:LTR	1284.34	0.054435	0.123785	0.439753	0.660116	0.998576	ADNP degraded vs WT	0.000618897	no	RMER4A	ERVK	LTR
RMER4B:ERVK:LTR	2181.37	0.0487781	0.115833	0.421109	0.673676	0.998576	ADNP degraded vs WT	0.000618897	no	RMER4B	ERVK	LTR
RMER5:ERV1:LTR	2015.1	-0.00622058	0.116535	-0.0533794	0.95743	0.998576	ADNP degraded vs WT	0.000618897	no	RMER5	ERV1	LTR
RMER6-int:ERVK:LTR	138.392	0.149916	0.242056	0.619344	0.53569	0.998576	ADNP degraded vs WT	0.000618897	no	RMER6-int	ERVK	LTR
RMER6A:ERVK:LTR	3243.16	-0.126253	0.123183	-1.02492	0.305401	0.998576	ADNP degraded vs WT	0.000618897	no	RMER6A	ERVK	LTR
RMER6B:ERVK:LTR	873.536	0.0264767	0.131721	0.201006	0.840694	0.998576	ADNP degraded vs WT	0.000618897	no	RMER6B	ERVK	LTR
RMER6BA:ERVK:LTR	642.699	0.0312312	0.142666	0.218911	0.826719	0.998576	ADNP degraded vs WT	0.000618897	no	RMER6BA	ERVK	LTR
RMER6C:ERVK:LTR	1071.67	-0.0374662	0.128206	-0.292235	0.770107	0.998576	ADNP degraded vs WT	0.000618897	no	RMER6C	ERVK	LTR
RMER6D:ERVK:LTR	550.759	0.121038	0.148579	0.814636	0.415281	0.998576	ADNP degraded vs WT	0.000618897	no	RMER6D	ERVK	LTR
RNERVK23-int:ERVK:LTR	162.588	-0.00481358	0.224576	-0.0214341	0.982899	0.998576	ADNP degraded vs WT	0.000618897	no	RNERVK23-int	ERVK	LTR
RSINE1:B4:SINE	58702.4	-0.0302224	0.102389	-0.295172	0.767863	0.998576	ADNP degraded vs WT	0.000618897	no	RSINE1	B4	SINE
Ricksha:MuDR:DNA	86.3087	-0.0595829	0.28953	-0.205792	0.836953	0.998576	ADNP degraded vs WT	0.000618897	no	Ricksha	MuDR	DNA
Ricksha_0:MULE-MuDR:DNA	53.9399	-0.00217221	0.371943	-0.00584018	0.99534	0.998576	ADNP degraded vs WT	0.000618897	no	Ricksha_0	MULE-MuDR	DNA
Ricksha_c:MULE-MuDR:DNA	59.0793	-0.00351854	0.338004	-0.0104098	0.991694	0.998576	ADNP degraded vs WT	0.000618897	no	Ricksha_c	MULE-MuDR	DNA
RodERV21-int:ERV1:LTR	424.082	0.0541748	0.158084	0.342697	0.731827	0.998576	ADNP degraded vs WT	0.000618897	no	RodERV21-int	ERV1	LTR
SRV_MM-int:ERVK:LTR	60.1302	-0.534996	0.337576	-1.58482	0.113008	0.998576	ADNP degraded vs WT	0.000618897	no	SRV_MM-int	ERVK	LTR
SUBTEL_sa:Satellite:Satellite	36.3688	0.351631	0.449148	0.782885	0.433695	0.998576	ADNP degraded vs WT	0.000618897	no	SUBTEL_sa	Satellite	Satellite
SYNREP_MM:Satellite:Satellite	96.6923	0.487801	0.871335	0.559832	0.575594	0.998576	ADNP degraded vs WT	0.000618897	no	SYNREP_MM	Satellite	Satellite
Tigger10:TcMar-Tigger:DNA	241.253	0.181405	0.204445	0.887305	0.374915	0.998576	ADNP degraded vs WT	0.000618897	no	Tigger10	TcMar-Tigger	DNA
Tigger11a:TcMar-Tigger:DNA	23.8372	-0.175909	0.539257	-0.326206	0.744269	0.998576	ADNP degraded vs WT	0.000618897	no	Tigger11a	TcMar-Tigger	DNA
Tigger12:TcMar-Tigger:DNA	56.7653	-0.12642	0.365937	-0.345469	0.729742	0.998576	ADNP degraded vs WT	0.000618897	no	Tigger12	TcMar-Tigger	DNA
Tigger12A:TcMar-Tigger:DNA	53.9107	-0.462236	0.356241	-1.29754	0.194447	0.998576	ADNP degraded vs WT	0.000618897	no	Tigger12A	TcMar-Tigger	DNA
Tigger12c:TcMar-Tigger:DNA	46.7755	0.199308	0.3873	0.514609	0.606826	0.998576	ADNP degraded vs WT	0.000618897	no	Tigger12c	TcMar-Tigger	DNA
Tigger13a:TcMar-Tigger:DNA	350.015	-0.0756549	0.168987	-0.447696	0.654373	0.998576	ADNP degraded vs WT	0.000618897	no	Tigger13a	TcMar-Tigger	DNA
Tigger14a:TcMar-Tigger:DNA	69.672	-0.0224879	0.345197	-0.0651453	0.948058	0.998576	ADNP degraded vs WT	0.000618897	no	Tigger14a	TcMar-Tigger	DNA
Tigger15a:TcMar-Tigger:DNA	354.486	-0.111869	0.165739	-0.674967	0.499697	0.998576	ADNP degraded vs WT	0.000618897	no	Tigger15a	TcMar-Tigger	DNA
Tigger16a:TcMar-Tigger:DNA	154.942	-0.163367	0.232675	-0.702126	0.482601	0.998576	ADNP degraded vs WT	0.000618897	no	Tigger16a	TcMar-Tigger	DNA
Tigger16b:TcMar-Tigger:DNA	89.9922	0.439466	0.295726	1.48606	0.137263	0.998576	ADNP degraded vs WT	0.000618897	no	Tigger16b	TcMar-Tigger	DNA
Tigger17:TcMar-Tigger:DNA	132.173	0.113839	0.240261	0.473814	0.635632	0.998576	ADNP degraded vs WT	0.000618897	no	Tigger17	TcMar-Tigger	DNA
Tigger17a:TcMar-Tigger:DNA	556.662	0.00751159	0.147159	0.0510441	0.95929	0.998576	ADNP degraded vs WT	0.000618897	no	Tigger17a	TcMar-Tigger	DNA
Tigger17b:TcMar-Tigger:DNA	98.2498	-0.0902864	0.274235	-0.32923	0.741982	0.998576	ADNP degraded vs WT	0.000618897	no	Tigger17b	TcMar-Tigger	DNA
Tigger17c:TcMar-Tigger:DNA	306.761	0.232624	0.176902	1.31499	0.188514	0.998576	ADNP degraded vs WT	0.000618897	no	Tigger17c	TcMar-Tigger	DNA
Tigger18a:TcMar-Tigger:DNA	120.813	-0.205189	0.248747	-0.824892	0.409433	0.998576	ADNP degraded vs WT	0.000618897	no	Tigger18a	TcMar-Tigger	DNA
Tigger19a:TcMar-Tigger:DNA	393.923	-0.046742	0.160395	-0.291418	0.770732	0.998576	ADNP degraded vs WT	0.000618897	no	Tigger19a	TcMar-Tigger	DNA
Tigger1:TcMar-Tigger:DNA	1388.7	0.0664706	0.120541	0.551435	0.581335	0.998576	ADNP degraded vs WT	0.000618897	no	Tigger1	TcMar-Tigger	DNA
Tigger1a_Art:TcMar-Tigger:DNA	35.1868	0.124605	0.456203	0.273135	0.78475	0.998576	ADNP degraded vs WT	0.000618897	no	Tigger1a_Art	TcMar-Tigger	DNA
Tigger20a:TcMar-Tigger:DNA	133.277	0.281542	0.240308	1.17159	0.241362	0.998576	ADNP degraded vs WT	0.000618897	no	Tigger20a	TcMar-Tigger	DNA
Tigger2b:TcMar-Tigger:DNA	230.278	-0.229811	0.198597	-1.15717	0.247201	0.998576	ADNP degraded vs WT	0.000618897	no	Tigger2b	TcMar-Tigger	DNA
Tigger5:TcMar-Tigger:DNA	633.615	0.0296102	0.141726	0.208926	0.834506	0.998576	ADNP degraded vs WT	0.000618897	no	Tigger5	TcMar-Tigger	DNA
Tigger5b:TcMar-Tigger:DNA	606.284	-0.0243723	0.143771	-0.169522	0.865386	0.998576	ADNP degraded vs WT	0.000618897	no	Tigger5b	TcMar-Tigger	DNA
Tigger6a:TcMar-Tigger:DNA	253.75	-0.0305489	0.185443	-0.164735	0.869153	0.998576	ADNP degraded vs WT	0.000618897	no	Tigger6a	TcMar-Tigger	DNA
Tigger6b:TcMar-Tigger:DNA	84.8194	-0.25086	0.288205	-0.870423	0.384069	0.998576	ADNP degraded vs WT	0.000618897	no	Tigger6b	TcMar-Tigger	DNA
Tigger7:TcMar-Tigger:DNA	2653.83	0.0125227	0.111642	0.112169	0.91069	0.998576	ADNP degraded vs WT	0.000618897	no	Tigger7	TcMar-Tigger	DNA
Tigger8:TcMar-Tigger:DNA	60.159	0.0174507	0.334389	0.0521867	0.95838	0.998576	ADNP degraded vs WT	0.000618897	no	Tigger8	TcMar-Tigger	DNA
Tigger9a:TcMar-Tigger:DNA	105.68	-0.323078	0.26803	-1.20538	0.228056	0.998576	ADNP degraded vs WT	0.000618897	no	Tigger9a	TcMar-Tigger	DNA
Tigger9b:TcMar-Tigger:DNA	132.049	0.010708	0.237891	0.0450121	0.964098	0.998576	ADNP degraded vs WT	0.000618897	no	Tigger9b	TcMar-Tigger	DNA
UCON10:UCON10:Unknown	15.319	0.655725	0.687396	0.953926	0.340121	0.998576	ADNP degraded vs WT	0.000618897	no	UCON10	UCON10	Unknown
UCON11:UCON11:Unknown	11.8512	0.241172	0.770488	0.313013	0.754271	0.998576	ADNP degraded vs WT	0.000618897	no	UCON11	UCON11	Unknown
UCON12:UCON12:Unknown	15.6385	-0.414202	0.647296	-0.639896	0.52224	0.998576	ADNP degraded vs WT	0.000618897	no	UCON12	UCON12	Unknown
UCON15:UCON15:Unknown	6.38715	1.40654	1.14386	1.22964	0.218831	0.998576	ADNP degraded vs WT	0.000618897	no	UCON15	UCON15	Unknown
UCON26:UCON26:Unknown	23.0359	-0.591983	0.526433	-1.12452	0.260794	0.998576	ADNP degraded vs WT	0.000618897	no	UCON26	UCON26	Unknown
UCON28a:UCON28a:Unknown	6.44522	-0.419799	0.972295	-0.43176	0.665916	0.998576	ADNP degraded vs WT	0.000618897	no	UCON28a	UCON28a	Unknown
UCON29:PiggyBac:DNA	36.3192	-0.0783609	0.430171	-0.182162	0.855455	0.998576	ADNP degraded vs WT	0.000618897	no	UCON29	PiggyBac	DNA
UCON2:UCON2:Unknown	45.5801	-0.291209	0.380649	-0.765033	0.444252	0.998576	ADNP degraded vs WT	0.000618897	no	UCON2	UCON2	Unknown
UCON31:UCON31:Unknown	14.6715	-0.46221	0.680435	-0.679286	0.496957	0.998576	ADNP degraded vs WT	0.000618897	no	UCON31	UCON31	Unknown
UCON4:UCON4:Unknown	51.3497	-0.2706	0.368276	-0.734775	0.462477	0.998576	ADNP degraded vs WT	0.000618897	no	UCON4	UCON4	Unknown
UCON8:UCON8:Unknown	10.5001	-0.23407	0.776272	-0.301531	0.763009	0.998576	ADNP degraded vs WT	0.000618897	no	UCON8	UCON8	Unknown
UCON9:UCON9:Unknown	16.2025	0.628162	0.663093	0.947321	0.343475	0.998576	ADNP degraded vs WT	0.000618897	no	UCON9	UCON9	Unknown
URR1A:hAT-Charlie:DNA	9609.89	-0.050565	0.104351	-0.484567	0.627983	0.998576	ADNP degraded vs WT	0.000618897	no	URR1A	hAT-Charlie	DNA
URR1B:hAT-Charlie:DNA	9342.94	-0.0378752	0.104085	-0.363886	0.715943	0.998576	ADNP degraded vs WT	0.000618897	no	URR1B	hAT-Charlie	DNA
X2_LINE:CR1:LINE	22.1649	-1.15721	0.557463	-2.07586	0.0379073	0.998576	ADNP degraded vs WT	0.000618897	no	X2_LINE	CR1	LINE
X3_LINE:RTE-BovB:LINE	49.8294	0.0388869	0.371738	0.104608	0.916687	0.998576	ADNP degraded vs WT	0.000618897	no	X3_LINE	RTE-BovB	LINE
X5A_LINE:CR1:LINE	12.9174	0.231355	0.722217	0.32034	0.748711	0.998576	ADNP degraded vs WT	0.000618897	no	X5A_LINE	CR1	LINE
X5B_LINE:CR1:LINE	19.4054	0.0129508	0.595945	0.0217315	0.982662	0.998576	ADNP degraded vs WT	0.000618897	no	X5B_LINE	CR1	LINE
X6A_LINE:CR1:LINE	26.7665	0.0402992	0.489346	0.0823531	0.934366	0.998576	ADNP degraded vs WT	0.000618897	no	X6A_LINE	CR1	LINE
X6B_LINE:CR1:LINE	97.8296	0.0105157	0.29332	0.0358508	0.971401	0.998576	ADNP degraded vs WT	0.000618897	no	X6B_LINE	CR1	LINE
X7A_LINE:CR1:LINE	33.52	-0.408188	0.438563	-0.930739	0.351988	0.998576	ADNP degraded vs WT	0.000618897	no	X7A_LINE	CR1	LINE
X7B_LINE:CR1:LINE	62.027	0.12793	0.332892	0.384298	0.700758	0.998576	ADNP degraded vs WT	0.000618897	no	X7B_LINE	CR1	LINE
X7C_LINE:CR1:LINE	36.1847	-0.157539	0.430934	-0.365576	0.714681	0.998576	ADNP degraded vs WT	0.000618897	no	X7C_LINE	CR1	LINE
X7D_LINE:CR1:LINE	10.4523	-0.101596	0.786831	-0.129121	0.897262	0.998576	ADNP degraded vs WT	0.000618897	no	X7D_LINE	CR1	LINE
X8_LINE:CR1:LINE	32.6007	-0.278043	0.444923	-0.624924	0.532021	0.998576	ADNP degraded vs WT	0.000618897	no	X8_LINE	CR1	LINE
X9_LINE:L1:LINE	8.34922	0.154799	0.867851	0.17837	0.858432	0.998576	ADNP degraded vs WT	0.000618897	no	X9_LINE	L1	LINE
YREP_Mm:YREP_Mm:Unknown	1014.69	-0.0150627	0.128231	-0.117465	0.906491	0.998576	ADNP degraded vs WT	0.000618897	no	YREP_Mm	YREP_Mm	Unknown
ZP3AR:Satellite:Satellite	1014.68	-0.026539	0.127979	-0.207369	0.835722	0.998576	ADNP degraded vs WT	0.000618897	no	ZP3AR	Satellite	Satellite
Zaphod2:hAT-Tip100:DNA	25.9694	0.244886	0.510811	0.479407	0.631649	0.998576	ADNP degraded vs WT	0.000618897	no	Zaphod2	hAT-Tip100	DNA
Zaphod3:hAT-Tip100:DNA	47.7696	-0.251684	0.379853	-0.662581	0.507599	0.998576	ADNP degraded vs WT	0.000618897	no	Zaphod3	hAT-Tip100	DNA
Zaphod:hAT-Tip100:DNA	101.525	-0.116672	0.2657	-0.439111	0.660581	0.998576	ADNP degraded vs WT	0.000618897	no	Zaphod	hAT-Tip100	DNA
hAT-N1_Mam:hAT:DNA	107.676	0.0588365	0.25991	0.226373	0.820912	0.998576	ADNP degraded vs WT	0.000618897	no	hAT-N1_Mam	hAT	DNA
nhAT5a_ML:hAT-Charlie:DNA	9.19491	0.465813	0.823703	0.565511	0.571726	0.998576	ADNP degraded vs WT	0.000618897	no	nhAT5a_ML	hAT-Charlie	DNA

## Sheet: ADNP2 KO vs WT
RepID	baseMean	log2FoldChange	StandardError(Log2FoldChange)	Wald statistic	p-value	FDR	Contrast	-log(FDR)	Significantly changing	repeat_name	repeat_class	repeat_type
ERVB7_1-LTR_MM:ERVK:LTR	6989.9	0.945712	0.280171	3.37549	0.00073685	0.0183844	adnp2-/- vs adnp2+/+	1.73555	up	ERVB7_1-LTR_MM	ERVK	LTR
ERVL-B4-int:ERVL:LTR	311.506	0.930102	0.299964	3.10071	0.00193055	0.0409935	adnp2-/- vs adnp2+/+	1.38729	up	ERVL-B4-int	ERVL	LTR
IAPEz-int:ERVK:LTR	20193.8	0.939313	0.201452	4.66271	3.12072e-06	0.000283135	adnp2-/- vs adnp2+/+	3.54801	up	IAPEz-int	ERVK	LTR
MERVL_2A-int:ERVL:LTR	2529.08	0.95312	0.296914	3.21009	0.00132695	0.0287891	adnp2-/- vs adnp2+/+	1.54077	up	MERVL_2A-int	ERVL	LTR
MMERVK10C-int:ERVK:LTR	2653.26	1.54218	0.227892	6.76717	1.31327e-11	6.55321e-09	adnp2-/- vs adnp2+/+	8.18355	up	MMERVK10C-int	ERVK	LTR
MMETn-int:ERVK:LTR	88862.6	0.917911	0.261846	3.50553	0.000455692	0.0133759	adnp2-/- vs adnp2+/+	1.87368	up	MMETn-int	ERVK	LTR
MamGyp-int:Gypsy:LTR	63.0836	1.51923	0.276688	5.49078	4.00169e-08	9.98421e-06	adnp2-/- vs adnp2+/+	5.00069	up	MamGyp-int	Gypsy	LTR
RMER12B:ERVK:LTR	244.666	1.40418	0.311454	4.50848	6.52947e-06	0.000439994	adnp2-/- vs adnp2+/+	3.35655	up	RMER12B	ERVK	LTR
RNERVK23-int:ERVK:LTR	184.477	1.15033	0.252515	4.5555	5.22617e-06	0.000401209	adnp2-/- vs adnp2+/+	3.39663	up	RNERVK23-int	ERVK	LTR
7SK:RNA:RNA	94194.4	0.381293	0.163231	2.33591	0.019496	0.211356	adnp2-/- vs adnp2+/+	0.674986	no	7SK	RNA	RNA
AmnSINE1:Deu:SINE	352.443	0.12705	0.0924491	1.37427	0.169357	0.686247	adnp2-/- vs adnp2+/+	0.16352	no	AmnSINE1	Deu	SINE
AmnSINE2:Deu:SINE	115.952	0.142728	0.161758	0.882359	0.377583	0.794298	adnp2-/- vs adnp2+/+	0.100017	no	AmnSINE2	Deu	SINE
Arthur1:hAT-Tip100:DNA	113.959	0.00999297	0.190678	0.0524075	0.958204	0.994204	adnp2-/- vs adnp2+/+	0.00252466	no	Arthur1	hAT-Tip100	DNA
Arthur1A:hAT-Tip100:DNA	13.337	0.219225	0.420733	0.521055	0.602329	0.889237	adnp2-/- vs adnp2+/+	0.0509827	no	Arthur1A	hAT-Tip100	DNA
Arthur1B:hAT-Tip100:DNA	51.217	0.0371273	0.24836	0.14949	0.881167	0.989207	adnp2-/- vs adnp2+/+	0.00471296	no	Arthur1B	hAT-Tip100	DNA
Arthur1C:hAT-Tip100:DNA	7.53256	0.720042	0.621477	1.1586	0.24662	0.726971	adnp2-/- vs adnp2+/+	0.138483	no	Arthur1C	hAT-Tip100	DNA
B1F1:Alu:SINE	8418.55	0.0278758	0.0436852	0.638106	0.523405	0.87847	adnp2-/- vs adnp2+/+	0.056273	no	B1F1	Alu	SINE
B1F2:Alu:SINE	7607.54	0.0277693	0.0476275	0.583052	0.559858	0.879903	adnp2-/- vs adnp2+/+	0.0555652	no	B1F2	Alu	SINE
B1F:Alu:SINE	18944.9	0.0417503	0.0450521	0.926711	0.354076	0.778932	adnp2-/- vs adnp2+/+	0.1085	no	B1F	Alu	SINE
B1_Mm:Alu:SINE	16053.2	-0.0165935	0.0561059	-0.295753	0.767419	0.959754	adnp2-/- vs adnp2+/+	0.01784	no	B1_Mm	Alu	SINE
B1_Mur1:Alu:SINE	18975.4	0.0179605	0.0416671	0.431047	0.666434	0.922222	adnp2-/- vs adnp2+/+	0.0351646	no	B1_Mur1	Alu	SINE
B1_Mur2:Alu:SINE	17212	-0.0115391	0.0406749	-0.283691	0.776647	0.963883	adnp2-/- vs adnp2+/+	0.0159757	no	B1_Mur2	Alu	SINE
B1_Mur3:Alu:SINE	12816.9	0.0133944	0.0466292	0.287253	0.773918	0.963056	adnp2-/- vs adnp2+/+	0.0163487	no	B1_Mur3	Alu	SINE
B1_Mur4:Alu:SINE	19323.2	0.0345794	0.0450607	0.767398	0.442845	0.830569	adnp2-/- vs adnp2+/+	0.0806243	no	B1_Mur4	Alu	SINE
B1_Mus1:Alu:SINE	41058.7	0.073239	0.0625939	1.17007	0.241975	0.726971	adnp2-/- vs adnp2+/+	0.138483	no	B1_Mus1	Alu	SINE
B1_Mus2:Alu:SINE	31606.4	0.0299235	0.0542927	0.55115	0.581531	0.886405	adnp2-/- vs adnp2+/+	0.0523676	no	B1_Mus2	Alu	SINE
B2_Mm1a:B2:SINE	72126.3	-0.589894	0.11105	-5.31197	1.08447e-07	1.80383e-05	adnp2-/- vs adnp2+/+	4.7438	no	B2_Mm1a	B2	SINE
B2_Mm1t:B2:SINE	49781.5	-0.418351	0.117226	-3.56874	0.000358702	0.0119542	adnp2-/- vs adnp2+/+	1.92248	no	B2_Mm1t	B2	SINE
B2_Mm2:B2:SINE	59494.7	-0.0481129	0.0600126	-0.801713	0.422719	0.826093	adnp2-/- vs adnp2+/+	0.0829708	no	B2_Mm2	B2	SINE
B3:B2:SINE	77547.9	-0.0202231	0.0370565	-0.545737	0.585247	0.886405	adnp2-/- vs adnp2+/+	0.0523676	no	B3	B2	SINE
B3A:B2:SINE	40195.8	-0.00375442	0.0423543	-0.0886432	0.929365	0.994204	adnp2-/- vs adnp2+/+	0.00252466	no	B3A	B2	SINE
B4:B4:SINE	21257.4	0.00244918	0.0459736	0.0532737	0.957514	0.994204	adnp2-/- vs adnp2+/+	0.00252466	no	B4	B4	SINE
B4A:B4:SINE	39984.8	-0.0122879	0.045132	-0.272267	0.785417	0.965736	adnp2-/- vs adnp2+/+	0.0151416	no	B4A	B4	SINE
BGLII:ERVK:LTR	746.468	-0.162698	0.0977678	-1.66413	0.0960869	0.544856	adnp2-/- vs adnp2+/+	0.263718	no	BGLII	ERVK	LTR
BGLII_A:ERVK:LTR	96.6099	-0.182986	0.165214	-1.10757	0.268048	0.726971	adnp2-/- vs adnp2+/+	0.138483	no	BGLII_A	ERVK	LTR
BGLII_B2:ERVK:LTR	131.416	-0.0123352	0.144193	-0.0855464	0.931827	0.994204	adnp2-/- vs adnp2+/+	0.00252466	no	BGLII_B2	ERVK	LTR
BGLII_B:ERVK:LTR	218.857	0.060892	0.116861	0.521065	0.602322	0.889237	adnp2-/- vs adnp2+/+	0.0509827	no	BGLII_B	ERVK	LTR
BGLII_Mur:ERVK:LTR	83.5004	0.0401148	0.203587	0.19704	0.843796	0.978901	adnp2-/- vs adnp2+/+	0.00926124	no	BGLII_Mur	ERVK	LTR
BGLII_Mus:ERVK:LTR	87.0481	0.0949382	0.200152	0.474329	0.635265	0.909583	adnp2-/- vs adnp2+/+	0.0411579	no	BGLII_Mus	ERVK	LTR
BLACKJACK:hAT-Blackjack:DNA	87.191	-0.0224048	0.192365	-0.11647	0.90728	0.994204	adnp2-/- vs adnp2+/+	0.00252466	no	BLACKJACK	hAT-Blackjack	DNA
C573_MM:C573_MM:Other	6.26289	0.810085	0.726568	1.11495	0.264873	0.726971	adnp2-/- vs adnp2+/+	0.138483	no	C573_MM	C573_MM	Other
CR1_Mam:CR1:LINE	167.231	0.0869186	0.139672	0.622306	0.533741	0.87847	adnp2-/- vs adnp2+/+	0.056273	no	CR1_Mam	CR1	LINE
CYRA11_Mm:Y-chromosome:Unknown	369.622	0.0459344	0.0890378	0.515897	0.605926	0.89015	adnp2-/- vs adnp2+/+	0.0505369	no	CYRA11_Mm	Y-chromosome	Unknown
Chap1_Mam:hAT-Charlie:DNA	28.9226	-0.489655	0.341847	-1.43238	0.152035	0.645665	adnp2-/- vs adnp2+/+	0.189993	no	Chap1_Mam	hAT-Charlie	DNA
Charlie10:hAT-Charlie:DNA	72.8326	0.077292	0.207218	0.372998	0.70915	0.933874	adnp2-/- vs adnp2+/+	0.0297116	no	Charlie10	hAT-Charlie	DNA
Charlie10a:hAT-Charlie:DNA	40.9392	0.0122869	0.229091	0.0536333	0.957227	0.994204	adnp2-/- vs adnp2+/+	0.00252466	no	Charlie10a	hAT-Charlie	DNA
Charlie10b:hAT-Charlie:DNA	16.0575	0.496079	0.416805	1.19019	0.23397	0.726971	adnp2-/- vs adnp2+/+	0.138483	no	Charlie10b	hAT-Charlie	DNA
Charlie11:hAT-Charlie:DNA	9.11878	0.355033	0.47065	0.754345	0.450642	0.832853	adnp2-/- vs adnp2+/+	0.0794315	no	Charlie11	hAT-Charlie	DNA
Charlie12:hAT-Charlie:DNA	246.874	0.240555	0.11058	2.1754	0.0296	0.266133	adnp2-/- vs adnp2+/+	0.574901	no	Charlie12	hAT-Charlie	DNA
Charlie13a:hAT-Charlie:DNA	37.6306	0.274424	0.263944	1.03971	0.298477	0.750327	adnp2-/- vs adnp2+/+	0.12475	no	Charlie13a	hAT-Charlie	DNA
Charlie13b:hAT-Charlie:DNA	45.8984	-0.440596	0.249334	-1.76709	0.0772131	0.503491	adnp2-/- vs adnp2+/+	0.298008	no	Charlie13b	hAT-Charlie	DNA
Charlie15a:hAT-Charlie:DNA	34.5884	-0.0189644	0.296796	-0.0638973	0.949052	0.994204	adnp2-/- vs adnp2+/+	0.00252466	no	Charlie15a	hAT-Charlie	DNA
Charlie15b:hAT-Charlie:DNA	110.026	0.134983	0.148759	0.907393	0.364199	0.786733	adnp2-/- vs adnp2+/+	0.104173	no	Charlie15b	hAT-Charlie	DNA
Charlie16a:hAT-Charlie:DNA	57.3331	0.118467	0.211348	0.560531	0.575118	0.886405	adnp2-/- vs adnp2+/+	0.0523676	no	Charlie16a	hAT-Charlie	DNA
Charlie17:hAT-Charlie:DNA	52.0226	-0.338553	0.230203	-1.47068	0.141379	0.632718	adnp2-/- vs adnp2+/+	0.19879	no	Charlie17	hAT-Charlie	DNA
Charlie17a:hAT-Charlie:DNA	22.4481	0.62932	0.334307	1.88246	0.0597734	0.423077	adnp2-/- vs adnp2+/+	0.373581	no	Charlie17a	hAT-Charlie	DNA
Charlie17b:hAT-Charlie:DNA	31.3628	0.450357	0.314138	1.43363	0.151678	0.645665	adnp2-/- vs adnp2+/+	0.189993	no	Charlie17b	hAT-Charlie	DNA
Charlie18a:hAT-Charlie:DNA	100.869	0.0958309	0.179849	0.53284	0.594144	0.886405	adnp2-/- vs adnp2+/+	0.0523676	no	Charlie18a	hAT-Charlie	DNA
Charlie19a:hAT-Charlie:DNA	61.6373	-0.048581	0.222581	-0.218262	0.827225	0.971433	adnp2-/- vs adnp2+/+	0.0125874	no	Charlie19a	hAT-Charlie	DNA
Charlie1:hAT-Charlie:DNA	634.712	-0.0038422	0.0821136	-0.0467912	0.96268	0.994204	adnp2-/- vs adnp2+/+	0.00252466	no	Charlie1	hAT-Charlie	DNA
Charlie1a:hAT-Charlie:DNA	1886.31	0.0313095	0.0542735	0.576884	0.564018	0.883657	adnp2-/- vs adnp2+/+	0.053716	no	Charlie1a	hAT-Charlie	DNA
Charlie1b:hAT-Charlie:DNA	421.728	-0.14104	0.110101	-1.28101	0.20019	0.716091	adnp2-/- vs adnp2+/+	0.145032	no	Charlie1b	hAT-Charlie	DNA
Charlie20a:hAT-Charlie:DNA	65.1446	-0.077753	0.20768	-0.374388	0.708116	0.933874	adnp2-/- vs adnp2+/+	0.0297116	no	Charlie20a	hAT-Charlie	DNA
Charlie21a:hAT-Charlie:DNA	48.0823	0.284872	0.238325	1.19531	0.231967	0.726971	adnp2-/- vs adnp2+/+	0.138483	no	Charlie21a	hAT-Charlie	DNA
Charlie22a:hAT-Charlie:DNA	50.1935	0.00653152	0.271568	0.0240512	0.980812	0.994204	adnp2-/- vs adnp2+/+	0.00252466	no	Charlie22a	hAT-Charlie	DNA
Charlie23a:hAT-Charlie:DNA	57.8821	-0.300459	0.201303	-1.49257	0.13555	0.626605	adnp2-/- vs adnp2+/+	0.203006	no	Charlie23a	hAT-Charlie	DNA
Charlie24:hAT-Charlie:DNA	113.401	-0.0534129	0.143315	-0.372696	0.709375	0.933874	adnp2-/- vs adnp2+/+	0.0297116	no	Charlie24	hAT-Charlie	DNA
Charlie25:hAT-Charlie:DNA	74.3163	0.0320755	0.211169	0.151895	0.87927	0.989071	adnp2-/- vs adnp2+/+	0.00477233	no	Charlie25	hAT-Charlie	DNA
Charlie26a:hAT-Charlie:DNA	38.8161	-0.28319	0.288061	-0.983091	0.325563	0.766523	adnp2-/- vs adnp2+/+	0.115475	no	Charlie26a	hAT-Charlie	DNA
Charlie29a:hAT-Charlie:DNA	30.3265	-0.139857	0.321564	-0.434928	0.663615	0.922222	adnp2-/- vs adnp2+/+	0.0351646	no	Charlie29a	hAT-Charlie	DNA
Charlie2a:hAT-Charlie:DNA	82.3814	0.109323	0.210841	0.518511	0.604102	0.89015	adnp2-/- vs adnp2+/+	0.0505369	no	Charlie2a	hAT-Charlie	DNA
Charlie2b:hAT-Charlie:DNA	261.337	-0.0194568	0.104737	-0.185769	0.852626	0.978901	adnp2-/- vs adnp2+/+	0.00926124	no	Charlie2b	hAT-Charlie	DNA
Charlie4:hAT-Charlie:DNA	45.4633	-0.352569	0.291346	-1.21014	0.226226	0.726971	adnp2-/- vs adnp2+/+	0.138483	no	Charlie4	hAT-Charlie	DNA
Charlie4a:hAT-Charlie:DNA	406.079	0.0805074	0.106558	0.755523	0.449935	0.832853	adnp2-/- vs adnp2+/+	0.0794315	no	Charlie4a	hAT-Charlie	DNA
Charlie4z:hAT-Charlie:DNA	182.068	0.265394	0.133238	1.99188	0.0463841	0.373942	adnp2-/- vs adnp2+/+	0.427196	no	Charlie4z	hAT-Charlie	DNA
Charlie5:hAT-Charlie:DNA	478.022	-0.0192333	0.0950402	-0.20237	0.839628	0.978901	adnp2-/- vs adnp2+/+	0.00926124	no	Charlie5	hAT-Charlie	DNA
Charlie6:hAT-Charlie:DNA	15.2596	-0.618892	0.419288	-1.47605	0.139929	0.632718	adnp2-/- vs adnp2+/+	0.19879	no	Charlie6	hAT-Charlie	DNA
Charlie7:hAT-Charlie:DNA	250.272	-0.113707	0.149323	-0.761484	0.446368	0.830879	adnp2-/- vs adnp2+/+	0.0804622	no	Charlie7	hAT-Charlie	DNA
Charlie7a:hAT-Charlie:DNA	34.9344	-0.110158	0.250325	-0.44006	0.659893	0.922222	adnp2-/- vs adnp2+/+	0.0351646	no	Charlie7a	hAT-Charlie	DNA
Charlie8:hAT-Charlie:DNA	244.598	-0.0625905	0.105303	-0.594385	0.552254	0.87847	adnp2-/- vs adnp2+/+	0.056273	no	Charlie8	hAT-Charlie	DNA
Charlie9:hAT-Charlie:DNA	124.177	0.0869594	0.15421	0.563904	0.57282	0.886405	adnp2-/- vs adnp2+/+	0.0523676	no	Charlie9	hAT-Charlie	DNA
Cheshire:hAT-Charlie:DNA	604.358	0.0426462	0.0797781	0.53456	0.592954	0.886405	adnp2-/- vs adnp2+/+	0.0523676	no	Cheshire	hAT-Charlie	DNA
DNA1_Mam:TcMar:DNA	22.9242	-0.327602	0.320336	-1.02268	0.306458	0.757376	adnp2-/- vs adnp2+/+	0.120688	no	DNA1_Mam	TcMar	DNA
ERV3-16A3_I-int:ERVL:LTR	28.3907	0.621355	0.369299	1.68253	0.0924668	0.544856	adnp2-/- vs adnp2+/+	0.263718	no	ERV3-16A3_I-int	ERVL	LTR
ERV3-16A3_LTR:ERVL:LTR	29.2136	-0.349187	0.313484	-1.11389	0.265326	0.726971	adnp2-/- vs adnp2+/+	0.138483	no	ERV3-16A3_LTR	ERVL	LTR
ERVB2_1A-I_MM-int:ERVK:LTR	202.001	-0.542138	0.198362	-2.73308	0.00627453	0.0948785	adnp2-/- vs adnp2+/+	1.02283	no	ERVB2_1A-I_MM-int	ERVK	LTR
ERVB3_1-I_MM-int:ERVK:LTR	96.2101	-0.688457	0.246085	-2.79763	0.00514785	0.0842222	adnp2-/- vs adnp2+/+	1.07457	no	ERVB3_1-I_MM-int	ERVK	LTR
ERVB3_1-LTR_MM:ERVK:LTR	81.8234	-0.866467	0.189795	-4.56527	4.9885e-06	0.000401209	adnp2-/- vs adnp2+/+	3.39663	no	ERVB3_1-LTR_MM	ERVK	LTR
ERVB4_1-I_MM-int:ERVK:LTR	27.5746	0.24004	0.408926	0.587003	0.557202	0.879885	adnp2-/- vs adnp2+/+	0.0555739	no	ERVB4_1-I_MM-int	ERVK	LTR
ERVB4_1B-I_MM-int:ERVK:LTR	195.716	-0.18656	0.155292	-1.20134	0.229617	0.726971	adnp2-/- vs adnp2+/+	0.138483	no	ERVB4_1B-I_MM-int	ERVK	LTR
ERVB4_1B-LTR_MM:ERVK:LTR	125.947	0.054252	0.19791	0.274125	0.783989	0.965736	adnp2-/- vs adnp2+/+	0.0151416	no	ERVB4_1B-LTR_MM	ERVK	LTR
ERVB4_1C-LTR_Mm:ERVK:LTR	186.457	-0.0863394	0.207574	-0.415945	0.67745	0.926823	adnp2-/- vs adnp2+/+	0.0330032	no	ERVB4_1C-LTR_Mm	ERVK	LTR
ERVB4_2-I_MM-int:ERVK:LTR	3690.7	-0.471573	0.608172	-0.775394	0.438107	0.82966	adnp2-/- vs adnp2+/+	0.0810999	no	ERVB4_2-I_MM-int	ERVK	LTR
ERVB4_2-LTR_MM:ERVK:LTR	674.823	-0.41808	0.318145	-1.31412	0.188805	0.699574	adnp2-/- vs adnp2+/+	0.155166	no	ERVB4_2-LTR_MM	ERVK	LTR
ERVB4_3-I_MM-int:ERVK:LTR	21.2828	0.632275	0.326129	1.93872	0.052535	0.397197	adnp2-/- vs adnp2+/+	0.400995	no	ERVB4_3-I_MM-int	ERVK	LTR
ERVB5_1-I_MM-int:ERVK:LTR	22.5538	-0.457018	0.43109	-1.06015	0.289078	0.748108	adnp2-/- vs adnp2+/+	0.126036	no	ERVB5_1-I_MM-int	ERVK	LTR
ERVB5_1-LTR_MM:ERVK:LTR	8.88719	-0.314995	0.533785	-0.590115	0.555114	0.87847	adnp2-/- vs adnp2+/+	0.056273	no	ERVB5_1-LTR_MM	ERVK	LTR
ERVB5_2-LTR_MM:ERVK:LTR	15.8699	0.200898	0.395927	0.507411	0.611867	0.89015	adnp2-/- vs adnp2+/+	0.0505369	no	ERVB5_2-LTR_MM	ERVK	LTR
ERVB7_2-LTR_MM:ERVK:LTR	38.2848	-0.705129	0.359408	-1.96192	0.0497723	0.383848	adnp2-/- vs adnp2+/+	0.415841	no	ERVB7_2-LTR_MM	ERVK	LTR
ERVB7_2B-LTR_MM:ERVK:LTR	78.718	-0.203894	0.288635	-0.706406	0.479935	0.85476	adnp2-/- vs adnp2+/+	0.0681556	no	ERVB7_2B-LTR_MM	ERVK	LTR
ERVB7_3-LTR_MM:ERVK:LTR	114.496	0.0693284	0.15608	0.444185	0.656909	0.922222	adnp2-/- vs adnp2+/+	0.0351646	no	ERVB7_3-LTR_MM	ERVK	LTR
ERVB7_4-LTR_MM:ERVK:LTR	78.6813	0.0746792	0.219386	0.340401	0.733554	0.943411	adnp2-/- vs adnp2+/+	0.0252989	no	ERVB7_4-LTR_MM	ERVK	LTR
ERVL-E-int:ERVL:LTR	117.171	0.0353639	0.153945	0.229717	0.818311	0.971169	adnp2-/- vs adnp2+/+	0.0127053	no	ERVL-E-int	ERVL	LTR
ERVL-int:ERVL:LTR	79.7431	0.209419	0.188817	1.10911	0.267383	0.726971	adnp2-/- vs adnp2+/+	0.138483	no	ERVL-int	ERVL	LTR
ETnERV-int:ERVK:LTR	30075	0.798169	0.231162	3.45285	0.000554691	0.0153773	adnp2-/- vs adnp2+/+	1.81312	no	ETnERV-int	ERVK	LTR
ETnERV2-int:ERVK:LTR	1223.33	-0.679578	0.133262	-5.09956	3.40441e-07	4.85372e-05	adnp2-/- vs adnp2+/+	4.31393	no	ETnERV2-int	ERVK	LTR
ETnERV3-int:ERVK:LTR	232.979	-0.647416	0.181437	-3.56827	0.000359346	0.0119542	adnp2-/- vs adnp2+/+	1.92248	no	ETnERV3-int	ERVK	LTR
Eulor12:DNA:DNA?	11.7319	-0.0110019	0.430228	-0.0255721	0.979599	0.994204	adnp2-/- vs adnp2+/+	0.00252466	no	Eulor12	DNA	DNA?
Eulor1:DNA:DNA	15.922	0.528415	0.342985	1.54063	0.123406	0.613461	adnp2-/- vs adnp2+/+	0.212213	no	Eulor1	DNA	DNA
Eulor5A:DNA:DNA?	20.6014	0.272493	0.333905	0.816079	0.414455	0.823463	adnp2-/- vs adnp2+/+	0.0843558	no	Eulor5A	DNA	DNA?
Eulor5B:DNA:DNA?	8.77978	0.439046	0.48796	0.89976	0.368248	0.792051	adnp2-/- vs adnp2+/+	0.101247	no	Eulor5B	DNA	DNA?
Eulor6B:DNA:DNA?	21.317	0.199626	0.317318	0.629102	0.529282	0.87847	adnp2-/- vs adnp2+/+	0.056273	no	Eulor6B	DNA	DNA?
Eulor6D:DNA:DNA?	4.76277	-0.970661	0.795734	-1.21983	0.222529	0.726971	adnp2-/- vs adnp2+/+	0.138483	no	Eulor6D	DNA	DNA?
Eulor6E:DNA:DNA?	8.59991	0.629294	0.541416	1.16231	0.245109	0.726971	adnp2-/- vs adnp2+/+	0.138483	no	Eulor6E	DNA	DNA?
Eulor9A:DNA:DNA	25.7701	-0.309584	0.35474	-0.872707	0.382823	0.794298	adnp2-/- vs adnp2+/+	0.100017	no	Eulor9A	DNA	DNA
Eulor9B:DNA:DNA	10.1334	-0.406608	0.480182	-0.846779	0.397118	0.809893	adnp2-/- vs adnp2+/+	0.0915725	no	Eulor9B	DNA	DNA
Eulor9C:DNA:DNA	23.7673	-0.0100124	0.327091	-0.0306104	0.97558	0.994204	adnp2-/- vs adnp2+/+	0.00252466	no	Eulor9C	DNA	DNA
FAM:Alu:SINE	46.6739	0.345623	0.220588	1.56683	0.117154	0.610153	adnp2-/- vs adnp2+/+	0.214561	no	FAM	Alu	SINE
FordPrefect:hAT-Tip100:DNA	107.251	0.655373	0.224715	2.91647	0.00354017	0.0654276	adnp2-/- vs adnp2+/+	1.18424	no	FordPrefect	hAT-Tip100	DNA
FordPrefect_a:hAT-Tip100:DNA	6.29234	-0.388284	0.700728	-0.554114	0.579501	0.886405	adnp2-/- vs adnp2+/+	0.0523676	no	FordPrefect_a	hAT-Tip100	DNA
GSAT_MM:Satellite:Satellite	90.7941	-0.159477	0.341316	-0.467243	0.640326	0.914228	adnp2-/- vs adnp2+/+	0.0389454	no	GSAT_MM	Satellite	Satellite
HAL1:L1:LINE	961.313	-0.198761	0.120175	-1.65393	0.0981426	0.553369	adnp2-/- vs adnp2+/+	0.256985	no	HAL1	L1	LINE
HAL1M8:L1:LINE	323.99	0.06005	0.112625	0.533185	0.593905	0.886405	adnp2-/- vs adnp2+/+	0.0523676	no	HAL1M8	L1	LINE
HAL1ME:L1:LINE	212.398	-0.147005	0.116871	-1.25784	0.20845	0.726859	adnp2-/- vs adnp2+/+	0.13855	no	HAL1ME	L1	LINE
HAL1_SS:L1:LINE	15.688	-0.263403	0.424002	-0.62123	0.534448	0.87847	adnp2-/- vs adnp2+/+	0.056273	no	HAL1_SS	L1	LINE
HAL1b:L1:LINE	119.753	0.00710143	0.187083	0.0379587	0.969721	0.994204	adnp2-/- vs adnp2+/+	0.00252466	no	HAL1b	L1	LINE
HERV16-int:ERVL:LTR	15.4944	-0.326719	0.40995	-0.796974	0.425466	0.826093	adnp2-/- vs adnp2+/+	0.0829708	no	HERV16-int	ERVL	LTR
HERVL40-int:ERVL:LTR	41.454	-0.000352194	0.309582	-0.00113764	0.999092	0.999652	adnp2-/- vs adnp2+/+	0.000151364	no	HERVL40-int	ERVL	LTR
HERVL74-int:ERVL:LTR	82.6603	0.991173	0.338478	2.92832	0.00340795	0.0641723	adnp2-/- vs adnp2+/+	1.19265	no	HERVL74-int	ERVL	LTR
Helitron1Nb_Mam:Helitron:RC	24.6188	-0.238417	0.337042	-0.70738	0.47933	0.85476	adnp2-/- vs adnp2+/+	0.0681556	no	Helitron1Nb_Mam	Helitron	RC
Helitron2Na_Mam:Helitron:RC?	31.4448	0.397568	0.3077	1.29206	0.196335	0.707374	adnp2-/- vs adnp2+/+	0.150351	no	Helitron2Na_Mam	Helitron	RC?
Helitron3Na_Mam:Helitron:RC	67.14	-0.0914893	0.235187	-0.389008	0.697271	0.933874	adnp2-/- vs adnp2+/+	0.0297116	no	Helitron3Na_Mam	Helitron	RC
IAP-d-int:ERVK:LTR	1075.27	-0.459607	0.210338	-2.18508	0.0288827	0.262045	adnp2-/- vs adnp2+/+	0.581624	no	IAP-d-int	ERVK	LTR
IAP1-MM_I-int:ERVK:LTR	223.333	0.586972	0.214096	2.74162	0.00611364	0.0938678	adnp2-/- vs adnp2+/+	1.02748	no	IAP1-MM_I-int	ERVK	LTR
IAP1-MM_LTR:ERVK:LTR	38.6459	-0.189645	0.255725	-0.741598	0.458331	0.83895	adnp2-/- vs adnp2+/+	0.0762638	no	IAP1-MM_LTR	ERVK	LTR
IAPA_MM-int:ERVK:LTR	164.877	0.413986	0.365998	1.13111	0.258007	0.726971	adnp2-/- vs adnp2+/+	0.138483	no	IAPA_MM-int	ERVK	LTR
IAPEY2_LTR:ERVK:LTR	87.5022	0.14462	0.210287	0.687729	0.491623	0.86017	adnp2-/- vs adnp2+/+	0.0654159	no	IAPEY2_LTR	ERVK	LTR
IAPEY3-int:ERVK:LTR	178.893	-0.0496906	0.194582	-0.255371	0.798436	0.969361	adnp2-/- vs adnp2+/+	0.0135147	no	IAPEY3-int	ERVK	LTR
IAPEY3C_LTR:ERVK:LTR	21.275	0.252044	0.370105	0.681006	0.495868	0.860654	adnp2-/- vs adnp2+/+	0.0651716	no	IAPEY3C_LTR	ERVK	LTR
IAPEY3_LTR:ERVK:LTR	74.6937	0.275015	0.190067	1.44694	0.147915	0.639605	adnp2-/- vs adnp2+/+	0.194088	no	IAPEY3_LTR	ERVK	LTR
IAPEY4_I-int:ERVK:LTR	201.014	0.484085	0.185573	2.6086	0.00909146	0.120977	adnp2-/- vs adnp2+/+	0.917297	no	IAPEY4_I-int	ERVK	LTR
IAPEY4_LTR:ERVK:LTR	41.6719	0.32711	0.299273	1.09302	0.274386	0.736122	adnp2-/- vs adnp2+/+	0.13305	no	IAPEY4_LTR	ERVK	LTR
IAPEY5_I-int:ERVK:LTR	5.35404	-0.169847	0.741162	-0.229163	0.818742	0.971169	adnp2-/- vs adnp2+/+	0.0127053	no	IAPEY5_I-int	ERVK	LTR
IAPEY5_LTR:ERVK:LTR	12.8678	0.700898	0.490175	1.42989	0.152748	0.645941	adnp2-/- vs adnp2+/+	0.189807	no	IAPEY5_LTR	ERVK	LTR
IAPEY_LTR:ERVK:LTR	120.288	0.20993	0.220291	0.952967	0.340607	0.778932	adnp2-/- vs adnp2+/+	0.1085	no	IAPEY_LTR	ERVK	LTR
IAPEy-int:ERVK:LTR	328.759	0.60322	0.259084	2.32828	0.0198972	0.211356	adnp2-/- vs adnp2+/+	0.674986	no	IAPEy-int	ERVK	LTR
IAPLTR1_Mm:ERVK:LTR	1738.32	0.819369	0.223778	3.66153	0.000250717	0.00926725	adnp2-/- vs adnp2+/+	2.03305	no	IAPLTR1_Mm	ERVK	LTR
IAPLTR1a_Mm:ERVK:LTR	277.247	0.840362	0.2594	3.23964	0.00119681	0.0268119	adnp2-/- vs adnp2+/+	1.57167	no	IAPLTR1a_Mm	ERVK	LTR
IAPLTR2_Mm:ERVK:LTR	365.609	0.398434	0.206511	1.92936	0.0536864	0.399843	adnp2-/- vs adnp2+/+	0.39811	no	IAPLTR2_Mm	ERVK	LTR
IAPLTR2a2_Mm:ERVK:LTR	214.363	-0.311358	0.186947	-1.66549	0.0958155	0.544856	adnp2-/- vs adnp2+/+	0.263718	no	IAPLTR2a2_Mm	ERVK	LTR
IAPLTR2a:ERVK:LTR	94.0028	0.0151409	0.226749	0.0667736	0.946762	0.994204	adnp2-/- vs adnp2+/+	0.00252466	no	IAPLTR2a	ERVK	LTR
IAPLTR2b:ERVK:LTR	113.394	0.017657	0.199693	0.088421	0.929542	0.994204	adnp2-/- vs adnp2+/+	0.00252466	no	IAPLTR2b	ERVK	LTR
IAPLTR3-int:ERVK:LTR	101.897	-0.852157	0.28823	-2.95652	0.00311134	0.0597138	adnp2-/- vs adnp2+/+	1.22393	no	IAPLTR3-int	ERVK	LTR
IAPLTR3:ERVK:LTR	23.0517	-0.249798	0.398788	-0.626395	0.531056	0.87847	adnp2-/- vs adnp2+/+	0.056273	no	IAPLTR3	ERVK	LTR
IAPLTR4:ERVK:LTR	50.82	-0.178071	0.284514	-0.625878	0.531395	0.87847	adnp2-/- vs adnp2+/+	0.056273	no	IAPLTR4	ERVK	LTR
ID2:ID:SINE	1490.17	0.0168576	0.0642034	0.262566	0.792885	0.968823	adnp2-/- vs adnp2+/+	0.0137553	no	ID2	ID	SINE
ID4:ID:SINE	7598.05	0.0647716	0.0385293	1.6811	0.0927433	0.544856	adnp2-/- vs adnp2+/+	0.263718	no	ID4	ID	SINE
ID4_:ID:SINE	8364.34	0.0126469	0.0391829	0.322765	0.746873	0.951873	adnp2-/- vs adnp2+/+	0.0214209	no	ID4_	ID	SINE
ID:ID:SINE	2040.81	0.0679933	0.0630261	1.07881	0.280671	0.742998	adnp2-/- vs adnp2+/+	0.129012	no	ID	ID	SINE
ID_B1:B4:SINE	48130.6	0.0234226	0.0489585	0.478417	0.632354	0.908042	adnp2-/- vs adnp2+/+	0.0418943	no	ID_B1	B4	SINE
IMPB_01:Satellite:Satellite	2823.18	-0.340024	0.152872	-2.22425	0.0261319	0.241478	adnp2-/- vs adnp2+/+	0.617123	no	IMPB_01	Satellite	Satellite
Kanga11a:TcMar-Tc2:DNA	45.9882	0.064886	0.25497	0.254485	0.799121	0.969361	adnp2-/- vs adnp2+/+	0.0135147	no	Kanga11a	TcMar-Tc2	DNA
Kanga1:TcMar-Tc2:DNA	79.404	0.147835	0.174779	0.845839	0.397643	0.809893	adnp2-/- vs adnp2+/+	0.0915725	no	Kanga1	TcMar-Tc2	DNA
Kanga1a:TcMar-Tc2:DNA	66.2423	0.588807	0.228139	2.58091	0.00985392	0.129397	adnp2-/- vs adnp2+/+	0.888074	no	Kanga1a	TcMar-Tc2	DNA
Kanga1b:TcMar-Tc2:DNA	56.4723	-0.066336	0.252932	-0.262268	0.793115	0.968823	adnp2-/- vs adnp2+/+	0.0137553	no	Kanga1b	TcMar-Tc2	DNA
Kanga1c:TcMar-Tc2:DNA	71.4239	0.265111	0.194841	1.36065	0.173624	0.69296	adnp2-/- vs adnp2+/+	0.159292	no	Kanga1c	TcMar-Tc2	DNA
Kanga1d:TcMar-Tc2:DNA	35.4475	-0.213854	0.356792	-0.599382	0.548918	0.87847	adnp2-/- vs adnp2+/+	0.056273	no	Kanga1d	TcMar-Tc2	DNA
Kanga2_a:TcMar-Tc2:DNA	117.557	0.0639061	0.138585	0.461131	0.644704	0.917853	adnp2-/- vs adnp2+/+	0.0372269	no	Kanga2_a	TcMar-Tc2	DNA
L1M1:L1:LINE	122.192	-0.0934317	0.154533	-0.604606	0.545441	0.87847	adnp2-/- vs adnp2+/+	0.056273	no	L1M1	L1	LINE
L1M2:L1:LINE	4554.24	0.209961	0.150712	1.39312	0.163583	0.672741	adnp2-/- vs adnp2+/+	0.172152	no	L1M2	L1	LINE
L1M2a:L1:LINE	11.0066	0.175031	0.474714	0.368708	0.712346	0.933874	adnp2-/- vs adnp2+/+	0.0297116	no	L1M2a	L1	LINE
L1M2c:L1:LINE	134.31	-0.136626	0.17384	-0.785925	0.431911	0.82966	adnp2-/- vs adnp2+/+	0.0810999	no	L1M2c	L1	LINE
L1M3:L1:LINE	1494.67	-0.0658275	0.0899574	-0.731763	0.464313	0.840988	adnp2-/- vs adnp2+/+	0.07521	no	L1M3	L1	LINE
L1M3b:L1:LINE	16.978	-0.147455	0.355868	-0.414353	0.678615	0.926823	adnp2-/- vs adnp2+/+	0.0330032	no	L1M3b	L1	LINE
L1M3c:L1:LINE	18.2005	-0.049516	0.385177	-0.128554	0.897711	0.994204	adnp2-/- vs adnp2+/+	0.00252466	no	L1M3c	L1	LINE
L1M3d:L1:LINE	16.3981	-0.0131186	0.431857	-0.0303773	0.975766	0.994204	adnp2-/- vs adnp2+/+	0.00252466	no	L1M3d	L1	LINE
L1M3de:L1:LINE	33.4883	0.046232	0.249048	0.185635	0.852731	0.978901	adnp2-/- vs adnp2+/+	0.00926124	no	L1M3de	L1	LINE
L1M3e:L1:LINE	176.509	-0.25222	0.172423	-1.4628	0.143523	0.636603	adnp2-/- vs adnp2+/+	0.196132	no	L1M3e	L1	LINE
L1M3f:L1:LINE	14.7844	0.936738	0.549184	1.70569	0.088066	0.535914	adnp2-/- vs adnp2+/+	0.270905	no	L1M3f	L1	LINE
L1M4:L1:LINE	4096.43	-0.093748	0.0625394	-1.49902	0.133868	0.626605	adnp2-/- vs adnp2+/+	0.203006	no	L1M4	L1	LINE
L1M4a1:L1:LINE	151.478	-0.127826	0.154945	-0.824981	0.409383	0.82206	adnp2-/- vs adnp2+/+	0.0850965	no	L1M4a1	L1	LINE
L1M4a2:L1:LINE	138.791	-0.175838	0.167436	-1.05018	0.293636	0.749452	adnp2-/- vs adnp2+/+	0.125256	no	L1M4a2	L1	LINE
L1M4b:L1:LINE	315.273	-0.172903	0.112048	-1.54312	0.122802	0.613461	adnp2-/- vs adnp2+/+	0.212213	no	L1M4b	L1	LINE
L1M4c:L1:LINE	618.949	-0.14689	0.111894	-1.31276	0.189263	0.699574	adnp2-/- vs adnp2+/+	0.155166	no	L1M4c	L1	LINE
L1M5:L1:LINE	4172.99	0.00369337	0.0537041	0.0687727	0.945171	0.994204	adnp2-/- vs adnp2+/+	0.00252466	no	L1M5	L1	LINE
L1M6:L1:LINE	21.7514	0.419376	0.332999	1.25939	0.207889	0.726859	adnp2-/- vs adnp2+/+	0.13855	no	L1M6	L1	LINE
L1M7:L1:LINE	100.609	-0.141193	0.152924	-0.923292	0.355855	0.779695	adnp2-/- vs adnp2+/+	0.108075	no	L1M7	L1	LINE
L1M8:L1:LINE	46.9919	-0.299234	0.232994	-1.2843	0.199038	0.714532	adnp2-/- vs adnp2+/+	0.145978	no	L1M8	L1	LINE
L1M:L1:LINE	113.29	-0.202533	0.166963	-1.21304	0.225116	0.726971	adnp2-/- vs adnp2+/+	0.138483	no	L1M	L1	LINE
L1MA10:L1:LINE	93.6737	-0.246907	0.186596	-1.32322	0.185763	0.699574	adnp2-/- vs adnp2+/+	0.155166	no	L1MA10	L1	LINE
L1MA4:L1:LINE	1338.77	-0.00805205	0.0814227	-0.0988919	0.921224	0.994204	adnp2-/- vs adnp2+/+	0.00252466	no	L1MA4	L1	LINE
L1MA4A:L1:LINE	564.917	-0.217758	0.0881048	-2.47158	0.0134518	0.161746	adnp2-/- vs adnp2+/+	0.791167	no	L1MA4A	L1	LINE
L1MA5:L1:LINE	768.953	0.10719	0.100073	1.07112	0.284115	0.743601	adnp2-/- vs adnp2+/+	0.12866	no	L1MA5	L1	LINE
L1MA5A:L1:LINE	330.226	-0.382496	0.104433	-3.66258	0.000249685	0.00926725	adnp2-/- vs adnp2+/+	2.03305	no	L1MA5A	L1	LINE
L1MA6:L1:LINE	1450.96	-0.0756369	0.0756484	-0.999848	0.317384	0.765724	adnp2-/- vs adnp2+/+	0.115928	no	L1MA6	L1	LINE
L1MA7:L1:LINE	682.848	-0.0253269	0.0814492	-0.310954	0.755836	0.95532	adnp2-/- vs adnp2+/+	0.0198511	no	L1MA7	L1	LINE
L1MA8:L1:LINE	912.399	-0.00268343	0.0787682	-0.0340674	0.972823	0.994204	adnp2-/- vs adnp2+/+	0.00252466	no	L1MA8	L1	LINE
L1MA9:L1:LINE	847.66	-0.0941732	0.110377	-0.853194	0.393552	0.809893	adnp2-/- vs adnp2+/+	0.0915725	no	L1MA9	L1	LINE
L1MB1:L1:LINE	399.555	-0.0847792	0.0996636	-0.850654	0.394962	0.809893	adnp2-/- vs adnp2+/+	0.0915725	no	L1MB1	L1	LINE
L1MB2:L1:LINE	710.09	-0.102263	0.105398	-0.970259	0.331917	0.773957	adnp2-/- vs adnp2+/+	0.111283	no	L1MB2	L1	LINE
L1MB3:L1:LINE	1581.56	-0.0303904	0.0637173	-0.476957	0.633393	0.908227	adnp2-/- vs adnp2+/+	0.0418056	no	L1MB3	L1	LINE
L1MB4:L1:LINE	655.657	0.0189118	0.0776965	0.243406	0.807691	0.970945	adnp2-/- vs adnp2+/+	0.0128054	no	L1MB4	L1	LINE
L1MB5:L1:LINE	1025.68	0.00191793	0.0802033	0.0239133	0.980922	0.994204	adnp2-/- vs adnp2+/+	0.00252466	no	L1MB5	L1	LINE
L1MB7:L1:LINE	2120.2	0.000605067	0.0701562	0.00862457	0.993119	0.997241	adnp2-/- vs adnp2+/+	0.00119986	no	L1MB7	L1	LINE
L1MB8:L1:LINE	1961.51	-0.0168038	0.0599952	-0.280085	0.779412	0.963883	adnp2-/- vs adnp2+/+	0.0159757	no	L1MB8	L1	LINE
L1MC1:L1:LINE	1350.33	-0.062601	0.0918163	-0.681807	0.495361	0.860654	adnp2-/- vs adnp2+/+	0.0651716	no	L1MC1	L1	LINE
L1MC2:L1:LINE	341.538	0.0719047	0.103266	0.696307	0.486237	0.86017	adnp2-/- vs adnp2+/+	0.0654159	no	L1MC2	L1	LINE
L1MC3:L1:LINE	1090.86	0.030822	0.0794624	0.387882	0.698103	0.933874	adnp2-/- vs adnp2+/+	0.0297116	no	L1MC3	L1	LINE
L1MC4:L1:LINE	1823.02	-0.0122628	0.0674873	-0.181705	0.855814	0.979476	adnp2-/- vs adnp2+/+	0.00900632	no	L1MC4	L1	LINE
L1MC4a:L1:LINE	982.927	-0.142116	0.0955381	-1.48754	0.136874	0.626605	adnp2-/- vs adnp2+/+	0.203006	no	L1MC4a	L1	LINE
L1MC5:L1:LINE	1262.1	0.0558411	0.0743843	0.750711	0.452826	0.835343	adnp2-/- vs adnp2+/+	0.0781349	no	L1MC5	L1	LINE
L1MC5a:L1:LINE	718.372	0.00174489	0.0811692	0.0214969	0.982849	0.994204	adnp2-/- vs adnp2+/+	0.00252466	no	L1MC5a	L1	LINE
L1MC:L1:LINE	1044.28	-0.0652084	0.0817429	-0.797726	0.42503	0.826093	adnp2-/- vs adnp2+/+	0.0829708	no	L1MC	L1	LINE
L1MCa:L1:LINE	508.314	0.036872	0.0961019	0.383676	0.701219	0.933874	adnp2-/- vs adnp2+/+	0.0297116	no	L1MCa	L1	LINE
L1MCb:L1:LINE	67.9437	0.159199	0.174306	0.913332	0.361068	0.785068	adnp2-/- vs adnp2+/+	0.105093	no	L1MCb	L1	LINE
L1MCc:L1:LINE	74.4452	0.0151267	0.219032	0.0690618	0.94494	0.994204	adnp2-/- vs adnp2+/+	0.00252466	no	L1MCc	L1	LINE
L1MD1:L1:LINE	423.989	-0.0858443	0.123745	-0.693719	0.487858	0.86017	adnp2-/- vs adnp2+/+	0.0654159	no	L1MD1	L1	LINE
L1MD2:L1:LINE	724.902	0.0168355	0.0850535	0.19794	0.843092	0.978901	adnp2-/- vs adnp2+/+	0.00926124	no	L1MD2	L1	LINE
L1MD3:L1:LINE	515.905	0.0607902	0.0867984	0.70036	0.483702	0.857433	adnp2-/- vs adnp2+/+	0.0667997	no	L1MD3	L1	LINE
L1MD:L1:LINE	1349.21	-0.0623328	0.0768458	-0.811142	0.417284	0.823463	adnp2-/- vs adnp2+/+	0.0843558	no	L1MD	L1	LINE
L1MDa:L1:LINE	559.371	-0.0544203	0.124076	-0.438605	0.660948	0.922222	adnp2-/- vs adnp2+/+	0.0351646	no	L1MDa	L1	LINE
L1MDb:L1:LINE	140.635	-0.097209	0.160942	-0.604	0.545844	0.87847	adnp2-/- vs adnp2+/+	0.056273	no	L1MDb	L1	LINE
L1ME1:L1:LINE	1492.68	-0.0995709	0.089079	-1.11778	0.26366	0.726971	adnp2-/- vs adnp2+/+	0.138483	no	L1ME1	L1	LINE
L1ME2:L1:LINE	596.594	-0.0297014	0.0837887	-0.354479	0.72298	0.936037	adnp2-/- vs adnp2+/+	0.0287068	no	L1ME2	L1	LINE
L1ME2z:L1:LINE	344.647	-0.0707045	0.107787	-0.655967	0.511845	0.875835	adnp2-/- vs adnp2+/+	0.0575776	no	L1ME2z	L1	LINE
L1ME3:L1:LINE	282.957	-0.200327	0.130524	-1.5348	0.124834	0.614349	adnp2-/- vs adnp2+/+	0.211585	no	L1ME3	L1	LINE
L1ME3A:L1:LINE	426.706	0.0366903	0.0998521	0.367447	0.713286	0.933874	adnp2-/- vs adnp2+/+	0.0297116	no	L1ME3A	L1	LINE
L1ME3B:L1:LINE	201.423	0.254368	0.143245	1.77576	0.0757722	0.503491	adnp2-/- vs adnp2+/+	0.298008	no	L1ME3B	L1	LINE
L1ME3C:L1:LINE	97.2776	-0.242215	0.160908	-1.5053	0.132247	0.626605	adnp2-/- vs adnp2+/+	0.203006	no	L1ME3C	L1	LINE
L1ME3Cz:L1:LINE	305.98	-0.0934266	0.0993297	-0.940571	0.346925	0.778932	adnp2-/- vs adnp2+/+	0.1085	no	L1ME3Cz	L1	LINE
L1ME3D:L1:LINE	49.4348	-0.0720178	0.256107	-0.281202	0.778555	0.963883	adnp2-/- vs adnp2+/+	0.0159757	no	L1ME3D	L1	LINE
L1ME3E:L1:LINE	97.9633	-0.208119	0.18848	-1.1042	0.269507	0.726971	adnp2-/- vs adnp2+/+	0.138483	no	L1ME3E	L1	LINE
L1ME3F:L1:LINE	88.585	0.0377255	0.235775	0.160006	0.872876	0.988691	adnp2-/- vs adnp2+/+	0.00493946	no	L1ME3F	L1	LINE
L1ME3G:L1:LINE	302.167	0.0732937	0.0959041	0.764239	0.444725	0.830569	adnp2-/- vs adnp2+/+	0.0806243	no	L1ME3G	L1	LINE
L1ME4a:L1:LINE	328.41	0.162388	0.101026	1.60739	0.107969	0.591618	adnp2-/- vs adnp2+/+	0.227959	no	L1ME4a	L1	LINE
L1ME4b:L1:LINE	492.529	-0.0156702	0.110575	-0.141716	0.887304	0.992746	adnp2-/- vs adnp2+/+	0.00316182	no	L1ME4b	L1	LINE
L1ME4c:L1:LINE	209.677	-0.0271244	0.129944	-0.20874	0.834652	0.975389	adnp2-/- vs adnp2+/+	0.0108221	no	L1ME4c	L1	LINE
L1ME5:L1:LINE	9.24246	0.456789	0.462101	0.988503	0.322906	0.766523	adnp2-/- vs adnp2+/+	0.115475	no	L1ME5	L1	LINE
L1MEa:L1:LINE	68.4964	-0.0548288	0.214947	-0.255081	0.798661	0.969361	adnp2-/- vs adnp2+/+	0.0135147	no	L1MEa	L1	LINE
L1MEb:L1:LINE	70.2511	-0.0271994	0.23867	-0.113962	0.909268	0.994204	adnp2-/- vs adnp2+/+	0.00252466	no	L1MEb	L1	LINE
L1MEc:L1:LINE	833.758	-0.0511476	0.100317	-0.50986	0.61015	0.89015	adnp2-/- vs adnp2+/+	0.0505369	no	L1MEc	L1	LINE
L1MEd:L1:LINE	1978.7	0.302099	0.15218	1.98514	0.0471284	0.376273	adnp2-/- vs adnp2+/+	0.424497	no	L1MEd	L1	LINE
L1MEf:L1:LINE	759.141	-0.043759	0.0966942	-0.452551	0.650872	0.922222	adnp2-/- vs adnp2+/+	0.0351646	no	L1MEf	L1	LINE
L1MEg1:L1:LINE	7.1977	-1.67316	0.636276	-2.62961	0.00854836	0.115287	adnp2-/- vs adnp2+/+	0.938218	no	L1MEg1	L1	LINE
L1MEg2:L1:LINE	30.3591	-0.172854	0.283405	-0.60992	0.541915	0.87847	adnp2-/- vs adnp2+/+	0.056273	no	L1MEg2	L1	LINE
L1MEg:L1:LINE	16973.8	0.0236161	0.16139	0.14633	0.883661	0.98978	adnp2-/- vs adnp2+/+	0.00446144	no	L1MEg	L1	LINE
L1MEh:L1:LINE	32.2972	0.0476003	0.297158	0.160185	0.872735	0.988691	adnp2-/- vs adnp2+/+	0.00493946	no	L1MEh	L1	LINE
L1MEi:L1:LINE	73.3903	0.171541	0.195901	0.875654	0.381218	0.794298	adnp2-/- vs adnp2+/+	0.100017	no	L1MEi	L1	LINE
L1MEj:L1:LINE	520.743	0.151611	0.336932	0.449976	0.652728	0.922222	adnp2-/- vs adnp2+/+	0.0351646	no	L1MEj	L1	LINE
L1Md_A:L1:LINE	18793.5	0.587141	0.279593	2.09999	0.0357301	0.304774	adnp2-/- vs adnp2+/+	0.516021	no	L1Md_A	L1	LINE
L1Md_F2:L1:LINE	19742.5	0.000352071	0.110095	0.00319787	0.997448	0.999652	adnp2-/- vs adnp2+/+	0.000151364	no	L1Md_F2	L1	LINE
L1Md_F3:L1:LINE	7926.15	0.102995	0.133312	0.772587	0.439767	0.829775	adnp2-/- vs adnp2+/+	0.0810398	no	L1Md_F3	L1	LINE
L1Md_F:L1:LINE	2838.03	-0.297568	0.243822	-1.22043	0.222301	0.726971	adnp2-/- vs adnp2+/+	0.138483	no	L1Md_F	L1	LINE
L1Md_Gf:L1:LINE	7852.24	0.097862	0.234121	0.417997	0.675949	0.926645	adnp2-/- vs adnp2+/+	0.0330866	no	L1Md_Gf	L1	LINE
L1Md_T:L1:LINE	36850.8	0.0107338	0.227605	0.0471596	0.962386	0.994204	adnp2-/- vs adnp2+/+	0.00252466	no	L1Md_T	L1	LINE
L1P5:L1:LINE	16.1721	0.384875	0.399298	0.963881	0.335106	0.774475	adnp2-/- vs adnp2+/+	0.110993	no	L1P5	L1	LINE
L1PB4:L1:LINE	41.1424	-0.416945	0.305512	-1.36474	0.172335	0.690722	adnp2-/- vs adnp2+/+	0.160696	no	L1PB4	L1	LINE
L1VL1:L1:LINE	525.414	-0.715258	0.145159	-4.92742	8.33227e-07	0.000103945	adnp2-/- vs adnp2+/+	3.9832	no	L1VL1	L1	LINE
L1VL2:L1:LINE	1923.72	-0.269512	0.13293	-2.02747	0.0426144	0.351481	adnp2-/- vs adnp2+/+	0.454099	no	L1VL2	L1	LINE
L1VL4:L1:LINE	879.541	-0.314702	0.13583	-2.31688	0.02051	0.211421	adnp2-/- vs adnp2+/+	0.674851	no	L1VL4	L1	LINE
L1_Mm:L1:LINE	7021.86	-0.305684	0.276101	-1.10715	0.26823	0.726971	adnp2-/- vs adnp2+/+	0.138483	no	L1_Mm	L1	LINE
L1_Mur1:L1:LINE	951.962	-0.0260272	0.106038	-0.245452	0.806106	0.970945	adnp2-/- vs adnp2+/+	0.0128054	no	L1_Mur1	L1	LINE
L1_Mur2:L1:LINE	4032.8	0.105266	0.098381	1.06999	0.284625	0.743601	adnp2-/- vs adnp2+/+	0.12866	no	L1_Mur2	L1	LINE
L1_Mur3:L1:LINE	4035.42	-0.123216	0.103347	-1.19226	0.233161	0.726971	adnp2-/- vs adnp2+/+	0.138483	no	L1_Mur3	L1	LINE
L1_Mus1:L1:LINE	25123	0.173267	0.161176	1.07502	0.282366	0.743601	adnp2-/- vs adnp2+/+	0.12866	no	L1_Mus1	L1	LINE
L1_Mus2:L1:LINE	10281.1	0.207541	0.134085	1.54783	0.121664	0.613234	adnp2-/- vs adnp2+/+	0.212374	no	L1_Mus2	L1	LINE
L1_Mus3:L1:LINE	21986.7	0.214762	0.122537	1.75263	0.0796657	0.50641	adnp2-/- vs adnp2+/+	0.295497	no	L1_Mus3	L1	LINE
L1_Mus4:L1:LINE	2012.4	-0.221589	0.0881845	-2.51278	0.0119783	0.150727	adnp2-/- vs adnp2+/+	0.821809	no	L1_Mus4	L1	LINE
L1_Rod:L1:LINE	2132.84	-0.0142761	0.156617	-0.0911527	0.927371	0.994204	adnp2-/- vs adnp2+/+	0.00252466	no	L1_Rod	L1	LINE
L2:L2:LINE	5573.08	-0.112548	0.0985826	-1.14166	0.253595	0.726971	adnp2-/- vs adnp2+/+	0.138483	no	L2	L2	LINE
L2a:L2:LINE	7307.58	-0.00366206	0.0493638	-0.0741851	0.940863	0.994204	adnp2-/- vs adnp2+/+	0.00252466	no	L2a	L2	LINE
L2b:L2:LINE	3034.2	0.0516956	0.0546698	0.945596	0.344355	0.778932	adnp2-/- vs adnp2+/+	0.1085	no	L2b	L2	LINE
L2c:L2:LINE	3206.53	0.0275144	0.0519384	0.52975	0.596285	0.886405	adnp2-/- vs adnp2+/+	0.0523676	no	L2c	L2	LINE
L3:CR1:LINE	2721.59	0.179919	0.0553377	3.25129	0.00114884	0.0266638	adnp2-/- vs adnp2+/+	1.57408	no	L3	CR1	LINE
L3b:CR1:LINE	470.498	-0.0243259	0.11372	-0.213911	0.830616	0.972952	adnp2-/- vs adnp2+/+	0.0119086	no	L3b	CR1	LINE
L4_A_Mam:RTE-X:LINE	128.977	0.173673	0.133945	1.2966	0.194767	0.707374	adnp2-/- vs adnp2+/+	0.150351	no	L4_A_Mam	RTE-X	LINE
L4_B_Mam:RTE-X:LINE	54.3977	-0.236643	0.248606	-0.951881	0.341157	0.778932	adnp2-/- vs adnp2+/+	0.1085	no	L4_B_Mam	RTE-X	LINE
L4_C_Mam:RTE-X:LINE	65.8727	-0.0670509	0.180517	-0.371438	0.710311	0.933874	adnp2-/- vs adnp2+/+	0.0297116	no	L4_C_Mam	RTE-X	LINE
L5:RTE-X:LINE	15.0012	0.548025	0.360131	1.52174	0.128075	0.619925	adnp2-/- vs adnp2+/+	0.207661	no	L5	RTE-X	LINE
LTR101_Mam:ERVL:LTR	14.0035	0.308863	0.415535	0.74329	0.457306	0.83895	adnp2-/- vs adnp2+/+	0.0762638	no	LTR101_Mam	ERVL	LTR
LTR102_Mam:ERVL:LTR	7.47058	0.288745	0.630618	0.457877	0.647041	0.918669	adnp2-/- vs adnp2+/+	0.036841	no	LTR102_Mam	ERVL	LTR
LTR103_Mam:ERV1:LTR	4.96323	0.939876	0.844855	1.11247	0.265936	0.726971	adnp2-/- vs adnp2+/+	0.138483	no	LTR103_Mam	ERV1	LTR
LTR103b_Mam:ERV1:LTR	2.99699	1.39216	1.23479	1.12744	0.259555	0.726971	adnp2-/- vs adnp2+/+	0.138483	no	LTR103b_Mam	ERV1	LTR
LTR104_Mam:Gypsy:LTR	16.6587	-0.595904	0.457997	-1.30111	0.193221	0.707374	adnp2-/- vs adnp2+/+	0.150351	no	LTR104_Mam	Gypsy	LTR
LTR105_Mam:ERVL:LTR	10.3439	-0.000200664	0.459461	-0.000436739	0.999652	0.999652	adnp2-/- vs adnp2+/+	0.000151364	no	LTR105_Mam	ERVL	LTR
LTR106_Mam:LTR:LTR	37.0518	-0.208326	0.235927	-0.883008	0.377232	0.794298	adnp2-/- vs adnp2+/+	0.100017	no	LTR106_Mam	LTR	LTR
LTR107_Mam:LTR:LTR	54.8118	0.267446	0.237252	1.12727	0.25963	0.726971	adnp2-/- vs adnp2+/+	0.138483	no	LTR107_Mam	LTR	LTR
LTR108d_Mam:ERVL:LTR	7.92934	-0.119629	0.634286	-0.188605	0.850403	0.978901	adnp2-/- vs adnp2+/+	0.00926124	no	LTR108d_Mam	ERVL	LTR
LTR109A2:ERV1:LTR	8.32991	-0.156751	0.648811	-0.241597	0.809092	0.970945	adnp2-/- vs adnp2+/+	0.0128054	no	LTR109A2	ERV1	LTR
LTR10_RN:ERVK:LTR	65.2079	-0.028125	0.217391	-0.129375	0.897061	0.994204	adnp2-/- vs adnp2+/+	0.00252466	no	LTR10_RN	ERVK	LTR
LTR16A1:ERVL:LTR	45.0413	-0.00993356	0.28073	-0.0353847	0.971773	0.994204	adnp2-/- vs adnp2+/+	0.00252466	no	LTR16A1	ERVL	LTR
LTR16A2:ERVL:LTR	16.9362	0.873273	0.546191	1.59884	0.109856	0.595848	adnp2-/- vs adnp2+/+	0.224864	no	LTR16A2	ERVL	LTR
LTR16A:ERVL:LTR	137.089	0.0983944	0.133814	0.735308	0.462152	0.83895	adnp2-/- vs adnp2+/+	0.0762638	no	LTR16A	ERVL	LTR
LTR16B1:ERVL:LTR	31.9123	0.186524	0.289033	0.64534	0.518707	0.876739	adnp2-/- vs adnp2+/+	0.0571297	no	LTR16B1	ERVL	LTR
LTR16B2:ERVL:LTR	30.9402	-0.108253	0.311966	-0.347004	0.728589	0.93922	adnp2-/- vs adnp2+/+	0.0272327	no	LTR16B2	ERVL	LTR
LTR16B:ERVL:LTR	19.8431	-0.102347	0.465425	-0.2199	0.825949	0.971433	adnp2-/- vs adnp2+/+	0.0125874	no	LTR16B	ERVL	LTR
LTR16C:ERVL:LTR	183.909	-0.103571	0.136474	-0.758908	0.447908	0.830879	adnp2-/- vs adnp2+/+	0.0804622	no	LTR16C	ERVL	LTR
LTR16D:ERVL:LTR	18.4451	-0.422724	0.369712	-1.14339	0.252877	0.726971	adnp2-/- vs adnp2+/+	0.138483	no	LTR16D	ERVL	LTR
LTR16E1:ERVL:LTR	55.0181	-0.289915	0.250486	-1.15741	0.247105	0.726971	adnp2-/- vs adnp2+/+	0.138483	no	LTR16E1	ERVL	LTR
LTR16E2:ERVL:LTR	30.1905	-0.0325232	0.28458	-0.114285	0.909012	0.994204	adnp2-/- vs adnp2+/+	0.00252466	no	LTR16E2	ERVL	LTR
LTR28B:ERV1:LTR	22.9471	-0.519363	0.384219	-1.35174	0.17646	0.698836	adnp2-/- vs adnp2+/+	0.155625	no	LTR28B	ERV1	LTR
LTR31:ERV1:LTR	21.4108	0.181118	0.342166	0.52933	0.596577	0.886405	adnp2-/- vs adnp2+/+	0.0523676	no	LTR31	ERV1	LTR
LTR33:ERVL:LTR	174.038	0.0676185	0.140388	0.481655	0.630051	0.906884	adnp2-/- vs adnp2+/+	0.0424482	no	LTR33	ERVL	LTR
LTR33A:ERVL:LTR	86.8139	0.071871	0.190541	0.377194	0.70603	0.933874	adnp2-/- vs adnp2+/+	0.0297116	no	LTR33A	ERVL	LTR
LTR33A_:ERVL:LTR	82.5478	0.361824	0.194054	1.86455	0.0622446	0.43139	adnp2-/- vs adnp2+/+	0.36513	no	LTR33A_	ERVL	LTR
LTR33B:ERVL:LTR	14.0823	-0.459555	0.450082	-1.02105	0.307231	0.757376	adnp2-/- vs adnp2+/+	0.120688	no	LTR33B	ERVL	LTR
LTR33C:ERVL:LTR	8.30086	-0.972235	0.579123	-1.67881	0.0931898	0.544856	adnp2-/- vs adnp2+/+	0.263718	no	LTR33C	ERVL	LTR
LTR37-int:ERV1:LTR	22.8051	0.777046	0.416291	1.8666	0.0619581	0.43139	adnp2-/- vs adnp2+/+	0.36513	no	LTR37-int	ERV1	LTR
LTR37A:ERV1:LTR	47.6264	0.044395	0.230655	0.192474	0.847371	0.978901	adnp2-/- vs adnp2+/+	0.00926124	no	LTR37A	ERV1	LTR
LTR37B:ERV1:LTR	26.9085	0.137752	0.332725	0.414012	0.678865	0.926823	adnp2-/- vs adnp2+/+	0.0330032	no	LTR37B	ERV1	LTR
LTR40A1:ERVL:LTR	4.28756	-0.970479	0.779762	-1.24458	0.213285	0.726971	adnp2-/- vs adnp2+/+	0.138483	no	LTR40A1	ERVL	LTR
LTR40a:ERVL:LTR	98.931	-0.193969	0.201216	-0.963984	0.335054	0.774475	adnp2-/- vs adnp2+/+	0.110993	no	LTR40a	ERVL	LTR
LTR40b:ERVL:LTR	129.153	0.192142	0.185442	1.03613	0.300142	0.752617	adnp2-/- vs adnp2+/+	0.123426	no	LTR40b	ERVL	LTR
LTR40c:ERVL:LTR	65.1093	-0.499208	0.187974	-2.65572	0.00791381	0.113871	adnp2-/- vs adnp2+/+	0.943586	no	LTR40c	ERVL	LTR
LTR41:ERVL:LTR	85.31	0.293877	0.201703	1.45698	0.145123	0.639605	adnp2-/- vs adnp2+/+	0.194088	no	LTR41	ERVL	LTR
LTR41B:ERVL:LTR	33.3532	-0.0448719	0.278328	-0.16122	0.87192	0.988691	adnp2-/- vs adnp2+/+	0.00493946	no	LTR41B	ERVL	LTR
LTR45:ERV1:LTR	3.27495	-0.685962	1.05176	-0.652207	0.514268	0.875835	adnp2-/- vs adnp2+/+	0.0575776	no	LTR45	ERV1	LTR
LTR48:ERV1:LTR	114.6	0.0725055	0.195338	0.37118	0.710503	0.933874	adnp2-/- vs adnp2+/+	0.0297116	no	LTR48	ERV1	LTR
LTR48B:ERV1:LTR	18.0788	0.351792	0.52194	0.674008	0.500306	0.865347	adnp2-/- vs adnp2+/+	0.0628095	no	LTR48B	ERV1	LTR
LTR50:ERVL:LTR	69.2253	0.00643349	0.185646	0.0346545	0.972355	0.994204	adnp2-/- vs adnp2+/+	0.00252466	no	LTR50	ERVL	LTR
LTR52:ERVL:LTR	5.30534	0.804706	0.808117	0.99578	0.319357	0.76615	adnp2-/- vs adnp2+/+	0.115686	no	LTR52	ERVL	LTR
LTR53:ERVL:LTR	24.1868	0.289262	0.310532	0.931504	0.351593	0.778932	adnp2-/- vs adnp2+/+	0.1085	no	LTR53	ERVL	LTR
LTR55:ERVL:LTR	26.8288	-0.0414458	0.328046	-0.126341	0.899462	0.994204	adnp2-/- vs adnp2+/+	0.00252466	no	LTR55	ERVL	LTR
LTR65:ERV1:LTR	96.9807	-0.18269	0.1748	-1.04514	0.29596	0.749452	adnp2-/- vs adnp2+/+	0.125256	no	LTR65	ERV1	LTR
LTR67B:ERVL:LTR	78.5586	0.400183	0.171893	2.32809	0.0199073	0.211356	adnp2-/- vs adnp2+/+	0.674986	no	LTR67B	ERVL	LTR
LTR68:ERV1:LTR	21.6709	-0.206698	0.338853	-0.609994	0.541866	0.87847	adnp2-/- vs adnp2+/+	0.056273	no	LTR68	ERV1	LTR
LTR69:ERVL:LTR	26.7611	-0.130497	0.27585	-0.473073	0.636161	0.909583	adnp2-/- vs adnp2+/+	0.0411579	no	LTR69	ERVL	LTR
LTR72_RN:ERV1:LTR	91.5061	0.0640719	0.18071	0.354556	0.722922	0.936037	adnp2-/- vs adnp2+/+	0.0287068	no	LTR72_RN	ERV1	LTR
LTR73:ERV1:LTR	34.1228	-0.428871	0.285843	-1.50037	0.133517	0.626605	adnp2-/- vs adnp2+/+	0.203006	no	LTR73	ERV1	LTR
LTR75:ERVL:LTR	9.2586	-0.616667	0.529132	-1.16543	0.243845	0.726971	adnp2-/- vs adnp2+/+	0.138483	no	LTR75	ERVL	LTR
LTR75B:ERVL:LTR	5.79986	0.48592	0.874202	0.555844	0.578317	0.886405	adnp2-/- vs adnp2+/+	0.0523676	no	LTR75B	ERVL	LTR
LTR77:ERV1:LTR	4.19324	-0.462043	0.814219	-0.567467	0.570397	0.886405	adnp2-/- vs adnp2+/+	0.0523676	no	LTR77	ERV1	LTR
LTR78:ERV1:LTR	64.7703	-0.0579695	0.212167	-0.273226	0.78468	0.965736	adnp2-/- vs adnp2+/+	0.0151416	no	LTR78	ERV1	LTR
LTR78B:ERV1:LTR	66.3306	-0.174736	0.200214	-0.872745	0.382802	0.794298	adnp2-/- vs adnp2+/+	0.100017	no	LTR78B	ERV1	LTR
LTR79:ERVL:LTR	28.6338	0.280158	0.306312	0.914616	0.360393	0.785068	adnp2-/- vs adnp2+/+	0.105093	no	LTR79	ERVL	LTR
LTR80A:ERVL:LTR	11.4942	-0.60707	0.499346	-1.21573	0.224088	0.726971	adnp2-/- vs adnp2+/+	0.138483	no	LTR80A	ERVL	LTR
LTR81:Gypsy:LTR	5.24256	1.49077	0.948285	1.57207	0.115935	0.609932	adnp2-/- vs adnp2+/+	0.214719	no	LTR81	Gypsy	LTR
LTR81A:Gypsy:LTR	15.0312	-0.021282	0.404825	-0.0525709	0.958074	0.994204	adnp2-/- vs adnp2+/+	0.00252466	no	LTR81A	Gypsy	LTR
LTR81B:Gypsy:LTR	15.4605	-1.01309	0.40721	-2.48787	0.0128509	0.158336	adnp2-/- vs adnp2+/+	0.800421	no	LTR81B	Gypsy	LTR
LTR81C:Gypsy:LTR	9.35658	1.03454	0.557511	1.85564	0.0635052	0.437091	adnp2-/- vs adnp2+/+	0.359428	no	LTR81C	Gypsy	LTR
LTR82A:ERVL:LTR	79.2485	-0.251599	0.296154	-0.849553	0.395574	0.809893	adnp2-/- vs adnp2+/+	0.0915725	no	LTR82A	ERVL	LTR
LTR82B:ERVL:LTR	25.556	0.0586226	0.324869	0.18045	0.856799	0.979479	adnp2-/- vs adnp2+/+	0.00900471	no	LTR82B	ERVL	LTR
LTR84a:ERVL:LTR	42.0337	-0.00753961	0.275374	-0.0273795	0.978157	0.994204	adnp2-/- vs adnp2+/+	0.00252466	no	LTR84a	ERVL	LTR
LTR84b:ERVL:LTR	32.5448	-0.442333	0.291062	-1.51972	0.128582	0.619925	adnp2-/- vs adnp2+/+	0.207661	no	LTR84b	ERVL	LTR
LTR85a:Gypsy:LTR	12.5893	0.507167	0.440591	1.15111	0.249689	0.726971	adnp2-/- vs adnp2+/+	0.138483	no	LTR85a	Gypsy	LTR
LTR85b:Gypsy:LTR	10.1946	-0.98116	0.497007	-1.97413	0.0483664	0.382881	adnp2-/- vs adnp2+/+	0.416936	no	LTR85b	Gypsy	LTR
LTR85c:Gypsy:LTR	4.24365	-0.491737	0.963326	-0.510457	0.609731	0.89015	adnp2-/- vs adnp2+/+	0.0505369	no	LTR85c	Gypsy	LTR
LTR86A1:ERVL:LTR	15.3525	-0.350664	0.523102	-0.670355	0.502632	0.867865	adnp2-/- vs adnp2+/+	0.0615476	no	LTR86A1	ERVL	LTR
LTR86A2:ERVL:LTR	8.52026	-0.757274	0.605702	-1.25024	0.211212	0.726859	adnp2-/- vs adnp2+/+	0.13855	no	LTR86A2	ERVL	LTR
LTR86C:ERVL:LTR	14.8311	-0.269813	0.404254	-0.667435	0.504495	0.869578	adnp2-/- vs adnp2+/+	0.0606915	no	LTR86C	ERVL	LTR
LTR87:ERVL:LTR	105.998	0.233016	0.151306	1.54003	0.123553	0.613461	adnp2-/- vs adnp2+/+	0.212213	no	LTR87	ERVL	LTR
LTR88b:Gypsy:LTR	10.9328	0.0616376	0.51534	0.119606	0.904795	0.994204	adnp2-/- vs adnp2+/+	0.00252466	no	LTR88b	Gypsy	LTR
LTR88c:Gypsy:LTR	266.126	0.38154	0.138498	2.75484	0.005872	0.0915665	adnp2-/- vs adnp2+/+	1.03826	no	LTR88c	Gypsy	LTR
LTR89:ERVL:LTR	12.3362	0.777212	0.536663	1.44823	0.147552	0.639605	adnp2-/- vs adnp2+/+	0.194088	no	LTR89	ERVL	LTR
LTR90A:LTR:LTR	22.7267	0.188289	0.437859	0.430023	0.667179	0.922222	adnp2-/- vs adnp2+/+	0.0351646	no	LTR90A	LTR	LTR
LTR90B:LTR:LTR	18.6509	-0.53012	0.330283	-1.60505	0.108483	0.591618	adnp2-/- vs adnp2+/+	0.227959	no	LTR90B	LTR	LTR
LTRIS2:ERV1:LTR	9777.57	0.322644	0.1839	1.75445	0.0793529	0.50641	adnp2-/- vs adnp2+/+	0.295497	no	LTRIS2	ERV1	LTR
LTRIS3:ERV1:LTR	311.819	-0.204922	0.175133	-1.17009	0.241964	0.726971	adnp2-/- vs adnp2+/+	0.138483	no	LTRIS3	ERV1	LTR
LTRIS4:ERV1:LTR	32.4157	-0.366586	0.332001	-1.10417	0.269518	0.726971	adnp2-/- vs adnp2+/+	0.138483	no	LTRIS4	ERV1	LTR
LTRIS4A:ERV1:LTR	153.131	-0.0853639	0.228026	-0.37436	0.708136	0.933874	adnp2-/- vs adnp2+/+	0.0297116	no	LTRIS4A	ERV1	LTR
LTRIS4B:ERV1:LTR	7.60936	0.784294	0.571973	1.37121	0.17031	0.686247	adnp2-/- vs adnp2+/+	0.16352	no	LTRIS4B	ERV1	LTR
LTRIS5:ERV1:LTR	21.1994	0.109973	0.324746	0.338643	0.734879	0.943899	adnp2-/- vs adnp2+/+	0.0250747	no	LTRIS5	ERV1	LTR
LTRIS_Mm:ERV1:LTR	158.539	0.763348	0.250161	3.05142	0.00227758	0.0454605	adnp2-/- vs adnp2+/+	1.34237	no	LTRIS_Mm	ERV1	LTR
LTRIS_Mus:ERV1:LTR	706.572	-0.0531391	0.152544	-0.348353	0.727575	0.93922	adnp2-/- vs adnp2+/+	0.0272327	no	LTRIS_Mus	ERV1	LTR
Looper:PiggyBac:DNA	101.446	0.19529	0.21169	0.922527	0.356254	0.779695	adnp2-/- vs adnp2+/+	0.108075	no	Looper	PiggyBac	DNA
Lx10:L1:LINE	1001.43	-0.0658858	0.0868168	-0.758906	0.447909	0.830879	adnp2-/- vs adnp2+/+	0.0804622	no	Lx10	L1	LINE
Lx2:L1:LINE	2224.5	-0.068065	0.0870781	-0.781655	0.434418	0.82966	adnp2-/- vs adnp2+/+	0.0810999	no	Lx2	L1	LINE
Lx2A1:L1:LINE	166.38	-0.204513	0.173337	-1.17986	0.238056	0.726971	adnp2-/- vs adnp2+/+	0.138483	no	Lx2A1	L1	LINE
Lx2A:L1:LINE	125.446	0.0804227	0.140802	0.571177	0.56788	0.886405	adnp2-/- vs adnp2+/+	0.0523676	no	Lx2A	L1	LINE
Lx2B2:L1:LINE	1903	0.110076	0.098761	1.11457	0.265033	0.726971	adnp2-/- vs adnp2+/+	0.138483	no	Lx2B2	L1	LINE
Lx2B:L1:LINE	601.875	-0.0808024	0.0826461	-0.977692	0.328227	0.770753	adnp2-/- vs adnp2+/+	0.113085	no	Lx2B	L1	LINE
Lx3A:L1:LINE	687.854	-0.220346	0.104651	-2.10553	0.0352452	0.304774	adnp2-/- vs adnp2+/+	0.516021	no	Lx3A	L1	LINE
Lx3B:L1:LINE	11968.2	0.476093	0.220872	2.15552	0.0311213	0.275397	adnp2-/- vs adnp2+/+	0.56004	no	Lx3B	L1	LINE
Lx3C:L1:LINE	610.149	-0.0182368	0.0805627	-0.226368	0.820915	0.971433	adnp2-/- vs adnp2+/+	0.0125874	no	Lx3C	L1	LINE
Lx3_Mus:L1:LINE	1262.09	-0.126729	0.100684	-1.25868	0.208146	0.726859	adnp2-/- vs adnp2+/+	0.13855	no	Lx3_Mus	L1	LINE
Lx4A:L1:LINE	1259.72	-0.132683	0.0813161	-1.6317	0.102744	0.569656	adnp2-/- vs adnp2+/+	0.244388	no	Lx4A	L1	LINE
Lx4B:L1:LINE	530.198	-0.117376	0.0891326	-1.31687	0.187882	0.699574	adnp2-/- vs adnp2+/+	0.155166	no	Lx4B	L1	LINE
Lx5:L1:LINE	2477.66	0.171063	0.12298	1.39099	0.164229	0.672741	adnp2-/- vs adnp2+/+	0.172152	no	Lx5	L1	LINE
Lx5b:L1:LINE	856.798	-0.0775839	0.104758	-0.740602	0.458935	0.83895	adnp2-/- vs adnp2+/+	0.0762638	no	Lx5b	L1	LINE
Lx5c:L1:LINE	2178.33	-0.0447711	0.0697244	-0.642116	0.520798	0.877967	adnp2-/- vs adnp2+/+	0.0565218	no	Lx5c	L1	LINE
Lx6:L1:LINE	2166.93	-0.0825769	0.0742716	-1.11182	0.266214	0.726971	adnp2-/- vs adnp2+/+	0.138483	no	Lx6	L1	LINE
Lx7:L1:LINE	5476.29	-0.00610911	0.0439623	-0.138962	0.88948	0.994066	adnp2-/- vs adnp2+/+	0.00258483	no	Lx7	L1	LINE
Lx8:L1:LINE	6444.33	-0.0116589	0.063053	-0.184906	0.853302	0.978901	adnp2-/- vs adnp2+/+	0.00926124	no	Lx8	L1	LINE
Lx8b:L1:LINE	3015.29	0.0122125	0.0563247	0.216824	0.828346	0.971433	adnp2-/- vs adnp2+/+	0.0125874	no	Lx8b	L1	LINE
Lx9:L1:LINE	6909.7	-0.0552371	0.071983	-0.767364	0.442865	0.830569	adnp2-/- vs adnp2+/+	0.0806243	no	Lx9	L1	LINE
Lx:L1:LINE	7413.3	0.192657	0.130589	1.47529	0.140133	0.632718	adnp2-/- vs adnp2+/+	0.19879	no	Lx	L1	LINE
MADE2:TcMar-Mariner:DNA	59.5431	-0.142958	0.207978	-0.687372	0.491848	0.86017	adnp2-/- vs adnp2+/+	0.0654159	no	MADE2	TcMar-Mariner	DNA
MARNA:TcMar-Mariner:DNA	192.937	0.199469	0.119116	1.67458	0.0940166	0.544856	adnp2-/- vs adnp2+/+	0.263718	no	MARNA	TcMar-Mariner	DNA
MER102a:hAT-Charlie:DNA	131.471	-0.18583	0.137832	-1.34824	0.177582	0.699574	adnp2-/- vs adnp2+/+	0.155166	no	MER102a	hAT-Charlie	DNA
MER102b:hAT-Charlie:DNA	274.137	-0.0443017	0.118386	-0.374215	0.708244	0.933874	adnp2-/- vs adnp2+/+	0.0297116	no	MER102b	hAT-Charlie	DNA
MER102c:hAT-Charlie:DNA	112.898	0.29054	0.175991	1.65088	0.0987624	0.553736	adnp2-/- vs adnp2+/+	0.256698	no	MER102c	hAT-Charlie	DNA
MER103C:hAT-Charlie:DNA	216.936	0.0458837	0.125873	0.364523	0.715467	0.934603	adnp2-/- vs adnp2+/+	0.029373	no	MER103C	hAT-Charlie	DNA
MER104:TcMar-Tc2:DNA	153.769	0.100289	0.157827	0.635434	0.525146	0.87847	adnp2-/- vs adnp2+/+	0.056273	no	MER104	TcMar-Tc2	DNA
MER105:DNA:DNA	125.407	-0.0549205	0.163103	-0.336723	0.736326	0.944541	adnp2-/- vs adnp2+/+	0.0247791	no	MER105	DNA	DNA
MER106A:hAT-Charlie:DNA	107.493	0.344637	0.182485	1.88858	0.0589487	0.423077	adnp2-/- vs adnp2+/+	0.373581	no	MER106A	hAT-Charlie	DNA
MER106B:hAT-Charlie:DNA	49.0663	-0.106112	0.213913	-0.496054	0.619856	0.897927	adnp2-/- vs adnp2+/+	0.046759	no	MER106B	hAT-Charlie	DNA
MER112:hAT-Charlie:DNA	116.592	0.0730669	0.177994	0.410502	0.681438	0.927797	adnp2-/- vs adnp2+/+	0.032547	no	MER112	hAT-Charlie	DNA
MER113:hAT-Charlie:DNA	132.748	-0.152849	0.170665	-0.895609	0.370462	0.794298	adnp2-/- vs adnp2+/+	0.100017	no	MER113	hAT-Charlie	DNA
MER113A:hAT-Charlie:DNA	70.9078	0.0321737	0.204119	0.157622	0.874754	0.988691	adnp2-/- vs adnp2+/+	0.00493946	no	MER113A	hAT-Charlie	DNA
MER113B:hAT-Charlie:DNA	19.3592	-0.266055	0.373075	-0.71314	0.475759	0.853971	adnp2-/- vs adnp2+/+	0.0685571	no	MER113B	hAT-Charlie	DNA
MER115:hAT-Tip100:DNA	74.0211	0.215979	0.181919	1.18723	0.235138	0.726971	adnp2-/- vs adnp2+/+	0.138483	no	MER115	hAT-Tip100	DNA
MER117:hAT-Charlie:DNA	159.667	0.122917	0.12938	0.950048	0.342088	0.778932	adnp2-/- vs adnp2+/+	0.1085	no	MER117	hAT-Charlie	DNA
MER119:hAT-Charlie:DNA	182.862	0.0585981	0.14436	0.405916	0.684804	0.92858	adnp2-/- vs adnp2+/+	0.0321808	no	MER119	hAT-Charlie	DNA
MER121:TcMar:DNA	67.0907	-0.0852025	0.232461	-0.366524	0.713974	0.933874	adnp2-/- vs adnp2+/+	0.0297116	no	MER121	TcMar	DNA
MER123:DNA:DNA	21.2008	-0.247438	0.408944	-0.605066	0.545135	0.87847	adnp2-/- vs adnp2+/+	0.056273	no	MER123	DNA	DNA
MER124:DNA:DNA?	31.2263	0.349855	0.277861	1.2591	0.207995	0.726859	adnp2-/- vs adnp2+/+	0.13855	no	MER124	DNA	DNA?
MER125:DNA:DNA	10.7496	0.403471	0.51571	0.782361	0.434003	0.82966	adnp2-/- vs adnp2+/+	0.0810999	no	MER125	DNA	DNA
MER126:DNA:DNA	46.6993	0.0425053	0.250091	0.169959	0.865042	0.986642	adnp2-/- vs adnp2+/+	0.00584024	no	MER126	DNA	DNA
MER127:TcMar-Tigger:DNA	27.9771	0.117552	0.295479	0.397834	0.690753	0.933236	adnp2-/- vs adnp2+/+	0.0300087	no	MER127	TcMar-Tigger	DNA
MER129:LTR:LTR?	13.2522	0.677555	0.426894	1.58717	0.112474	0.603488	adnp2-/- vs adnp2+/+	0.219331	no	MER129	LTR	LTR?
MER130:MER130:Unknown	16.3656	0.736305	0.357954	2.05698	0.0396881	0.332846	adnp2-/- vs adnp2+/+	0.477756	no	MER130	MER130	Unknown
MER131:SINE:SINE?	54.2574	0.141196	0.217993	0.647712	0.517171	0.876739	adnp2-/- vs adnp2+/+	0.0571297	no	MER131	SINE	SINE?
MER133A:DNA:DNA?	9.37079	-0.465723	0.525207	-0.886742	0.375218	0.794298	adnp2-/- vs adnp2+/+	0.100017	no	MER133A	DNA	DNA?
MER134:DNA:DNA?	17.0438	0.236936	0.440523	0.537851	0.59068	0.886405	adnp2-/- vs adnp2+/+	0.0523676	no	MER134	DNA	DNA?
MER135:DNA:DNA	32.9461	0.260307	0.268038	0.971155	0.331471	0.773957	adnp2-/- vs adnp2+/+	0.111283	no	MER135	DNA	DNA
MER20:hAT-Charlie:DNA	2337.63	0.068295	0.0732077	0.932894	0.350875	0.778932	adnp2-/- vs adnp2+/+	0.1085	no	MER20	hAT-Charlie	DNA
MER20B:hAT-Charlie:DNA	261.642	0.0246171	0.148718	0.165529	0.868528	0.988691	adnp2-/- vs adnp2+/+	0.00493946	no	MER20B	hAT-Charlie	DNA
MER21-int:ERVL:LTR	7.76163	-0.703641	0.528279	-1.33195	0.182877	0.699574	adnp2-/- vs adnp2+/+	0.155166	no	MER21-int	ERVL	LTR
MER21B:ERVL:LTR	757.263	0.0478374	0.109061	0.438628	0.660931	0.922222	adnp2-/- vs adnp2+/+	0.0351646	no	MER21B	ERVL	LTR
MER21C:ERVL:LTR	570.691	-0.0145182	0.088583	-0.163894	0.869814	0.988691	adnp2-/- vs adnp2+/+	0.00493946	no	MER21C	ERVL	LTR
MER2:TcMar-Tigger:DNA	3831.53	0.0938486	0.0531004	1.76738	0.0771647	0.503491	adnp2-/- vs adnp2+/+	0.298008	no	MER2	TcMar-Tigger	DNA
MER2B:TcMar-Tigger:DNA	416.226	0.0239449	0.1001	0.239209	0.810944	0.970945	adnp2-/- vs adnp2+/+	0.0128054	no	MER2B	TcMar-Tigger	DNA
MER31-int:ERV1:LTR	63.5275	0.113904	0.211879	0.537589	0.590861	0.886405	adnp2-/- vs adnp2+/+	0.0523676	no	MER31-int	ERV1	LTR
MER31A:ERV1:LTR	82.3737	0.243234	0.2019	1.20472	0.22831	0.726971	adnp2-/- vs adnp2+/+	0.138483	no	MER31A	ERV1	LTR
MER31B:ERV1:LTR	91.163	-0.117605	0.182449	-0.644593	0.519191	0.876739	adnp2-/- vs adnp2+/+	0.0571297	no	MER31B	ERV1	LTR
MER33:hAT-Charlie:DNA	1071.48	0.0845001	0.0755943	1.11781	0.263648	0.726971	adnp2-/- vs adnp2+/+	0.138483	no	MER33	hAT-Charlie	DNA
MER34-int:ERV1:LTR	60.2164	-0.362535	0.23057	-1.57234	0.115871	0.609932	adnp2-/- vs adnp2+/+	0.214719	no	MER34-int	ERV1	LTR
MER34:ERV1:LTR	102.249	0.0452542	0.208409	0.217141	0.828099	0.971433	adnp2-/- vs adnp2+/+	0.0125874	no	MER34	ERV1	LTR
MER34A1:ERV1:LTR	27.1157	0.406601	0.277584	1.46479	0.142979	0.636603	adnp2-/- vs adnp2+/+	0.196132	no	MER34A1	ERV1	LTR
MER34A:ERV1:LTR	108.558	0.204523	0.176436	1.15919	0.246377	0.726971	adnp2-/- vs adnp2+/+	0.138483	no	MER34A	ERV1	LTR
MER34B-int:ERV1:LTR	339.659	0.715048	0.184564	3.87425	0.000106955	0.00485185	adnp2-/- vs adnp2+/+	2.31409	no	MER34B-int	ERV1	LTR
MER3:hAT-Charlie:DNA	1124.53	0.0666367	0.0621636	1.07196	0.283739	0.743601	adnp2-/- vs adnp2+/+	0.12866	no	MER3	hAT-Charlie	DNA
MER44A:TcMar-Tigger:DNA	264.022	0.0733217	0.123679	0.592837	0.55329	0.87847	adnp2-/- vs adnp2+/+	0.056273	no	MER44A	TcMar-Tigger	DNA
MER44B:TcMar-Tigger:DNA	627.015	-0.0417564	0.078946	-0.528924	0.596858	0.886405	adnp2-/- vs adnp2+/+	0.0523676	no	MER44B	TcMar-Tigger	DNA
MER44C:TcMar-Tigger:DNA	81.4851	-0.00428946	0.195173	-0.0219778	0.982466	0.994204	adnp2-/- vs adnp2+/+	0.00252466	no	MER44C	TcMar-Tigger	DNA
MER44D:TcMar-Tigger:DNA	325.238	0.0472935	0.0962259	0.491484	0.623084	0.898609	adnp2-/- vs adnp2+/+	0.046429	no	MER44D	TcMar-Tigger	DNA
MER45A:hAT-Tip100:DNA	128.264	-0.0336505	0.218736	-0.15384	0.877736	0.988691	adnp2-/- vs adnp2+/+	0.00493946	no	MER45A	hAT-Tip100	DNA
MER45B:hAT-Tip100:DNA	57.8791	-0.409086	0.282568	-1.44775	0.147688	0.639605	adnp2-/- vs adnp2+/+	0.194088	no	MER45B	hAT-Tip100	DNA
MER45C:hAT-Tip100:DNA	32.429	0.511392	0.353595	1.44627	0.148103	0.639605	adnp2-/- vs adnp2+/+	0.194088	no	MER45C	hAT-Tip100	DNA
MER45R:hAT-Tip100:DNA	23.4439	-0.498975	0.336233	-1.48401	0.137805	0.62799	adnp2-/- vs adnp2+/+	0.202047	no	MER45R	hAT-Tip100	DNA
MER46C:TcMar-Tigger:DNA	329.104	0.0896013	0.0962766	0.930666	0.352026	0.778932	adnp2-/- vs adnp2+/+	0.1085	no	MER46C	TcMar-Tigger	DNA
MER47A:TcMar-Tigger:DNA	43.0078	0.0206134	0.285851	0.0721125	0.942512	0.994204	adnp2-/- vs adnp2+/+	0.00252466	no	MER47A	TcMar-Tigger	DNA
MER47B:TcMar-Tigger:DNA	145.253	-0.126238	0.149716	-0.843184	0.399125	0.811257	adnp2-/- vs adnp2+/+	0.0908416	no	MER47B	TcMar-Tigger	DNA
MER50B:ERV1:LTR	7.70624	0.0224517	0.553077	0.0405942	0.967619	0.994204	adnp2-/- vs adnp2+/+	0.00252466	no	MER50B	ERV1	LTR
MER51-int:ERV1:LTR	27.8684	0.494755	0.29657	1.66826	0.0952642	0.544856	adnp2-/- vs adnp2+/+	0.263718	no	MER51-int	ERV1	LTR
MER52-int:ERV1:LTR	13.9305	-0.551386	0.461992	-1.1935	0.232674	0.726971	adnp2-/- vs adnp2+/+	0.138483	no	MER52-int	ERV1	LTR
MER53:hAT:DNA	258.687	-0.025875	0.137609	-0.188033	0.850851	0.978901	adnp2-/- vs adnp2+/+	0.00926124	no	MER53	hAT	DNA
MER54A:ERVL:LTR	73.1595	0.0120345	0.191802	0.0627443	0.94997	0.994204	adnp2-/- vs adnp2+/+	0.00252466	no	MER54A	ERVL	LTR
MER54B:ERVL:LTR	24.6434	-0.994032	0.432882	-2.29631	0.0216582	0.22056	adnp2-/- vs adnp2+/+	0.656474	no	MER54B	ERVL	LTR
MER57-int:ERV1:LTR	12.1691	-0.0281978	0.524647	-0.0537462	0.957137	0.994204	adnp2-/- vs adnp2+/+	0.00252466	no	MER57-int	ERV1	LTR
MER57C2:ERV1:LTR	62.1956	0.0866286	0.244522	0.354277	0.723131	0.936037	adnp2-/- vs adnp2+/+	0.0287068	no	MER57C2	ERV1	LTR
MER57D:ERV1:LTR	24.8158	0.314298	0.308863	1.0176	0.30887	0.757376	adnp2-/- vs adnp2+/+	0.120688	no	MER57D	ERV1	LTR
MER57E1:ERV1:LTR	14.113	-0.205736	0.390693	-0.526592	0.598477	0.887488	adnp2-/- vs adnp2+/+	0.0518373	no	MER57E1	ERV1	LTR
MER58A:hAT-Charlie:DNA	1376.88	0.107019	0.0673578	1.58881	0.112103	0.603488	adnp2-/- vs adnp2+/+	0.219331	no	MER58A	hAT-Charlie	DNA
MER58B:hAT-Charlie:DNA	1273.54	-0.116918	0.071443	-1.63652	0.101731	0.567195	adnp2-/- vs adnp2+/+	0.246267	no	MER58B	hAT-Charlie	DNA
MER58C:hAT-Charlie:DNA	1781.35	0.185399	0.198272	0.935073	0.349751	0.778932	adnp2-/- vs adnp2+/+	0.1085	no	MER58C	hAT-Charlie	DNA
MER58D:hAT-Charlie:DNA	175.959	-0.00142507	0.168301	-0.0084674	0.993244	0.997241	adnp2-/- vs adnp2+/+	0.00119986	no	MER58D	hAT-Charlie	DNA
MER5A1:hAT-Charlie:DNA	864.441	0.0883414	0.0733927	1.20368	0.228713	0.726971	adnp2-/- vs adnp2+/+	0.138483	no	MER5A1	hAT-Charlie	DNA
MER5A:hAT-Charlie:DNA	2312.84	0.142095	0.057349	2.47773	0.013222	0.160922	adnp2-/- vs adnp2+/+	0.793385	no	MER5A	hAT-Charlie	DNA
MER5B:hAT-Charlie:DNA	2866.31	0.267826	0.134507	1.99117	0.0464617	0.373942	adnp2-/- vs adnp2+/+	0.427196	no	MER5B	hAT-Charlie	DNA
MER5C1:hAT-Charlie:DNA	43.3092	0.147644	0.272689	0.541436	0.588207	0.886405	adnp2-/- vs adnp2+/+	0.0523676	no	MER5C1	hAT-Charlie	DNA
MER5C:hAT-Charlie:DNA	86.0913	0.208191	0.218153	0.954335	0.339914	0.778932	adnp2-/- vs adnp2+/+	0.1085	no	MER5C	hAT-Charlie	DNA
MER63A:hAT-Blackjack:DNA	78.9096	-0.337943	0.202596	-1.66806	0.0953035	0.544856	adnp2-/- vs adnp2+/+	0.263718	no	MER63A	hAT-Blackjack	DNA
MER63B:hAT-Blackjack:DNA	85.6284	0.226718	0.172665	1.31305	0.189165	0.699574	adnp2-/- vs adnp2+/+	0.155166	no	MER63B	hAT-Blackjack	DNA
MER63C:hAT-Blackjack:DNA	109.936	-0.196697	0.185931	-1.05791	0.290098	0.748108	adnp2-/- vs adnp2+/+	0.126036	no	MER63C	hAT-Blackjack	DNA
MER63D:hAT-Blackjack:DNA	189.016	-0.0319175	0.137319	-0.232432	0.816202	0.971169	adnp2-/- vs adnp2+/+	0.0127053	no	MER63D	hAT-Blackjack	DNA
MER65-int:ERV1:LTR	8.50102	0.837875	0.53693	1.56049	0.118644	0.613234	adnp2-/- vs adnp2+/+	0.212374	no	MER65-int	ERV1	LTR
MER65D:ERV1:LTR	24.84	-0.262078	0.356575	-0.734987	0.462347	0.83895	adnp2-/- vs adnp2+/+	0.0762638	no	MER65D	ERV1	LTR
MER66B:ERV1:LTR	5.51628	-0.570736	0.735512	-0.775971	0.437766	0.82966	adnp2-/- vs adnp2+/+	0.0810999	no	MER66B	ERV1	LTR
MER67A:ERV1:LTR	12.6298	-0.524451	0.466414	-1.12443	0.260829	0.726971	adnp2-/- vs adnp2+/+	0.138483	no	MER67A	ERV1	LTR
MER67B:ERV1:LTR	27.4356	0.0131546	0.372774	0.0352885	0.97185	0.994204	adnp2-/- vs adnp2+/+	0.00252466	no	MER67B	ERV1	LTR
MER67C:ERV1:LTR	63.6454	0.376675	0.281437	1.3384	0.180766	0.699574	adnp2-/- vs adnp2+/+	0.155166	no	MER67C	ERV1	LTR
MER67D:ERV1:LTR	9.37354	-0.1806	0.608369	-0.29686	0.766574	0.959754	adnp2-/- vs adnp2+/+	0.01784	no	MER67D	ERV1	LTR
MER68-int:ERVL:LTR	19.5306	0.0378648	0.360436	0.105053	0.916334	0.994204	adnp2-/- vs adnp2+/+	0.00252466	no	MER68-int	ERVL	LTR
MER68:ERVL:LTR	177.356	-0.162451	0.137586	-1.18072	0.237713	0.726971	adnp2-/- vs adnp2+/+	0.138483	no	MER68	ERVL	LTR
MER68B:ERVL:LTR	34.3187	0.050517	0.254622	0.1984	0.842732	0.978901	adnp2-/- vs adnp2+/+	0.00926124	no	MER68B	ERVL	LTR
MER68C:ERVL:LTR	6.76494	-0.705891	0.603028	-1.17058	0.241769	0.726971	adnp2-/- vs adnp2+/+	0.138483	no	MER68C	ERVL	LTR
MER70A:ERVL:LTR	11.9607	0.0527228	0.472781	0.111516	0.911207	0.994204	adnp2-/- vs adnp2+/+	0.00252466	no	MER70A	ERVL	LTR
MER70B:ERVL:LTR	19.3429	-0.675023	0.357925	-1.88593	0.0593041	0.423077	adnp2-/- vs adnp2+/+	0.373581	no	MER70B	ERVL	LTR
MER72B:ERV1:LTR	4.9949	-0.00872374	0.633557	-0.0137695	0.989014	0.996	adnp2-/- vs adnp2+/+	0.00174071	no	MER72B	ERV1	LTR
MER73:ERVL:LTR	7.14756	0.402461	0.587071	0.68554	0.493003	0.86017	adnp2-/- vs adnp2+/+	0.0654159	no	MER73	ERVL	LTR
MER74A:ERVL:LTR	100.827	0.128829	0.197315	0.652909	0.513815	0.875835	adnp2-/- vs adnp2+/+	0.0575776	no	MER74A	ERVL	LTR
MER74B:ERVL:LTR	34.7143	0.123976	0.330496	0.375121	0.707571	0.933874	adnp2-/- vs adnp2+/+	0.0297116	no	MER74B	ERVL	LTR
MER74C:ERVL:LTR	6.88145	0.437452	0.793073	0.551592	0.581228	0.886405	adnp2-/- vs adnp2+/+	0.0523676	no	MER74C	ERVL	LTR
MER76:ERVL:LTR	27.3331	-0.296	0.33982	-0.871047	0.383728	0.794525	adnp2-/- vs adnp2+/+	0.0998926	no	MER76	ERVL	LTR
MER77:ERVL:LTR	99.5439	0.231163	0.17439	1.32555	0.18499	0.699574	adnp2-/- vs adnp2+/+	0.155166	no	MER77	ERVL	LTR
MER77B:ERVL:LTR	65.1204	0.29502	0.2526	1.16793	0.242834	0.726971	adnp2-/- vs adnp2+/+	0.138483	no	MER77B	ERVL	LTR
MER81:hAT-Blackjack:DNA	96.8494	-0.235262	0.19095	-1.23206	0.217925	0.726971	adnp2-/- vs adnp2+/+	0.138483	no	MER81	hAT-Blackjack	DNA
MER88:ERVL:LTR	25.7918	-0.181273	0.361324	-0.501691	0.615885	0.894692	adnp2-/- vs adnp2+/+	0.0483265	no	MER88	ERVL	LTR
MER89:ERV1:LTR	298.253	0.491536	0.235374	2.08831	0.0367694	0.310982	adnp2-/- vs adnp2+/+	0.507264	no	MER89	ERV1	LTR
MER90:ERV1:LTR	21.7828	-0.357244	0.341411	-1.04637	0.295388	0.749452	adnp2-/- vs adnp2+/+	0.125256	no	MER90	ERV1	LTR
MER90a:ERV1:LTR	76.9722	-0.0735557	0.222823	-0.330108	0.741318	0.94634	adnp2-/- vs adnp2+/+	0.0239529	no	MER90a	ERV1	LTR
MER91A:hAT-Tip100:DNA	63.9781	0.105328	0.265017	0.39744	0.691043	0.933236	adnp2-/- vs adnp2+/+	0.0300087	no	MER91A	hAT-Tip100	DNA
MER91B:hAT-Tip100:DNA	43.1878	0.123535	0.24063	0.513382	0.607684	0.89015	adnp2-/- vs adnp2+/+	0.0505369	no	MER91B	hAT-Tip100	DNA
MER92-int:ERV1:LTR	23.2293	-0.198318	0.328514	-0.603684	0.546054	0.87847	adnp2-/- vs adnp2+/+	0.056273	no	MER92-int	ERV1	LTR
MER92B:ERV1:LTR	38.4171	-0.170049	0.241814	-0.703223	0.481917	0.855788	adnp2-/- vs adnp2+/+	0.0676337	no	MER92B	ERV1	LTR
MER94:hAT-Blackjack:DNA	88.5875	-0.0382454	0.170254	-0.224637	0.822261	0.971433	adnp2-/- vs adnp2+/+	0.0125874	no	MER94	hAT-Blackjack	DNA
MER94B:hAT-Blackjack:DNA	10.3005	-0.813082	0.531038	-1.53112	0.12574	0.615139	adnp2-/- vs adnp2+/+	0.211026	no	MER94B	hAT-Blackjack	DNA
MER95:ERV1:LTR	8.24331	-0.190413	0.636136	-0.299328	0.76469	0.958744	adnp2-/- vs adnp2+/+	0.0182973	no	MER95	ERV1	LTR
MER96:hAT-Tip100:DNA	26.2309	-0.186146	0.301208	-0.617999	0.536576	0.87847	adnp2-/- vs adnp2+/+	0.056273	no	MER96	hAT-Tip100	DNA
MER96B:hAT-Tip100:DNA	81.4007	-0.0792705	0.173167	-0.457769	0.647118	0.918669	adnp2-/- vs adnp2+/+	0.036841	no	MER96B	hAT-Tip100	DNA
MER97a:hAT-Tip100:DNA	6.59841	-0.967409	0.692679	-1.39662	0.162528	0.672741	adnp2-/- vs adnp2+/+	0.172152	no	MER97a	hAT-Tip100	DNA
MER97b:hAT-Tip100:DNA	6.07785	0.647303	0.656378	0.986174	0.324048	0.766523	adnp2-/- vs adnp2+/+	0.115475	no	MER97b	hAT-Tip100	DNA
MER97c:hAT-Tip100:DNA	9.05982	0.270079	0.488797	0.552538	0.58058	0.886405	adnp2-/- vs adnp2+/+	0.0523676	no	MER97c	hAT-Tip100	DNA
MER97d:hAT-Tip100:DNA	8.94195	1.24158	0.654611	1.89667	0.0578709	0.423077	adnp2-/- vs adnp2+/+	0.373581	no	MER97d	hAT-Tip100	DNA
MER99:hAT:DNA	24.3019	-0.448471	0.298101	-1.50443	0.132472	0.626605	adnp2-/- vs adnp2+/+	0.203006	no	MER99	hAT	DNA
MERV1_I-int:ERV1:LTR	573.52	0.0275355	0.176112	0.156352	0.875756	0.988691	adnp2-/- vs adnp2+/+	0.00493946	no	MERV1_I-int	ERV1	LTR
MERV1_LTR:ERV1:LTR	174.137	-0.784945	0.140068	-5.60402	2.09436e-08	6.96723e-06	adnp2-/- vs adnp2+/+	5.15694	no	MERV1_LTR	ERV1	LTR
MERVK26-int:ERVK:LTR	232.491	-0.212363	0.15276	-1.39017	0.164478	0.672741	adnp2-/- vs adnp2+/+	0.172152	no	MERVK26-int	ERVK	LTR
MERVL-int:ERVL:LTR	30311.4	2.34626	0.886704	2.64605	0.00814385	0.113871	adnp2-/- vs adnp2+/+	0.943586	no	MERVL-int	ERVL	LTR
MERX:TcMar-Tigger:DNA	21.4858	-0.0316991	0.416958	-0.0760248	0.939399	0.994204	adnp2-/- vs adnp2+/+	0.00252466	no	MERX	TcMar-Tigger	DNA
MIR3:MIR:SINE	4459.38	0.126669	0.0737308	1.71799	0.0857985	0.53435	adnp2-/- vs adnp2+/+	0.272174	no	MIR3	MIR	SINE
MIR:MIR:SINE	13644.4	0.0497913	0.0535418	0.929952	0.352396	0.778932	adnp2-/- vs adnp2+/+	0.1085	no	MIR	MIR	SINE
MIRb:MIR:SINE	12987.2	0.059988	0.0570178	1.05209	0.292757	0.749452	adnp2-/- vs adnp2+/+	0.125256	no	MIRb	MIR	SINE
MIRc:MIR:SINE	6442.18	0.06833	0.0635924	1.0745	0.282599	0.743601	adnp2-/- vs adnp2+/+	0.12866	no	MIRc	MIR	SINE
MLT-int:ERVL-MaLR:LTR	127.854	0.014308	0.18341	0.0780109	0.937819	0.994204	adnp2-/- vs adnp2+/+	0.00252466	no	MLT-int	ERVL-MaLR	LTR
MLT1-int:ERVL-MaLR:LTR	126.85	-0.0135123	0.166886	-0.0809668	0.935468	0.994204	adnp2-/- vs adnp2+/+	0.00252466	no	MLT1-int	ERVL-MaLR	LTR
MLT1A-int:ERVL-MaLR:LTR	20.4512	-0.684299	0.347183	-1.971	0.0487233	0.382881	adnp2-/- vs adnp2+/+	0.416936	no	MLT1A-int	ERVL-MaLR	LTR
MLT1A0-int:ERVL-MaLR:LTR	31.0071	0.0233625	0.300754	0.0776796	0.938083	0.994204	adnp2-/- vs adnp2+/+	0.00252466	no	MLT1A0-int	ERVL-MaLR	LTR
MLT1A0:ERVL-MaLR:LTR	1690.39	0.0704752	0.063653	1.10718	0.268217	0.726971	adnp2-/- vs adnp2+/+	0.138483	no	MLT1A0	ERVL-MaLR	LTR
MLT1A1:ERVL-MaLR:LTR	932.308	-0.0528849	0.0669063	-0.790432	0.429276	0.82706	adnp2-/- vs adnp2+/+	0.082463	no	MLT1A1	ERVL-MaLR	LTR
MLT1A:ERVL-MaLR:LTR	606.732	0.00370912	0.0952364	0.0389464	0.968933	0.994204	adnp2-/- vs adnp2+/+	0.00252466	no	MLT1A	ERVL-MaLR	LTR
MLT1B-int:ERVL-MaLR:LTR	5.91956	-0.463601	0.842181	-0.550476	0.581993	0.886405	adnp2-/- vs adnp2+/+	0.0523676	no	MLT1B-int	ERVL-MaLR	LTR
MLT1B:ERVL-MaLR:LTR	1286.83	-0.0073029	0.0715	-0.102138	0.918647	0.994204	adnp2-/- vs adnp2+/+	0.00252466	no	MLT1B	ERVL-MaLR	LTR
MLT1C-int:ERVL-MaLR:LTR	11.2815	0.303117	0.411527	0.736567	0.461386	0.83895	adnp2-/- vs adnp2+/+	0.0762638	no	MLT1C-int	ERVL-MaLR	LTR
MLT1C:ERVL-MaLR:LTR	1057.49	0.00705368	0.0667918	0.105607	0.915894	0.994204	adnp2-/- vs adnp2+/+	0.00252466	no	MLT1C	ERVL-MaLR	LTR
MLT1D-int:ERVL-MaLR:LTR	89.5346	-0.189656	0.226504	-0.837319	0.402414	0.814622	adnp2-/- vs adnp2+/+	0.0890438	no	MLT1D-int	ERVL-MaLR	LTR
MLT1D:ERVL-MaLR:LTR	1484.99	0.00103115	0.0725282	0.0142172	0.988657	0.996	adnp2-/- vs adnp2+/+	0.00174071	no	MLT1D	ERVL-MaLR	LTR
MLT1E1:ERVL-MaLR:LTR	45.8035	-0.0200516	0.273237	-0.0733855	0.941499	0.994204	adnp2-/- vs adnp2+/+	0.00252466	no	MLT1E1	ERVL-MaLR	LTR
MLT1E1A:ERVL-MaLR:LTR	174.777	0.117701	0.148191	0.794251	0.427049	0.826093	adnp2-/- vs adnp2+/+	0.0829708	no	MLT1E1A	ERVL-MaLR	LTR
MLT1E2-int:ERVL-MaLR:LTR	17.7329	0.0398947	0.377122	0.105787	0.915751	0.994204	adnp2-/- vs adnp2+/+	0.00252466	no	MLT1E2-int	ERVL-MaLR	LTR
MLT1E2:ERVL-MaLR:LTR	365.207	-0.0144523	0.109945	-0.13145	0.895419	0.994204	adnp2-/- vs adnp2+/+	0.00252466	no	MLT1E2	ERVL-MaLR	LTR
MLT1E3:ERVL-MaLR:LTR	134.069	0.0702182	0.141941	0.494701	0.620811	0.897927	adnp2-/- vs adnp2+/+	0.046759	no	MLT1E3	ERVL-MaLR	LTR
MLT1E:ERVL-MaLR:LTR	58.329	0.449503	0.198551	2.26392	0.0235789	0.230703	adnp2-/- vs adnp2+/+	0.636946	no	MLT1E	ERVL-MaLR	LTR
MLT1F-int:ERVL-MaLR:LTR	52.1478	0.215687	0.213528	1.01011	0.312442	0.762389	adnp2-/- vs adnp2+/+	0.117823	no	MLT1F-int	ERVL-MaLR	LTR
MLT1F1:ERVL-MaLR:LTR	255.714	0.149365	0.122876	1.21558	0.224146	0.726971	adnp2-/- vs adnp2+/+	0.138483	no	MLT1F1	ERVL-MaLR	LTR
MLT1F2-int:ERVL-MaLR:LTR	24.8234	0.310833	0.293779	1.05805	0.290033	0.748108	adnp2-/- vs adnp2+/+	0.126036	no	MLT1F2-int	ERVL-MaLR	LTR
MLT1F2:ERVL-MaLR:LTR	293.876	0.0266078	0.104695	0.254146	0.799382	0.969361	adnp2-/- vs adnp2+/+	0.0135147	no	MLT1F2	ERVL-MaLR	LTR
MLT1F:ERVL-MaLR:LTR	217.55	0.110129	0.124983	0.881152	0.378235	0.794298	adnp2-/- vs adnp2+/+	0.100017	no	MLT1F	ERVL-MaLR	LTR
MLT1G-int:ERVL-MaLR:LTR	2.83704	0.631173	1.6894	0.373608	0.708696	0.933874	adnp2-/- vs adnp2+/+	0.0297116	no	MLT1G-int	ERVL-MaLR	LTR
MLT1G1-int:ERVL-MaLR:LTR	3.68614	-0.0598868	0.810498	-0.073889	0.941099	0.994204	adnp2-/- vs adnp2+/+	0.00252466	no	MLT1G1-int	ERVL-MaLR	LTR
MLT1G1:ERVL-MaLR:LTR	124.63	0.140193	0.151063	0.928045	0.353384	0.778932	adnp2-/- vs adnp2+/+	0.1085	no	MLT1G1	ERVL-MaLR	LTR
MLT1G3-int:ERVL-MaLR:LTR	10.4114	-0.33044	0.48169	-0.686001	0.492712	0.86017	adnp2-/- vs adnp2+/+	0.0654159	no	MLT1G3-int	ERVL-MaLR	LTR
MLT1G3:ERVL-MaLR:LTR	186.238	0.420557	0.129932	3.23676	0.00120895	0.0268119	adnp2-/- vs adnp2+/+	1.57167	no	MLT1G3	ERVL-MaLR	LTR
MLT1G:ERVL-MaLR:LTR	67.6807	0.128041	0.216302	0.591953	0.553882	0.87847	adnp2-/- vs adnp2+/+	0.056273	no	MLT1G	ERVL-MaLR	LTR
MLT1H-int:ERVL-MaLR:LTR	34.1246	0.656726	0.291607	2.25209	0.0243165	0.233345	adnp2-/- vs adnp2+/+	0.632002	no	MLT1H-int	ERVL-MaLR	LTR
MLT1H1:ERVL-MaLR:LTR	84.6965	0.143331	0.161144	0.889464	0.373754	0.794298	adnp2-/- vs adnp2+/+	0.100017	no	MLT1H1	ERVL-MaLR	LTR
MLT1H2-int:ERVL-MaLR:LTR	4.21875	-0.766048	0.67499	-1.1349	0.256416	0.726971	adnp2-/- vs adnp2+/+	0.138483	no	MLT1H2-int	ERVL-MaLR	LTR
MLT1H2:ERVL-MaLR:LTR	103.215	0.107965	0.178797	0.603843	0.545948	0.87847	adnp2-/- vs adnp2+/+	0.056273	no	MLT1H2	ERVL-MaLR	LTR
MLT1H:ERVL-MaLR:LTR	153.668	-0.0418461	0.198506	-0.210805	0.83304	0.974647	adnp2-/- vs adnp2+/+	0.0111528	no	MLT1H	ERVL-MaLR	LTR
MLT1I-int:ERVL-MaLR:LTR	3.81259	0.0423034	0.767717	0.0551028	0.956057	0.994204	adnp2-/- vs adnp2+/+	0.00252466	no	MLT1I-int	ERVL-MaLR	LTR
MLT1I:ERVL-MaLR:LTR	172.829	0.0326109	0.119966	0.271835	0.785749	0.965736	adnp2-/- vs adnp2+/+	0.0151416	no	MLT1I	ERVL-MaLR	LTR
MLT1J-int:ERVL-MaLR:LTR	35.4298	0.391004	0.330251	1.18396	0.236428	0.726971	adnp2-/- vs adnp2+/+	0.138483	no	MLT1J-int	ERVL-MaLR	LTR
MLT1J1-int:ERVL-MaLR:LTR	21.2147	0.0337717	0.327903	0.102993	0.917969	0.994204	adnp2-/- vs adnp2+/+	0.00252466	no	MLT1J1-int	ERVL-MaLR	LTR
MLT1J1:ERVL-MaLR:LTR	98.6293	0.139691	0.156435	0.892968	0.371874	0.794298	adnp2-/- vs adnp2+/+	0.100017	no	MLT1J1	ERVL-MaLR	LTR
MLT1J2:ERVL-MaLR:LTR	72.2677	-0.201536	0.19663	-1.02495	0.305389	0.757376	adnp2-/- vs adnp2+/+	0.120688	no	MLT1J2	ERVL-MaLR	LTR
MLT1J:ERVL-MaLR:LTR	312.225	0.0464414	0.118049	0.393408	0.694018	0.933874	adnp2-/- vs adnp2+/+	0.0297116	no	MLT1J	ERVL-MaLR	LTR
MLT1K:ERVL-MaLR:LTR	454.41	0.17932	0.11101	1.61535	0.106235	0.585758	adnp2-/- vs adnp2+/+	0.232282	no	MLT1K	ERVL-MaLR	LTR
MLT1L:ERVL-MaLR:LTR	160.671	0.0214295	0.157642	0.135938	0.89187	0.994204	adnp2-/- vs adnp2+/+	0.00252466	no	MLT1L	ERVL-MaLR	LTR
MLT1M:ERVL-MaLR:LTR	36.2778	-0.396693	0.266611	-1.48791	0.136775	0.626605	adnp2-/- vs adnp2+/+	0.203006	no	MLT1M	ERVL-MaLR	LTR
MLT1N2:ERVL-MaLR:LTR	74.5181	0.453267	0.180604	2.50973	0.0120823	0.150727	adnp2-/- vs adnp2+/+	0.821809	no	MLT1N2	ERVL-MaLR	LTR
MLT1O:ERVL-MaLR:LTR	39.1459	0.114356	0.330522	0.345985	0.729354	0.93922	adnp2-/- vs adnp2+/+	0.0272327	no	MLT1O	ERVL-MaLR	LTR
MLT2B1:ERVL:LTR	145.553	0.0331862	0.152125	0.218151	0.827311	0.971433	adnp2-/- vs adnp2+/+	0.0125874	no	MLT2B1	ERVL	LTR
MLT2B2:ERVL:LTR	98.8396	-0.212288	0.21204	-1.00117	0.316744	0.765724	adnp2-/- vs adnp2+/+	0.115928	no	MLT2B2	ERVL	LTR
MLT2B3:ERVL:LTR	131.964	-0.00970613	0.194207	-0.0499782	0.96014	0.994204	adnp2-/- vs adnp2+/+	0.00252466	no	MLT2B3	ERVL	LTR
MLT2B4:ERVL:LTR	150.598	0.11116	0.136881	0.812094	0.416738	0.823463	adnp2-/- vs adnp2+/+	0.0843558	no	MLT2B4	ERVL	LTR
MLT2B5:ERVL:LTR	43.572	0.0170196	0.24444	0.0696268	0.944491	0.994204	adnp2-/- vs adnp2+/+	0.00252466	no	MLT2B5	ERVL	LTR
MLT2C1:ERVL:LTR	116.293	-0.0755013	0.19712	-0.383023	0.701703	0.933874	adnp2-/- vs adnp2+/+	0.0297116	no	MLT2C1	ERVL	LTR
MLT2C2:ERVL:LTR	106.202	0.203714	0.178954	1.13836	0.25497	0.726971	adnp2-/- vs adnp2+/+	0.138483	no	MLT2C2	ERVL	LTR
MLT2D:ERVL:LTR	113.847	0.163258	0.145569	1.12152	0.262068	0.726971	adnp2-/- vs adnp2+/+	0.138483	no	MLT2D	ERVL	LTR
MLT2F:ERVL:LTR	61.715	0.267896	0.281597	0.951344	0.34143	0.778932	adnp2-/- vs adnp2+/+	0.1085	no	MLT2F	ERVL	LTR
MLTR11A:ERVK:LTR	687.982	-0.174299	0.101796	-1.71223	0.0868534	0.53435	adnp2-/- vs adnp2+/+	0.272174	no	MLTR11A	ERVK	LTR
MLTR11B:ERVK:LTR	586.123	0.153188	0.114816	1.3342	0.182137	0.699574	adnp2-/- vs adnp2+/+	0.155166	no	MLTR11B	ERVK	LTR
MLTR12:ERV1:LTR	159.918	0.00796135	0.17422	0.0456972	0.963552	0.994204	adnp2-/- vs adnp2+/+	0.00252466	no	MLTR12	ERV1	LTR
MLTR13:ERVK:LTR	52.6975	0.237708	0.270837	0.87768	0.380117	0.794298	adnp2-/- vs adnp2+/+	0.100017	no	MLTR13	ERVK	LTR
MLTR14:ERV1:LTR	1566.65	0.0582567	0.0955478	0.609712	0.542052	0.87847	adnp2-/- vs adnp2+/+	0.056273	no	MLTR14	ERV1	LTR
MLTR18A_MM:ERVK:LTR	106.223	-0.0199722	0.173438	-0.115155	0.908323	0.994204	adnp2-/- vs adnp2+/+	0.00252466	no	MLTR18A_MM	ERVK	LTR
MLTR18B_MM:ERVK:LTR	1582.49	0.398925	0.174605	2.28473	0.0223286	0.221073	adnp2-/- vs adnp2+/+	0.655465	no	MLTR18B_MM	ERVK	LTR
MLTR18C_MM:ERVK:LTR	133.996	0.1266	0.164034	0.771796	0.440235	0.829775	adnp2-/- vs adnp2+/+	0.0810398	no	MLTR18C_MM	ERVK	LTR
MLTR18D_MM:ERVK:LTR	195.351	-0.228893	0.13	-1.76071	0.0782867	0.504065	adnp2-/- vs adnp2+/+	0.297513	no	MLTR18D_MM	ERVK	LTR
MLTR18_MM:ERVK:LTR	63.3949	0.143848	0.198829	0.723475	0.469388	0.848341	adnp2-/- vs adnp2+/+	0.0714296	no	MLTR18_MM	ERVK	LTR
MLTR25A:ERVK:LTR	1225.97	-0.0996365	0.0804869	-1.23792	0.215745	0.726971	adnp2-/- vs adnp2+/+	0.138483	no	MLTR25A	ERVK	LTR
MLTR25C:ERVK:LTR	145.131	-0.333826	0.147712	-2.25998	0.0238225	0.230824	adnp2-/- vs adnp2+/+	0.63672	no	MLTR25C	ERVK	LTR
MLTR31A_MM:ERVK:LTR	56.1268	0.0890494	0.223494	0.398442	0.690305	0.933236	adnp2-/- vs adnp2+/+	0.0300087	no	MLTR31A_MM	ERVK	LTR
MLTR31C_MM:ERVK:LTR	93.4754	-0.192093	0.182963	-1.0499	0.293762	0.749452	adnp2-/- vs adnp2+/+	0.125256	no	MLTR31C_MM	ERVK	LTR
MLTR31D_MM:ERVK:LTR	55.4757	-0.251428	0.207376	-1.21242	0.22535	0.726971	adnp2-/- vs adnp2+/+	0.138483	no	MLTR31D_MM	ERVK	LTR
MLTR31E_MM:ERVK:LTR	139.983	0.101148	0.226754	0.446071	0.655546	0.922222	adnp2-/- vs adnp2+/+	0.0351646	no	MLTR31E_MM	ERVK	LTR
MLTR31FA_MM:ERVK:LTR	180.036	-0.0343246	0.153256	-0.223969	0.822782	0.971433	adnp2-/- vs adnp2+/+	0.0125874	no	MLTR31FA_MM	ERVK	LTR
MLTR31F_MM:ERVK:LTR	183.522	0.0389539	0.133271	0.29229	0.770065	0.961858	adnp2-/- vs adnp2+/+	0.016889	no	MLTR31F_MM	ERVK	LTR
MLTR32C_MM:ERVK:LTR	25.1742	-0.227971	0.386206	-0.590283	0.555001	0.87847	adnp2-/- vs adnp2+/+	0.056273	no	MLTR32C_MM	ERVK	LTR
MLTR73:ERV1:LTR	113.303	0.0625963	0.147046	0.425691	0.670333	0.922674	adnp2-/- vs adnp2+/+	0.0349517	no	MLTR73	ERV1	LTR
MMAR1:TcMar-Mariner:DNA	184.922	-0.252728	0.123985	-2.03838	0.041512	0.345242	adnp2-/- vs adnp2+/+	0.461877	no	MMAR1	TcMar-Mariner	DNA
MMERGLN-int:ERV1:LTR	8216.7	0.124184	0.188487	0.658849	0.509993	0.875835	adnp2-/- vs adnp2+/+	0.0575776	no	MMERGLN-int	ERV1	LTR
MMERGLN_LTR:ERV1:LTR	934.202	-0.0142694	0.213169	-0.0669396	0.94663	0.994204	adnp2-/- vs adnp2+/+	0.00252466	no	MMERGLN_LTR	ERV1	LTR
MMERVK10D3_I-int:ERVK:LTR	388.481	-0.174076	0.210652	-0.826371	0.408594	0.82206	adnp2-/- vs adnp2+/+	0.0850965	no	MMERVK10D3_I-int	ERVK	LTR
MMERVK10D3_LTR:ERVK:LTR	20.6867	0.536272	0.469184	1.14299	0.253044	0.726971	adnp2-/- vs adnp2+/+	0.138483	no	MMERVK10D3_LTR	ERVK	LTR
MMERVK9C_I-int:ERVK:LTR	4613.81	-0.521713	0.111563	-4.67639	2.91969e-06	0.000283135	adnp2-/- vs adnp2+/+	3.54801	no	MMERVK9C_I-int	ERVK	LTR
MMERVK9E_I-int:ERVK:LTR	2024.54	-0.509927	0.144875	-3.51978	0.000431908	0.0130798	adnp2-/- vs adnp2+/+	1.8834	no	MMERVK9E_I-int	ERVK	LTR
MMSAT4:Satellite:Satellite	70115	0.0424764	0.165743	0.256278	0.797736	0.969361	adnp2-/- vs adnp2+/+	0.0135147	no	MMSAT4	Satellite	Satellite
MMTV-int:ERVK:LTR	13.5215	0.0387714	0.429923	0.0901823	0.928142	0.994204	adnp2-/- vs adnp2+/+	0.00252466	no	MMTV-int	ERVK	LTR
MMVL30-int:ERV1:LTR	1036.4	0.0627854	0.243873	0.257451	0.796831	0.969361	adnp2-/- vs adnp2+/+	0.0135147	no	MMVL30-int	ERV1	LTR
MRLTR33:ERVK:LTR	93.9909	0.100507	0.204149	0.49232	0.622493	0.898609	adnp2-/- vs adnp2+/+	0.046429	no	MRLTR33	ERVK	LTR
MT-int:ERVL-MaLR:LTR	273.82	0.22812	0.120381	1.89498	0.0580949	0.423077	adnp2-/- vs adnp2+/+	0.373581	no	MT-int	ERVL-MaLR	LTR
MT2A:ERVL:LTR	1351.64	0.0471868	0.0760403	0.62055	0.534896	0.87847	adnp2-/- vs adnp2+/+	0.056273	no	MT2A	ERVL	LTR
MT2B1:ERVL:LTR	2038.04	-0.000682908	0.0704376	-0.00969523	0.992264	0.997241	adnp2-/- vs adnp2+/+	0.00119986	no	MT2B1	ERVL	LTR
MT2B2:ERVL:LTR	1175.93	0.00386211	0.0871781	0.0443014	0.964664	0.994204	adnp2-/- vs adnp2+/+	0.00252466	no	MT2B2	ERVL	LTR
MT2B:ERVL:LTR	3120.55	0.211734	0.0755681	2.80189	0.00508039	0.0842222	adnp2-/- vs adnp2+/+	1.07457	no	MT2B	ERVL	LTR
MT2C_Mm:ERVL:LTR	608.487	0.183187	0.0972022	1.8846	0.0594838	0.423077	adnp2-/- vs adnp2+/+	0.373581	no	MT2C_Mm	ERVL	LTR
MT2_Mm:ERVL:LTR	4446.46	1.97097	0.732877	2.68936	0.00715884	0.105066	adnp2-/- vs adnp2+/+	0.978536	no	MT2_Mm	ERVL	LTR
MTA_Mm-int:ERVL-MaLR:LTR	11880.6	0.0693832	0.128256	0.540976	0.588524	0.886405	adnp2-/- vs adnp2+/+	0.0523676	no	MTA_Mm-int	ERVL-MaLR	LTR
MTA_Mm:ERVL-MaLR:LTR	8126.36	0.11408	0.0907737	1.25675	0.208845	0.726859	adnp2-/- vs adnp2+/+	0.13855	no	MTA_Mm	ERVL-MaLR	LTR
MTB-int:ERVL-MaLR:LTR	662.598	0.0307383	0.0995925	0.30864	0.757595	0.955376	adnp2-/- vs adnp2+/+	0.0198255	no	MTB-int	ERVL-MaLR	LTR
MTB:ERVL-MaLR:LTR	1896.78	0.121045	0.0778892	1.55407	0.120168	0.613234	adnp2-/- vs adnp2+/+	0.212374	no	MTB	ERVL-MaLR	LTR
MTB_Mm-int:ERVL-MaLR:LTR	155.986	-0.523745	0.216012	-2.42461	0.0153249	0.17784	adnp2-/- vs adnp2+/+	0.749971	no	MTB_Mm-int	ERVL-MaLR	LTR
MTB_Mm:ERVL-MaLR:LTR	1196.31	0.0476758	0.0748241	0.637172	0.524013	0.87847	adnp2-/- vs adnp2+/+	0.056273	no	MTB_Mm	ERVL-MaLR	LTR
MTC-int:ERVL-MaLR:LTR	1769.58	0.109548	0.111454	0.982899	0.325657	0.766523	adnp2-/- vs adnp2+/+	0.115475	no	MTC-int	ERVL-MaLR	LTR
MTC:ERVL-MaLR:LTR	7446.18	0.0264785	0.0477291	0.554766	0.579055	0.886405	adnp2-/- vs adnp2+/+	0.0523676	no	MTC	ERVL-MaLR	LTR
MTD-int:ERVL-MaLR:LTR	1425.66	-0.0301379	0.0626792	-0.480828	0.630639	0.906884	adnp2-/- vs adnp2+/+	0.0424482	no	MTD-int	ERVL-MaLR	LTR
MTD:ERVL-MaLR:LTR	13694.4	0.0065407	0.0516346	0.126673	0.899199	0.994204	adnp2-/- vs adnp2+/+	0.00252466	no	MTD	ERVL-MaLR	LTR
MTE-int:ERVL-MaLR:LTR	1325.33	-0.0217833	0.0764882	-0.284793	0.775803	0.963883	adnp2-/- vs adnp2+/+	0.0159757	no	MTE-int	ERVL-MaLR	LTR
MTE2a-int:ERVL-MaLR:LTR	121.056	0.109049	0.175121	0.622706	0.533478	0.87847	adnp2-/- vs adnp2+/+	0.056273	no	MTE2a-int	ERVL-MaLR	LTR
MTE2a:ERVL-MaLR:LTR	3394.83	-0.0361251	0.0641621	-0.563028	0.573416	0.886405	adnp2-/- vs adnp2+/+	0.0523676	no	MTE2a	ERVL-MaLR	LTR
MTE2b-int:ERVL-MaLR:LTR	91.581	0.316886	0.16168	1.95996	0.0500002	0.383848	adnp2-/- vs adnp2+/+	0.415841	no	MTE2b-int	ERVL-MaLR	LTR
MTE2b:ERVL-MaLR:LTR	2636.78	0.111857	0.048235	2.31899	0.0203955	0.211421	adnp2-/- vs adnp2+/+	0.674851	no	MTE2b	ERVL-MaLR	LTR
MTEa-int:ERVL-MaLR:LTR	297.238	0.237812	0.119126	1.99631	0.0459002	0.373942	adnp2-/- vs adnp2+/+	0.427196	no	MTEa-int	ERVL-MaLR	LTR
MTEa:ERVL-MaLR:LTR	2889.05	-0.0187433	0.0590792	-0.317257	0.751048	0.953621	adnp2-/- vs adnp2+/+	0.0206241	no	MTEa	ERVL-MaLR	LTR
MTEb-int:ERVL-MaLR:LTR	2499.66	0.537594	0.156089	3.44415	0.000572857	0.0154517	adnp2-/- vs adnp2+/+	1.81102	no	MTEb-int	ERVL-MaLR	LTR
MTEb:ERVL-MaLR:LTR	1731.47	0.0941159	0.0748496	1.2574	0.208608	0.726859	adnp2-/- vs adnp2+/+	0.13855	no	MTEb	ERVL-MaLR	LTR
MURVY-LTR:ERV1:LTR	206.296	0.0312694	0.132773	0.23551	0.813813	0.971169	adnp2-/- vs adnp2+/+	0.0127053	no	MURVY-LTR	ERV1	LTR
MURVY-int:ERV1:LTR	483.341	0.384908	0.415579	0.926196	0.354344	0.778932	adnp2-/- vs adnp2+/+	0.1085	no	MURVY-int	ERV1	LTR
MYSERV-int:ERVK:LTR	266.353	-0.191296	0.106256	-1.80033	0.0718079	0.484218	adnp2-/- vs adnp2+/+	0.314959	no	MYSERV-int	ERVK	LTR
MYSERV16_I-int:ERVK:LTR	602.444	-0.151999	0.0785777	-1.93437	0.0530673	0.398205	adnp2-/- vs adnp2+/+	0.399894	no	MYSERV16_I-int	ERVK	LTR
MYSERV6-int:ERVK:LTR	1569.25	0.0952723	0.0837809	1.13716	0.255471	0.726971	adnp2-/- vs adnp2+/+	0.138483	no	MYSERV6-int	ERVK	LTR
MamGypLTR1a:Gypsy:LTR	6.22694	-0.420295	0.719575	-0.584087	0.559162	0.879903	adnp2-/- vs adnp2+/+	0.0555652	no	MamGypLTR1a	Gypsy	LTR
MamGypLTR1b:Gypsy:LTR	17.7985	-0.0441444	0.387123	-0.114032	0.909212	0.994204	adnp2-/- vs adnp2+/+	0.00252466	no	MamGypLTR1b	Gypsy	LTR
MamGypLTR1d:Gypsy:LTR	47.6634	0.0132313	0.259628	0.0509626	0.959355	0.994204	adnp2-/- vs adnp2+/+	0.00252466	no	MamGypLTR1d	Gypsy	LTR
MamGypLTR3:Gypsy:LTR	8.91269	0.517566	0.504246	1.02641	0.304696	0.757376	adnp2-/- vs adnp2+/+	0.120688	no	MamGypLTR3	Gypsy	LTR
MamGypLTR3a:Gypsy:LTR	9.76786	0.487021	0.625683	0.778384	0.436343	0.82966	adnp2-/- vs adnp2+/+	0.0810999	no	MamGypLTR3a	Gypsy	LTR
MamRep1151:LTR:LTR?	42.3805	0.154016	0.28129	0.547535	0.584012	0.886405	adnp2-/- vs adnp2+/+	0.0523676	no	MamRep1151	LTR	LTR?
MamRep137:TcMar-Tigger:DNA	114.284	0.0520758	0.166465	0.312834	0.754406	0.95532	adnp2-/- vs adnp2+/+	0.0198511	no	MamRep137	TcMar-Tigger	DNA
MamRep1527:LTR:LTR	31.6992	-0.0156023	0.25966	-0.0600875	0.952086	0.994204	adnp2-/- vs adnp2+/+	0.00252466	no	MamRep1527	LTR	LTR
MamRep1879:hAT-Tip100:DNA	32.1479	0.151181	0.35547	0.425299	0.670619	0.922674	adnp2-/- vs adnp2+/+	0.0349517	no	MamRep1879	hAT-Tip100	DNA
MamRep1894:hAT:DNA	7.87576	0.302486	0.571886	0.528927	0.596856	0.886405	adnp2-/- vs adnp2+/+	0.0523676	no	MamRep1894	hAT	DNA
MamRep38:hAT:DNA	25.1717	0.230124	0.283522	0.811661	0.416986	0.823463	adnp2-/- vs adnp2+/+	0.0843558	no	MamRep38	hAT	DNA
MamRep4096:hAT:DNA	36.5844	-0.327594	0.318426	-1.02879	0.303577	0.757376	adnp2-/- vs adnp2+/+	0.120688	no	MamRep4096	hAT	DNA
MamRep434:TcMar-Tigger:DNA	89.9327	0.0338044	0.179104	0.188742	0.850295	0.978901	adnp2-/- vs adnp2+/+	0.00926124	no	MamRep434	TcMar-Tigger	DNA
MamRep488:hAT-Tip100:DNA	4.40172	-0.251351	1.01088	-0.248645	0.803635	0.970945	adnp2-/- vs adnp2+/+	0.0128054	no	MamRep488	hAT-Tip100	DNA
MamRep564:MamRep564:Unknown	9.38616	-0.228081	0.523103	-0.436015	0.662826	0.922222	adnp2-/- vs adnp2+/+	0.0351646	no	MamRep564	MamRep564	Unknown
MamRep605:LTR:LTR?	161.078	0.171751	0.149425	1.14941	0.250386	0.726971	adnp2-/- vs adnp2+/+	0.138483	no	MamRep605	LTR	LTR?
MamTip1:hAT-Tip100:DNA	16.6111	0.541003	0.444035	1.21838	0.22308	0.726971	adnp2-/- vs adnp2+/+	0.138483	no	MamTip1	hAT-Tip100	DNA
MamTip2:hAT-Tip100:DNA	147.308	0.0921606	0.15581	0.591493	0.55419	0.87847	adnp2-/- vs adnp2+/+	0.056273	no	MamTip2	hAT-Tip100	DNA
MamTip3:hAT-Tip100:DNA	23.4903	0.175958	0.325394	0.540755	0.588677	0.886405	adnp2-/- vs adnp2+/+	0.0523676	no	MamTip3	hAT-Tip100	DNA
Mam_R4:Dong-R4:LINE	5.50301	0.90695	0.627156	1.44613	0.14814	0.639605	adnp2-/- vs adnp2+/+	0.194088	no	Mam_R4	Dong-R4	LINE
MuLV-int:ERV1:LTR	81.7943	-0.764583	0.268008	-2.85284	0.0043331	0.0745592	adnp2-/- vs adnp2+/+	1.1275	no	MuLV-int	ERV1	LTR
MuRRS-int:ERV1:LTR	169.633	-0.185645	0.124591	-1.49004	0.136214	0.626605	adnp2-/- vs adnp2+/+	0.203006	no	MuRRS-int	ERV1	LTR
MuRRS4-int:ERV1:LTR	696.066	0.291147	0.220053	1.32308	0.185808	0.699574	adnp2-/- vs adnp2+/+	0.155166	no	MuRRS4-int	ERV1	LTR
MurERV4-int:ERVK:LTR	847.817	-0.285547	0.0822435	-3.47197	0.000516652	0.0147319	adnp2-/- vs adnp2+/+	1.83174	no	MurERV4-int	ERVK	LTR
MurERV4_19-int:ERVK:LTR	667.263	0.184505	0.215374	0.856673	0.391626	0.809197	adnp2-/- vs adnp2+/+	0.0919455	no	MurERV4_19-int	ERVK	LTR
MurSatRep1:MurSatRep1:Unknown	46896.5	0.0332918	0.14202	0.234417	0.814662	0.971169	adnp2-/- vs adnp2+/+	0.0127053	no	MurSatRep1	MurSatRep1	Unknown
MusHAL1:L1:LINE	705.827	-0.0361475	0.129962	-0.278139	0.780905	0.964534	adnp2-/- vs adnp2+/+	0.0156824	no	MusHAL1	L1	LINE
ORR1A0-int:ERVL-MaLR:LTR	3819.13	-0.473767	0.122943	-3.85356	0.000116414	0.00491175	adnp2-/- vs adnp2+/+	2.30876	no	ORR1A0-int	ERVL-MaLR	LTR
ORR1A0:ERVL-MaLR:LTR	2535.68	-0.143377	0.103846	-1.38067	0.16738	0.681817	adnp2-/- vs adnp2+/+	0.166332	no	ORR1A0	ERVL-MaLR	LTR
ORR1A1-int:ERVL-MaLR:LTR	1665.71	-0.111294	0.0983014	-1.13217	0.257562	0.726971	adnp2-/- vs adnp2+/+	0.138483	no	ORR1A1-int	ERVL-MaLR	LTR
ORR1A1:ERVL-MaLR:LTR	1213.58	0.0500042	0.0822552	0.607916	0.543243	0.87847	adnp2-/- vs adnp2+/+	0.056273	no	ORR1A1	ERVL-MaLR	LTR
ORR1A2-int:ERVL-MaLR:LTR	2930.41	-0.00598395	0.06283	-0.0952403	0.924124	0.994204	adnp2-/- vs adnp2+/+	0.00252466	no	ORR1A2-int	ERVL-MaLR	LTR
ORR1A2:ERVL-MaLR:LTR	5140.48	0.0712476	0.07141	0.997726	0.318412	0.765724	adnp2-/- vs adnp2+/+	0.115928	no	ORR1A2	ERVL-MaLR	LTR
ORR1A3-int:ERVL-MaLR:LTR	1220.6	0.146753	0.110475	1.32838	0.184053	0.699574	adnp2-/- vs adnp2+/+	0.155166	no	ORR1A3-int	ERVL-MaLR	LTR
ORR1A3:ERVL-MaLR:LTR	1220.92	0.0985786	0.0996815	0.988936	0.322694	0.766523	adnp2-/- vs adnp2+/+	0.115475	no	ORR1A3	ERVL-MaLR	LTR
ORR1A4-int:ERVL-MaLR:LTR	2183	0.172651	0.0623038	2.77111	0.00558659	0.089926	adnp2-/- vs adnp2+/+	1.04611	no	ORR1A4-int	ERVL-MaLR	LTR
ORR1A4:ERVL-MaLR:LTR	2128.04	0.048433	0.0502622	0.963606	0.335244	0.774475	adnp2-/- vs adnp2+/+	0.110993	no	ORR1A4	ERVL-MaLR	LTR
ORR1B1-int:ERVL-MaLR:LTR	3128.81	0.149723	0.0887255	1.68748	0.091511	0.544856	adnp2-/- vs adnp2+/+	0.263718	no	ORR1B1-int	ERVL-MaLR	LTR
ORR1B1:ERVL-MaLR:LTR	4566.43	0.0956088	0.0870181	1.09872	0.271889	0.731388	adnp2-/- vs adnp2+/+	0.135852	no	ORR1B1	ERVL-MaLR	LTR
ORR1B2-int:ERVL-MaLR:LTR	273.876	-0.105738	0.104348	-1.01332	0.310908	0.760505	adnp2-/- vs adnp2+/+	0.118898	no	ORR1B2-int	ERVL-MaLR	LTR
ORR1B2:ERVL-MaLR:LTR	2113.91	0.224481	0.133648	1.67965	0.0930262	0.544856	adnp2-/- vs adnp2+/+	0.263718	no	ORR1B2	ERVL-MaLR	LTR
ORR1C1-int:ERVL-MaLR:LTR	352.393	0.442527	0.18676	2.3695	0.0178122	0.199737	adnp2-/- vs adnp2+/+	0.699542	no	ORR1C1-int	ERVL-MaLR	LTR
ORR1C1:ERVL-MaLR:LTR	1609.24	0.0904797	0.0793251	1.14062	0.254028	0.726971	adnp2-/- vs adnp2+/+	0.138483	no	ORR1C1	ERVL-MaLR	LTR
ORR1C2-int:ERVL-MaLR:LTR	535.371	-0.20407	0.0775076	-2.6329	0.00846587	0.115287	adnp2-/- vs adnp2+/+	0.938218	no	ORR1C2-int	ERVL-MaLR	LTR
ORR1C2:ERVL-MaLR:LTR	2781.54	-0.0420568	0.0642543	-0.654538	0.512766	0.875835	adnp2-/- vs adnp2+/+	0.0575776	no	ORR1C2	ERVL-MaLR	LTR
ORR1D-int:ERVL-MaLR:LTR	904.239	-0.0713742	0.0722314	-0.988133	0.323087	0.766523	adnp2-/- vs adnp2+/+	0.115475	no	ORR1D-int	ERVL-MaLR	LTR
ORR1D1-int:ERVL-MaLR:LTR	548.504	-0.0748763	0.121241	-0.617585	0.536849	0.87847	adnp2-/- vs adnp2+/+	0.056273	no	ORR1D1-int	ERVL-MaLR	LTR
ORR1D1:ERVL-MaLR:LTR	4340.88	0.0502097	0.0633392	0.792711	0.427946	0.826093	adnp2-/- vs adnp2+/+	0.0829708	no	ORR1D1	ERVL-MaLR	LTR
ORR1D2-int:ERVL-MaLR:LTR	765.629	0.195096	0.137815	1.41564	0.156882	0.655095	adnp2-/- vs adnp2+/+	0.183696	no	ORR1D2-int	ERVL-MaLR	LTR
ORR1D2:ERVL-MaLR:LTR	2746.26	0.0279833	0.064972	0.430698	0.666688	0.922222	adnp2-/- vs adnp2+/+	0.0351646	no	ORR1D2	ERVL-MaLR	LTR
ORR1E-int:ERVL-MaLR:LTR	516.843	0.0658648	0.0891314	0.738963	0.459929	0.83895	adnp2-/- vs adnp2+/+	0.0762638	no	ORR1E-int	ERVL-MaLR	LTR
ORR1E:ERVL-MaLR:LTR	3173.4	0.0511362	0.069272	0.738196	0.460396	0.83895	adnp2-/- vs adnp2+/+	0.0762638	no	ORR1E	ERVL-MaLR	LTR
ORR1F-int:ERVL-MaLR:LTR	106.16	-0.172395	0.15059	-1.1448	0.252292	0.726971	adnp2-/- vs adnp2+/+	0.138483	no	ORR1F-int	ERVL-MaLR	LTR
ORR1F:ERVL-MaLR:LTR	2992.1	0.0949958	0.0635842	1.49402	0.135172	0.626605	adnp2-/- vs adnp2+/+	0.203006	no	ORR1F	ERVL-MaLR	LTR
ORR1G:ERVL-MaLR:LTR	721.887	-0.0264655	0.099162	-0.266892	0.789553	0.968026	adnp2-/- vs adnp2+/+	0.0141128	no	ORR1G	ERVL-MaLR	LTR
ORSL-2a:hAT-Tip100:DNA	18.4373	-0.0850757	0.372543	-0.228364	0.819363	0.971169	adnp2-/- vs adnp2+/+	0.0127053	no	ORSL-2a	hAT-Tip100	DNA
ORSL-2b:hAT-Tip100:DNA	49.9651	0.242541	0.250719	0.967383	0.333353	0.774475	adnp2-/- vs adnp2+/+	0.110993	no	ORSL-2b	hAT-Tip100	DNA
ORSL:hAT-Tip100:DNA	29.5417	0.287727	0.307573	0.935476	0.349543	0.778932	adnp2-/- vs adnp2+/+	0.1085	no	ORSL	hAT-Tip100	DNA
PB1:Alu:SINE	5892.46	0.0317873	0.0517199	0.614605	0.538816	0.87847	adnp2-/- vs adnp2+/+	0.056273	no	PB1	Alu	SINE
PB1D10:Alu:SINE	28361.7	0.046103	0.0460186	1.00183	0.316424	0.765724	adnp2-/- vs adnp2+/+	0.115928	no	PB1D10	Alu	SINE
PB1D11:Alu:SINE	7434.48	0.0811718	0.0529057	1.53427	0.124963	0.614349	adnp2-/- vs adnp2+/+	0.211585	no	PB1D11	Alu	SINE
PB1D7:Alu:SINE	12349.7	0.0689463	0.0549767	1.2541	0.209805	0.726859	adnp2-/- vs adnp2+/+	0.13855	no	PB1D7	Alu	SINE
PB1D9:Alu:SINE	21294	0.0658166	0.0539851	1.21916	0.222783	0.726971	adnp2-/- vs adnp2+/+	0.138483	no	PB1D9	Alu	SINE
Plat_L3:CR1:LINE	91.2689	0.28523	0.181528	1.57127	0.116119	0.609932	adnp2-/- vs adnp2+/+	0.214719	no	Plat_L3	CR1	LINE
RCHARR1:hAT-Charlie:DNA	1713.12	-0.0497649	0.0620214	-0.802382	0.422332	0.826093	adnp2-/- vs adnp2+/+	0.0829708	no	RCHARR1	hAT-Charlie	DNA
RLTR10-int:ERVK:LTR	848.288	-0.280281	0.122601	-2.28612	0.022247	0.221073	adnp2-/- vs adnp2+/+	0.655465	no	RLTR10-int	ERVK	LTR
RLTR10:ERVK:LTR	373.282	-0.262927	0.117136	-2.24462	0.0247923	0.233422	adnp2-/- vs adnp2+/+	0.631858	no	RLTR10	ERVK	LTR
RLTR10A:ERVK:LTR	98.8234	-0.101373	0.182247	-0.556238	0.578048	0.886405	adnp2-/- vs adnp2+/+	0.0523676	no	RLTR10A	ERVK	LTR
RLTR10B2:ERVK:LTR	129.532	0.134612	0.17634	0.763366	0.445245	0.830569	adnp2-/- vs adnp2+/+	0.0806243	no	RLTR10B2	ERVK	LTR
RLTR10B:ERVK:LTR	71.1483	-0.103387	0.178189	-0.580212	0.561772	0.881522	adnp2-/- vs adnp2+/+	0.0547668	no	RLTR10B	ERVK	LTR
RLTR10C:ERVK:LTR	525.287	0.609031	0.127599	4.773	1.81503e-06	0.000201267	adnp2-/- vs adnp2+/+	3.69623	no	RLTR10C	ERVK	LTR
RLTR10D2:ERVK:LTR	238.541	-0.719312	0.219841	-3.27197	0.001068	0.0253778	adnp2-/- vs adnp2+/+	1.59555	no	RLTR10D2	ERVK	LTR
RLTR10D:ERVK:LTR	151.286	0.112433	0.22032	0.510316	0.60983	0.89015	adnp2-/- vs adnp2+/+	0.0505369	no	RLTR10D	ERVK	LTR
RLTR10E:ERVK:LTR	56.1114	-0.197857	0.247883	-0.798187	0.424762	0.826093	adnp2-/- vs adnp2+/+	0.0829708	no	RLTR10E	ERVK	LTR
RLTR10F:ERVK:LTR	35.5654	-0.112401	0.310589	-0.361894	0.717431	0.934721	adnp2-/- vs adnp2+/+	0.029318	no	RLTR10F	ERVK	LTR
RLTR11A2:ERVK:LTR	893.724	0.0688279	0.0970265	0.709373	0.478093	0.85476	adnp2-/- vs adnp2+/+	0.0681556	no	RLTR11A2	ERVK	LTR
RLTR11A:ERVK:LTR	654.664	0.0887271	0.0779561	1.13817	0.255051	0.726971	adnp2-/- vs adnp2+/+	0.138483	no	RLTR11A	ERVK	LTR
RLTR11B:ERVK:LTR	397.987	-0.0575964	0.105929	-0.543727	0.58663	0.886405	adnp2-/- vs adnp2+/+	0.0523676	no	RLTR11B	ERVK	LTR
RLTR11C_MM:ERVK:LTR	158.592	0.108468	0.132831	0.816586	0.414165	0.823463	adnp2-/- vs adnp2+/+	0.0843558	no	RLTR11C_MM	ERVK	LTR
RLTR11D:ERVK:LTR	102.631	0.198131	0.169158	1.17127	0.241489	0.726971	adnp2-/- vs adnp2+/+	0.138483	no	RLTR11D	ERVK	LTR
RLTR12A:ERVK:LTR	255.156	-0.134695	0.172213	-0.782142	0.434131	0.82966	adnp2-/- vs adnp2+/+	0.0810999	no	RLTR12A	ERVK	LTR
RLTR12B2:ERVK:LTR	34.7748	-0.383878	0.412811	-0.929911	0.352417	0.778932	adnp2-/- vs adnp2+/+	0.1085	no	RLTR12B2	ERVK	LTR
RLTR12B:ERVK:LTR	261.663	0.120205	0.121214	0.991679	0.321354	0.766523	adnp2-/- vs adnp2+/+	0.115475	no	RLTR12B	ERVK	LTR
RLTR12BD_Mm:ERVK:LTR	170.425	0.11453	0.138506	0.826899	0.408294	0.82206	adnp2-/- vs adnp2+/+	0.0850965	no	RLTR12BD_Mm	ERVK	LTR
RLTR12C:ERVK:LTR	84.9285	0.220058	0.178097	1.23561	0.216605	0.726971	adnp2-/- vs adnp2+/+	0.138483	no	RLTR12C	ERVK	LTR
RLTR12D:ERVK:LTR	110.405	-0.102368	0.163497	-0.626119	0.531237	0.87847	adnp2-/- vs adnp2+/+	0.056273	no	RLTR12D	ERVK	LTR
RLTR12E:ERVK:LTR	245.095	0.0450429	0.124161	0.362777	0.716772	0.934721	adnp2-/- vs adnp2+/+	0.029318	no	RLTR12E	ERVK	LTR
RLTR12G:ERVK:LTR	45.8121	0.156918	0.243049	0.645624	0.518523	0.876739	adnp2-/- vs adnp2+/+	0.0571297	no	RLTR12G	ERVK	LTR
RLTR12H:ERVK:LTR	95.7491	-0.294484	0.211783	-1.3905	0.164377	0.672741	adnp2-/- vs adnp2+/+	0.172152	no	RLTR12H	ERVK	LTR
RLTR13A1:ERVK:LTR	43.3104	0.573147	0.333893	1.71656	0.0860591	0.53435	adnp2-/- vs adnp2+/+	0.272174	no	RLTR13A1	ERVK	LTR
RLTR13A2:ERVK:LTR	101.177	-0.010592	0.177641	-0.059626	0.952454	0.994204	adnp2-/- vs adnp2+/+	0.00252466	no	RLTR13A2	ERVK	LTR
RLTR13A3:ERVK:LTR	106.709	0.250665	0.201768	1.24234	0.21411	0.726971	adnp2-/- vs adnp2+/+	0.138483	no	RLTR13A3	ERVK	LTR
RLTR13A:ERVK:LTR	114.032	-0.02987	0.203012	-0.147134	0.883026	0.98978	adnp2-/- vs adnp2+/+	0.00446144	no	RLTR13A	ERVK	LTR
RLTR13B1:ERVK:LTR	3022.92	-0.439765	0.518137	-0.848743	0.396024	0.809893	adnp2-/- vs adnp2+/+	0.0915725	no	RLTR13B1	ERVK	LTR
RLTR13B2:ERVK:LTR	448.246	-0.869404	0.192953	-4.50577	6.61313e-06	0.000439994	adnp2-/- vs adnp2+/+	3.35655	no	RLTR13B2	ERVK	LTR
RLTR13B3:ERVK:LTR	126.265	0.159791	0.23303	0.68571	0.492896	0.86017	adnp2-/- vs adnp2+/+	0.0654159	no	RLTR13B3	ERVK	LTR
RLTR13B4:ERVK:LTR	83.9278	-0.152036	0.213951	-0.710611	0.477325	0.85476	adnp2-/- vs adnp2+/+	0.0681556	no	RLTR13B4	ERVK	LTR
RLTR13C1:ERVK:LTR	108.654	-0.634239	0.180199	-3.51966	0.000432096	0.0130798	adnp2-/- vs adnp2+/+	1.8834	no	RLTR13C1	ERVK	LTR
RLTR13C2:ERVK:LTR	340.191	-0.50218	0.119416	-4.20528	2.60759e-05	0.00144576	adnp2-/- vs adnp2+/+	2.8399	no	RLTR13C2	ERVK	LTR
RLTR13C3:ERVK:LTR	271.969	-0.393144	0.130732	-3.00725	0.00263622	0.0515872	adnp2-/- vs adnp2+/+	1.28746	no	RLTR13C3	ERVK	LTR
RLTR13D1:ERVK:LTR	142.015	0.0808247	0.182796	0.442159	0.658374	0.922222	adnp2-/- vs adnp2+/+	0.0351646	no	RLTR13D1	ERVK	LTR
RLTR13D2:ERVK:LTR	37.0319	-0.765532	0.311406	-2.45831	0.0139592	0.165849	adnp2-/- vs adnp2+/+	0.780287	no	RLTR13D2	ERVK	LTR
RLTR13D3:ERVK:LTR	36.4779	0.0252552	0.258216	0.0978066	0.922086	0.994204	adnp2-/- vs adnp2+/+	0.00252466	no	RLTR13D3	ERVK	LTR
RLTR13D3A1:ERVK:LTR	294.234	-0.00451023	0.102756	-0.0438927	0.96499	0.994204	adnp2-/- vs adnp2+/+	0.00252466	no	RLTR13D3A1	ERVK	LTR
RLTR13D3A:ERVK:LTR	38.6563	-0.176873	0.245391	-0.720781	0.471044	0.84856	adnp2-/- vs adnp2+/+	0.0713175	no	RLTR13D3A	ERVK	LTR
RLTR13D4:ERVK:LTR	76.0603	-0.553163	0.200543	-2.75833	0.00580977	0.0915665	adnp2-/- vs adnp2+/+	1.03826	no	RLTR13D4	ERVK	LTR
RLTR13D5:ERVK:LTR	93.3277	0.265241	0.223349	1.18756	0.235006	0.726971	adnp2-/- vs adnp2+/+	0.138483	no	RLTR13D5	ERVK	LTR
RLTR13D6:ERVK:LTR	232.52	-0.628973	0.174357	-3.60738	0.000309304	0.0110245	adnp2-/- vs adnp2+/+	1.95764	no	RLTR13D6	ERVK	LTR
RLTR13D:ERVK:LTR	9.41116	0.204248	0.556348	0.367123	0.713527	0.933874	adnp2-/- vs adnp2+/+	0.0297116	no	RLTR13D	ERVK	LTR
RLTR13E:ERVK:LTR	364.298	-0.118635	0.135349	-0.876511	0.380752	0.794298	adnp2-/- vs adnp2+/+	0.100017	no	RLTR13E	ERVK	LTR
RLTR13F:ERVK:LTR	19.7562	0.666058	0.377534	1.76423	0.077693	0.503491	adnp2-/- vs adnp2+/+	0.298008	no	RLTR13F	ERVK	LTR
RLTR13G:ERVK:LTR	670.529	0.737412	0.135733	5.43281	5.54738e-08	1.10726e-05	adnp2-/- vs adnp2+/+	4.95575	no	RLTR13G	ERVK	LTR
RLTR14-int:ERV1:LTR	772.757	-0.0419171	0.182038	-0.230266	0.817885	0.971169	adnp2-/- vs adnp2+/+	0.0127053	no	RLTR14-int	ERV1	LTR
RLTR14:ERV1:LTR	274.323	-0.0138419	0.135611	-0.10207	0.918701	0.994204	adnp2-/- vs adnp2+/+	0.00252466	no	RLTR14	ERV1	LTR
RLTR14_RN:ERV1:LTR	240.713	0.087402	0.126723	0.68971	0.490377	0.86017	adnp2-/- vs adnp2+/+	0.0654159	no	RLTR14_RN	ERV1	LTR
RLTR15:ERVK:LTR	602.452	0.0386576	0.0918642	0.420812	0.673892	0.925096	adnp2-/- vs adnp2+/+	0.0338133	no	RLTR15	ERVK	LTR
RLTR16:ERVK:LTR	232.575	-0.107652	0.122477	-0.878955	0.379426	0.794298	adnp2-/- vs adnp2+/+	0.100017	no	RLTR16	ERVK	LTR
RLTR16B_MM:ERVK:LTR	296.476	-0.0453504	0.161589	-0.280653	0.778977	0.963883	adnp2-/- vs adnp2+/+	0.0159757	no	RLTR16B_MM	ERVK	LTR
RLTR16C_MM:ERVK:LTR	262.656	0.177225	0.173765	1.01991	0.307772	0.757376	adnp2-/- vs adnp2+/+	0.120688	no	RLTR16C_MM	ERVK	LTR
RLTR17:ERVK:LTR	1399.78	0.0989308	0.0843516	1.17284	0.24086	0.726971	adnp2-/- vs adnp2+/+	0.138483	no	RLTR17	ERVK	LTR
RLTR17B_Mm:ERVK:LTR	3581.62	0.036185	0.0506969	0.713752	0.47538	0.853971	adnp2-/- vs adnp2+/+	0.0685571	no	RLTR17B_Mm	ERVK	LTR
RLTR17C_Mm:ERVK:LTR	99.4809	-0.0342434	0.175874	-0.194704	0.845625	0.978901	adnp2-/- vs adnp2+/+	0.00926124	no	RLTR17C_Mm	ERVK	LTR
RLTR17D_Mm:ERVK:LTR	582.826	0.229352	0.297445	0.771076	0.440662	0.829775	adnp2-/- vs adnp2+/+	0.0810398	no	RLTR17D_Mm	ERVK	LTR
RLTR18-int:ERVK:LTR	225.355	0.048873	0.120193	0.406621	0.684287	0.92858	adnp2-/- vs adnp2+/+	0.0321808	no	RLTR18-int	ERVK	LTR
RLTR18:ERVK:LTR	291.569	-0.213486	0.173521	-1.23032	0.218577	0.726971	adnp2-/- vs adnp2+/+	0.138483	no	RLTR18	ERVK	LTR
RLTR18B:ERVK:LTR	514.221	0.285295	0.083131	3.43187	0.000599429	0.0157429	adnp2-/- vs adnp2+/+	1.80292	no	RLTR18B	ERVK	LTR
RLTR19-int:ERVK:LTR	8852	0.431608	0.1809	2.38589	0.0170376	0.195443	adnp2-/- vs adnp2+/+	0.708979	no	RLTR19-int	ERVK	LTR
RLTR19:ERVK:LTR	195.82	0.0723353	0.141367	0.511685	0.608872	0.89015	adnp2-/- vs adnp2+/+	0.0505369	no	RLTR19	ERVK	LTR
RLTR19A2:ERVK:LTR	15.9522	0.811267	0.412402	1.96717	0.0491634	0.383321	adnp2-/- vs adnp2+/+	0.416438	no	RLTR19A2	ERVK	LTR
RLTR19A:ERVK:LTR	10.4428	0.0610887	0.502524	0.121564	0.903245	0.994204	adnp2-/- vs adnp2+/+	0.00252466	no	RLTR19A	ERVK	LTR
RLTR19B:ERVK:LTR	85.5566	0.112718	0.197167	0.571689	0.567533	0.886405	adnp2-/- vs adnp2+/+	0.0523676	no	RLTR19B	ERVK	LTR
RLTR19C:ERVK:LTR	47.5773	-0.064755	0.268411	-0.241253	0.809359	0.970945	adnp2-/- vs adnp2+/+	0.0128054	no	RLTR19C	ERVK	LTR
RLTR1A2_MM:ERV1:LTR	395.076	0.00764881	0.128634	0.0594617	0.952584	0.994204	adnp2-/- vs adnp2+/+	0.00252466	no	RLTR1A2_MM	ERV1	LTR
RLTR1B-int:ERV1:LTR	36690.5	0.50789	0.226103	2.24628	0.0246863	0.233422	adnp2-/- vs adnp2+/+	0.631858	no	RLTR1B-int	ERV1	LTR
RLTR1B:ERV1:LTR	594.505	-0.541328	0.0792292	-6.83243	8.34868e-12	6.55321e-09	adnp2-/- vs adnp2+/+	8.18355	no	RLTR1B	ERV1	LTR
RLTR1C:ERV1:LTR	190.992	-0.0368074	0.126987	-0.289851	0.77193	0.962983	adnp2-/- vs adnp2+/+	0.0163814	no	RLTR1C	ERV1	LTR
RLTR1D2_MM:ERV1:LTR	144.28	-0.249951	0.188795	-1.32393	0.185527	0.699574	adnp2-/- vs adnp2+/+	0.155166	no	RLTR1D2_MM	ERV1	LTR
RLTR1D:ERV1:LTR	102.277	-0.222193	0.212052	-1.04782	0.294722	0.749452	adnp2-/- vs adnp2+/+	0.125256	no	RLTR1D	ERV1	LTR
RLTR1F_Mm:ERVK:LTR	7.62662	-0.2187	0.565708	-0.386595	0.699056	0.933874	adnp2-/- vs adnp2+/+	0.0297116	no	RLTR1F_Mm	ERVK	LTR
RLTR20A1:ERVK:LTR	6.00494	-1.98171	0.842236	-2.35292	0.0186268	0.204281	adnp2-/- vs adnp2+/+	0.689772	no	RLTR20A1	ERVK	LTR
RLTR20A2:ERVK:LTR	67.6276	0.029146	0.18847	0.154645	0.877101	0.988691	adnp2-/- vs adnp2+/+	0.00493946	no	RLTR20A2	ERVK	LTR
RLTR20A2B_MM:ERVK:LTR	65.5496	0.0132899	0.200646	0.0662356	0.94719	0.994204	adnp2-/- vs adnp2+/+	0.00252466	no	RLTR20A2B_MM	ERVK	LTR
RLTR20A3_MM:ERVK:LTR	252.101	-0.0840951	0.139038	-0.604836	0.545288	0.87847	adnp2-/- vs adnp2+/+	0.056273	no	RLTR20A3_MM	ERVK	LTR
RLTR20A4:ERVK:LTR	1883.89	-0.0467414	0.0611399	-0.764498	0.44457	0.830569	adnp2-/- vs adnp2+/+	0.0806243	no	RLTR20A4	ERVK	LTR
RLTR20A:ERVK:LTR	43.4977	-0.322116	0.288063	-1.11821	0.263476	0.726971	adnp2-/- vs adnp2+/+	0.138483	no	RLTR20A	ERVK	LTR
RLTR20B1:ERVK:LTR	588.873	0.0634758	0.17772	0.357168	0.720966	0.936037	adnp2-/- vs adnp2+/+	0.0287068	no	RLTR20B1	ERVK	LTR
RLTR20B2:ERVK:LTR	97.3021	0.570822	0.185357	3.07958	0.00207293	0.0422201	adnp2-/- vs adnp2+/+	1.37448	no	RLTR20B2	ERVK	LTR
RLTR20B3:ERVK:LTR	141.335	0.172707	0.150381	1.14846	0.250779	0.726971	adnp2-/- vs adnp2+/+	0.138483	no	RLTR20B3	ERVK	LTR
RLTR20B3A_MM:ERVK:LTR	191.086	-0.160177	0.143394	-1.11704	0.263978	0.726971	adnp2-/- vs adnp2+/+	0.138483	no	RLTR20B3A_MM	ERVK	LTR
RLTR20B4_MM:ERVK:LTR	45.8962	-0.407576	0.233836	-1.743	0.0813339	0.513742	adnp2-/- vs adnp2+/+	0.289255	no	RLTR20B4_MM	ERVK	LTR
RLTR20B5_MM:ERVK:LTR	116.136	-0.238635	0.167659	-1.42334	0.154638	0.651178	adnp2-/- vs adnp2+/+	0.1863	no	RLTR20B5_MM	ERVK	LTR
RLTR20C1_MM:ERVK:LTR	824.127	0.0117983	0.0758234	0.155603	0.876346	0.988691	adnp2-/- vs adnp2+/+	0.00493946	no	RLTR20C1_MM	ERVK	LTR
RLTR20C2_MM:ERVK:LTR	641.505	-0.0253613	0.0828678	-0.306046	0.75957	0.955376	adnp2-/- vs adnp2+/+	0.0198255	no	RLTR20C2_MM	ERVK	LTR
RLTR20C:ERVK:LTR	31.9724	0.114848	0.254961	0.450453	0.652384	0.922222	adnp2-/- vs adnp2+/+	0.0351646	no	RLTR20C	ERVK	LTR
RLTR20D:ERVK:LTR	137.261	-0.0512191	0.177956	-0.287819	0.773485	0.963056	adnp2-/- vs adnp2+/+	0.0163487	no	RLTR20D	ERVK	LTR
RLTR21:ERVK:LTR	541.054	-0.0198899	0.0827699	-0.240303	0.810095	0.970945	adnp2-/- vs adnp2+/+	0.0128054	no	RLTR21	ERVK	LTR
RLTR22_Mur:ERVK:LTR	482.606	0.0513021	0.0904691	0.567067	0.570669	0.886405	adnp2-/- vs adnp2+/+	0.0523676	no	RLTR22_Mur	ERVK	LTR
RLTR22_Mus:ERVK:LTR	203.454	-0.275305	0.123576	-2.22782	0.0258925	0.241478	adnp2-/- vs adnp2+/+	0.617123	no	RLTR22_Mus	ERVK	LTR
RLTR23:ERV1:LTR	293.845	-0.0979356	0.105365	-0.92949	0.352635	0.778932	adnp2-/- vs adnp2+/+	0.1085	no	RLTR23	ERV1	LTR
RLTR24:ERV1:LTR	416.514	-0.0916029	0.129836	-0.705528	0.480482	0.85476	adnp2-/- vs adnp2+/+	0.0681556	no	RLTR24	ERV1	LTR
RLTR24B_MM:ERV1:LTR	105.583	-0.0332458	0.180044	-0.184654	0.853501	0.978901	adnp2-/- vs adnp2+/+	0.00926124	no	RLTR24B_MM	ERV1	LTR
RLTR25A:ERVK:LTR	504.475	0.0436153	0.100597	0.433563	0.664606	0.922222	adnp2-/- vs adnp2+/+	0.0351646	no	RLTR25A	ERVK	LTR
RLTR25B:ERVK:LTR	712.821	0.125285	0.0732043	1.71144	0.0870003	0.53435	adnp2-/- vs adnp2+/+	0.272174	no	RLTR25B	ERVK	LTR
RLTR26:ERVK:LTR	41.2137	-0.153227	0.234043	-0.654694	0.512665	0.875835	adnp2-/- vs adnp2+/+	0.0575776	no	RLTR26	ERVK	LTR
RLTR26B_MM:ERVK:LTR	87.0386	-0.214761	0.188842	-1.13725	0.255433	0.726971	adnp2-/- vs adnp2+/+	0.138483	no	RLTR26B_MM	ERVK	LTR
RLTR26C_MM:ERVK:LTR	61.9249	-0.184303	0.204435	-0.901523	0.36731	0.79174	adnp2-/- vs adnp2+/+	0.101418	no	RLTR26C_MM	ERVK	LTR
RLTR26D_MM:ERVK:LTR	172.541	0.32921	0.124406	2.64626	0.00813868	0.113871	adnp2-/- vs adnp2+/+	0.943586	no	RLTR26D_MM	ERVK	LTR
RLTR26_Mus:ERVK:LTR	221.383	-0.0639428	0.143699	-0.444977	0.656337	0.922222	adnp2-/- vs adnp2+/+	0.0351646	no	RLTR26_Mus	ERVK	LTR
RLTR27:ERVK:LTR	107.35	0.208724	0.175286	1.19077	0.233745	0.726971	adnp2-/- vs adnp2+/+	0.138483	no	RLTR27	ERVK	LTR
RLTR28:ERVL:LTR	763.217	-0.198317	0.150841	-1.31474	0.188596	0.699574	adnp2-/- vs adnp2+/+	0.155166	no	RLTR28	ERVL	LTR
RLTR28B:ERVL:LTR	85.4723	-0.109007	0.171209	-0.636688	0.524328	0.87847	adnp2-/- vs adnp2+/+	0.056273	no	RLTR28B	ERVL	LTR
RLTR30:ERV1:LTR	130.818	0.0311077	0.161365	0.192779	0.847132	0.978901	adnp2-/- vs adnp2+/+	0.00926124	no	RLTR30	ERV1	LTR
RLTR30B_MM:ERV1:LTR	40.0929	-0.159997	0.299644	-0.533959	0.59337	0.886405	adnp2-/- vs adnp2+/+	0.0523676	no	RLTR30B_MM	ERV1	LTR
RLTR30C_MM:ERV1:LTR	11.391	-0.34146	0.42646	-0.800685	0.423314	0.826093	adnp2-/- vs adnp2+/+	0.0829708	no	RLTR30C_MM	ERV1	LTR
RLTR30D2_MM:ERV1:LTR	347.544	0.247962	0.113266	2.18921	0.0285818	0.261694	adnp2-/- vs adnp2+/+	0.582206	no	RLTR30D2_MM	ERV1	LTR
RLTR30D_MM:ERV1:LTR	180.966	0.607246	0.211542	2.87057	0.00409737	0.0717399	adnp2-/- vs adnp2+/+	1.14424	no	RLTR30D_MM	ERV1	LTR
RLTR30D_RN:ERV1:LTR	201.122	0.706855	0.208085	3.39695	0.000681403	0.0174369	adnp2-/- vs adnp2+/+	1.75853	no	RLTR30D_RN	ERV1	LTR
RLTR30E_MM:ERV1:LTR	166.219	0.0994614	0.168332	0.590864	0.554611	0.87847	adnp2-/- vs adnp2+/+	0.056273	no	RLTR30E_MM	ERV1	LTR
RLTR31A_Mm:ERVK:LTR	56.1295	0.0330626	0.263787	0.125338	0.900256	0.994204	adnp2-/- vs adnp2+/+	0.00252466	no	RLTR31A_Mm	ERVK	LTR
RLTR31B2:ERVK:LTR	279.909	0.0131816	0.107382	0.122755	0.902301	0.994204	adnp2-/- vs adnp2+/+	0.00252466	no	RLTR31B2	ERVK	LTR
RLTR31B_Mm:ERVK:LTR	136.988	-0.36749	0.150954	-2.43444	0.0149149	0.175118	adnp2-/- vs adnp2+/+	0.756669	no	RLTR31B_Mm	ERVK	LTR
RLTR31C_MM:ERVK:LTR	274.419	-0.216475	0.117223	-1.84669	0.0647925	0.442897	adnp2-/- vs adnp2+/+	0.353697	no	RLTR31C_MM	ERVK	LTR
RLTR31D_MM:ERVK:LTR	980.108	-0.0906703	0.0901677	-1.00557	0.31462	0.765724	adnp2-/- vs adnp2+/+	0.115928	no	RLTR31D_MM	ERVK	LTR
RLTR31M:ERVK:LTR	53.8236	0.19763	0.273589	0.722361	0.470073	0.848341	adnp2-/- vs adnp2+/+	0.0714296	no	RLTR31M	ERVK	LTR
RLTR31_Mm:ERVK:LTR	35.0772	0.000405824	0.392208	0.00103472	0.999174	0.999652	adnp2-/- vs adnp2+/+	0.000151364	no	RLTR31_Mm	ERVK	LTR
RLTR31_Mur:ERVK:LTR	116.173	-0.326141	0.155135	-2.1023	0.0355266	0.304774	adnp2-/- vs adnp2+/+	0.516021	no	RLTR31_Mur	ERVK	LTR
RLTR33:ERVK:LTR	441.602	0.0740913	0.124839	0.593496	0.552849	0.87847	adnp2-/- vs adnp2+/+	0.056273	no	RLTR33	ERVK	LTR
RLTR34B_MM:ERVK:LTR	152.348	-0.00689576	0.148785	-0.0463471	0.963034	0.994204	adnp2-/- vs adnp2+/+	0.00252466	no	RLTR34B_MM	ERVK	LTR
RLTR34C_MM:ERVK:LTR	49.8726	-0.0749118	0.249818	-0.299866	0.76428	0.958744	adnp2-/- vs adnp2+/+	0.0182973	no	RLTR34C_MM	ERVK	LTR
RLTR34D_MM:ERVK:LTR	71.561	0.0788819	0.200274	0.39387	0.693677	0.933874	adnp2-/- vs adnp2+/+	0.0297116	no	RLTR34D_MM	ERVK	LTR
RLTR35B_MM:ERVL:LTR	52.2626	0.0801006	0.258011	0.310455	0.756215	0.95532	adnp2-/- vs adnp2+/+	0.0198511	no	RLTR35B_MM	ERVL	LTR
RLTR3_Mm:ERVK:LTR	5.9509	1.30024	0.604416	2.15123	0.0314582	0.275397	adnp2-/- vs adnp2+/+	0.56004	no	RLTR3_Mm	ERVK	LTR
RLTR40:ERVK:LTR	1322.88	-0.422346	0.120004	-3.51942	0.000432499	0.0130798	adnp2-/- vs adnp2+/+	1.8834	no	RLTR40	ERVK	LTR
RLTR41:ERV1:LTR	484.833	-0.139905	0.111685	-1.25268	0.210324	0.726859	adnp2-/- vs adnp2+/+	0.13855	no	RLTR41	ERV1	LTR
RLTR41A2:ERV1:LTR	132.836	-0.599689	0.158216	-3.79032	0.000150455	0.00600615	adnp2-/- vs adnp2+/+	2.2214	no	RLTR41A2	ERV1	LTR
RLTR41B:ERV1:LTR	14.7378	0.0597325	0.380619	0.156935	0.875296	0.988691	adnp2-/- vs adnp2+/+	0.00493946	no	RLTR41B	ERV1	LTR
RLTR41C:ERV1:LTR	68.6432	-0.179311	0.213942	-0.838129	0.401958	0.814622	adnp2-/- vs adnp2+/+	0.0890438	no	RLTR41C	ERV1	LTR
RLTR42-int:ERVK:LTR	337.873	-0.19624	0.136097	-1.44191	0.149327	0.639605	adnp2-/- vs adnp2+/+	0.194088	no	RLTR42-int	ERVK	LTR
RLTR42:ERVK:LTR	42.4744	-0.610467	0.321886	-1.89653	0.0578896	0.423077	adnp2-/- vs adnp2+/+	0.373581	no	RLTR42	ERVK	LTR
RLTR43C:ERVK:LTR	10.7138	-0.536251	0.544913	-0.984104	0.325064	0.766523	adnp2-/- vs adnp2+/+	0.115475	no	RLTR43C	ERVK	LTR
RLTR44-int:ERVK:LTR	180.3	-0.556526	0.133576	-4.16636	3.09502e-05	0.0016257	adnp2-/- vs adnp2+/+	2.78896	no	RLTR44-int	ERVK	LTR
RLTR44A:ERVK:LTR	28.5696	-0.096353	0.315535	-0.305364	0.760089	0.955376	adnp2-/- vs adnp2+/+	0.0198255	no	RLTR44A	ERVK	LTR
RLTR44B:ERVK:LTR	24.2555	0.196086	0.424616	0.461795	0.644228	0.917853	adnp2-/- vs adnp2+/+	0.0372269	no	RLTR44B	ERVK	LTR
RLTR44C:ERVK:LTR	19.506	-0.406643	0.423862	-0.959377	0.337369	0.777584	adnp2-/- vs adnp2+/+	0.109253	no	RLTR44C	ERVK	LTR
RLTR44D:ERVK:LTR	10.4535	-0.793642	0.579088	-1.3705	0.17053	0.686247	adnp2-/- vs adnp2+/+	0.16352	no	RLTR44D	ERVK	LTR
RLTR44E:ERVK:LTR	51.9284	0.293548	0.22657	1.29562	0.195108	0.707374	adnp2-/- vs adnp2+/+	0.150351	no	RLTR44E	ERVK	LTR
RLTR45-int:ERVK:LTR	33276.1	-0.302854	0.487735	-0.620939	0.53464	0.87847	adnp2-/- vs adnp2+/+	0.056273	no	RLTR45-int	ERVK	LTR
RLTR45:ERVK:LTR	1477.6	-0.767527	0.56495	-1.35857	0.174281	0.69296	adnp2-/- vs adnp2+/+	0.159292	no	RLTR45	ERVK	LTR
RLTR46A2:ERVK:LTR	6.64326	0.0434182	0.73456	0.0591078	0.952866	0.994204	adnp2-/- vs adnp2+/+	0.00252466	no	RLTR46A2	ERVK	LTR
RLTR46A:ERVK:LTR	6.61681	-0.63527	0.698221	-0.909841	0.362906	0.786733	adnp2-/- vs adnp2+/+	0.104173	no	RLTR46A	ERVK	LTR
RLTR47:ERVK:LTR	29.7427	-0.337354	0.309403	-1.09034	0.275565	0.737302	adnp2-/- vs adnp2+/+	0.132355	no	RLTR47	ERVK	LTR
RLTR48A:ERV1:LTR	242.004	0.180799	0.139824	1.29305	0.195995	0.707374	adnp2-/- vs adnp2+/+	0.150351	no	RLTR48A	ERV1	LTR
RLTR48B:ERV1:LTR	26.2051	-0.555565	0.3249	-1.70996	0.0872736	0.53435	adnp2-/- vs adnp2+/+	0.272174	no	RLTR48B	ERV1	LTR
RLTR48C:ERV1:LTR	35.6301	-0.714607	0.263193	-2.71514	0.00662472	0.0986787	adnp2-/- vs adnp2+/+	1.00578	no	RLTR48C	ERV1	LTR
RLTR49:ERVK:LTR	145.886	-0.209882	0.178298	-1.17714	0.239138	0.726971	adnp2-/- vs adnp2+/+	0.138483	no	RLTR49	ERVK	LTR
RLTR4_MM-int:ERV1:LTR	3405.2	-0.294535	0.176709	-1.66678	0.0955582	0.544856	adnp2-/- vs adnp2+/+	0.263718	no	RLTR4_MM-int	ERV1	LTR
RLTR4_Mm:ERV1:LTR	790.083	-0.54615	0.206633	-2.6431	0.00821517	0.113871	adnp2-/- vs adnp2+/+	0.943586	no	RLTR4_Mm	ERV1	LTR
RLTR50B:ERVK:LTR	18.7137	-0.58949	0.445495	-1.32322	0.185761	0.699574	adnp2-/- vs adnp2+/+	0.155166	no	RLTR50B	ERVK	LTR
RLTR51A_Mm:ERVK:LTR	613.479	-0.368484	0.109413	-3.36783	0.000757632	0.0184419	adnp2-/- vs adnp2+/+	1.73419	no	RLTR51A_Mm	ERVK	LTR
RLTR51B_Mm:ERVK:LTR	111.824	0.0174511	0.155341	0.11234	0.910554	0.994204	adnp2-/- vs adnp2+/+	0.00252466	no	RLTR51B_Mm	ERVK	LTR
RLTR53B_Mm:ERVK:LTR	33.5802	-0.479303	0.308059	-1.55588	0.119736	0.613234	adnp2-/- vs adnp2+/+	0.212374	no	RLTR53B_Mm	ERVK	LTR
RLTR53_Mm:ERVK:LTR	167.944	-0.0991802	0.12769	-0.776728	0.437319	0.82966	adnp2-/- vs adnp2+/+	0.0810999	no	RLTR53_Mm	ERVK	LTR
RLTR5_Mm:ERV1:LTR	90.5787	0.145499	0.339765	0.428234	0.668481	0.922674	adnp2-/- vs adnp2+/+	0.0349517	no	RLTR5_Mm	ERV1	LTR
RLTR6-int:ERV1:LTR	590.092	0.232995	0.150482	1.54832	0.121546	0.613234	adnp2-/- vs adnp2+/+	0.212374	no	RLTR6-int	ERV1	LTR
RLTR6B_Mm:ERV1:LTR	263.084	0.408298	0.449713	0.907908	0.363927	0.786733	adnp2-/- vs adnp2+/+	0.104173	no	RLTR6B_Mm	ERV1	LTR
RLTR6C_Mm:ERV1:LTR	39.5072	-0.311169	0.311796	-0.997986	0.318286	0.765724	adnp2-/- vs adnp2+/+	0.115928	no	RLTR6C_Mm	ERV1	LTR
RLTR6_Mm:ERV1:LTR	392.727	0.0936365	0.283095	0.33076	0.740826	0.94634	adnp2-/- vs adnp2+/+	0.0239529	no	RLTR6_Mm	ERV1	LTR
RLTR8:ERVK:LTR	126.145	-0.179472	0.202207	-0.887563	0.374776	0.794298	adnp2-/- vs adnp2+/+	0.100017	no	RLTR8	ERVK	LTR
RLTR9A2:ERVK:LTR	34.0204	-0.0997363	0.313104	-0.31854	0.750075	0.953599	adnp2-/- vs adnp2+/+	0.0206344	no	RLTR9A2	ERVK	LTR
RLTR9A3:ERVK:LTR	92.5474	-0.794611	0.192308	-4.13198	3.59653e-05	0.00179467	adnp2-/- vs adnp2+/+	2.74602	no	RLTR9A3	ERVK	LTR
RLTR9A3A:ERVK:LTR	21.3708	0.0576419	0.38199	0.150899	0.880056	0.989071	adnp2-/- vs adnp2+/+	0.00477233	no	RLTR9A3A	ERVK	LTR
RLTR9A3B:ERVK:LTR	42.0141	0.0273683	0.288995	0.0947017	0.924552	0.994204	adnp2-/- vs adnp2+/+	0.00252466	no	RLTR9A3B	ERVK	LTR
RLTR9A:ERVK:LTR	97.5654	-0.042087	0.237107	-0.177502	0.859114	0.981002	adnp2-/- vs adnp2+/+	0.00833004	no	RLTR9A	ERVK	LTR
RLTR9B2:ERVK:LTR	15.259	-0.148159	0.413574	-0.35824	0.720163	0.936037	adnp2-/- vs adnp2+/+	0.0287068	no	RLTR9B2	ERVK	LTR
RLTR9B:ERVK:LTR	27.9614	0.449617	0.430948	1.04332	0.2968	0.749452	adnp2-/- vs adnp2+/+	0.125256	no	RLTR9B	ERVK	LTR
RLTR9C:ERVK:LTR	21.3217	-0.924758	0.364133	-2.53961	0.0110975	0.143835	adnp2-/- vs adnp2+/+	0.842134	no	RLTR9C	ERVK	LTR
RLTR9D2:ERVK:LTR	36.5108	-0.418998	0.347166	-1.20691	0.227467	0.726971	adnp2-/- vs adnp2+/+	0.138483	no	RLTR9D2	ERVK	LTR
RLTR9D:ERVK:LTR	362.905	-0.445479	0.14418	-3.08975	0.00200326	0.0416511	adnp2-/- vs adnp2+/+	1.38037	no	RLTR9D	ERVK	LTR
RLTR9E:ERVK:LTR	3465.22	0.00281393	0.145314	0.0193645	0.98455	0.994204	adnp2-/- vs adnp2+/+	0.00252466	no	RLTR9E	ERVK	LTR
RLTR9F:ERVK:LTR	31.417	-0.196736	0.482654	-0.407614	0.683557	0.92858	adnp2-/- vs adnp2+/+	0.0321808	no	RLTR9F	ERVK	LTR
RLTRETN_Mm:ERVK:LTR	2570.23	0.576975	0.205526	2.80732	0.00499561	0.0842222	adnp2-/- vs adnp2+/+	1.07457	no	RLTRETN_Mm	ERVK	LTR
RMER10A:ERVL:LTR	2592.55	-0.13651	0.125449	-1.08817	0.276519	0.737876	adnp2-/- vs adnp2+/+	0.132017	no	RMER10A	ERVL	LTR
RMER10B:ERVL:LTR	1105.52	-0.16122	0.104125	-1.54834	0.121541	0.613234	adnp2-/- vs adnp2+/+	0.212374	no	RMER10B	ERVL	LTR
RMER12:ERVK:LTR	691.135	0.0298446	0.112554	0.265159	0.790887	0.968472	adnp2-/- vs adnp2+/+	0.0139128	no	RMER12	ERVK	LTR
RMER12C:ERVK:LTR	919.249	-0.00781954	0.0717799	-0.108938	0.913252	0.994204	adnp2-/- vs adnp2+/+	0.00252466	no	RMER12C	ERVK	LTR
RMER13A1:ERVK:LTR	335.105	0.0546814	0.0937144	0.58349	0.559564	0.879903	adnp2-/- vs adnp2+/+	0.0555652	no	RMER13A1	ERVK	LTR
RMER13A2:ERVK:LTR	282.163	-0.0811991	0.110344	-0.735872	0.461809	0.83895	adnp2-/- vs adnp2+/+	0.0762638	no	RMER13A2	ERVK	LTR
RMER13A:ERVK:LTR	272.204	-0.060509	0.102619	-0.58965	0.555425	0.87847	adnp2-/- vs adnp2+/+	0.056273	no	RMER13A	ERVK	LTR
RMER13B:ERVK:LTR	327.486	-0.0200839	0.109393	-0.183595	0.854331	0.978901	adnp2-/- vs adnp2+/+	0.00926124	no	RMER13B	ERVK	LTR
RMER15-int:ERVL:LTR	530.78	0.0296065	0.110847	0.267093	0.789397	0.968026	adnp2-/- vs adnp2+/+	0.0141128	no	RMER15-int	ERVL	LTR
RMER15:ERVL:LTR	7986.91	0.198372	0.148461	1.33618	0.181489	0.699574	adnp2-/- vs adnp2+/+	0.155166	no	RMER15	ERVL	LTR
RMER16-int:ERVK:LTR	10869.2	0.46648	0.196246	2.37701	0.0174534	0.197938	adnp2-/- vs adnp2+/+	0.703471	no	RMER16-int	ERVK	LTR
RMER16:ERVK:LTR	61.8943	0.00501298	0.241018	0.0207992	0.983406	0.994204	adnp2-/- vs adnp2+/+	0.00252466	no	RMER16	ERVK	LTR
RMER16A2:ERVK:LTR	45.2335	-0.151651	0.295208	-0.513711	0.607454	0.89015	adnp2-/- vs adnp2+/+	0.0505369	no	RMER16A2	ERVK	LTR
RMER16A3:ERVK:LTR	80.7251	-0.137535	0.309814	-0.443929	0.657094	0.922222	adnp2-/- vs adnp2+/+	0.0351646	no	RMER16A3	ERVK	LTR
RMER16B2:ERVK:LTR	551.962	0.182633	0.187169	0.975768	0.32918	0.771176	adnp2-/- vs adnp2+/+	0.112846	no	RMER16B2	ERVK	LTR
RMER16B3:ERVK:LTR	10.4542	0.186004	0.578389	0.321589	0.747764	0.951873	adnp2-/- vs adnp2+/+	0.0214209	no	RMER16B3	ERVK	LTR
RMER16B:ERVK:LTR	7.40207	-0.0557736	0.66232	-0.0842094	0.93289	0.994204	adnp2-/- vs adnp2+/+	0.00252466	no	RMER16B	ERVK	LTR
RMER16C:ERVK:LTR	16.7932	-0.0857801	0.435664	-0.196895	0.84391	0.978901	adnp2-/- vs adnp2+/+	0.00926124	no	RMER16C	ERVK	LTR
RMER16_Mm:ERVK:LTR	141.791	-0.661456	0.148909	-4.442	8.91245e-06	0.000533442	adnp2-/- vs adnp2+/+	3.27291	no	RMER16_Mm	ERVK	LTR
RMER17A-int:ERVK:LTR	46.2022	-0.580236	0.250515	-2.31617	0.020549	0.211421	adnp2-/- vs adnp2+/+	0.674851	no	RMER17A-int	ERVK	LTR
RMER17A2:ERVK:LTR	555.537	-0.0461467	0.150389	-0.306849	0.758958	0.955376	adnp2-/- vs adnp2+/+	0.0198255	no	RMER17A2	ERVK	LTR
RMER17A:ERVK:LTR	336.83	-0.270261	0.187387	-1.44226	0.149229	0.639605	adnp2-/- vs adnp2+/+	0.194088	no	RMER17A	ERVK	LTR
RMER17B2:ERVK:LTR	182.234	-0.0708793	0.118637	-0.597447	0.550209	0.87847	adnp2-/- vs adnp2+/+	0.056273	no	RMER17B2	ERVK	LTR
RMER17B:ERVK:LTR	580.57	-0.147841	0.166652	-0.887123	0.375012	0.794298	adnp2-/- vs adnp2+/+	0.100017	no	RMER17B	ERVK	LTR
RMER17C-int:ERVK:LTR	173.166	0.110658	0.17125	0.646178	0.518164	0.876739	adnp2-/- vs adnp2+/+	0.0571297	no	RMER17C-int	ERVK	LTR
RMER17C2:ERVK:LTR	561.892	-0.158148	0.14901	-1.06133	0.288541	0.748108	adnp2-/- vs adnp2+/+	0.126036	no	RMER17C2	ERVK	LTR
RMER17C:ERVK:LTR	2047.87	-0.169579	0.156257	-1.08526	0.277807	0.739338	adnp2-/- vs adnp2+/+	0.131157	no	RMER17C	ERVK	LTR
RMER17D2:ERVK:LTR	280.438	0.0693136	0.210143	0.32984	0.741521	0.94634	adnp2-/- vs adnp2+/+	0.0239529	no	RMER17D2	ERVK	LTR
RMER17D:ERVK:LTR	205.026	-0.218446	0.11927	-1.83152	0.0670223	0.455022	adnp2-/- vs adnp2+/+	0.341967	no	RMER17D	ERVK	LTR
RMER19A:ERVK:LTR	474.548	-0.0804511	0.0982097	-0.819177	0.412685	0.823463	adnp2-/- vs adnp2+/+	0.0843558	no	RMER19A	ERVK	LTR
RMER19B2:ERVK:LTR	485.42	0.140056	0.129419	1.08219	0.279166	0.740978	adnp2-/- vs adnp2+/+	0.130195	no	RMER19B2	ERVK	LTR
RMER19B:ERVK:LTR	2650.87	0.124396	0.0544647	2.28397	0.0223731	0.221073	adnp2-/- vs adnp2+/+	0.655465	no	RMER19B	ERVK	LTR
RMER19C:ERVK:LTR	373.495	0.0131182	0.100847	0.13008	0.896503	0.994204	adnp2-/- vs adnp2+/+	0.00252466	no	RMER19C	ERVK	LTR
RMER1A:RMER1A:Other	881.092	-0.00514606	0.0821797	-0.0626196	0.950069	0.994204	adnp2-/- vs adnp2+/+	0.00252466	no	RMER1A	RMER1A	Other
RMER1B:RMER1B:Other	1539.05	0.0714637	0.0693151	1.031	0.302542	0.756734	adnp2-/- vs adnp2+/+	0.121057	no	RMER1B	RMER1B	Other
RMER1C:RMER1C:Other	916.347	0.0396417	0.0698151	0.567809	0.570165	0.886405	adnp2-/- vs adnp2+/+	0.0523676	no	RMER1C	RMER1C	Other
RMER20A:ERVK:LTR	290.275	-0.179883	0.114252	-1.57444	0.115386	0.609932	adnp2-/- vs adnp2+/+	0.214719	no	RMER20A	ERVK	LTR
RMER20B:ERVK:LTR	304.517	-0.308863	0.106851	-2.8906	0.00384501	0.0697695	adnp2-/- vs adnp2+/+	1.15633	no	RMER20B	ERVK	LTR
RMER20C_Mm:ERVK:LTR	207.421	-0.172216	0.152583	-1.12867	0.259035	0.726971	adnp2-/- vs adnp2+/+	0.138483	no	RMER20C_Mm	ERVK	LTR
RMER21A:ERV1:LTR	196.661	-0.0770849	0.136863	-0.563225	0.573282	0.886405	adnp2-/- vs adnp2+/+	0.0523676	no	RMER21A	ERV1	LTR
RMER21B:ERV1:LTR	208.96	-0.121961	0.139713	-0.87294	0.382696	0.794298	adnp2-/- vs adnp2+/+	0.100017	no	RMER21B	ERV1	LTR
RMER2:ERV1:LTR	415.934	-0.0783505	0.0966392	-0.810753	0.417507	0.823463	adnp2-/- vs adnp2+/+	0.0843558	no	RMER2	ERV1	LTR
RMER30:hAT-Charlie:DNA	1105.31	-0.0339103	0.0822512	-0.412277	0.680136	0.92729	adnp2-/- vs adnp2+/+	0.0327845	no	RMER30	hAT-Charlie	DNA
RMER3D-int:ERVK:LTR	451.703	-0.0471324	0.107954	-0.436599	0.662402	0.922222	adnp2-/- vs adnp2+/+	0.0351646	no	RMER3D-int	ERVK	LTR
RMER4A:ERVK:LTR	1060.81	0.0705711	0.0746154	0.945797	0.344252	0.778932	adnp2-/- vs adnp2+/+	0.1085	no	RMER4A	ERVK	LTR
RMER4B:ERVK:LTR	1781.85	0.0167058	0.0700064	0.238632	0.811391	0.970945	adnp2-/- vs adnp2+/+	0.0128054	no	RMER4B	ERVK	LTR
RMER5:ERV1:LTR	1718.88	0.112421	0.0866752	1.29704	0.194618	0.707374	adnp2-/- vs adnp2+/+	0.150351	no	RMER5	ERV1	LTR
RMER6-int:ERVK:LTR	91.3845	-0.894613	0.201588	-4.43784	9.08669e-06	0.000533442	adnp2-/- vs adnp2+/+	3.27291	no	RMER6-int	ERVK	LTR
RMER6A:ERVK:LTR	2617.14	-0.0746018	0.0961925	-0.775547	0.438016	0.82966	adnp2-/- vs adnp2+/+	0.0810999	no	RMER6A	ERVK	LTR
RMER6B:ERVK:LTR	727.04	0.0303217	0.0807968	0.375284	0.70745	0.933874	adnp2-/- vs adnp2+/+	0.0297116	no	RMER6B	ERVK	LTR
RMER6BA:ERVK:LTR	560.624	0.145738	0.0990926	1.47072	0.141366	0.632718	adnp2-/- vs adnp2+/+	0.19879	no	RMER6BA	ERVK	LTR
RMER6C:ERVK:LTR	837.702	-0.166205	0.0772291	-2.15211	0.0313887	0.275397	adnp2-/- vs adnp2+/+	0.56004	no	RMER6C	ERVK	LTR
RMER6D:ERVK:LTR	448.295	-0.0713766	0.116274	-0.613865	0.539305	0.87847	adnp2-/- vs adnp2+/+	0.056273	no	RMER6D	ERVK	LTR
RSINE1:B4:SINE	48167.2	-0.00206218	0.0316534	-0.0651487	0.948056	0.994204	adnp2-/- vs adnp2+/+	0.00252466	no	RSINE1	B4	SINE
Ricksha:MuDR:DNA	67.9349	-0.154415	0.189929	-0.813016	0.416209	0.823463	adnp2-/- vs adnp2+/+	0.0843558	no	Ricksha	MuDR	DNA
Ricksha_0:MULE-MuDR:DNA	38.3947	-0.724277	0.286026	-2.53221	0.0113346	0.145025	adnp2-/- vs adnp2+/+	0.838559	no	Ricksha_0	MULE-MuDR	DNA
Ricksha_c:MULE-MuDR:DNA	52.3237	0.258965	0.214819	1.2055	0.228009	0.726971	adnp2-/- vs adnp2+/+	0.138483	no	Ricksha_c	MULE-MuDR	DNA
RodERV21-int:ERV1:LTR	346.295	-0.150604	0.100942	-1.49198	0.135703	0.626605	adnp2-/- vs adnp2+/+	0.203006	no	RodERV21-int	ERV1	LTR
SRV_MM-int:ERVK:LTR	62.0307	0.375938	0.280058	1.34236	0.179481	0.699574	adnp2-/- vs adnp2+/+	0.155166	no	SRV_MM-int	ERVK	LTR
SUBTEL_sa:Satellite:Satellite	25.9852	-0.651536	0.427587	-1.52375	0.127571	0.619925	adnp2-/- vs adnp2+/+	0.207661	no	SUBTEL_sa	Satellite	Satellite
SYNREP_MM:Satellite:Satellite	62.8427	-0.858932	0.662129	-1.29723	0.194553	0.707374	adnp2-/- vs adnp2+/+	0.150351	no	SYNREP_MM	Satellite	Satellite
Tigger10:TcMar-Tigger:DNA	197.057	0.179354	0.152043	1.17963	0.238147	0.726971	adnp2-/- vs adnp2+/+	0.138483	no	Tigger10	TcMar-Tigger	DNA
Tigger11a:TcMar-Tigger:DNA	20.5316	0.0909493	0.372843	0.243934	0.807282	0.970945	adnp2-/- vs adnp2+/+	0.0128054	no	Tigger11a	TcMar-Tigger	DNA
Tigger12:TcMar-Tigger:DNA	49.5006	0.255722	0.27191	0.940465	0.346979	0.778932	adnp2-/- vs adnp2+/+	0.1085	no	Tigger12	TcMar-Tigger	DNA
Tigger12A:TcMar-Tigger:DNA	42.4423	-0.259995	0.245194	-1.06036	0.288981	0.748108	adnp2-/- vs adnp2+/+	0.126036	no	Tigger12A	TcMar-Tigger	DNA
Tigger12c:TcMar-Tigger:DNA	34.4818	-0.445041	0.2954	-1.50657	0.131921	0.626605	adnp2-/- vs adnp2+/+	0.203006	no	Tigger12c	TcMar-Tigger	DNA
Tigger13a:TcMar-Tigger:DNA	276.91	-0.0904865	0.131723	-0.686943	0.492119	0.86017	adnp2-/- vs adnp2+/+	0.0654159	no	Tigger13a	TcMar-Tigger	DNA
Tigger14a:TcMar-Tigger:DNA	59.163	-0.00867332	0.313411	-0.0276739	0.977922	0.994204	adnp2-/- vs adnp2+/+	0.00252466	no	Tigger14a	TcMar-Tigger	DNA
Tigger15a:TcMar-Tigger:DNA	289.998	0.0387124	0.115872	0.334097	0.738306	0.945866	adnp2-/- vs adnp2+/+	0.0241702	no	Tigger15a	TcMar-Tigger	DNA
Tigger16a:TcMar-Tigger:DNA	123.896	-0.113702	0.173134	-0.656732	0.511354	0.875835	adnp2-/- vs adnp2+/+	0.0575776	no	Tigger16a	TcMar-Tigger	DNA
Tigger16b:TcMar-Tigger:DNA	75.1238	0.136334	0.275306	0.49521	0.620452	0.897927	adnp2-/- vs adnp2+/+	0.046759	no	Tigger16b	TcMar-Tigger	DNA
Tigger17:TcMar-Tigger:DNA	112.095	0.231595	0.189362	1.22303	0.221319	0.726971	adnp2-/- vs adnp2+/+	0.138483	no	Tigger17	TcMar-Tigger	DNA
Tigger17a:TcMar-Tigger:DNA	464.933	0.0224411	0.0927321	0.241999	0.808781	0.970945	adnp2-/- vs adnp2+/+	0.0128054	no	Tigger17a	TcMar-Tigger	DNA
Tigger17b:TcMar-Tigger:DNA	76.2931	-0.158408	0.16943	-0.934947	0.349816	0.778932	adnp2-/- vs adnp2+/+	0.1085	no	Tigger17b	TcMar-Tigger	DNA
Tigger17c:TcMar-Tigger:DNA	266.009	0.260461	0.11059	2.35519	0.0185133	0.204281	adnp2-/- vs adnp2+/+	0.689772	no	Tigger17c	TcMar-Tigger	DNA
Tigger18a:TcMar-Tigger:DNA	92.9032	-0.105383	0.198085	-0.532008	0.594721	0.886405	adnp2-/- vs adnp2+/+	0.0523676	no	Tigger18a	TcMar-Tigger	DNA
Tigger19a:TcMar-Tigger:DNA	321.179	0.0672174	0.0995181	0.675429	0.499403	0.865286	adnp2-/- vs adnp2+/+	0.0628404	no	Tigger19a	TcMar-Tigger	DNA
Tigger1:TcMar-Tigger:DNA	1155.44	-0.00583428	0.0739597	-0.0788847	0.937124	0.994204	adnp2-/- vs adnp2+/+	0.00252466	no	Tigger1	TcMar-Tigger	DNA
Tigger1a_Art:TcMar-Tigger:DNA	28.7034	0.0742191	0.319028	0.232642	0.81604	0.971169	adnp2-/- vs adnp2+/+	0.0127053	no	Tigger1a_Art	TcMar-Tigger	DNA
Tigger20a:TcMar-Tigger:DNA	100.533	-0.102744	0.2022	-0.508132	0.611361	0.89015	adnp2-/- vs adnp2+/+	0.0505369	no	Tigger20a	TcMar-Tigger	DNA
Tigger2b:TcMar-Tigger:DNA	180.703	-0.147642	0.128403	-1.14983	0.250214	0.726971	adnp2-/- vs adnp2+/+	0.138483	no	Tigger2b	TcMar-Tigger	DNA
Tigger5:TcMar-Tigger:DNA	527.08	0.0615517	0.0776304	0.792881	0.427847	0.826093	adnp2-/- vs adnp2+/+	0.0829708	no	Tigger5	TcMar-Tigger	DNA
Tigger5b:TcMar-Tigger:DNA	521.244	0.170642	0.0957593	1.78199	0.074751	0.500681	adnp2-/- vs adnp2+/+	0.300439	no	Tigger5b	TcMar-Tigger	DNA
Tigger6a:TcMar-Tigger:DNA	210.088	0.0897438	0.111945	0.801675	0.422741	0.826093	adnp2-/- vs adnp2+/+	0.0829708	no	Tigger6a	TcMar-Tigger	DNA
Tigger6b:TcMar-Tigger:DNA	66.3119	-0.164539	0.202106	-0.81412	0.415576	0.823463	adnp2-/- vs adnp2+/+	0.0843558	no	Tigger6b	TcMar-Tigger	DNA
Tigger7:TcMar-Tigger:DNA	2139.64	-0.00364312	0.0610187	-0.059705	0.952391	0.994204	adnp2-/- vs adnp2+/+	0.00252466	no	Tigger7	TcMar-Tigger	DNA
Tigger8:TcMar-Tigger:DNA	49.5074	0.053088	0.210434	0.252279	0.800826	0.969932	adnp2-/- vs adnp2+/+	0.0132587	no	Tigger8	TcMar-Tigger	DNA
Tigger9a:TcMar-Tigger:DNA	86.6338	0.0468895	0.213508	0.219615	0.826171	0.971433	adnp2-/- vs adnp2+/+	0.0125874	no	Tigger9a	TcMar-Tigger	DNA
Tigger9b:TcMar-Tigger:DNA	93.554	-0.412076	0.210849	-1.95436	0.0506581	0.38593	adnp2-/- vs adnp2+/+	0.413492	no	Tigger9b	TcMar-Tigger	DNA
UCON10:UCON10:Unknown	12.1655	0.494793	0.486129	1.01782	0.308763	0.757376	adnp2-/- vs adnp2+/+	0.120688	no	UCON10	UCON10	Unknown
UCON11:UCON11:Unknown	9.60136	0.236083	0.676221	0.349121	0.726998	0.93922	adnp2-/- vs adnp2+/+	0.0272327	no	UCON11	UCON11	Unknown
UCON12:UCON12:Unknown	10.2004	-0.807475	0.515679	-1.56585	0.117384	0.610153	adnp2-/- vs adnp2+/+	0.214561	no	UCON12	UCON12	Unknown
UCON15:UCON15:Unknown	4.62273	-0.632879	1.0318	-0.613376	0.539628	0.87847	adnp2-/- vs adnp2+/+	0.056273	no	UCON15	UCON15	Unknown
UCON26:UCON26:Unknown	18.2345	-0.471469	0.331947	-1.42032	0.155516	0.652121	adnp2-/- vs adnp2+/+	0.185671	no	UCON26	UCON26	Unknown
UCON28a:UCON28a:Unknown	4.93459	-0.260878	0.690887	-0.377599	0.705729	0.933874	adnp2-/- vs adnp2+/+	0.0297116	no	UCON28a	UCON28a	Unknown
UCON29:PiggyBac:DNA	28.2688	-0.288553	0.31443	-0.917704	0.358774	0.783493	adnp2-/- vs adnp2+/+	0.105965	no	UCON29	PiggyBac	DNA
UCON2:UCON2:Unknown	40.1304	0.208823	0.234344	0.891096	0.372877	0.794298	adnp2-/- vs adnp2+/+	0.100017	no	UCON2	UCON2	Unknown
UCON31:UCON31:Unknown	14.1207	0.232064	0.436963	0.531085	0.59536	0.886405	adnp2-/- vs adnp2+/+	0.0523676	no	UCON31	UCON31	Unknown
UCON4:UCON4:Unknown	46.2633	0.161339	0.236097	0.683357	0.494381	0.860654	adnp2-/- vs adnp2+/+	0.0651716	no	UCON4	UCON4	Unknown
UCON8:UCON8:Unknown	9.04697	0.0133988	0.540502	0.0247895	0.980223	0.994204	adnp2-/- vs adnp2+/+	0.00252466	no	UCON8	UCON8	Unknown
UCON9:UCON9:Unknown	14.0606	0.703873	0.527779	1.33365	0.182318	0.699574	adnp2-/- vs adnp2+/+	0.155166	no	UCON9	UCON9	Unknown
URR1A:hAT-Charlie:DNA	7982.74	0.0473485	0.0569402	0.831547	0.405665	0.819542	adnp2-/- vs adnp2+/+	0.086429	no	URR1A	hAT-Charlie	DNA
URR1B:hAT-Charlie:DNA	7889.26	0.106719	0.0627077	1.70185	0.0887844	0.537011	adnp2-/- vs adnp2+/+	0.270017	no	URR1B	hAT-Charlie	DNA
X2_LINE:CR1:LINE	19.6574	0.00896159	0.325529	0.0275293	0.978038	0.994204	adnp2-/- vs adnp2+/+	0.00252466	no	X2_LINE	CR1	LINE
X3_LINE:RTE-BovB:LINE	43.7786	0.0201856	0.258968	0.0779463	0.937871	0.994204	adnp2-/- vs adnp2+/+	0.00252466	no	X3_LINE	RTE-BovB	LINE
X5A_LINE:CR1:LINE	12.6297	0.266551	0.602938	0.442087	0.658426	0.922222	adnp2-/- vs adnp2+/+	0.0351646	no	X5A_LINE	CR1	LINE
X5B_LINE:CR1:LINE	16.6773	0.332249	0.392045	0.847478	0.396729	0.809893	adnp2-/- vs adnp2+/+	0.0915725	no	X5B_LINE	CR1	LINE
X6A_LINE:CR1:LINE	19.2891	-0.415921	0.39561	-1.05134	0.293102	0.749452	adnp2-/- vs adnp2+/+	0.125256	no	X6A_LINE	CR1	LINE
X6B_LINE:CR1:LINE	82.3708	-0.0402164	0.306012	-0.131421	0.895442	0.994204	adnp2-/- vs adnp2+/+	0.00252466	no	X6B_LINE	CR1	LINE
X7A_LINE:CR1:LINE	26.7954	-0.0880151	0.28256	-0.311492	0.755427	0.95532	adnp2-/- vs adnp2+/+	0.0198511	no	X7A_LINE	CR1	LINE
X7B_LINE:CR1:LINE	54.6017	0.224151	0.215101	1.04207	0.297378	0.749452	adnp2-/- vs adnp2+/+	0.125256	no	X7B_LINE	CR1	LINE
X7C_LINE:CR1:LINE	36.1875	0.659796	0.372759	1.77003	0.0767216	0.503491	adnp2-/- vs adnp2+/+	0.298008	no	X7C_LINE	CR1	LINE
X7D_LINE:CR1:LINE	7.55528	-0.101071	0.536341	-0.188446	0.850527	0.978901	adnp2-/- vs adnp2+/+	0.00926124	no	X7D_LINE	CR1	LINE
X8_LINE:CR1:LINE	23.6278	-0.623835	0.333697	-1.86947	0.0615581	0.43139	adnp2-/- vs adnp2+/+	0.36513	no	X8_LINE	CR1	LINE
X9_LINE:L1:LINE	5.95793	-0.263299	0.620262	-0.424497	0.671204	0.922674	adnp2-/- vs adnp2+/+	0.0349517	no	X9_LINE	L1	LINE
YREP_Mm:YREP_Mm:Unknown	838.603	0.0669734	0.084356	0.793938	0.427232	0.826093	adnp2-/- vs adnp2+/+	0.0829708	no	YREP_Mm	YREP_Mm	Unknown
ZP3AR:Satellite:Satellite	853.497	0.144939	0.115205	1.25809	0.20836	0.726859	adnp2-/- vs adnp2+/+	0.13855	no	ZP3AR	Satellite	Satellite
Zaphod2:hAT-Tip100:DNA	29.1528	0.868711	0.30191	2.87738	0.00400994	0.0714629	adnp2-/- vs adnp2+/+	1.14592	no	Zaphod2	hAT-Tip100	DNA
Zaphod3:hAT-Tip100:DNA	47.1425	0.367776	0.293829	1.25167	0.210692	0.726859	adnp2-/- vs adnp2+/+	0.13855	no	Zaphod3	hAT-Tip100	DNA
Zaphod:hAT-Tip100:DNA	77.0726	-0.0858214	0.218548	-0.39269	0.694549	0.933874	adnp2-/- vs adnp2+/+	0.0297116	no	Zaphod	hAT-Tip100	DNA
hAT-N1_Mam:hAT:DNA	89.7474	-0.00325331	0.175829	-0.0185027	0.985238	0.994204	adnp2-/- vs adnp2+/+	0.00252466	no	hAT-N1_Mam	hAT	DNA
nhAT5a_ML:hAT-Charlie:DNA	6.97689	0.321515	0.613216	0.524311	0.600063	0.88852	adnp2-/- vs adnp2+/+	0.0513329	no	nhAT5a_ML	hAT-Charlie	DNA
ERVB2_1-I_MM-int:ERVK:LTR	46.1466	-1.23314	0.320297	-3.85	0.000118118	0.00491175	adnp2-/- vs adnp2+/+	2.30876	down	ERVB2_1-I_MM-int	ERVK	LTR
IAPLTR4_I:ERVK:LTR	53.3772	-1.01248	0.251153	-4.03132	5.54644e-05	0.00263588	adnp2-/- vs adnp2+/+	2.57907	down	IAPLTR4_I	ERVK	LTR

## Sheet: Double vs WT
RepID	baseMean	log2FoldChange	StandardError(Log2FoldChange)	Wald statistic	p-value	FDR	Contrast	-log(FDR)	Significantly changing	repeat_name	repeat_class	repeat_type
B2_Mm1a:B2:SINE	72126.3	1.31284	0.110968	11.8308	2.70503e-32	1.34981e-29	ADNP degraded in adnp2-/- vs ADNP present in adnp2+/+	28.8697	up	B2_Mm1a	B2	SINE
B2_Mm1t:B2:SINE	49781.5	1.43277	0.117122	12.2331	2.0686e-34	2.06446e-31	ADNP degraded in adnp2-/- vs ADNP present in adnp2+/+	30.6852	up	B2_Mm1t	B2	SINE
IAP1-MM_I-int:ERVK:LTR	223.333	0.90577	0.213085	4.25075	2.13056e-05	0.000708765	ADNP degraded in adnp2-/- vs ADNP present in adnp2+/+	3.1495	up	IAP1-MM_I-int	ERVK	LTR
IAPEY_LTR:ERVK:LTR	120.288	1.45228	0.208139	6.97747	3.00551e-12	3.33278e-10	ADNP degraded in adnp2-/- vs ADNP present in adnp2+/+	9.47719	up	IAPEY_LTR	ERVK	LTR
IAPEy-int:ERVK:LTR	328.759	1.67872	0.256229	6.55162	5.69153e-11	4.36934e-09	ADNP degraded in adnp2-/- vs ADNP present in adnp2+/+	8.35958	up	IAPEy-int	ERVK	LTR
IAPEz-int:ERVK:LTR	20193.8	1.55645	0.201427	7.72711	1.10016e-14	2.7449e-12	ADNP degraded in adnp2-/- vs ADNP present in adnp2+/+	11.5615	up	IAPEz-int	ERVK	LTR
IAPLTR1_Mm:ERVK:LTR	1738.32	1.22855	0.223618	5.49397	3.92999e-08	2.45133e-06	ADNP degraded in adnp2-/- vs ADNP present in adnp2+/+	5.6106	up	IAPLTR1_Mm	ERVK	LTR
IAPLTR1a_Mm:ERVK:LTR	277.247	1.12699	0.258926	4.35254	1.34566e-05	0.000497398	ADNP degraded in adnp2-/- vs ADNP present in adnp2+/+	3.3033	up	IAPLTR1a_Mm	ERVK	LTR
IAPLTR2_Mm:ERVK:LTR	365.609	1.43328	0.203421	7.04587	1.84301e-12	2.29916e-10	ADNP degraded in adnp2-/- vs ADNP present in adnp2+/+	9.63843	up	IAPLTR2_Mm	ERVK	LTR
IAPLTR2a:ERVK:LTR	94.0028	1.13491	0.212869	5.33153	9.73895e-08	5.39971e-06	ADNP degraded in adnp2-/- vs ADNP present in adnp2+/+	5.26763	up	IAPLTR2a	ERVK	LTR
L1M3f:L1:LINE	14.7844	1.88867	0.524767	3.59907	0.000319358	0.00741209	ADNP degraded in adnp2-/- vs ADNP present in adnp2+/+	2.13006	up	L1M3f	L1	LINE
L1Md_A:L1:LINE	18793.5	1.62499	0.279554	5.81281	6.14343e-09	4.08743e-07	ADNP degraded in adnp2-/- vs ADNP present in adnp2+/+	6.38855	up	L1Md_A	L1	LINE
MMERVK10C-int:ERVK:LTR	2653.26	1.68056	0.227893	7.37434	1.65167e-13	2.35481e-11	ADNP degraded in adnp2-/- vs ADNP present in adnp2+/+	10.628	up	MMERVK10C-int	ERVK	LTR
MamGyp-int:Gypsy:LTR	63.0836	2.05764	0.271783	7.57087	3.7073e-14	6.16647e-12	ADNP degraded in adnp2-/- vs ADNP present in adnp2+/+	11.21	up	MamGyp-int	Gypsy	LTR
RLTR10B2:ERVK:LTR	129.532	1.34654	0.16353	8.23421	1.80751e-16	6.01297e-14	ADNP degraded in adnp2-/- vs ADNP present in adnp2+/+	13.2209	up	RLTR10B2	ERVK	LTR
RLTR1B-int:ERV1:LTR	36690.5	0.919409	0.226095	4.06647	4.77307e-05	0.0014886	ADNP degraded in adnp2-/- vs ADNP present in adnp2+/+	2.82722	up	RLTR1B-int	ERV1	LTR
RLTR44C:ERVK:LTR	19.506	1.10209	0.362679	3.03873	0.00237575	0.0408793	ADNP degraded in adnp2-/- vs ADNP present in adnp2+/+	1.3885	up	RLTR44C	ERVK	LTR
RLTR9A3A:ERVK:LTR	21.3708	1.12516	0.346941	3.24309	0.0011824	0.0236007	ADNP degraded in adnp2-/- vs ADNP present in adnp2+/+	1.62707	up	RLTR9A3A	ERVK	LTR
RMER16-int:ERVK:LTR	10869.2	1.06217	0.196194	5.41387	6.16763e-08	3.62076e-06	ADNP degraded in adnp2-/- vs ADNP present in adnp2+/+	5.4412	up	RMER16-int	ERVK	LTR
Zaphod2:hAT-Tip100:DNA	29.1528	0.996799	0.300914	3.31257	0.000924423	0.0188281	ADNP degraded in adnp2-/- vs ADNP present in adnp2+/+	1.72519	up	Zaphod2	hAT-Tip100	DNA
7SK:RNA:RNA	94194.4	0.275806	0.163235	1.68962	0.0911002	0.351035	ADNP degraded in adnp2-/- vs ADNP present in adnp2+/+	0.45465	no	7SK	RNA	RNA
AmnSINE1:Deu:SINE	352.443	0.00703744	0.0942562	0.0746628	0.940483	0.978492	ADNP degraded in adnp2-/- vs ADNP present in adnp2+/+	0.0094426	no	AmnSINE1	Deu	SINE
AmnSINE2:Deu:SINE	115.952	-0.00652394	0.165406	-0.039442	0.968538	0.984213	ADNP degraded in adnp2-/- vs ADNP present in adnp2+/+	0.00691094	no	AmnSINE2	Deu	SINE
Arthur1:hAT-Tip100:DNA	113.959	-0.168761	0.194577	-0.86732	0.385767	0.693276	ADNP degraded in adnp2-/- vs ADNP present in adnp2+/+	0.159094	no	Arthur1	hAT-Tip100	DNA
Arthur1A:hAT-Tip100:DNA	13.337	-0.270493	0.450923	-0.599866	0.548596	0.812339	ADNP degraded in adnp2-/- vs ADNP present in adnp2+/+	0.0902624	no	Arthur1A	hAT-Tip100	DNA
Arthur1B:hAT-Tip100:DNA	51.217	-0.205982	0.256547	-0.802899	0.422033	0.715865	ADNP degraded in adnp2-/- vs ADNP present in adnp2+/+	0.145169	no	Arthur1B	hAT-Tip100	DNA
Arthur1C:hAT-Tip100:DNA	7.53256	0.499475	0.63808	0.782778	0.433758	0.725109	ADNP degraded in adnp2-/- vs ADNP present in adnp2+/+	0.139597	no	Arthur1C	hAT-Tip100	DNA
B1F1:Alu:SINE	8418.55	-0.041248	0.0438442	-0.940786	0.346815	0.656776	ADNP degraded in adnp2-/- vs ADNP present in adnp2+/+	0.182583	no	B1F1	Alu	SINE
B1F2:Alu:SINE	7607.54	-0.068682	0.0478122	-1.4365	0.150861	0.450521	ADNP degraded in adnp2-/- vs ADNP present in adnp2+/+	0.346285	no	B1F2	Alu	SINE
B1F:Alu:SINE	18944.9	-0.0413244	0.0451278	-0.91572	0.359814	0.667373	ADNP degraded in adnp2-/- vs ADNP present in adnp2+/+	0.175631	no	B1F	Alu	SINE
B1_Mm:Alu:SINE	16053.2	0.165094	0.0560921	2.94326	0.0032477	0.0483763	ADNP degraded in adnp2-/- vs ADNP present in adnp2+/+	1.31537	no	B1_Mm	Alu	SINE
B1_Mur1:Alu:SINE	18975.4	-0.0466789	0.0417423	-1.11826	0.263455	0.593517	ADNP degraded in adnp2-/- vs ADNP present in adnp2+/+	0.226567	no	B1_Mur1	Alu	SINE
B1_Mur2:Alu:SINE	17212	-0.046604	0.0407475	-1.14373	0.252737	0.586098	ADNP degraded in adnp2-/- vs ADNP present in adnp2+/+	0.232029	no	B1_Mur2	Alu	SINE
B1_Mur3:Alu:SINE	12816.9	-0.0508967	0.0467283	-1.0892	0.276064	0.602871	ADNP degraded in adnp2-/- vs ADNP present in adnp2+/+	0.219776	no	B1_Mur3	Alu	SINE
B1_Mur4:Alu:SINE	19323.2	-0.0243506	0.045127	-0.539602	0.589472	0.831982	ADNP degraded in adnp2-/- vs ADNP present in adnp2+/+	0.0798859	no	B1_Mur4	Alu	SINE
B1_Mus1:Alu:SINE	41058.7	0.087722	0.0626081	1.40113	0.161176	0.46896	ADNP degraded in adnp2-/- vs ADNP present in adnp2+/+	0.328864	no	B1_Mus1	Alu	SINE
B1_Mus2:Alu:SINE	31606.4	0.116413	0.0543018	2.14382	0.0320475	0.201642	ADNP degraded in adnp2-/- vs ADNP present in adnp2+/+	0.695419	no	B1_Mus2	Alu	SINE
B2_Mm2:B2:SINE	59494.7	0.460409	0.0599829	7.67566	1.6457e-14	3.28481e-12	ADNP degraded in adnp2-/- vs ADNP present in adnp2+/+	11.4835	no	B2_Mm2	B2	SINE
B3:B2:SINE	77547.9	-0.014991	0.0370704	-0.404391	0.685925	0.878631	ADNP degraded in adnp2-/- vs ADNP present in adnp2+/+	0.0561936	no	B3	B2	SINE
B3A:B2:SINE	40195.8	0.00614737	0.0423768	0.145065	0.88466	0.965563	ADNP degraded in adnp2-/- vs ADNP present in adnp2+/+	0.0152194	no	B3A	B2	SINE
B4:B4:SINE	21257.4	-0.0875084	0.0460427	-1.90059	0.0573555	0.28337	ADNP degraded in adnp2-/- vs ADNP present in adnp2+/+	0.547646	no	B4	B4	SINE
B4A:B4:SINE	39984.8	-0.0806042	0.0451664	-1.78461	0.0743253	0.312981	ADNP degraded in adnp2-/- vs ADNP present in adnp2+/+	0.504481	no	B4A	B4	SINE
BGLII:ERVK:LTR	746.468	0.370163	0.0961385	3.85031	0.000117969	0.00321427	ADNP degraded in adnp2-/- vs ADNP present in adnp2+/+	2.49292	no	BGLII	ERVK	LTR
BGLII_A:ERVK:LTR	96.6099	-0.110241	0.165454	-0.666294	0.505223	0.782419	ADNP degraded in adnp2-/- vs ADNP present in adnp2+/+	0.106561	no	BGLII_A	ERVK	LTR
BGLII_B2:ERVK:LTR	131.416	-0.247573	0.149236	-1.65894	0.0971273	0.359011	ADNP degraded in adnp2-/- vs ADNP present in adnp2+/+	0.444892	no	BGLII_B2	ERVK	LTR
BGLII_B:ERVK:LTR	218.857	0.225364	0.116061	1.94178	0.0521643	0.27079	ADNP degraded in adnp2-/- vs ADNP present in adnp2+/+	0.567368	no	BGLII_B	ERVK	LTR
BGLII_Mur:ERVK:LTR	83.5004	0.160736	0.203171	0.791137	0.428864	0.720549	ADNP degraded in adnp2-/- vs ADNP present in adnp2+/+	0.142336	no	BGLII_Mur	ERVK	LTR
BGLII_Mus:ERVK:LTR	87.0481	0.376817	0.197261	1.91025	0.0561012	0.279945	ADNP degraded in adnp2-/- vs ADNP present in adnp2+/+	0.552927	no	BGLII_Mus	ERVK	LTR
BLACKJACK:hAT-Blackjack:DNA	87.191	0.197722	0.190167	1.03973	0.298466	0.62056	ADNP degraded in adnp2-/- vs ADNP present in adnp2+/+	0.207216	no	BLACKJACK	hAT-Blackjack	DNA
C573_MM:C573_MM:Other	6.26289	1.38278	0.701054	1.97242	0.0485615	0.26197	ADNP degraded in adnp2-/- vs ADNP present in adnp2+/+	0.581749	no	C573_MM	C573_MM	Other
CR1_Mam:CR1:LINE	167.231	-0.171322	0.14397	-1.18998	0.234053	0.565581	ADNP degraded in adnp2-/- vs ADNP present in adnp2+/+	0.247505	no	CR1_Mam	CR1	LINE
CYRA11_Mm:Y-chromosome:Unknown	369.622	0.084283	0.0894861	0.941856	0.346266	0.656776	ADNP degraded in adnp2-/- vs ADNP present in adnp2+/+	0.182583	no	CYRA11_Mm	Y-chromosome	Unknown
Chap1_Mam:hAT-Charlie:DNA	28.9226	0.261865	0.32014	0.817968	0.413375	0.710066	ADNP degraded in adnp2-/- vs ADNP present in adnp2+/+	0.148701	no	Chap1_Mam	hAT-Charlie	DNA
Charlie10:hAT-Charlie:DNA	72.8326	-0.0854858	0.212163	-0.402925	0.687003	0.878631	ADNP degraded in adnp2-/- vs ADNP present in adnp2+/+	0.0561936	no	Charlie10	hAT-Charlie	DNA
Charlie10a:hAT-Charlie:DNA	40.9392	-0.121821	0.235333	-0.517653	0.604701	0.842919	ADNP degraded in adnp2-/- vs ADNP present in adnp2+/+	0.0742144	no	Charlie10a	hAT-Charlie	DNA
Charlie10b:hAT-Charlie:DNA	16.0575	0.0941192	0.436137	0.215802	0.829142	0.938698	ADNP degraded in adnp2-/- vs ADNP present in adnp2+/+	0.0274739	no	Charlie10b	hAT-Charlie	DNA
Charlie11:hAT-Charlie:DNA	9.11878	0.158802	0.486727	0.326266	0.744223	0.903858	ADNP degraded in adnp2-/- vs ADNP present in adnp2+/+	0.0438996	no	Charlie11	hAT-Charlie	DNA
Charlie12:hAT-Charlie:DNA	246.874	0.182409	0.112062	1.62775	0.103578	0.378647	ADNP degraded in adnp2-/- vs ADNP present in adnp2+/+	0.421766	no	Charlie12	hAT-Charlie	DNA
Charlie13a:hAT-Charlie:DNA	37.6306	0.220418	0.267673	0.823462	0.410245	0.709728	ADNP degraded in adnp2-/- vs ADNP present in adnp2+/+	0.148908	no	Charlie13a	hAT-Charlie	DNA
Charlie13b:hAT-Charlie:DNA	45.8984	0.113246	0.237218	0.477394	0.633081	0.861243	ADNP degraded in adnp2-/- vs ADNP present in adnp2+/+	0.0648742	no	Charlie13b	hAT-Charlie	DNA
Charlie15a:hAT-Charlie:DNA	34.5884	0.110922	0.29563	0.375206	0.707507	0.886103	ADNP degraded in adnp2-/- vs ADNP present in adnp2+/+	0.0525159	no	Charlie15a	hAT-Charlie	DNA
Charlie15b:hAT-Charlie:DNA	110.026	-0.143205	0.155136	-0.923093	0.355959	0.66154	ADNP degraded in adnp2-/- vs ADNP present in adnp2+/+	0.179444	no	Charlie15b	hAT-Charlie	DNA
Charlie16a:hAT-Charlie:DNA	57.3331	-0.125942	0.219084	-0.574856	0.565388	0.818952	ADNP degraded in adnp2-/- vs ADNP present in adnp2+/+	0.0867418	no	Charlie16a	hAT-Charlie	DNA
Charlie17:hAT-Charlie:DNA	52.0226	-0.0922348	0.225929	-0.408247	0.683093	0.878631	ADNP degraded in adnp2-/- vs ADNP present in adnp2+/+	0.0561936	no	Charlie17	hAT-Charlie	DNA
Charlie17a:hAT-Charlie:DNA	22.4481	0.532145	0.340649	1.56215	0.118253	0.408361	ADNP degraded in adnp2-/- vs ADNP present in adnp2+/+	0.388956	no	Charlie17a	hAT-Charlie	DNA
Charlie17b:hAT-Charlie:DNA	31.3628	-0.733656	0.356782	-2.05631	0.0397524	0.230657	ADNP degraded in adnp2-/- vs ADNP present in adnp2+/+	0.637034	no	Charlie17b	hAT-Charlie	DNA
Charlie18a:hAT-Charlie:DNA	100.869	0.0826473	0.181523	0.455299	0.648894	0.872225	ADNP degraded in adnp2-/- vs ADNP present in adnp2+/+	0.0593714	no	Charlie18a	hAT-Charlie	DNA
Charlie19a:hAT-Charlie:DNA	61.6373	-0.143379	0.226646	-0.632611	0.526987	0.792068	ADNP degraded in adnp2-/- vs ADNP present in adnp2+/+	0.101237	no	Charlie19a	hAT-Charlie	DNA
Charlie1:hAT-Charlie:DNA	634.712	-0.139502	0.0834664	-1.67135	0.0946526	0.354961	ADNP degraded in adnp2-/- vs ADNP present in adnp2+/+	0.449819	no	Charlie1	hAT-Charlie	DNA
Charlie1a:hAT-Charlie:DNA	1886.31	-0.0809618	0.0549104	-1.47443	0.140365	0.442166	ADNP degraded in adnp2-/- vs ADNP present in adnp2+/+	0.354415	no	Charlie1a	hAT-Charlie	DNA
Charlie1b:hAT-Charlie:DNA	421.728	-0.412543	0.112696	-3.66067	0.00025156	0.00612333	ADNP degraded in adnp2-/- vs ADNP present in adnp2+/+	2.21301	no	Charlie1b	hAT-Charlie	DNA
Charlie20a:hAT-Charlie:DNA	65.1446	-0.482172	0.219016	-2.20154	0.027698	0.186774	ADNP degraded in adnp2-/- vs ADNP present in adnp2+/+	0.728683	no	Charlie20a	hAT-Charlie	DNA
Charlie21a:hAT-Charlie:DNA	48.0823	-0.0272673	0.248272	-0.109829	0.912545	0.973201	ADNP degraded in adnp2-/- vs ADNP present in adnp2+/+	0.0117976	no	Charlie21a	hAT-Charlie	DNA
Charlie22a:hAT-Charlie:DNA	50.1935	-0.457003	0.283816	-1.61021	0.107353	0.385388	ADNP degraded in adnp2-/- vs ADNP present in adnp2+/+	0.414102	no	Charlie22a	hAT-Charlie	DNA
Charlie23a:hAT-Charlie:DNA	57.8821	-0.602757	0.211542	-2.84935	0.0043809	0.0607242	ADNP degraded in adnp2-/- vs ADNP present in adnp2+/+	1.21664	no	Charlie23a	hAT-Charlie	DNA
Charlie24:hAT-Charlie:DNA	113.401	0.00415377	0.143694	0.0289071	0.976939	0.986827	ADNP degraded in adnp2-/- vs ADNP present in adnp2+/+	0.00575908	no	Charlie24	hAT-Charlie	DNA
Charlie25:hAT-Charlie:DNA	74.3163	-0.331182	0.219685	-1.50753	0.131674	0.431607	ADNP degraded in adnp2-/- vs ADNP present in adnp2+/+	0.364912	no	Charlie25	hAT-Charlie	DNA
Charlie26a:hAT-Charlie:DNA	38.8161	-0.265344	0.29014	-0.914536	0.360435	0.667373	ADNP degraded in adnp2-/- vs ADNP present in adnp2+/+	0.175631	no	Charlie26a	hAT-Charlie	DNA
Charlie29a:hAT-Charlie:DNA	30.3265	-0.540269	0.337654	-1.60007	0.109583	0.388746	ADNP degraded in adnp2-/- vs ADNP present in adnp2+/+	0.410334	no	Charlie29a	hAT-Charlie	DNA
Charlie2a:hAT-Charlie:DNA	82.3814	-0.410939	0.221465	-1.85555	0.0635179	0.290784	ADNP degraded in adnp2-/- vs ADNP present in adnp2+/+	0.53643	no	Charlie2a	hAT-Charlie	DNA
Charlie2b:hAT-Charlie:DNA	261.337	-0.248521	0.108156	-2.2978	0.021573	0.165614	ADNP degraded in adnp2-/- vs ADNP present in adnp2+/+	0.780903	no	Charlie2b	hAT-Charlie	DNA
Charlie4:hAT-Charlie:DNA	45.4633	-0.278892	0.291946	-0.955285	0.339434	0.655221	ADNP degraded in adnp2-/- vs ADNP present in adnp2+/+	0.183612	no	Charlie4	hAT-Charlie	DNA
Charlie4a:hAT-Charlie:DNA	406.079	-0.103738	0.108452	-0.956531	0.338804	0.655221	ADNP degraded in adnp2-/- vs ADNP present in adnp2+/+	0.183612	no	Charlie4a	hAT-Charlie	DNA
Charlie4z:hAT-Charlie:DNA	182.068	0.225926	0.134705	1.67719	0.0935056	0.354746	ADNP degraded in adnp2-/- vs ADNP present in adnp2+/+	0.450082	no	Charlie4z	hAT-Charlie	DNA
Charlie5:hAT-Charlie:DNA	478.022	-0.138505	0.0965051	-1.43521	0.151227	0.450521	ADNP degraded in adnp2-/- vs ADNP present in adnp2+/+	0.346285	no	Charlie5	hAT-Charlie	DNA
Charlie6:hAT-Charlie:DNA	15.2596	-0.550791	0.419927	-1.31164	0.189643	0.513624	ADNP degraded in adnp2-/- vs ADNP present in adnp2+/+	0.289355	no	Charlie6	hAT-Charlie	DNA
Charlie7:hAT-Charlie:DNA	250.272	-0.148304	0.15048	-0.985542	0.324358	0.64228	ADNP degraded in adnp2-/- vs ADNP present in adnp2+/+	0.192275	no	Charlie7	hAT-Charlie	DNA
Charlie7a:hAT-Charlie:DNA	34.9344	-0.596976	0.269749	-2.21308	0.0268919	0.185154	ADNP degraded in adnp2-/- vs ADNP present in adnp2+/+	0.732467	no	Charlie7a	hAT-Charlie	DNA
Charlie8:hAT-Charlie:DNA	244.598	-0.0106898	0.105694	-0.101139	0.91944	0.973201	ADNP degraded in adnp2-/- vs ADNP present in adnp2+/+	0.0117976	no	Charlie8	hAT-Charlie	DNA
Charlie9:hAT-Charlie:DNA	124.177	0.11318	0.155143	0.72952	0.465683	0.755694	ADNP degraded in adnp2-/- vs ADNP present in adnp2+/+	0.121654	no	Charlie9	hAT-Charlie	DNA
Cheshire:hAT-Charlie:DNA	604.358	0.0524207	0.080327	0.652591	0.51402	0.783762	ADNP degraded in adnp2-/- vs ADNP present in adnp2+/+	0.105816	no	Cheshire	hAT-Charlie	DNA
DNA1_Mam:TcMar:DNA	22.9242	-0.203887	0.318288	-0.640574	0.5218	0.790031	ADNP degraded in adnp2-/- vs ADNP present in adnp2+/+	0.102356	no	DNA1_Mam	TcMar	DNA
ERV3-16A3_I-int:ERVL:LTR	28.3907	0.818946	0.367062	2.23108	0.0256757	0.181733	ADNP degraded in adnp2-/- vs ADNP present in adnp2+/+	0.740566	no	ERV3-16A3_I-int	ERVL	LTR
ERV3-16A3_LTR:ERVL:LTR	29.2136	-0.217404	0.312039	-0.69672	0.485978	0.772465	ADNP degraded in adnp2-/- vs ADNP present in adnp2+/+	0.112121	no	ERV3-16A3_LTR	ERVL	LTR
ERVB2_1-I_MM-int:ERVK:LTR	46.1466	-0.415232	0.299073	-1.38839	0.165017	0.474603	ADNP degraded in adnp2-/- vs ADNP present in adnp2+/+	0.32367	no	ERVB2_1-I_MM-int	ERVK	LTR
ERVB2_1A-I_MM-int:ERVK:LTR	202.001	-0.37385	0.19792	-1.88889	0.0589062	0.284375	ADNP degraded in adnp2-/- vs ADNP present in adnp2+/+	0.546109	no	ERVB2_1A-I_MM-int	ERVK	LTR
ERVB3_1-I_MM-int:ERVK:LTR	96.2101	0.108027	0.235184	0.459329	0.645998	0.872225	ADNP degraded in adnp2-/- vs ADNP present in adnp2+/+	0.0593714	no	ERVB3_1-I_MM-int	ERVK	LTR
ERVB3_1-LTR_MM:ERVK:LTR	81.8234	-0.862325	0.19177	-4.49666	6.90305e-06	0.000299533	ADNP degraded in adnp2-/- vs ADNP present in adnp2+/+	3.52356	no	ERVB3_1-LTR_MM	ERVK	LTR
ERVB4_1-I_MM-int:ERVK:LTR	27.5746	-0.813704	0.443372	-1.83526	0.0664669	0.29222	ADNP degraded in adnp2-/- vs ADNP present in adnp2+/+	0.53429	no	ERVB4_1-I_MM-int	ERVK	LTR
ERVB4_1B-I_MM-int:ERVK:LTR	195.716	0.229367	0.152238	1.50664	0.131904	0.431607	ADNP degraded in adnp2-/- vs ADNP present in adnp2+/+	0.364912	no	ERVB4_1B-I_MM-int	ERVK	LTR
ERVB4_1B-LTR_MM:ERVK:LTR	125.947	0.110363	0.198512	0.555952	0.578244	0.827959	ADNP degraded in adnp2-/- vs ADNP present in adnp2+/+	0.0819911	no	ERVB4_1B-LTR_MM	ERVK	LTR
ERVB4_1C-LTR_Mm:ERVK:LTR	186.457	0.536871	0.203985	2.63192	0.00849048	0.0931153	ADNP degraded in adnp2-/- vs ADNP present in adnp2+/+	1.03098	no	ERVB4_1C-LTR_Mm	ERVK	LTR
ERVB4_2-I_MM-int:ERVK:LTR	3690.7	-0.0940941	0.608137	-0.154725	0.877038	0.963791	ADNP degraded in adnp2-/- vs ADNP present in adnp2+/+	0.0160169	no	ERVB4_2-I_MM-int	ERVK	LTR
ERVB4_2-LTR_MM:ERVK:LTR	674.823	-0.323481	0.318219	-1.01654	0.309374	0.625323	ADNP degraded in adnp2-/- vs ADNP present in adnp2+/+	0.203896	no	ERVB4_2-LTR_MM	ERVK	LTR
ERVB4_3-I_MM-int:ERVK:LTR	21.2828	0.0653436	0.350154	0.186614	0.851963	0.949777	ADNP degraded in adnp2-/- vs ADNP present in adnp2+/+	0.0223784	no	ERVB4_3-I_MM-int	ERVK	LTR
ERVB5_1-I_MM-int:ERVK:LTR	22.5538	0.269672	0.410001	0.657734	0.510709	0.782419	ADNP degraded in adnp2-/- vs ADNP present in adnp2+/+	0.106561	no	ERVB5_1-I_MM-int	ERVK	LTR
ERVB5_1-LTR_MM:ERVK:LTR	8.88719	-0.0586217	0.523291	-0.112025	0.910804	0.973201	ADNP degraded in adnp2-/- vs ADNP present in adnp2+/+	0.0117976	no	ERVB5_1-LTR_MM	ERVK	LTR
ERVB5_2-LTR_MM:ERVK:LTR	15.8699	0.370363	0.392482	0.943644	0.345351	0.656776	ADNP degraded in adnp2-/- vs ADNP present in adnp2+/+	0.182583	no	ERVB5_2-LTR_MM	ERVK	LTR
ERVB7_1-LTR_MM:ERVK:LTR	6989.9	0.773608	0.280209	2.76083	0.00576551	0.0732382	ADNP degraded in adnp2-/- vs ADNP present in adnp2+/+	1.13526	no	ERVB7_1-LTR_MM	ERVK	LTR
ERVB7_2-LTR_MM:ERVK:LTR	38.2848	0.53459	0.330161	1.61918	0.105409	0.381223	ADNP degraded in adnp2-/- vs ADNP present in adnp2+/+	0.41882	no	ERVB7_2-LTR_MM	ERVK	LTR
ERVB7_2B-LTR_MM:ERVK:LTR	78.718	0.303739	0.283649	1.07083	0.284246	0.608751	ADNP degraded in adnp2-/- vs ADNP present in adnp2+/+	0.21556	no	ERVB7_2B-LTR_MM	ERVK	LTR
ERVB7_3-LTR_MM:ERVK:LTR	114.496	0.291415	0.153907	1.89345	0.0582978	0.284375	ADNP degraded in adnp2-/- vs ADNP present in adnp2+/+	0.546109	no	ERVB7_3-LTR_MM	ERVK	LTR
ERVB7_4-LTR_MM:ERVK:LTR	78.6813	0.0282953	0.221776	0.127585	0.898477	0.971485	ADNP degraded in adnp2-/- vs ADNP present in adnp2+/+	0.012564	no	ERVB7_4-LTR_MM	ERVK	LTR
ERVL-B4-int:ERVL:LTR	311.506	0.415804	0.301664	1.37837	0.16809	0.482051	ADNP degraded in adnp2-/- vs ADNP present in adnp2+/+	0.316907	no	ERVL-B4-int	ERVL	LTR
ERVL-E-int:ERVL:LTR	117.171	0.0169717	0.155632	0.109051	0.913162	0.973201	ADNP degraded in adnp2-/- vs ADNP present in adnp2+/+	0.0117976	no	ERVL-E-int	ERVL	LTR
ERVL-int:ERVL:LTR	79.7431	0.213156	0.19035	1.11981	0.262795	0.593517	ADNP degraded in adnp2-/- vs ADNP present in adnp2+/+	0.226567	no	ERVL-int	ERVL	LTR
ETnERV-int:ERVK:LTR	30075	0.816827	0.231166	3.5335	0.000410096	0.00889729	ADNP degraded in adnp2-/- vs ADNP present in adnp2+/+	2.05074	no	ETnERV-int	ERVK	LTR
ETnERV2-int:ERVK:LTR	1223.33	-0.0755884	0.132237	-0.571613	0.567584	0.819343	ADNP degraded in adnp2-/- vs ADNP present in adnp2+/+	0.0865345	no	ETnERV2-int	ERVK	LTR
ETnERV3-int:ERVK:LTR	232.979	-0.584824	0.181901	-3.21507	0.00130413	0.0250292	ADNP degraded in adnp2-/- vs ADNP present in adnp2+/+	1.60155	no	ETnERV3-int	ERVK	LTR
Eulor12:DNA:DNA?	11.7319	0.297606	0.418249	0.711553	0.476742	0.766165	ADNP degraded in adnp2-/- vs ADNP present in adnp2+/+	0.115678	no	Eulor12	DNA	DNA?
Eulor1:DNA:DNA	15.922	-0.0828348	0.373827	-0.221586	0.824636	0.936276	ADNP degraded in adnp2-/- vs ADNP present in adnp2+/+	0.0285959	no	Eulor1	DNA	DNA
Eulor5A:DNA:DNA?	20.6014	-0.0838402	0.350275	-0.239355	0.81083	0.930549	ADNP degraded in adnp2-/- vs ADNP present in adnp2+/+	0.0312605	no	Eulor5A	DNA	DNA?
Eulor5B:DNA:DNA?	8.77978	0.20787	0.506317	0.410553	0.6814	0.878631	ADNP degraded in adnp2-/- vs ADNP present in adnp2+/+	0.0561936	no	Eulor5B	DNA	DNA?
Eulor6B:DNA:DNA?	21.317	-0.40137	0.344623	-1.16466	0.244155	0.577318	ADNP degraded in adnp2-/- vs ADNP present in adnp2+/+	0.238585	no	Eulor6B	DNA	DNA?
Eulor6D:DNA:DNA?	4.76277	-0.761472	0.778775	-0.977782	0.328182	0.644736	ADNP degraded in adnp2-/- vs ADNP present in adnp2+/+	0.190618	no	Eulor6D	DNA	DNA?
Eulor6E:DNA:DNA?	8.59991	0.702137	0.542207	1.29496	0.195334	0.518465	ADNP degraded in adnp2-/- vs ADNP present in adnp2+/+	0.28528	no	Eulor6E	DNA	DNA?
Eulor9A:DNA:DNA	25.7701	0.0317906	0.346191	0.0918297	0.926833	0.976165	ADNP degraded in adnp2-/- vs ADNP present in adnp2+/+	0.0104768	no	Eulor9A	DNA	DNA
Eulor9B:DNA:DNA	10.1334	-0.413365	0.485624	-0.851204	0.394656	0.699585	ADNP degraded in adnp2-/- vs ADNP present in adnp2+/+	0.155159	no	Eulor9B	DNA	DNA
Eulor9C:DNA:DNA	23.7673	-0.454228	0.347318	-1.30781	0.190936	0.513624	ADNP degraded in adnp2-/- vs ADNP present in adnp2+/+	0.289355	no	Eulor9C	DNA	DNA
FAM:Alu:SINE	46.6739	0.108636	0.228467	0.475501	0.63443	0.861243	ADNP degraded in adnp2-/- vs ADNP present in adnp2+/+	0.0648742	no	FAM	Alu	SINE
FordPrefect:hAT-Tip100:DNA	107.251	0.607117	0.22639	2.68173	0.00732425	0.0859953	ADNP degraded in adnp2-/- vs ADNP present in adnp2+/+	1.06553	no	FordPrefect	hAT-Tip100	DNA
FordPrefect_a:hAT-Tip100:DNA	6.29234	0.519023	0.645339	0.804264	0.421245	0.715865	ADNP degraded in adnp2-/- vs ADNP present in adnp2+/+	0.145169	no	FordPrefect_a	hAT-Tip100	DNA
GSAT_MM:Satellite:Satellite	90.7941	0.152984	0.339518	0.450592	0.652284	0.872225	ADNP degraded in adnp2-/- vs ADNP present in adnp2+/+	0.0593714	no	GSAT_MM	Satellite	Satellite
HAL1:L1:LINE	961.313	-0.260738	0.120695	-2.16031	0.0307486	0.197337	ADNP degraded in adnp2-/- vs ADNP present in adnp2+/+	0.704791	no	HAL1	L1	LINE
HAL1M8:L1:LINE	323.99	0.0335092	0.113633	0.29489	0.768078	0.917054	ADNP degraded in adnp2-/- vs ADNP present in adnp2+/+	0.0376051	no	HAL1M8	L1	LINE
HAL1ME:L1:LINE	212.398	-0.263897	0.119396	-2.21027	0.0270867	0.185154	ADNP degraded in adnp2-/- vs ADNP present in adnp2+/+	0.732467	no	HAL1ME	L1	LINE
HAL1_SS:L1:LINE	15.688	-0.161543	0.423402	-0.381536	0.702805	0.885606	ADNP degraded in adnp2-/- vs ADNP present in adnp2+/+	0.0527595	no	HAL1_SS	L1	LINE
HAL1b:L1:LINE	119.753	-0.234909	0.191653	-1.2257	0.22031	0.548304	ADNP degraded in adnp2-/- vs ADNP present in adnp2+/+	0.260979	no	HAL1b	L1	LINE
HERV16-int:ERVL:LTR	15.4944	0.0587152	0.39457	0.148808	0.881705	0.963791	ADNP degraded in adnp2-/- vs ADNP present in adnp2+/+	0.0160169	no	HERV16-int	ERVL	LTR
HERVL40-int:ERVL:LTR	41.454	-0.0264959	0.312431	-0.0848058	0.932416	0.976165	ADNP degraded in adnp2-/- vs ADNP present in adnp2+/+	0.0104768	no	HERVL40-int	ERVL	LTR
HERVL74-int:ERVL:LTR	82.6603	0.675139	0.342163	1.97315	0.0484785	0.26197	ADNP degraded in adnp2-/- vs ADNP present in adnp2+/+	0.581749	no	HERVL74-int	ERVL	LTR
Helitron1Nb_Mam:Helitron:RC	24.6188	0.224148	0.323722	0.692409	0.488681	0.772465	ADNP degraded in adnp2-/- vs ADNP present in adnp2+/+	0.112121	no	Helitron1Nb_Mam	Helitron	RC
Helitron2Na_Mam:Helitron:RC?	31.4448	0.352839	0.311305	1.13342	0.257038	0.589682	ADNP degraded in adnp2-/- vs ADNP present in adnp2+/+	0.229382	no	Helitron2Na_Mam	Helitron	RC?
Helitron3Na_Mam:Helitron:RC	67.14	-0.243867	0.239993	-1.01614	0.309561	0.625323	ADNP degraded in adnp2-/- vs ADNP present in adnp2+/+	0.203896	no	Helitron3Na_Mam	Helitron	RC
IAP-d-int:ERVK:LTR	1075.27	0.0224858	0.209831	0.107162	0.914661	0.973201	ADNP degraded in adnp2-/- vs ADNP present in adnp2+/+	0.0117976	no	IAP-d-int	ERVK	LTR
IAP1-MM_LTR:ERVK:LTR	38.6459	-0.0251762	0.253249	-0.099413	0.92081	0.973484	ADNP degraded in adnp2-/- vs ADNP present in adnp2+/+	0.0116712	no	IAP1-MM_LTR	ERVK	LTR
IAPA_MM-int:ERVK:LTR	164.877	1.0509	0.363853	2.88827	0.00387373	0.0552283	ADNP degraded in adnp2-/- vs ADNP present in adnp2+/+	1.25784	no	IAPA_MM-int	ERVK	LTR
IAPEY2_LTR:ERVK:LTR	87.5022	0.506447	0.206408	2.45362	0.0141427	0.130674	ADNP degraded in adnp2-/- vs ADNP present in adnp2+/+	0.883809	no	IAPEY2_LTR	ERVK	LTR
IAPEY3-int:ERVK:LTR	178.893	0.438782	0.191571	2.29045	0.0219954	0.166033	ADNP degraded in adnp2-/- vs ADNP present in adnp2+/+	0.779806	no	IAPEY3-int	ERVK	LTR
IAPEY3C_LTR:ERVK:LTR	21.275	0.708425	0.357308	1.98267	0.0474038	0.258641	ADNP degraded in adnp2-/- vs ADNP present in adnp2+/+	0.587303	no	IAPEY3C_LTR	ERVK	LTR
IAPEY3_LTR:ERVK:LTR	74.6937	0.44911	0.188441	2.38329	0.0171586	0.147603	ADNP degraded in adnp2-/- vs ADNP present in adnp2+/+	0.830905	no	IAPEY3_LTR	ERVK	LTR
IAPEY4_I-int:ERVK:LTR	201.014	0.286868	0.187663	1.52864	0.126355	0.424586	ADNP degraded in adnp2-/- vs ADNP present in adnp2+/+	0.372035	no	IAPEY4_I-int	ERVK	LTR
IAPEY4_LTR:ERVK:LTR	41.6719	0.163312	0.304632	0.536097	0.591891	0.831982	ADNP degraded in adnp2-/- vs ADNP present in adnp2+/+	0.0798859	no	IAPEY4_LTR	ERVK	LTR
IAPEY5_I-int:ERVK:LTR	5.35404	1.59944	0.608742	2.62745	0.00860287	0.093153	ADNP degraded in adnp2-/- vs ADNP present in adnp2+/+	1.0308	no	IAPEY5_I-int	ERVK	LTR
IAPEY5_LTR:ERVK:LTR	12.8678	-0.255585	0.537658	-0.475368	0.634525	0.861243	ADNP degraded in adnp2-/- vs ADNP present in adnp2+/+	0.0648742	no	IAPEY5_LTR	ERVK	LTR
IAPLTR2a2_Mm:ERVK:LTR	214.363	-0.101351	0.186188	-0.544349	0.586202	0.831982	ADNP degraded in adnp2-/- vs ADNP present in adnp2+/+	0.0798859	no	IAPLTR2a2_Mm	ERVK	LTR
IAPLTR2b:ERVK:LTR	113.394	0.184948	0.198908	0.929819	0.352465	0.65918	ADNP degraded in adnp2-/- vs ADNP present in adnp2+/+	0.180996	no	IAPLTR2b	ERVK	LTR
IAPLTR3-int:ERVK:LTR	101.897	-0.235549	0.282324	-0.834323	0.404099	0.706166	ADNP degraded in adnp2-/- vs ADNP present in adnp2+/+	0.151093	no	IAPLTR3-int	ERVK	LTR
IAPLTR3:ERVK:LTR	23.0517	0.0870767	0.39076	0.222839	0.823661	0.936276	ADNP degraded in adnp2-/- vs ADNP present in adnp2+/+	0.0285959	no	IAPLTR3	ERVK	LTR
IAPLTR4:ERVK:LTR	50.82	-0.0492579	0.283992	-0.173448	0.862299	0.956194	ADNP degraded in adnp2-/- vs ADNP present in adnp2+/+	0.0194541	no	IAPLTR4	ERVK	LTR
IAPLTR4_I:ERVK:LTR	53.3772	-0.264032	0.232399	-1.13611	0.255909	0.589682	ADNP degraded in adnp2-/- vs ADNP present in adnp2+/+	0.229382	no	IAPLTR4_I	ERVK	LTR
ID2:ID:SINE	1490.17	-0.0947373	0.0648961	-1.45983	0.144337	0.44547	ADNP degraded in adnp2-/- vs ADNP present in adnp2+/+	0.351182	no	ID2	ID	SINE
ID4:ID:SINE	7598.05	-0.0451827	0.0387646	-1.16557	0.24379	0.577318	ADNP degraded in adnp2-/- vs ADNP present in adnp2+/+	0.238585	no	ID4	ID	SINE
ID4_:ID:SINE	8364.34	-0.0386195	0.0393439	-0.981588	0.326303	0.644736	ADNP degraded in adnp2-/- vs ADNP present in adnp2+/+	0.190618	no	ID4_	ID	SINE
ID:ID:SINE	2040.81	-0.0508016	0.0635649	-0.799208	0.42417	0.715865	ADNP degraded in adnp2-/- vs ADNP present in adnp2+/+	0.145169	no	ID	ID	SINE
ID_B1:B4:SINE	48130.6	-0.0631408	0.048987	-1.28893	0.197422	0.519051	ADNP degraded in adnp2-/- vs ADNP present in adnp2+/+	0.28479	no	ID_B1	B4	SINE
IMPB_01:Satellite:Satellite	2823.18	-0.268374	0.152922	-1.75497	0.0792644	0.326506	ADNP degraded in adnp2-/- vs ADNP present in adnp2+/+	0.486109	no	IMPB_01	Satellite	Satellite
Kanga11a:TcMar-Tc2:DNA	45.9882	-0.0432928	0.259666	-0.166725	0.867586	0.95886	ADNP degraded in adnp2-/- vs ADNP present in adnp2+/+	0.0182446	no	Kanga11a	TcMar-Tc2	DNA
Kanga1:TcMar-Tc2:DNA	79.404	0.0957477	0.177397	0.539736	0.589379	0.831982	ADNP degraded in adnp2-/- vs ADNP present in adnp2+/+	0.0798859	no	Kanga1	TcMar-Tc2	DNA
Kanga1a:TcMar-Tc2:DNA	66.2423	0.154158	0.23722	0.64985	0.515789	0.784691	ADNP degraded in adnp2-/- vs ADNP present in adnp2+/+	0.105301	no	Kanga1a	TcMar-Tc2	DNA
Kanga1b:TcMar-Tc2:DNA	56.4723	-0.0775362	0.255157	-0.303877	0.761222	0.91534	ADNP degraded in adnp2-/- vs ADNP present in adnp2+/+	0.0384176	no	Kanga1b	TcMar-Tc2	DNA
Kanga1c:TcMar-Tc2:DNA	71.4239	0.357927	0.194755	1.83783	0.0660869	0.29192	ADNP degraded in adnp2-/- vs ADNP present in adnp2+/+	0.534737	no	Kanga1c	TcMar-Tc2	DNA
Kanga1d:TcMar-Tc2:DNA	35.4475	-0.0940244	0.356495	-0.263746	0.791975	0.923143	ADNP degraded in adnp2-/- vs ADNP present in adnp2+/+	0.0347309	no	Kanga1d	TcMar-Tc2	DNA
Kanga2_a:TcMar-Tc2:DNA	117.557	0.161587	0.138223	1.16903	0.24239	0.575964	ADNP degraded in adnp2-/- vs ADNP present in adnp2+/+	0.239604	no	Kanga2_a	TcMar-Tc2	DNA
L1M1:L1:LINE	122.192	-0.0392094	0.155079	-0.252835	0.800396	0.926319	ADNP degraded in adnp2-/- vs ADNP present in adnp2+/+	0.0332393	no	L1M1	L1	LINE
L1M2:L1:LINE	4554.24	0.279059	0.150741	1.85125	0.0641336	0.29192	ADNP degraded in adnp2-/- vs ADNP present in adnp2+/+	0.534737	no	L1M2	L1	LINE
L1M2a:L1:LINE	11.0066	-0.0825449	0.492585	-0.167575	0.866918	0.95886	ADNP degraded in adnp2-/- vs ADNP present in adnp2+/+	0.0182446	no	L1M2a	L1	LINE
L1M2c:L1:LINE	134.31	-0.258139	0.17674	-1.46056	0.144137	0.44547	ADNP degraded in adnp2-/- vs ADNP present in adnp2+/+	0.351182	no	L1M2c	L1	LINE
L1M3:L1:LINE	1494.67	-0.0964449	0.0903081	-1.06795	0.285541	0.608911	ADNP degraded in adnp2-/- vs ADNP present in adnp2+/+	0.215446	no	L1M3	L1	LINE
L1M3b:L1:LINE	16.978	-0.386276	0.373222	-1.03498	0.30068	0.621228	ADNP degraded in adnp2-/- vs ADNP present in adnp2+/+	0.206749	no	L1M3b	L1	LINE
L1M3c:L1:LINE	18.2005	0.426737	0.368334	1.15856	0.246635	0.577318	ADNP degraded in adnp2-/- vs ADNP present in adnp2+/+	0.238585	no	L1M3c	L1	LINE
L1M3d:L1:LINE	16.3981	0.770273	0.403197	1.91042	0.0560798	0.279945	ADNP degraded in adnp2-/- vs ADNP present in adnp2+/+	0.552927	no	L1M3d	L1	LINE
L1M3de:L1:LINE	33.4883	-0.180486	0.259339	-0.695944	0.486464	0.772465	ADNP degraded in adnp2-/- vs ADNP present in adnp2+/+	0.112121	no	L1M3de	L1	LINE
L1M3e:L1:LINE	176.509	0.715	0.163349	4.37712	1.20256e-05	0.000461599	ADNP degraded in adnp2-/- vs ADNP present in adnp2+/+	3.33573	no	L1M3e	L1	LINE
L1M4:L1:LINE	4096.43	-0.14552	0.0627554	-2.31884	0.0204039	0.162905	ADNP degraded in adnp2-/- vs ADNP present in adnp2+/+	0.788066	no	L1M4	L1	LINE
L1M4a1:L1:LINE	151.478	-0.135192	0.156255	-0.865201	0.386928	0.693276	ADNP degraded in adnp2-/- vs ADNP present in adnp2+/+	0.159094	no	L1M4a1	L1	LINE
L1M4a2:L1:LINE	138.791	0.21698	0.16373	1.32523	0.185095	0.506096	ADNP degraded in adnp2-/- vs ADNP present in adnp2+/+	0.295767	no	L1M4a2	L1	LINE
L1M4b:L1:LINE	315.273	-0.0236069	0.111654	-0.211429	0.832553	0.938698	ADNP degraded in adnp2-/- vs ADNP present in adnp2+/+	0.0274739	no	L1M4b	L1	LINE
L1M4c:L1:LINE	618.949	0.029206	0.111652	0.261581	0.793644	0.923143	ADNP degraded in adnp2-/- vs ADNP present in adnp2+/+	0.0347309	no	L1M4c	L1	LINE
L1M5:L1:LINE	4172.99	-0.0381756	0.0539253	-0.707936	0.478985	0.767299	ADNP degraded in adnp2-/- vs ADNP present in adnp2+/+	0.115036	no	L1M5	L1	LINE
L1M6:L1:LINE	21.7514	0.491655	0.333373	1.47479	0.140269	0.442166	ADNP degraded in adnp2-/- vs ADNP present in adnp2+/+	0.354415	no	L1M6	L1	LINE
L1M7:L1:LINE	100.609	-0.166746	0.154933	-1.07624	0.28182	0.608115	ADNP degraded in adnp2-/- vs ADNP present in adnp2+/+	0.216015	no	L1M7	L1	LINE
L1M8:L1:LINE	46.9919	-0.286945	0.23495	-1.2213	0.221972	0.54992	ADNP degraded in adnp2-/- vs ADNP present in adnp2+/+	0.2597	no	L1M8	L1	LINE
L1M:L1:LINE	113.29	-0.378544	0.171142	-2.21187	0.0269757	0.185154	ADNP degraded in adnp2-/- vs ADNP present in adnp2+/+	0.732467	no	L1M	L1	LINE
L1MA10:L1:LINE	93.6737	-0.133551	0.186256	-0.717029	0.473356	0.764416	ADNP degraded in adnp2-/- vs ADNP present in adnp2+/+	0.11667	no	L1MA10	L1	LINE
L1MA4:L1:LINE	1338.77	-0.017131	0.0817756	-0.209488	0.834067	0.938698	ADNP degraded in adnp2-/- vs ADNP present in adnp2+/+	0.0274739	no	L1MA4	L1	LINE
L1MA4A:L1:LINE	564.917	-0.164769	0.0884181	-1.86352	0.0623898	0.290473	ADNP degraded in adnp2-/- vs ADNP present in adnp2+/+	0.536895	no	L1MA4A	L1	LINE
L1MA5:L1:LINE	768.953	-0.0539669	0.101118	-0.5337	0.593549	0.832107	ADNP degraded in adnp2-/- vs ADNP present in adnp2+/+	0.0798211	no	L1MA5	L1	LINE
L1MA5A:L1:LINE	330.226	0.00739867	0.101728	0.0727301	0.942021	0.978492	ADNP degraded in adnp2-/- vs ADNP present in adnp2+/+	0.0094426	no	L1MA5A	L1	LINE
L1MA6:L1:LINE	1450.96	-0.112322	0.0760768	-1.47643	0.139828	0.442166	ADNP degraded in adnp2-/- vs ADNP present in adnp2+/+	0.354415	no	L1MA6	L1	LINE
L1MA7:L1:LINE	682.848	-0.0566133	0.08216	-0.689062	0.490784	0.772988	ADNP degraded in adnp2-/- vs ADNP present in adnp2+/+	0.111827	no	L1MA7	L1	LINE
L1MA8:L1:LINE	912.399	0.0271453	0.0790998	0.343178	0.731465	0.89962	ADNP degraded in adnp2-/- vs ADNP present in adnp2+/+	0.0459409	no	L1MA8	L1	LINE
L1MA9:L1:LINE	847.66	-0.159443	0.11099	-1.43656	0.150844	0.450521	ADNP degraded in adnp2-/- vs ADNP present in adnp2+/+	0.346285	no	L1MA9	L1	LINE
L1MB1:L1:LINE	399.555	0.070997	0.0992692	0.715196	0.474488	0.765006	ADNP degraded in adnp2-/- vs ADNP present in adnp2+/+	0.116335	no	L1MB1	L1	LINE
L1MB2:L1:LINE	710.09	-0.0617038	0.105716	-0.583675	0.559439	0.816142	ADNP degraded in adnp2-/- vs ADNP present in adnp2+/+	0.0882343	no	L1MB2	L1	LINE
L1MB3:L1:LINE	1581.56	-0.140336	0.0643721	-2.18007	0.029252	0.192062	ADNP degraded in adnp2-/- vs ADNP present in adnp2+/+	0.716558	no	L1MB3	L1	LINE
L1MB4:L1:LINE	655.657	-0.125675	0.0790919	-1.58897	0.112066	0.39381	ADNP degraded in adnp2-/- vs ADNP present in adnp2+/+	0.404713	no	L1MB4	L1	LINE
L1MB5:L1:LINE	1025.68	-0.0756363	0.0808921	-0.935027	0.349774	0.658941	ADNP degraded in adnp2-/- vs ADNP present in adnp2+/+	0.181154	no	L1MB5	L1	LINE
L1MB7:L1:LINE	2120.2	-0.0968794	0.070595	-1.37233	0.169962	0.483845	ADNP degraded in adnp2-/- vs ADNP present in adnp2+/+	0.315294	no	L1MB7	L1	LINE
L1MB8:L1:LINE	1961.51	-0.159805	0.0606542	-2.63469	0.00842133	0.0931153	ADNP degraded in adnp2-/- vs ADNP present in adnp2+/+	1.03098	no	L1MB8	L1	LINE
L1MC1:L1:LINE	1350.33	0.0260127	0.0919074	0.283032	0.777153	0.919662	ADNP degraded in adnp2-/- vs ADNP present in adnp2+/+	0.0363715	no	L1MC1	L1	LINE
L1MC2:L1:LINE	341.538	-0.0563638	0.105082	-0.536378	0.591697	0.831982	ADNP degraded in adnp2-/- vs ADNP present in adnp2+/+	0.0798859	no	L1MC2	L1	LINE
L1MC3:L1:LINE	1090.86	-0.0516612	0.0801275	-0.644737	0.519097	0.788522	ADNP degraded in adnp2-/- vs ADNP present in adnp2+/+	0.103186	no	L1MC3	L1	LINE
L1MC4:L1:LINE	1823.02	-0.126469	0.0680558	-1.85832	0.0631238	0.290473	ADNP degraded in adnp2-/- vs ADNP present in adnp2+/+	0.536895	no	L1MC4	L1	LINE
L1MC4a:L1:LINE	982.927	-0.00721052	0.0954985	-0.0755039	0.939814	0.978492	ADNP degraded in adnp2-/- vs ADNP present in adnp2+/+	0.0094426	no	L1MC4a	L1	LINE
L1MC5:L1:LINE	1262.1	-0.0715393	0.0751388	-0.952095	0.341049	0.655812	ADNP degraded in adnp2-/- vs ADNP present in adnp2+/+	0.18322	no	L1MC5	L1	LINE
L1MC5a:L1:LINE	718.372	-0.164173	0.0825637	-1.98844	0.0467627	0.258641	ADNP degraded in adnp2-/- vs ADNP present in adnp2+/+	0.587303	no	L1MC5a	L1	LINE
L1MC:L1:LINE	1044.28	0.0615705	0.0817155	0.753473	0.451165	0.73968	ADNP degraded in adnp2-/- vs ADNP present in adnp2+/+	0.130956	no	L1MC	L1	LINE
L1MCa:L1:LINE	508.314	-0.0431347	0.0972045	-0.443753	0.657221	0.872225	ADNP degraded in adnp2-/- vs ADNP present in adnp2+/+	0.0593714	no	L1MCa	L1	LINE
L1MCb:L1:LINE	67.9437	-0.127833	0.182685	-0.699743	0.484088	0.771757	ADNP degraded in adnp2-/- vs ADNP present in adnp2+/+	0.112519	no	L1MCb	L1	LINE
L1MCc:L1:LINE	74.4452	-0.198372	0.224346	-0.884224	0.376575	0.688942	ADNP degraded in adnp2-/- vs ADNP present in adnp2+/+	0.161817	no	L1MCc	L1	LINE
L1MD1:L1:LINE	423.989	-0.0215957	0.124038	-0.174105	0.861783	0.956194	ADNP degraded in adnp2-/- vs ADNP present in adnp2+/+	0.0194541	no	L1MD1	L1	LINE
L1MD2:L1:LINE	724.902	0.0221103	0.08555	0.258449	0.79606	0.924876	ADNP degraded in adnp2-/- vs ADNP present in adnp2+/+	0.0339166	no	L1MD2	L1	LINE
L1MD3:L1:LINE	515.905	0.0475859	0.0875372	0.543607	0.586712	0.831982	ADNP degraded in adnp2-/- vs ADNP present in adnp2+/+	0.0798859	no	L1MD3	L1	LINE
L1MD:L1:LINE	1349.21	-0.113171	0.0773344	-1.4634	0.143358	0.44547	ADNP degraded in adnp2-/- vs ADNP present in adnp2+/+	0.351182	no	L1MD	L1	LINE
L1MDa:L1:LINE	559.371	-0.149357	0.125007	-1.19479	0.23217	0.56376	ADNP degraded in adnp2-/- vs ADNP present in adnp2+/+	0.248906	no	L1MDa	L1	LINE
L1MDb:L1:LINE	140.635	-0.374319	0.165975	-2.25528	0.0241159	0.174403	ADNP degraded in adnp2-/- vs ADNP present in adnp2+/+	0.758445	no	L1MDb	L1	LINE
L1ME1:L1:LINE	1492.68	-0.163972	0.0895166	-1.83175	0.0669886	0.293222	ADNP degraded in adnp2-/- vs ADNP present in adnp2+/+	0.532803	no	L1ME1	L1	LINE
L1ME2:L1:LINE	596.594	-0.0969121	0.0848011	-1.14282	0.253115	0.586098	ADNP degraded in adnp2-/- vs ADNP present in adnp2+/+	0.232029	no	L1ME2	L1	LINE
L1ME2z:L1:LINE	344.647	-0.0632308	0.108536	-0.582578	0.560178	0.816142	ADNP degraded in adnp2-/- vs ADNP present in adnp2+/+	0.0882343	no	L1ME2z	L1	LINE
L1ME3:L1:LINE	282.957	-0.253255	0.131856	-1.9207	0.0547699	0.27888	ADNP degraded in adnp2-/- vs ADNP present in adnp2+/+	0.554583	no	L1ME3	L1	LINE
L1ME3A:L1:LINE	426.706	-0.197331	0.102178	-1.93125	0.0534527	0.273568	ADNP degraded in adnp2-/- vs ADNP present in adnp2+/+	0.562934	no	L1ME3A	L1	LINE
L1ME3B:L1:LINE	201.423	0.127365	0.145455	0.87563	0.381231	0.691761	ADNP degraded in adnp2-/- vs ADNP present in adnp2+/+	0.160044	no	L1ME3B	L1	LINE
L1ME3C:L1:LINE	97.2776	-0.409518	0.165839	-2.46937	0.0135352	0.128823	ADNP degraded in adnp2-/- vs ADNP present in adnp2+/+	0.890008	no	L1ME3C	L1	LINE
L1ME3Cz:L1:LINE	305.98	-0.10333	0.100309	-1.03012	0.302955	0.621287	ADNP degraded in adnp2-/- vs ADNP present in adnp2+/+	0.206708	no	L1ME3Cz	L1	LINE
L1ME3D:L1:LINE	49.4348	-0.225583	0.261825	-0.861579	0.388919	0.694349	ADNP degraded in adnp2-/- vs ADNP present in adnp2+/+	0.158422	no	L1ME3D	L1	LINE
L1ME3E:L1:LINE	97.9633	-0.41784	0.19353	-2.15905	0.0308463	0.197337	ADNP degraded in adnp2-/- vs ADNP present in adnp2+/+	0.704791	no	L1ME3E	L1	LINE
L1ME3F:L1:LINE	88.585	-0.236289	0.241136	-0.979898	0.327137	0.644736	ADNP degraded in adnp2-/- vs ADNP present in adnp2+/+	0.190618	no	L1ME3F	L1	LINE
L1ME3G:L1:LINE	302.167	-0.10211	0.0984739	-1.03692	0.299771	0.621228	ADNP degraded in adnp2-/- vs ADNP present in adnp2+/+	0.206749	no	L1ME3G	L1	LINE
L1ME4a:L1:LINE	328.41	-0.0341035	0.103509	-0.329475	0.741796	0.903858	ADNP degraded in adnp2-/- vs ADNP present in adnp2+/+	0.0438996	no	L1ME4a	L1	LINE
L1ME4b:L1:LINE	492.529	-0.225451	0.112337	-2.00692	0.0447584	0.252367	ADNP degraded in adnp2-/- vs ADNP present in adnp2+/+	0.597968	no	L1ME4b	L1	LINE
L1ME4c:L1:LINE	209.677	-0.0106652	0.130802	-0.0815368	0.935015	0.976165	ADNP degraded in adnp2-/- vs ADNP present in adnp2+/+	0.0104768	no	L1ME4c	L1	LINE
L1ME5:L1:LINE	9.24246	0.155133	0.483358	0.320948	0.748249	0.907355	ADNP degraded in adnp2-/- vs ADNP present in adnp2+/+	0.0422229	no	L1ME5	L1	LINE
L1MEa:L1:LINE	68.4964	0.197959	0.211923	0.934112	0.350246	0.658941	ADNP degraded in adnp2-/- vs ADNP present in adnp2+/+	0.181154	no	L1MEa	L1	LINE
L1MEb:L1:LINE	70.2511	-0.165081	0.242798	-0.679913	0.49656	0.778794	ADNP degraded in adnp2-/- vs ADNP present in adnp2+/+	0.108578	no	L1MEb	L1	LINE
L1MEc:L1:LINE	833.758	-0.190991	0.101257	-1.8862	0.0592685	0.284375	ADNP degraded in adnp2-/- vs ADNP present in adnp2+/+	0.546109	no	L1MEc	L1	LINE
L1MEd:L1:LINE	1978.7	0.394237	0.152221	2.5899	0.00960047	0.098776	ADNP degraded in adnp2-/- vs ADNP present in adnp2+/+	1.00535	no	L1MEd	L1	LINE
L1MEf:L1:LINE	759.141	-0.100544	0.0973916	-1.03237	0.301899	0.621228	ADNP degraded in adnp2-/- vs ADNP present in adnp2+/+	0.206749	no	L1MEf	L1	LINE
L1MEg1:L1:LINE	7.1977	-0.743328	0.549125	-1.35366	0.175845	0.495743	ADNP degraded in adnp2-/- vs ADNP present in adnp2+/+	0.304744	no	L1MEg1	L1	LINE
L1MEg2:L1:LINE	30.3591	-0.0337005	0.281428	-0.119748	0.904682	0.971876	ADNP degraded in adnp2-/- vs ADNP present in adnp2+/+	0.012389	no	L1MEg2	L1	LINE
L1MEg:L1:LINE	16973.8	0.233261	0.161383	1.44539	0.148348	0.448089	ADNP degraded in adnp2-/- vs ADNP present in adnp2+/+	0.348635	no	L1MEg	L1	LINE
L1MEh:L1:LINE	32.2972	-0.0145298	0.302007	-0.048111	0.961628	0.982989	ADNP degraded in adnp2-/- vs ADNP present in adnp2+/+	0.00745133	no	L1MEh	L1	LINE
L1MEi:L1:LINE	73.3903	-0.0661383	0.202232	-0.327041	0.743637	0.903858	ADNP degraded in adnp2-/- vs ADNP present in adnp2+/+	0.0438996	no	L1MEi	L1	LINE
L1MEj:L1:LINE	520.743	-0.0778579	0.33755	-0.230656	0.817582	0.933578	ADNP degraded in adnp2-/- vs ADNP present in adnp2+/+	0.0298496	no	L1MEj	L1	LINE
L1Md_F2:L1:LINE	19742.5	0.169637	0.110092	1.54087	0.123348	0.418632	ADNP degraded in adnp2-/- vs ADNP present in adnp2+/+	0.378167	no	L1Md_F2	L1	LINE
L1Md_F3:L1:LINE	7926.15	0.223128	0.133317	1.67366	0.0941983	0.354755	ADNP degraded in adnp2-/- vs ADNP present in adnp2+/+	0.450072	no	L1Md_F3	L1	LINE
L1Md_F:L1:LINE	2838.03	-0.262319	0.243869	-1.07565	0.282082	0.608115	ADNP degraded in adnp2-/- vs ADNP present in adnp2+/+	0.216015	no	L1Md_F	L1	LINE
L1Md_Gf:L1:LINE	7852.24	0.400681	0.234097	1.7116	0.0869705	0.340379	ADNP degraded in adnp2-/- vs ADNP present in adnp2+/+	0.468038	no	L1Md_Gf	L1	LINE
L1Md_T:L1:LINE	36850.8	0.253126	0.227602	1.11214	0.266077	0.598073	ADNP degraded in adnp2-/- vs ADNP present in adnp2+/+	0.223246	no	L1Md_T	L1	LINE
L1P5:L1:LINE	16.1721	0.865415	0.382897	2.26018	0.0238102	0.173449	ADNP degraded in adnp2-/- vs ADNP present in adnp2+/+	0.760828	no	L1P5	L1	LINE
L1PB4:L1:LINE	41.1424	-0.242893	0.303608	-0.800022	0.423698	0.715865	ADNP degraded in adnp2-/- vs ADNP present in adnp2+/+	0.145169	no	L1PB4	L1	LINE
L1VL1:L1:LINE	525.414	-0.640744	0.145392	-4.407	1.04811e-05	0.00043584	ADNP degraded in adnp2-/- vs ADNP present in adnp2+/+	3.36067	no	L1VL1	L1	LINE
L1VL2:L1:LINE	1923.72	-0.22167	0.13304	-1.66619	0.0956759	0.354961	ADNP degraded in adnp2-/- vs ADNP present in adnp2+/+	0.449819	no	L1VL2	L1	LINE
L1VL4:L1:LINE	879.541	0.00502062	0.135331	0.0370987	0.970406	0.984213	ADNP degraded in adnp2-/- vs ADNP present in adnp2+/+	0.00691094	no	L1VL4	L1	LINE
L1_Mm:L1:LINE	7021.86	0.0688557	0.276065	0.249419	0.803037	0.926319	ADNP degraded in adnp2-/- vs ADNP present in adnp2+/+	0.0332393	no	L1_Mm	L1	LINE
L1_Mur1:L1:LINE	951.962	0.0698451	0.106126	0.658133	0.510453	0.782419	ADNP degraded in adnp2-/- vs ADNP present in adnp2+/+	0.106561	no	L1_Mur1	L1	LINE
L1_Mur2:L1:LINE	4032.8	0.210033	0.0984046	2.13438	0.0328117	0.202136	ADNP degraded in adnp2-/- vs ADNP present in adnp2+/+	0.694356	no	L1_Mur2	L1	LINE
L1_Mur3:L1:LINE	4035.42	-0.0391201	0.103386	-0.378387	0.705143	0.886103	ADNP degraded in adnp2-/- vs ADNP present in adnp2+/+	0.0525159	no	L1_Mur3	L1	LINE
L1_Mus1:L1:LINE	25123	0.294419	0.161177	1.82668	0.0677481	0.293451	ADNP degraded in adnp2-/- vs ADNP present in adnp2+/+	0.532465	no	L1_Mus1	L1	LINE
L1_Mus2:L1:LINE	10281.1	0.2613	0.134103	1.9485	0.0513551	0.27079	ADNP degraded in adnp2-/- vs ADNP present in adnp2+/+	0.567368	no	L1_Mus2	L1	LINE
L1_Mus3:L1:LINE	21986.7	0.185348	0.122554	1.51237	0.130439	0.42963	ADNP degraded in adnp2-/- vs ADNP present in adnp2+/+	0.366905	no	L1_Mus3	L1	LINE
L1_Mus4:L1:LINE	2012.4	-0.151945	0.088291	-1.72096	0.0852581	0.337649	ADNP degraded in adnp2-/- vs ADNP present in adnp2+/+	0.471534	no	L1_Mus4	L1	LINE
L1_Rod:L1:LINE	2132.84	0.00722485	0.156721	0.0461	0.963231	0.982989	ADNP degraded in adnp2-/- vs ADNP present in adnp2+/+	0.00745133	no	L1_Rod	L1	LINE
L2:L2:LINE	5573.08	-0.0434333	0.098621	-0.440406	0.659643	0.872225	ADNP degraded in adnp2-/- vs ADNP present in adnp2+/+	0.0593714	no	L2	L2	LINE
L2a:L2:LINE	7307.58	0.0122074	0.0494582	0.246822	0.805046	0.926319	ADNP degraded in adnp2-/- vs ADNP present in adnp2+/+	0.0332393	no	L2a	L2	LINE
L2b:L2:LINE	3034.2	-0.00692616	0.0549871	-0.12596	0.899764	0.971765	ADNP degraded in adnp2-/- vs ADNP present in adnp2+/+	0.0124388	no	L2b	L2	LINE
L2c:L2:LINE	3206.53	-0.0962386	0.0523689	-1.8377	0.0661061	0.29192	ADNP degraded in adnp2-/- vs ADNP present in adnp2+/+	0.534737	no	L2c	L2	LINE
L3:CR1:LINE	2721.59	0.0458817	0.0558133	0.822056	0.411045	0.709728	ADNP degraded in adnp2-/- vs ADNP present in adnp2+/+	0.148908	no	L3	CR1	LINE
L3b:CR1:LINE	470.498	-0.0334809	0.114397	-0.292674	0.769771	0.917054	ADNP degraded in adnp2-/- vs ADNP present in adnp2+/+	0.0376051	no	L3b	CR1	LINE
L4_A_Mam:RTE-X:LINE	128.977	0.0259876	0.137476	0.189034	0.850066	0.948956	ADNP degraded in adnp2-/- vs ADNP present in adnp2+/+	0.0227541	no	L4_A_Mam	RTE-X	LINE
L4_B_Mam:RTE-X:LINE	54.3977	-0.119346	0.248116	-0.48101	0.630509	0.861243	ADNP degraded in adnp2-/- vs ADNP present in adnp2+/+	0.0648742	no	L4_B_Mam	RTE-X	LINE
L4_C_Mam:RTE-X:LINE	65.8727	-0.233358	0.186524	-1.25109	0.210903	0.531743	ADNP degraded in adnp2-/- vs ADNP present in adnp2+/+	0.274299	no	L4_C_Mam	RTE-X	LINE
L5:RTE-X:LINE	15.0012	-0.326105	0.408995	-0.797332	0.425258	0.715865	ADNP degraded in adnp2-/- vs ADNP present in adnp2+/+	0.145169	no	L5	RTE-X	LINE
LTR101_Mam:ERVL:LTR	14.0035	0.159405	0.426466	0.373781	0.708567	0.886103	ADNP degraded in adnp2-/- vs ADNP present in adnp2+/+	0.0525159	no	LTR101_Mam	ERVL	LTR
LTR102_Mam:ERVL:LTR	7.47058	1.24526	0.582386	2.1382	0.0325004	0.201642	ADNP degraded in adnp2-/- vs ADNP present in adnp2+/+	0.695419	no	LTR102_Mam	ERVL	LTR
LTR103_Mam:ERV1:LTR	4.96323	0.318645	0.882303	0.361151	0.717987	0.889376	ADNP degraded in adnp2-/- vs ADNP present in adnp2+/+	0.0509145	no	LTR103_Mam	ERV1	LTR
LTR103b_Mam:ERV1:LTR	2.99699	2.7778	1.16187	2.3908	0.0168115	0.145894	ADNP degraded in adnp2-/- vs ADNP present in adnp2+/+	0.835961	no	LTR103b_Mam	ERV1	LTR
LTR104_Mam:Gypsy:LTR	16.6587	0.176402	0.427635	0.412505	0.679969	0.878631	ADNP degraded in adnp2-/- vs ADNP present in adnp2+/+	0.0561936	no	LTR104_Mam	Gypsy	LTR
LTR105_Mam:ERVL:LTR	10.3439	-0.141319	0.472804	-0.298895	0.76502	0.916688	ADNP degraded in adnp2-/- vs ADNP present in adnp2+/+	0.0377786	no	LTR105_Mam	ERVL	LTR
LTR106_Mam:LTR:LTR	37.0518	-0.396548	0.245022	-1.61842	0.105573	0.381223	ADNP degraded in adnp2-/- vs ADNP present in adnp2+/+	0.41882	no	LTR106_Mam	LTR	LTR
LTR107_Mam:LTR:LTR	54.8118	-0.236754	0.250483	-0.945191	0.344561	0.656776	ADNP degraded in adnp2-/- vs ADNP present in adnp2+/+	0.182583	no	LTR107_Mam	LTR	LTR
LTR108d_Mam:ERVL:LTR	7.92934	0.619446	0.590237	1.04949	0.293954	0.615024	ADNP degraded in adnp2-/- vs ADNP present in adnp2+/+	0.211108	no	LTR108d_Mam	ERVL	LTR
LTR109A2:ERV1:LTR	8.32991	-1.02419	0.709055	-1.44444	0.148615	0.448089	ADNP degraded in adnp2-/- vs ADNP present in adnp2+/+	0.348635	no	LTR109A2	ERV1	LTR
LTR10_RN:ERVK:LTR	65.2079	-0.100878	0.220859	-0.456753	0.647849	0.872225	ADNP degraded in adnp2-/- vs ADNP present in adnp2+/+	0.0593714	no	LTR10_RN	ERVK	LTR
LTR16A1:ERVL:LTR	45.0413	0.465105	0.272094	1.70935	0.0873857	0.340668	ADNP degraded in adnp2-/- vs ADNP present in adnp2+/+	0.467669	no	LTR16A1	ERVL	LTR
LTR16A2:ERVL:LTR	16.9362	1.03436	0.544991	1.89794	0.0577041	0.283688	ADNP degraded in adnp2-/- vs ADNP present in adnp2+/+	0.547159	no	LTR16A2	ERVL	LTR
LTR16A:ERVL:LTR	137.089	0.0496323	0.135843	0.365364	0.71484	0.889376	ADNP degraded in adnp2-/- vs ADNP present in adnp2+/+	0.0509145	no	LTR16A	ERVL	LTR
LTR16B1:ERVL:LTR	31.9123	-0.190339	0.30299	-0.628204	0.52987	0.794278	ADNP degraded in adnp2-/- vs ADNP present in adnp2+/+	0.100027	no	LTR16B1	ERVL	LTR
LTR16B2:ERVL:LTR	30.9402	0.244308	0.304103	0.803373	0.421759	0.715865	ADNP degraded in adnp2-/- vs ADNP present in adnp2+/+	0.145169	no	LTR16B2	ERVL	LTR
LTR16B:ERVL:LTR	19.8431	-0.00252811	0.46564	-0.00542933	0.995668	0.995668	ADNP degraded in adnp2-/- vs ADNP present in adnp2+/+	0.00188543	no	LTR16B	ERVL	LTR
LTR16C:ERVL:LTR	183.909	-0.0821277	0.137349	-0.597948	0.549875	0.812339	ADNP degraded in adnp2-/- vs ADNP present in adnp2+/+	0.0902624	no	LTR16C	ERVL	LTR
LTR16D:ERVL:LTR	18.4451	-0.827796	0.393811	-2.10201	0.0355523	0.216349	ADNP degraded in adnp2-/- vs ADNP present in adnp2+/+	0.664846	no	LTR16D	ERVL	LTR
LTR16E1:ERVL:LTR	55.0181	-0.011131	0.246376	-0.0451791	0.963965	0.982989	ADNP degraded in adnp2-/- vs ADNP present in adnp2+/+	0.00745133	no	LTR16E1	ERVL	LTR
LTR16E2:ERVL:LTR	30.1905	0.305925	0.276987	1.10448	0.269387	0.599758	ADNP degraded in adnp2-/- vs ADNP present in adnp2+/+	0.222024	no	LTR16E2	ERVL	LTR
LTR28B:ERV1:LTR	22.9471	0.611383	0.347866	1.75752	0.0788285	0.326506	ADNP degraded in adnp2-/- vs ADNP present in adnp2+/+	0.486109	no	LTR28B	ERV1	LTR
LTR31:ERV1:LTR	21.4108	0.301097	0.340764	0.883593	0.376916	0.688942	ADNP degraded in adnp2-/- vs ADNP present in adnp2+/+	0.161817	no	LTR31	ERV1	LTR
LTR33:ERVL:LTR	174.038	0.00732254	0.142214	0.0514895	0.958935	0.982564	ADNP degraded in adnp2-/- vs ADNP present in adnp2+/+	0.00763902	no	LTR33	ERVL	LTR
LTR33A:ERVL:LTR	86.8139	0.0541319	0.192453	0.281273	0.778501	0.919662	ADNP degraded in adnp2-/- vs ADNP present in adnp2+/+	0.0363715	no	LTR33A	ERVL	LTR
LTR33A_:ERVL:LTR	82.5478	0.329648	0.196134	1.68073	0.0928147	0.354641	ADNP degraded in adnp2-/- vs ADNP present in adnp2+/+	0.450212	no	LTR33A_	ERVL	LTR
LTR33B:ERVL:LTR	14.0823	-0.196163	0.440711	-0.445105	0.656244	0.872225	ADNP degraded in adnp2-/- vs ADNP present in adnp2+/+	0.0593714	no	LTR33B	ERVL	LTR
LTR33C:ERVL:LTR	8.30086	-0.454726	0.541618	-0.839569	0.40115	0.705178	ADNP degraded in adnp2-/- vs ADNP present in adnp2+/+	0.151701	no	LTR33C	ERVL	LTR
LTR37-int:ERV1:LTR	22.8051	0.778451	0.418956	1.85807	0.0631589	0.290473	ADNP degraded in adnp2-/- vs ADNP present in adnp2+/+	0.536895	no	LTR37-int	ERV1	LTR
LTR37A:ERV1:LTR	47.6264	0.411283	0.223522	1.84001	0.0657673	0.29192	ADNP degraded in adnp2-/- vs ADNP present in adnp2+/+	0.534737	no	LTR37A	ERV1	LTR
LTR37B:ERV1:LTR	26.9085	0.421099	0.326999	1.28777	0.197826	0.519051	ADNP degraded in adnp2-/- vs ADNP present in adnp2+/+	0.28479	no	LTR37B	ERV1	LTR
LTR40A1:ERVL:LTR	4.28756	-1.31416	0.833453	-1.57676	0.11485	0.400769	ADNP degraded in adnp2-/- vs ADNP present in adnp2+/+	0.397106	no	LTR40A1	ERVL	LTR
LTR40a:ERVL:LTR	98.931	0.297038	0.195698	1.51784	0.129056	0.426482	ADNP degraded in adnp2-/- vs ADNP present in adnp2+/+	0.3701	no	LTR40a	ERVL	LTR
LTR40b:ERVL:LTR	129.153	-0.0793758	0.18989	-0.418009	0.675941	0.878631	ADNP degraded in adnp2-/- vs ADNP present in adnp2+/+	0.0561936	no	LTR40b	ERVL	LTR
LTR40c:ERVL:LTR	65.1093	-0.442942	0.188467	-2.35024	0.0187615	0.156033	ADNP degraded in adnp2-/- vs ADNP present in adnp2+/+	0.806783	no	LTR40c	ERVL	LTR
LTR41:ERVL:LTR	85.31	0.217429	0.204444	1.06351	0.287549	0.610378	ADNP degraded in adnp2-/- vs ADNP present in adnp2+/+	0.214401	no	LTR41	ERVL	LTR
LTR41B:ERVL:LTR	33.3532	-0.271843	0.288198	-0.943249	0.345553	0.656776	ADNP degraded in adnp2-/- vs ADNP present in adnp2+/+	0.182583	no	LTR41B	ERVL	LTR
LTR45:ERV1:LTR	3.27495	-0.924746	1.08359	-0.853413	0.39343	0.698654	ADNP degraded in adnp2-/- vs ADNP present in adnp2+/+	0.155738	no	LTR45	ERV1	LTR
LTR48:ERV1:LTR	114.6	0.214669	0.194894	1.10146	0.270695	0.599758	ADNP degraded in adnp2-/- vs ADNP present in adnp2+/+	0.222024	no	LTR48	ERV1	LTR
LTR48B:ERV1:LTR	18.0788	0.990497	0.506054	1.9573	0.0503126	0.267085	ADNP degraded in adnp2-/- vs ADNP present in adnp2+/+	0.573351	no	LTR48B	ERV1	LTR
LTR50:ERVL:LTR	69.2253	0.022419	0.187086	0.119833	0.904616	0.971876	ADNP degraded in adnp2-/- vs ADNP present in adnp2+/+	0.012389	no	LTR50	ERVL	LTR
LTR52:ERVL:LTR	5.30534	0.916028	0.807504	1.13439	0.256629	0.589682	ADNP degraded in adnp2-/- vs ADNP present in adnp2+/+	0.229382	no	LTR52	ERVL	LTR
LTR53:ERVL:LTR	24.1868	0.0992105	0.320024	0.310009	0.756554	0.912987	ADNP degraded in adnp2-/- vs ADNP present in adnp2+/+	0.0395352	no	LTR53	ERVL	LTR
LTR55:ERVL:LTR	26.8288	0.0776189	0.326941	0.23741	0.812339	0.930786	ADNP degraded in adnp2-/- vs ADNP present in adnp2+/+	0.0311503	no	LTR55	ERVL	LTR
LTR65:ERV1:LTR	96.9807	-0.302462	0.178631	-1.69322	0.0904133	0.349738	ADNP degraded in adnp2-/- vs ADNP present in adnp2+/+	0.456257	no	LTR65	ERV1	LTR
LTR67B:ERVL:LTR	78.5586	0.0696173	0.179963	0.386843	0.698873	0.884899	ADNP degraded in adnp2-/- vs ADNP present in adnp2+/+	0.0531064	no	LTR67B	ERVL	LTR
LTR68:ERV1:LTR	21.6709	-0.17284	0.340796	-0.507166	0.612038	0.849689	ADNP degraded in adnp2-/- vs ADNP present in adnp2+/+	0.0707399	no	LTR68	ERV1	LTR
LTR69:ERVL:LTR	26.7611	-0.642944	0.300744	-2.13784	0.0325295	0.201642	ADNP degraded in adnp2-/- vs ADNP present in adnp2+/+	0.695419	no	LTR69	ERVL	LTR
LTR72_RN:ERV1:LTR	91.5061	-0.15395	0.186155	-0.827	0.408237	0.709574	ADNP degraded in adnp2-/- vs ADNP present in adnp2+/+	0.149002	no	LTR72_RN	ERV1	LTR
LTR73:ERV1:LTR	34.1228	-0.010719	0.274779	-0.0390095	0.968883	0.984213	ADNP degraded in adnp2-/- vs ADNP present in adnp2+/+	0.00691094	no	LTR73	ERV1	LTR
LTR75:ERVL:LTR	9.2586	-0.471725	0.523567	-0.900982	0.367598	0.676868	ADNP degraded in adnp2-/- vs ADNP present in adnp2+/+	0.169496	no	LTR75	ERVL	LTR
LTR75B:ERVL:LTR	5.79986	0.0743125	0.89968	0.0825988	0.934171	0.976165	ADNP degraded in adnp2-/- vs ADNP present in adnp2+/+	0.0104768	no	LTR75B	ERVL	LTR
LTR77:ERV1:LTR	4.19324	-0.190886	0.799094	-0.238878	0.8112	0.930549	ADNP degraded in adnp2-/- vs ADNP present in adnp2+/+	0.0312605	no	LTR77	ERV1	LTR
LTR78:ERV1:LTR	64.7703	-0.101337	0.215033	-0.471261	0.637455	0.863202	ADNP degraded in adnp2-/- vs ADNP present in adnp2+/+	0.0638877	no	LTR78	ERV1	LTR
LTR78B:ERV1:LTR	66.3306	-0.11902	0.200869	-0.592527	0.553498	0.812339	ADNP degraded in adnp2-/- vs ADNP present in adnp2+/+	0.0902624	no	LTR78B	ERV1	LTR
LTR79:ERVL:LTR	28.6338	-0.0272573	0.31883	-0.0854916	0.931871	0.976165	ADNP degraded in adnp2-/- vs ADNP present in adnp2+/+	0.0104768	no	LTR79	ERVL	LTR
LTR80A:ERVL:LTR	11.4942	-0.561743	0.50157	-1.11997	0.262726	0.593517	ADNP degraded in adnp2-/- vs ADNP present in adnp2+/+	0.226567	no	LTR80A	ERVL	LTR
LTR81:Gypsy:LTR	5.24256	1.72908	0.940649	1.83818	0.0660354	0.29192	ADNP degraded in adnp2-/- vs ADNP present in adnp2+/+	0.534737	no	LTR81	Gypsy	LTR
LTR81A:Gypsy:LTR	15.0312	0.116198	0.402327	0.288815	0.772723	0.919163	ADNP degraded in adnp2-/- vs ADNP present in adnp2+/+	0.0366075	no	LTR81A	Gypsy	LTR
LTR81B:Gypsy:LTR	15.4605	-0.409011	0.372996	-1.09656	0.272836	0.599758	ADNP degraded in adnp2-/- vs ADNP present in adnp2+/+	0.222024	no	LTR81B	Gypsy	LTR
LTR81C:Gypsy:LTR	9.35658	0.767905	0.572805	1.3406	0.180049	0.500536	ADNP degraded in adnp2-/- vs ADNP present in adnp2+/+	0.300565	no	LTR81C	Gypsy	LTR
LTR82A:ERVL:LTR	79.2485	-0.167584	0.296587	-0.565042	0.572045	0.82097	ADNP degraded in adnp2-/- vs ADNP present in adnp2+/+	0.0856725	no	LTR82A	ERVL	LTR
LTR82B:ERVL:LTR	25.556	-0.535184	0.352395	-1.51871	0.128837	0.426482	ADNP degraded in adnp2-/- vs ADNP present in adnp2+/+	0.3701	no	LTR82B	ERVL	LTR
LTR84a:ERVL:LTR	42.0337	0.141799	0.273957	0.517597	0.604739	0.842919	ADNP degraded in adnp2-/- vs ADNP present in adnp2+/+	0.0742144	no	LTR84a	ERVL	LTR
LTR84b:ERVL:LTR	32.5448	-0.142249	0.283107	-0.502456	0.615347	0.851756	ADNP degraded in adnp2-/- vs ADNP present in adnp2+/+	0.0696848	no	LTR84b	ERVL	LTR
LTR85a:Gypsy:LTR	12.5893	0.00262365	0.469184	0.00559194	0.995538	0.995668	ADNP degraded in adnp2-/- vs ADNP present in adnp2+/+	0.00188543	no	LTR85a	Gypsy	LTR
LTR85b:Gypsy:LTR	10.1946	-0.322092	0.454256	-0.709055	0.47829	0.767299	ADNP degraded in adnp2-/- vs ADNP present in adnp2+/+	0.115036	no	LTR85b	Gypsy	LTR
LTR85c:Gypsy:LTR	4.24365	0.819331	0.854634	0.958693	0.337714	0.655221	ADNP degraded in adnp2-/- vs ADNP present in adnp2+/+	0.183612	no	LTR85c	Gypsy	LTR
LTR86A1:ERVL:LTR	15.3525	-0.687815	0.541198	-1.27091	0.20376	0.524104	ADNP degraded in adnp2-/- vs ADNP present in adnp2+/+	0.280583	no	LTR86A1	ERVL	LTR
LTR86A2:ERVL:LTR	8.52026	0.170717	0.544387	0.313595	0.753829	0.912987	ADNP degraded in adnp2-/- vs ADNP present in adnp2+/+	0.0395352	no	LTR86A2	ERVL	LTR
LTR86C:ERVL:LTR	14.8311	0.133029	0.388377	0.342526	0.731955	0.89962	ADNP degraded in adnp2-/- vs ADNP present in adnp2+/+	0.0459409	no	LTR86C	ERVL	LTR
LTR87:ERVL:LTR	105.998	0.187063	0.153453	1.21902	0.222835	0.550469	ADNP degraded in adnp2-/- vs ADNP present in adnp2+/+	0.259267	no	LTR87	ERVL	LTR
LTR88b:Gypsy:LTR	10.9328	0.218578	0.512106	0.426823	0.669508	0.878631	ADNP degraded in adnp2-/- vs ADNP present in adnp2+/+	0.0561936	no	LTR88b	Gypsy	LTR
LTR88c:Gypsy:LTR	266.126	0.339518	0.139585	2.43234	0.0150017	0.134881	ADNP degraded in adnp2-/- vs ADNP present in adnp2+/+	0.870051	no	LTR88c	Gypsy	LTR
LTR89:ERVL:LTR	12.3362	0.29977	0.558787	0.536465	0.591637	0.831982	ADNP degraded in adnp2-/- vs ADNP present in adnp2+/+	0.0798859	no	LTR89	ERVL	LTR
LTR90A:LTR:LTR	22.7267	-0.393518	0.459641	-0.856141	0.39192	0.697212	ADNP degraded in adnp2-/- vs ADNP present in adnp2+/+	0.156635	no	LTR90A	LTR	LTR
LTR90B:LTR:LTR	18.6509	-0.436979	0.32914	-1.32764	0.184297	0.505297	ADNP degraded in adnp2-/- vs ADNP present in adnp2+/+	0.296453	no	LTR90B	LTR	LTR
LTRIS2:ERV1:LTR	9777.57	0.792954	0.183854	4.31295	1.6109e-05	0.000563514	ADNP degraded in adnp2-/- vs ADNP present in adnp2+/+	3.2491	no	LTRIS2	ERV1	LTR
LTRIS3:ERV1:LTR	311.819	0.303264	0.172938	1.7536	0.0794998	0.326506	ADNP degraded in adnp2-/- vs ADNP present in adnp2+/+	0.486109	no	LTRIS3	ERV1	LTR
LTRIS4:ERV1:LTR	32.4157	-0.071271	0.3262	-0.218489	0.827048	0.937948	ADNP degraded in adnp2-/- vs ADNP present in adnp2+/+	0.0278212	no	LTRIS4	ERV1	LTR
LTRIS4A:ERV1:LTR	153.131	0.125116	0.227238	0.550594	0.581912	0.830827	ADNP degraded in adnp2-/- vs ADNP present in adnp2+/+	0.0804893	no	LTRIS4A	ERV1	LTR
LTRIS4B:ERV1:LTR	7.60936	1.30658	0.548941	2.38018	0.0173042	0.147603	ADNP degraded in adnp2-/- vs ADNP present in adnp2+/+	0.830905	no	LTRIS4B	ERV1	LTR
LTRIS5:ERV1:LTR	21.1994	0.0893158	0.328743	0.271689	0.785861	0.92255	ADNP degraded in adnp2-/- vs ADNP present in adnp2+/+	0.0350103	no	LTRIS5	ERV1	LTR
LTRIS_Mm:ERV1:LTR	158.539	0.435539	0.253062	1.72107	0.0852376	0.337649	ADNP degraded in adnp2-/- vs ADNP present in adnp2+/+	0.471534	no	LTRIS_Mm	ERV1	LTR
LTRIS_Mus:ERV1:LTR	706.572	0.329928	0.151882	2.17226	0.0298358	0.194615	ADNP degraded in adnp2-/- vs ADNP present in adnp2+/+	0.710824	no	LTRIS_Mus	ERV1	LTR
Looper:PiggyBac:DNA	101.446	0.177727	0.213308	0.833192	0.404737	0.706166	ADNP degraded in adnp2-/- vs ADNP present in adnp2+/+	0.151093	no	Looper	PiggyBac	DNA
Lx10:L1:LINE	1001.43	-0.0381368	0.0871283	-0.437709	0.661598	0.872225	ADNP degraded in adnp2-/- vs ADNP present in adnp2+/+	0.0593714	no	Lx10	L1	LINE
Lx2:L1:LINE	2224.5	-0.0832946	0.0873075	-0.954038	0.340065	0.655221	ADNP degraded in adnp2-/- vs ADNP present in adnp2+/+	0.183612	no	Lx2	L1	LINE
Lx2A1:L1:LINE	166.38	-0.0903021	0.173268	-0.521171	0.602248	0.841797	ADNP degraded in adnp2-/- vs ADNP present in adnp2+/+	0.0747925	no	Lx2A1	L1	LINE
Lx2A:L1:LINE	125.446	0.00215576	0.143458	0.0150271	0.988011	0.993564	ADNP degraded in adnp2-/- vs ADNP present in adnp2+/+	0.00280426	no	Lx2A	L1	LINE
Lx2B2:L1:LINE	1903	0.0548982	0.0990478	0.55426	0.579401	0.828427	ADNP degraded in adnp2-/- vs ADNP present in adnp2+/+	0.0817456	no	Lx2B2	L1	LINE
Lx2B:L1:LINE	601.875	-0.0281502	0.0829418	-0.339397	0.734311	0.901405	ADNP degraded in adnp2-/- vs ADNP present in adnp2+/+	0.0450803	no	Lx2B	L1	LINE
Lx3A:L1:LINE	687.854	-0.00883161	0.104265	-0.0847035	0.932497	0.976165	ADNP degraded in adnp2-/- vs ADNP present in adnp2+/+	0.0104768	no	Lx3A	L1	LINE
Lx3B:L1:LINE	11968.2	0.560384	0.220877	2.53708	0.0111781	0.111557	ADNP degraded in adnp2-/- vs ADNP present in adnp2+/+	0.952502	no	Lx3B	L1	LINE
Lx3C:L1:LINE	610.149	0.0809653	0.0805739	1.00486	0.314965	0.632466	ADNP degraded in adnp2-/- vs ADNP present in adnp2+/+	0.198963	no	Lx3C	L1	LINE
Lx3_Mus:L1:LINE	1262.09	0.040295	0.100593	0.400574	0.688734	0.878631	ADNP degraded in adnp2-/- vs ADNP present in adnp2+/+	0.0561936	no	Lx3_Mus	L1	LINE
Lx4A:L1:LINE	1259.72	-0.0964619	0.0815698	-1.18257	0.23698	0.56939	ADNP degraded in adnp2-/- vs ADNP present in adnp2+/+	0.24459	no	Lx4A	L1	LINE
Lx4B:L1:LINE	530.198	-0.0733225	0.0895095	-0.819159	0.412696	0.710066	ADNP degraded in adnp2-/- vs ADNP present in adnp2+/+	0.148701	no	Lx4B	L1	LINE
Lx5:L1:LINE	2477.66	0.305311	0.122983	2.48255	0.0130446	0.126394	ADNP degraded in adnp2-/- vs ADNP present in adnp2+/+	0.898275	no	Lx5	L1	LINE
Lx5b:L1:LINE	856.798	0.0186962	0.104849	0.178316	0.858475	0.954074	ADNP degraded in adnp2-/- vs ADNP present in adnp2+/+	0.0204181	no	Lx5b	L1	LINE
Lx5c:L1:LINE	2178.33	0.0404386	0.0698032	0.579323	0.562371	0.818143	ADNP degraded in adnp2-/- vs ADNP present in adnp2+/+	0.0871705	no	Lx5c	L1	LINE
Lx6:L1:LINE	2166.93	0.181383	0.0740234	2.45034	0.0142721	0.130674	ADNP degraded in adnp2-/- vs ADNP present in adnp2+/+	0.883809	no	Lx6	L1	LINE
Lx7:L1:LINE	5476.29	-0.062513	0.0441858	-1.41478	0.157134	0.459882	ADNP degraded in adnp2-/- vs ADNP present in adnp2+/+	0.337353	no	Lx7	L1	LINE
Lx8:L1:LINE	6444.33	-0.0262848	0.0631623	-0.416147	0.677303	0.878631	ADNP degraded in adnp2-/- vs ADNP present in adnp2+/+	0.0561936	no	Lx8	L1	LINE
Lx8b:L1:LINE	3015.29	-0.0576521	0.0566602	-1.01751	0.308913	0.625323	ADNP degraded in adnp2-/- vs ADNP present in adnp2+/+	0.203896	no	Lx8b	L1	LINE
Lx9:L1:LINE	6909.7	0.00793186	0.0720272	0.110123	0.912312	0.973201	ADNP degraded in adnp2-/- vs ADNP present in adnp2+/+	0.0117976	no	Lx9	L1	LINE
Lx:L1:LINE	7413.3	0.181931	0.130632	1.39269	0.163712	0.472211	ADNP degraded in adnp2-/- vs ADNP present in adnp2+/+	0.325864	no	Lx	L1	LINE
MADE2:TcMar-Mariner:DNA	59.5431	0.299296	0.199698	1.49874	0.133941	0.436841	ADNP degraded in adnp2-/- vs ADNP present in adnp2+/+	0.359676	no	MADE2	TcMar-Mariner	DNA
MARNA:TcMar-Mariner:DNA	192.937	-0.176723	0.124831	-1.41569	0.156865	0.459882	ADNP degraded in adnp2-/- vs ADNP present in adnp2+/+	0.337353	no	MARNA	TcMar-Mariner	DNA
MER102a:hAT-Charlie:DNA	131.471	0.0541826	0.135154	0.400896	0.688496	0.878631	ADNP degraded in adnp2-/- vs ADNP present in adnp2+/+	0.0561936	no	MER102a	hAT-Charlie	DNA
MER102b:hAT-Charlie:DNA	274.137	-0.250015	0.121167	-2.0634	0.0390751	0.228052	ADNP degraded in adnp2-/- vs ADNP present in adnp2+/+	0.641966	no	MER102b	hAT-Charlie	DNA
MER102c:hAT-Charlie:DNA	112.898	-0.100135	0.182868	-0.547578	0.583982	0.831982	ADNP degraded in adnp2-/- vs ADNP present in adnp2+/+	0.0798859	no	MER102c	hAT-Charlie	DNA
MER103C:hAT-Charlie:DNA	216.936	0.0426443	0.126917	0.336001	0.73687	0.902529	ADNP degraded in adnp2-/- vs ADNP present in adnp2+/+	0.0445388	no	MER103C	hAT-Charlie	DNA
MER104:TcMar-Tc2:DNA	153.769	0.138052	0.158546	0.870738	0.383897	0.693276	ADNP degraded in adnp2-/- vs ADNP present in adnp2+/+	0.159094	no	MER104	TcMar-Tc2	DNA
MER105:DNA:DNA	125.407	-0.243497	0.167193	-1.45638	0.145288	0.445995	ADNP degraded in adnp2-/- vs ADNP present in adnp2+/+	0.35067	no	MER105	DNA	DNA
MER106A:hAT-Charlie:DNA	107.493	0.0348453	0.188082	0.185266	0.85302	0.949777	ADNP degraded in adnp2-/- vs ADNP present in adnp2+/+	0.0223784	no	MER106A	hAT-Charlie	DNA
MER106B:hAT-Charlie:DNA	49.0663	-0.211619	0.218993	-0.966327	0.33388	0.650806	ADNP degraded in adnp2-/- vs ADNP present in adnp2+/+	0.186549	no	MER106B	hAT-Charlie	DNA
MER112:hAT-Charlie:DNA	116.592	-0.096974	0.181749	-0.533558	0.593647	0.832107	ADNP degraded in adnp2-/- vs ADNP present in adnp2+/+	0.0798211	no	MER112	hAT-Charlie	DNA
MER113:hAT-Charlie:DNA	132.748	-0.162127	0.17211	-0.941996	0.346195	0.656776	ADNP degraded in adnp2-/- vs ADNP present in adnp2+/+	0.182583	no	MER113	hAT-Charlie	DNA
MER113A:hAT-Charlie:DNA	70.9078	-0.251028	0.211865	-1.18485	0.236077	0.569093	ADNP degraded in adnp2-/- vs ADNP present in adnp2+/+	0.244817	no	MER113A	hAT-Charlie	DNA
MER113B:hAT-Charlie:DNA	19.3592	-0.22322	0.374858	-0.595479	0.551523	0.812339	ADNP degraded in adnp2-/- vs ADNP present in adnp2+/+	0.0902624	no	MER113B	hAT-Charlie	DNA
MER115:hAT-Tip100:DNA	74.0211	0.154544	0.184902	0.835815	0.403259	0.706057	ADNP degraded in adnp2-/- vs ADNP present in adnp2+/+	0.15116	no	MER115	hAT-Tip100	DNA
MER117:hAT-Charlie:DNA	159.667	-0.234127	0.135564	-1.72706	0.0841563	0.337301	ADNP degraded in adnp2-/- vs ADNP present in adnp2+/+	0.471982	no	MER117	hAT-Charlie	DNA
MER119:hAT-Charlie:DNA	182.862	-0.0649892	0.146787	-0.442745	0.65795	0.872225	ADNP degraded in adnp2-/- vs ADNP present in adnp2+/+	0.0593714	no	MER119	hAT-Charlie	DNA
MER121:TcMar:DNA	67.0907	-0.226133	0.237038	-0.953998	0.340085	0.655221	ADNP degraded in adnp2-/- vs ADNP present in adnp2+/+	0.183612	no	MER121	TcMar	DNA
MER123:DNA:DNA	21.2008	0.342685	0.391032	0.876361	0.380834	0.691761	ADNP degraded in adnp2-/- vs ADNP present in adnp2+/+	0.160044	no	MER123	DNA	DNA
MER124:DNA:DNA?	31.2263	0.374246	0.279626	1.33838	0.180773	0.500536	ADNP degraded in adnp2-/- vs ADNP present in adnp2+/+	0.300565	no	MER124	DNA	DNA?
MER125:DNA:DNA	10.7496	0.880725	0.498622	1.76632	0.0773425	0.322961	ADNP degraded in adnp2-/- vs ADNP present in adnp2+/+	0.490849	no	MER125	DNA	DNA
MER126:DNA:DNA	46.6993	-0.0217991	0.253802	-0.0858901	0.931554	0.976165	ADNP degraded in adnp2-/- vs ADNP present in adnp2+/+	0.0104768	no	MER126	DNA	DNA
MER127:TcMar-Tigger:DNA	27.9771	-0.0459549	0.304092	-0.151122	0.87988	0.963791	ADNP degraded in adnp2-/- vs ADNP present in adnp2+/+	0.0160169	no	MER127	TcMar-Tigger	DNA
MER129:LTR:LTR?	13.2522	-0.448133	0.48513	-0.923738	0.355623	0.66154	ADNP degraded in adnp2-/- vs ADNP present in adnp2+/+	0.179444	no	MER129	LTR	LTR?
MER130:MER130:Unknown	16.3656	-0.159879	0.402359	-0.397353	0.691107	0.878631	ADNP degraded in adnp2-/- vs ADNP present in adnp2+/+	0.0561936	no	MER130	MER130	Unknown
MER131:SINE:SINE?	54.2574	-0.296894	0.231328	-1.28344	0.19934	0.519051	ADNP degraded in adnp2-/- vs ADNP present in adnp2+/+	0.28479	no	MER131	SINE	SINE?
MER133A:DNA:DNA?	9.37079	-0.823584	0.552759	-1.48995	0.136237	0.440189	ADNP degraded in adnp2-/- vs ADNP present in adnp2+/+	0.356361	no	MER133A	DNA	DNA?
MER134:DNA:DNA?	17.0438	-0.252574	0.462591	-0.545998	0.585067	0.831982	ADNP degraded in adnp2-/- vs ADNP present in adnp2+/+	0.0798859	no	MER134	DNA	DNA?
MER135:DNA:DNA	32.9461	-0.311201	0.28853	-1.07857	0.280778	0.608115	ADNP degraded in adnp2-/- vs ADNP present in adnp2+/+	0.216015	no	MER135	DNA	DNA
MER20:hAT-Charlie:DNA	2337.63	-0.101288	0.0737141	-1.37407	0.169421	0.483845	ADNP degraded in adnp2-/- vs ADNP present in adnp2+/+	0.315294	no	MER20	hAT-Charlie	DNA
MER20B:hAT-Charlie:DNA	261.642	0.0181134	0.149601	0.121078	0.903629	0.971876	ADNP degraded in adnp2-/- vs ADNP present in adnp2+/+	0.012389	no	MER20B	hAT-Charlie	DNA
MER21-int:ERVL:LTR	7.76163	-0.796275	0.541543	-1.47038	0.141458	0.442166	ADNP degraded in adnp2-/- vs ADNP present in adnp2+/+	0.354415	no	MER21-int	ERVL	LTR
MER21B:ERVL:LTR	757.263	-0.127292	0.110131	-1.15583	0.24775	0.577697	ADNP degraded in adnp2-/- vs ADNP present in adnp2+/+	0.2383	no	MER21B	ERVL	LTR
MER21C:ERVL:LTR	570.691	0.0292487	0.0889394	0.328861	0.742261	0.903858	ADNP degraded in adnp2-/- vs ADNP present in adnp2+/+	0.0438996	no	MER21C	ERVL	LTR
MER2:TcMar-Tigger:DNA	3831.53	0.0074443	0.0534008	0.139404	0.889131	0.965563	ADNP degraded in adnp2-/- vs ADNP present in adnp2+/+	0.0152194	no	MER2	TcMar-Tigger	DNA
MER2B:TcMar-Tigger:DNA	416.226	-0.0157164	0.101094	-0.155463	0.876456	0.963791	ADNP degraded in adnp2-/- vs ADNP present in adnp2+/+	0.0160169	no	MER2B	TcMar-Tigger	DNA
MER31-int:ERV1:LTR	63.5275	0.232019	0.21126	1.09826	0.272089	0.599758	ADNP degraded in adnp2-/- vs ADNP present in adnp2+/+	0.222024	no	MER31-int	ERV1	LTR
MER31A:ERV1:LTR	82.3737	-0.0447947	0.2082	-0.215152	0.829649	0.938698	ADNP degraded in adnp2-/- vs ADNP present in adnp2+/+	0.0274739	no	MER31A	ERV1	LTR
MER31B:ERV1:LTR	91.163	-0.0946144	0.183656	-0.515171	0.606434	0.844102	ADNP degraded in adnp2-/- vs ADNP present in adnp2+/+	0.0736052	no	MER31B	ERV1	LTR
MER33:hAT-Charlie:DNA	1071.48	-0.0784062	0.0765921	-1.02368	0.305984	0.623173	ADNP degraded in adnp2-/- vs ADNP present in adnp2+/+	0.205392	no	MER33	hAT-Charlie	DNA
MER34-int:ERV1:LTR	60.2164	-0.312097	0.231503	-1.34814	0.177615	0.49792	ADNP degraded in adnp2-/- vs ADNP present in adnp2+/+	0.302841	no	MER34-int	ERV1	LTR
MER34:ERV1:LTR	102.249	0.214462	0.207579	1.03316	0.30153	0.621228	ADNP degraded in adnp2-/- vs ADNP present in adnp2+/+	0.206749	no	MER34	ERV1	LTR
MER34A1:ERV1:LTR	27.1157	0.115834	0.290076	0.399322	0.689656	0.878631	ADNP degraded in adnp2-/- vs ADNP present in adnp2+/+	0.0561936	no	MER34A1	ERV1	LTR
MER34A:ERV1:LTR	108.558	0.262977	0.176987	1.48586	0.137317	0.442071	ADNP degraded in adnp2-/- vs ADNP present in adnp2+/+	0.354508	no	MER34A	ERV1	LTR
MER34B-int:ERV1:LTR	339.659	0.717028	0.185062	3.87453	0.00010683	0.00304619	ADNP degraded in adnp2-/- vs ADNP present in adnp2+/+	2.51624	no	MER34B-int	ERV1	LTR
MER3:hAT-Charlie:DNA	1124.53	-0.115913	0.0633482	-1.82978	0.0672835	0.293227	ADNP degraded in adnp2-/- vs ADNP present in adnp2+/+	0.532796	no	MER3	hAT-Charlie	DNA
MER44A:TcMar-Tigger:DNA	264.022	-0.134359	0.126469	-1.06238	0.288061	0.610378	ADNP degraded in adnp2-/- vs ADNP present in adnp2+/+	0.214401	no	MER44A	TcMar-Tigger	DNA
MER44B:TcMar-Tigger:DNA	627.015	-0.164556	0.0802908	-2.0495	0.0404134	0.233137	ADNP degraded in adnp2-/- vs ADNP present in adnp2+/+	0.63239	no	MER44B	TcMar-Tigger	DNA
MER44C:TcMar-Tigger:DNA	81.4851	0.0410075	0.196023	0.209198	0.834294	0.938698	ADNP degraded in adnp2-/- vs ADNP present in adnp2+/+	0.0274739	no	MER44C	TcMar-Tigger	DNA
MER44D:TcMar-Tigger:DNA	325.238	-0.100927	0.0984582	-1.02507	0.305329	0.623146	ADNP degraded in adnp2-/- vs ADNP present in adnp2+/+	0.20541	no	MER44D	TcMar-Tigger	DNA
MER45A:hAT-Tip100:DNA	128.264	-0.0794639	0.22047	-0.360429	0.718526	0.889376	ADNP degraded in adnp2-/- vs ADNP present in adnp2+/+	0.0509145	no	MER45A	hAT-Tip100	DNA
MER45B:hAT-Tip100:DNA	57.8791	0.133273	0.273876	0.486616	0.626531	0.859289	ADNP degraded in adnp2-/- vs ADNP present in adnp2+/+	0.0658608	no	MER45B	hAT-Tip100	DNA
MER45C:hAT-Tip100:DNA	32.429	0.264122	0.361937	0.729746	0.465545	0.755694	ADNP degraded in adnp2-/- vs ADNP present in adnp2+/+	0.121654	no	MER45C	hAT-Tip100	DNA
MER45R:hAT-Tip100:DNA	23.4439	-0.645828	0.34633	-1.86478	0.0622125	0.290473	ADNP degraded in adnp2-/- vs ADNP present in adnp2+/+	0.536895	no	MER45R	hAT-Tip100	DNA
MER46C:TcMar-Tigger:DNA	329.104	0.0433096	0.0975124	0.444145	0.656938	0.872225	ADNP degraded in adnp2-/- vs ADNP present in adnp2+/+	0.0593714	no	MER46C	TcMar-Tigger	DNA
MER47A:TcMar-Tigger:DNA	43.0078	-0.472086	0.299887	-1.57421	0.115439	0.401421	ADNP degraded in adnp2-/- vs ADNP present in adnp2+/+	0.3964	no	MER47A	TcMar-Tigger	DNA
MER47B:TcMar-Tigger:DNA	145.253	-0.205313	0.152119	-1.34968	0.177118	0.49792	ADNP degraded in adnp2-/- vs ADNP present in adnp2+/+	0.302841	no	MER47B	TcMar-Tigger	DNA
MER50B:ERV1:LTR	7.70624	-0.560062	0.602638	-0.92935	0.352708	0.65918	ADNP degraded in adnp2-/- vs ADNP present in adnp2+/+	0.180996	no	MER50B	ERV1	LTR
MER51-int:ERV1:LTR	27.8684	0.476796	0.299781	1.59048	0.111726	0.39381	ADNP degraded in adnp2-/- vs ADNP present in adnp2+/+	0.404713	no	MER51-int	ERV1	LTR
MER52-int:ERV1:LTR	13.9305	-0.498201	0.463762	-1.07426	0.282707	0.608115	ADNP degraded in adnp2-/- vs ADNP present in adnp2+/+	0.216015	no	MER52-int	ERV1	LTR
MER53:hAT:DNA	258.687	-0.046502	0.138664	-0.335358	0.737355	0.902529	ADNP degraded in adnp2-/- vs ADNP present in adnp2+/+	0.0445388	no	MER53	hAT	DNA
MER54A:ERVL:LTR	73.1595	-0.0751754	0.195364	-0.384797	0.700388	0.884899	ADNP degraded in adnp2-/- vs ADNP present in adnp2+/+	0.0531064	no	MER54A	ERVL	LTR
MER57-int:ERV1:LTR	12.1691	0.32007	0.513163	0.62372	0.532811	0.795225	ADNP degraded in adnp2-/- vs ADNP present in adnp2+/+	0.0995102	no	MER57-int	ERV1	LTR
MER57C2:ERV1:LTR	62.1956	0.311441	0.242164	1.28607	0.198418	0.519051	ADNP degraded in adnp2-/- vs ADNP present in adnp2+/+	0.28479	no	MER57C2	ERV1	LTR
MER57D:ERV1:LTR	24.8158	0.692119	0.298381	2.31958	0.0203637	0.162905	ADNP degraded in adnp2-/- vs ADNP present in adnp2+/+	0.788066	no	MER57D	ERV1	LTR
MER57E1:ERV1:LTR	14.113	-0.364167	0.402906	-0.903852	0.366074	0.675309	ADNP degraded in adnp2-/- vs ADNP present in adnp2+/+	0.170498	no	MER57E1	ERV1	LTR
MER58A:hAT-Charlie:DNA	1376.88	-0.0301969	0.0681361	-0.443185	0.657632	0.872225	ADNP degraded in adnp2-/- vs ADNP present in adnp2+/+	0.0593714	no	MER58A	hAT-Charlie	DNA
MER58B:hAT-Charlie:DNA	1273.54	-0.133912	0.0718813	-1.86296	0.0624674	0.290473	ADNP degraded in adnp2-/- vs ADNP present in adnp2+/+	0.536895	no	MER58B	hAT-Charlie	DNA
MER58C:hAT-Charlie:DNA	1781.35	0.374316	0.198235	1.88825	0.0589925	0.284375	ADNP degraded in adnp2-/- vs ADNP present in adnp2+/+	0.546109	no	MER58C	hAT-Charlie	DNA
MER58D:hAT-Charlie:DNA	175.959	-0.159423	0.171027	-0.93215	0.351259	0.658941	ADNP degraded in adnp2-/- vs ADNP present in adnp2+/+	0.181154	no	MER58D	hAT-Charlie	DNA
MER5A1:hAT-Charlie:DNA	864.441	-0.0785244	0.074649	-1.05192	0.292838	0.613976	ADNP degraded in adnp2-/- vs ADNP present in adnp2+/+	0.211849	no	MER5A1	hAT-Charlie	DNA
MER5A:hAT-Charlie:DNA	2312.84	0.0512244	0.0577992	0.886249	0.375484	0.688847	ADNP degraded in adnp2-/- vs ADNP present in adnp2+/+	0.161877	no	MER5A	hAT-Charlie	DNA
MER5B:hAT-Charlie:DNA	2866.31	0.386528	0.134521	2.87337	0.00406118	0.0570853	ADNP degraded in adnp2-/- vs ADNP present in adnp2+/+	1.24348	no	MER5B	hAT-Charlie	DNA
MER5C1:hAT-Charlie:DNA	43.3092	-0.587099	0.294079	-1.9964	0.0458903	0.257295	ADNP degraded in adnp2-/- vs ADNP present in adnp2+/+	0.589569	no	MER5C1	hAT-Charlie	DNA
MER5C:hAT-Charlie:DNA	86.0913	-0.305226	0.227766	-1.34009	0.180218	0.500536	ADNP degraded in adnp2-/- vs ADNP present in adnp2+/+	0.300565	no	MER5C	hAT-Charlie	DNA
MER63A:hAT-Blackjack:DNA	78.9096	-0.254069	0.202781	-1.25292	0.210235	0.531743	ADNP degraded in adnp2-/- vs ADNP present in adnp2+/+	0.274299	no	MER63A	hAT-Blackjack	DNA
MER63B:hAT-Blackjack:DNA	85.6284	0.0182063	0.178233	0.102149	0.918639	0.973201	ADNP degraded in adnp2-/- vs ADNP present in adnp2+/+	0.0117976	no	MER63B	hAT-Blackjack	DNA
MER63C:hAT-Blackjack:DNA	109.936	-0.204706	0.187533	-1.09157	0.27502	0.601908	ADNP degraded in adnp2-/- vs ADNP present in adnp2+/+	0.22047	no	MER63C	hAT-Blackjack	DNA
MER63D:hAT-Blackjack:DNA	189.016	-0.231741	0.140637	-1.64779	0.0993948	0.366037	ADNP degraded in adnp2-/- vs ADNP present in adnp2+/+	0.436475	no	MER63D	hAT-Blackjack	DNA
MER65-int:ERV1:LTR	8.50102	0.617135	0.551616	1.11878	0.263235	0.593517	ADNP degraded in adnp2-/- vs ADNP present in adnp2+/+	0.226567	no	MER65-int	ERV1	LTR
MER65D:ERV1:LTR	24.84	-0.525277	0.368195	-1.42663	0.153688	0.454412	ADNP degraded in adnp2-/- vs ADNP present in adnp2+/+	0.34255	no	MER65D	ERV1	LTR
MER66B:ERV1:LTR	5.51628	-1.23745	0.805562	-1.53613	0.124505	0.419785	ADNP degraded in adnp2-/- vs ADNP present in adnp2+/+	0.376973	no	MER66B	ERV1	LTR
MER67A:ERV1:LTR	12.6298	-0.0463575	0.442497	-0.104763	0.916564	0.973201	ADNP degraded in adnp2-/- vs ADNP present in adnp2+/+	0.0117976	no	MER67A	ERV1	LTR
MER67B:ERV1:LTR	27.4356	-0.0300626	0.376604	-0.0798254	0.936376	0.976493	ADNP degraded in adnp2-/- vs ADNP present in adnp2+/+	0.0103311	no	MER67B	ERV1	LTR
MER67C:ERV1:LTR	63.6454	0.821852	0.276689	2.97031	0.00297497	0.0453171	ADNP degraded in adnp2-/- vs ADNP present in adnp2+/+	1.34374	no	MER67C	ERV1	LTR
MER67D:ERV1:LTR	9.37354	-1.036	0.66799	-1.55091	0.120922	0.412519	ADNP degraded in adnp2-/- vs ADNP present in adnp2+/+	0.384556	no	MER67D	ERV1	LTR
MER68-int:ERVL:LTR	19.5306	-0.100544	0.369245	-0.272297	0.785394	0.92255	ADNP degraded in adnp2-/- vs ADNP present in adnp2+/+	0.0350103	no	MER68-int	ERVL	LTR
MER68:ERVL:LTR	177.356	-0.211976	0.139381	-1.52084	0.1283	0.426482	ADNP degraded in adnp2-/- vs ADNP present in adnp2+/+	0.3701	no	MER68	ERVL	LTR
MER68B:ERVL:LTR	34.3187	-0.212473	0.266095	-0.798485	0.424589	0.715865	ADNP degraded in adnp2-/- vs ADNP present in adnp2+/+	0.145169	no	MER68B	ERVL	LTR
MER68C:ERVL:LTR	6.76494	-0.497933	0.593325	-0.839224	0.401344	0.705178	ADNP degraded in adnp2-/- vs ADNP present in adnp2+/+	0.151701	no	MER68C	ERVL	LTR
MER70A:ERVL:LTR	11.9607	0.0279883	0.478589	0.058481	0.953366	0.982564	ADNP degraded in adnp2-/- vs ADNP present in adnp2+/+	0.00763902	no	MER70A	ERVL	LTR
MER70B:ERVL:LTR	19.3429	-0.222872	0.337643	-0.660083	0.509201	0.782419	ADNP degraded in adnp2-/- vs ADNP present in adnp2+/+	0.106561	no	MER70B	ERVL	LTR
MER72B:ERV1:LTR	4.9949	-1.7279	0.836979	-2.06445	0.0389752	0.228052	ADNP degraded in adnp2-/- vs ADNP present in adnp2+/+	0.641966	no	MER72B	ERV1	LTR
MER73:ERVL:LTR	7.14756	0.63571	0.577105	1.10155	0.270657	0.599758	ADNP degraded in adnp2-/- vs ADNP present in adnp2+/+	0.222024	no	MER73	ERVL	LTR
MER74A:ERVL:LTR	100.827	0.167467	0.198191	0.844981	0.398122	0.703231	ADNP degraded in adnp2-/- vs ADNP present in adnp2+/+	0.152902	no	MER74A	ERVL	LTR
MER74B:ERVL:LTR	34.7143	0.319107	0.328101	0.972587	0.330759	0.647249	ADNP degraded in adnp2-/- vs ADNP present in adnp2+/+	0.188928	no	MER74B	ERVL	LTR
MER74C:ERVL:LTR	6.88145	1.16378	0.76588	1.51953	0.128628	0.426482	ADNP degraded in adnp2-/- vs ADNP present in adnp2+/+	0.3701	no	MER74C	ERVL	LTR
MER76:ERVL:LTR	27.3331	0.753009	0.309466	2.43325	0.0149639	0.134881	ADNP degraded in adnp2-/- vs ADNP present in adnp2+/+	0.870051	no	MER76	ERVL	LTR
MER77:ERVL:LTR	99.5439	0.35558	0.173891	2.04485	0.0408696	0.234413	ADNP degraded in adnp2-/- vs ADNP present in adnp2+/+	0.630019	no	MER77	ERVL	LTR
MER77B:ERVL:LTR	65.1204	0.318273	0.253977	1.25316	0.210149	0.531743	ADNP degraded in adnp2-/- vs ADNP present in adnp2+/+	0.274299	no	MER77B	ERVL	LTR
MER81:hAT-Blackjack:DNA	96.8494	-0.044387	0.189435	-0.234313	0.814742	0.931791	ADNP degraded in adnp2-/- vs ADNP present in adnp2+/+	0.0306815	no	MER81	hAT-Blackjack	DNA
MER88:ERVL:LTR	25.7918	-0.407508	0.372366	-1.09438	0.27379	0.600532	ADNP degraded in adnp2-/- vs ADNP present in adnp2+/+	0.221464	no	MER88	ERVL	LTR
MER89:ERV1:LTR	298.253	0.282834	0.236625	1.19528	0.231976	0.56376	ADNP degraded in adnp2-/- vs ADNP present in adnp2+/+	0.248906	no	MER89	ERV1	LTR
MER90:ERV1:LTR	21.7828	-0.419379	0.347642	-1.20635	0.227681	0.561051	ADNP degraded in adnp2-/- vs ADNP present in adnp2+/+	0.250998	no	MER90	ERV1	LTR
MER90a:ERV1:LTR	76.9722	0.169805	0.220417	0.77038	0.441075	0.732434	ADNP degraded in adnp2-/- vs ADNP present in adnp2+/+	0.135232	no	MER90a	ERV1	LTR
MER91A:hAT-Tip100:DNA	63.9781	-0.172074	0.271428	-0.633958	0.526108	0.791939	ADNP degraded in adnp2-/- vs ADNP present in adnp2+/+	0.101308	no	MER91A	hAT-Tip100	DNA
MER91B:hAT-Tip100:DNA	43.1878	-0.305211	0.254667	-1.19847	0.230733	0.56376	ADNP degraded in adnp2-/- vs ADNP present in adnp2+/+	0.248906	no	MER91B	hAT-Tip100	DNA
MER92-int:ERV1:LTR	23.2293	0.00512922	0.323053	0.0158774	0.987332	0.993564	ADNP degraded in adnp2-/- vs ADNP present in adnp2+/+	0.00280426	no	MER92-int	ERV1	LTR
MER92B:ERV1:LTR	38.4171	0.0154217	0.238579	0.0646397	0.948461	0.979902	ADNP degraded in adnp2-/- vs ADNP present in adnp2+/+	0.00881734	no	MER92B	ERV1	LTR
MER94:hAT-Blackjack:DNA	88.5875	-0.125725	0.173499	-0.724643	0.468671	0.758077	ADNP degraded in adnp2-/- vs ADNP present in adnp2+/+	0.120287	no	MER94	hAT-Blackjack	DNA
MER94B:hAT-Blackjack:DNA	10.3005	-0.662255	0.526538	-1.25775	0.208481	0.531743	ADNP degraded in adnp2-/- vs ADNP present in adnp2+/+	0.274299	no	MER94B	hAT-Blackjack	DNA
MER95:ERV1:LTR	8.24331	0.222559	0.6201	0.358908	0.719664	0.889376	ADNP degraded in adnp2-/- vs ADNP present in adnp2+/+	0.0509145	no	MER95	ERV1	LTR
MER96:hAT-Tip100:DNA	26.2309	-0.628789	0.320935	-1.95924	0.0500846	0.267085	ADNP degraded in adnp2-/- vs ADNP present in adnp2+/+	0.573351	no	MER96	hAT-Tip100	DNA
MER96B:hAT-Tip100:DNA	81.4007	-0.493227	0.183653	-2.68565	0.00723896	0.0859953	ADNP degraded in adnp2-/- vs ADNP present in adnp2+/+	1.06553	no	MER96B	hAT-Tip100	DNA
MER97a:hAT-Tip100:DNA	6.59841	-1.50221	0.755733	-1.98775	0.0468388	0.258641	ADNP degraded in adnp2-/- vs ADNP present in adnp2+/+	0.587303	no	MER97a	hAT-Tip100	DNA
MER97b:hAT-Tip100:DNA	6.07785	-0.660302	0.752235	-0.877786	0.38006	0.691761	ADNP degraded in adnp2-/- vs ADNP present in adnp2+/+	0.160044	no	MER97b	hAT-Tip100	DNA
MER97c:hAT-Tip100:DNA	9.05982	-0.277454	0.528127	-0.525355	0.599337	0.838903	ADNP degraded in adnp2-/- vs ADNP present in adnp2+/+	0.0762881	no	MER97c	hAT-Tip100	DNA
MER97d:hAT-Tip100:DNA	8.94195	1.2165	0.659531	1.8445	0.0651107	0.29192	ADNP degraded in adnp2-/- vs ADNP present in adnp2+/+	0.534737	no	MER97d	hAT-Tip100	DNA
MER99:hAT:DNA	24.3019	0.123352	0.277937	0.443812	0.657178	0.872225	ADNP degraded in adnp2-/- vs ADNP present in adnp2+/+	0.0593714	no	MER99	hAT	DNA
MERV1_I-int:ERV1:LTR	573.52	0.0531173	0.176418	0.301087	0.763348	0.916688	ADNP degraded in adnp2-/- vs ADNP present in adnp2+/+	0.0377786	no	MERV1_I-int	ERV1	LTR
MERV1_LTR:ERV1:LTR	174.137	-0.529499	0.137609	-3.84783	0.000119166	0.00321427	ADNP degraded in adnp2-/- vs ADNP present in adnp2+/+	2.49292	no	MERV1_LTR	ERV1	LTR
MERVK26-int:ERVK:LTR	232.491	-0.00661838	0.151957	-0.0435542	0.96526	0.982989	ADNP degraded in adnp2-/- vs ADNP present in adnp2+/+	0.00745133	no	MERVK26-int	ERVK	LTR
MERVL-int:ERVL:LTR	30311.4	1.04758	0.886714	1.18141	0.237439	0.56939	ADNP degraded in adnp2-/- vs ADNP present in adnp2+/+	0.24459	no	MERVL-int	ERVL	LTR
MERVL_2A-int:ERVL:LTR	2529.08	0.355487	0.297155	1.1963	0.231578	0.56376	ADNP degraded in adnp2-/- vs ADNP present in adnp2+/+	0.248906	no	MERVL_2A-int	ERVL	LTR
MERX:TcMar-Tigger:DNA	21.4858	-0.326174	0.43049	-0.757682	0.448642	0.73968	ADNP degraded in adnp2-/- vs ADNP present in adnp2+/+	0.130956	no	MERX	TcMar-Tigger	DNA
MIR3:MIR:SINE	4459.38	0.0773302	0.0738901	1.04656	0.295304	0.615267	ADNP degraded in adnp2-/- vs ADNP present in adnp2+/+	0.210936	no	MIR3	MIR	SINE
MIR:MIR:SINE	13644.4	-0.0114037	0.0536213	-0.212672	0.831583	0.938698	ADNP degraded in adnp2-/- vs ADNP present in adnp2+/+	0.0274739	no	MIR	MIR	SINE
MIRb:MIR:SINE	12987.2	-0.0447074	0.0571137	-0.782779	0.433757	0.725109	ADNP degraded in adnp2-/- vs ADNP present in adnp2+/+	0.139597	no	MIRb	MIR	SINE
MIRc:MIR:SINE	6442.18	-0.0522046	0.0637748	-0.818577	0.413028	0.710066	ADNP degraded in adnp2-/- vs ADNP present in adnp2+/+	0.148701	no	MIRc	MIR	SINE
MLT-int:ERVL-MaLR:LTR	127.854	-0.0943359	0.186065	-0.507006	0.612151	0.849689	ADNP degraded in adnp2-/- vs ADNP present in adnp2+/+	0.0707399	no	MLT-int	ERVL-MaLR	LTR
MLT1-int:ERVL-MaLR:LTR	126.85	-0.301276	0.172208	-1.7495	0.0802053	0.328053	ADNP degraded in adnp2-/- vs ADNP present in adnp2+/+	0.484056	no	MLT1-int	ERVL-MaLR	LTR
MLT1A-int:ERVL-MaLR:LTR	20.4512	0.00397906	0.316158	0.0125857	0.989958	0.993942	ADNP degraded in adnp2-/- vs ADNP present in adnp2+/+	0.00263892	no	MLT1A-int	ERVL-MaLR	LTR
MLT1A0-int:ERVL-MaLR:LTR	31.0071	-0.146551	0.308856	-0.474497	0.635145	0.861243	ADNP degraded in adnp2-/- vs ADNP present in adnp2+/+	0.0648742	no	MLT1A0-int	ERVL-MaLR	LTR
MLT1A0:ERVL-MaLR:LTR	1690.39	0.0286331	0.064078	0.446848	0.654985	0.872225	ADNP degraded in adnp2-/- vs ADNP present in adnp2+/+	0.0593714	no	MLT1A0	ERVL-MaLR	LTR
MLT1A1:ERVL-MaLR:LTR	932.308	-0.150761	0.0678585	-2.2217	0.0263032	0.183571	ADNP degraded in adnp2-/- vs ADNP present in adnp2+/+	0.736196	no	MLT1A1	ERVL-MaLR	LTR
MLT1A:ERVL-MaLR:LTR	606.732	-0.0112569	0.0958833	-0.117402	0.906542	0.972826	ADNP degraded in adnp2-/- vs ADNP present in adnp2+/+	0.0119646	no	MLT1A	ERVL-MaLR	LTR
MLT1B-int:ERVL-MaLR:LTR	5.91956	-0.279819	0.836321	-0.334583	0.73794	0.902529	ADNP degraded in adnp2-/- vs ADNP present in adnp2+/+	0.0445388	no	MLT1B-int	ERVL-MaLR	LTR
MLT1B:ERVL-MaLR:LTR	1286.83	-0.0740197	0.0720886	-1.02679	0.30452	0.622768	ADNP degraded in adnp2-/- vs ADNP present in adnp2+/+	0.205674	no	MLT1B	ERVL-MaLR	LTR
MLT1C-int:ERVL-MaLR:LTR	11.2815	-0.545465	0.464535	-1.17422	0.240308	0.57238	ADNP degraded in adnp2-/- vs ADNP present in adnp2+/+	0.242315	no	MLT1C-int	ERVL-MaLR	LTR
MLT1C:ERVL-MaLR:LTR	1057.49	-0.0443858	0.0674408	-0.658145	0.510445	0.782419	ADNP degraded in adnp2-/- vs ADNP present in adnp2+/+	0.106561	no	MLT1C	ERVL-MaLR	LTR
MLT1D-int:ERVL-MaLR:LTR	89.5346	-0.599706	0.234699	-2.55522	0.0106122	0.106979	ADNP degraded in adnp2-/- vs ADNP present in adnp2+/+	0.970699	no	MLT1D-int	ERVL-MaLR	LTR
MLT1D:ERVL-MaLR:LTR	1484.99	-0.107672	0.0731486	-1.47197	0.141029	0.442166	ADNP degraded in adnp2-/- vs ADNP present in adnp2+/+	0.354415	no	MLT1D	ERVL-MaLR	LTR
MLT1E1:ERVL-MaLR:LTR	45.8035	-0.116642	0.27771	-0.420012	0.674476	0.878631	ADNP degraded in adnp2-/- vs ADNP present in adnp2+/+	0.0561936	no	MLT1E1	ERVL-MaLR	LTR
MLT1E1A:ERVL-MaLR:LTR	174.777	0.402745	0.146256	2.75371	0.00589245	0.0732382	ADNP degraded in adnp2-/- vs ADNP present in adnp2+/+	1.13526	no	MLT1E1A	ERVL-MaLR	LTR
MLT1E2-int:ERVL-MaLR:LTR	17.7329	-0.281036	0.394508	-0.712371	0.476235	0.766165	ADNP degraded in adnp2-/- vs ADNP present in adnp2+/+	0.115678	no	MLT1E2-int	ERVL-MaLR	LTR
MLT1E2:ERVL-MaLR:LTR	365.207	-0.161811	0.111817	-1.44711	0.147867	0.448089	ADNP degraded in adnp2-/- vs ADNP present in adnp2+/+	0.348635	no	MLT1E2	ERVL-MaLR	LTR
MLT1E3:ERVL-MaLR:LTR	134.069	-0.118499	0.146071	-0.811245	0.417225	0.714666	ADNP degraded in adnp2-/- vs ADNP present in adnp2+/+	0.145897	no	MLT1E3	ERVL-MaLR	LTR
MLT1E:ERVL-MaLR:LTR	58.329	0.272446	0.204545	1.33196	0.182873	0.504163	ADNP degraded in adnp2-/- vs ADNP present in adnp2+/+	0.297429	no	MLT1E	ERVL-MaLR	LTR
MLT1F-int:ERVL-MaLR:LTR	52.1478	0.141918	0.217254	0.653235	0.513605	0.783762	ADNP degraded in adnp2-/- vs ADNP present in adnp2+/+	0.105816	no	MLT1F-int	ERVL-MaLR	LTR
MLT1F1:ERVL-MaLR:LTR	255.714	0.0328586	0.124793	0.263306	0.792315	0.923143	ADNP degraded in adnp2-/- vs ADNP present in adnp2+/+	0.0347309	no	MLT1F1	ERVL-MaLR	LTR
MLT1F2-int:ERVL-MaLR:LTR	24.8234	-0.125597	0.313434	-0.400711	0.688633	0.878631	ADNP degraded in adnp2-/- vs ADNP present in adnp2+/+	0.0561936	no	MLT1F2-int	ERVL-MaLR	LTR
MLT1F2:ERVL-MaLR:LTR	293.876	0.0462844	0.105391	0.439168	0.66054	0.872225	ADNP degraded in adnp2-/- vs ADNP present in adnp2+/+	0.0593714	no	MLT1F2	ERVL-MaLR	LTR
MLT1F:ERVL-MaLR:LTR	217.55	0.394645	0.12308	3.20642	0.001344	0.025259	ADNP degraded in adnp2-/- vs ADNP present in adnp2+/+	1.59758	no	MLT1F	ERVL-MaLR	LTR
MLT1G-int:ERVL-MaLR:LTR	2.83704	2.77561	1.56906	1.76897	0.0768993	0.32246	ADNP degraded in adnp2-/- vs ADNP present in adnp2+/+	0.491524	no	MLT1G-int	ERVL-MaLR	LTR
MLT1G1-int:ERVL-MaLR:LTR	3.68614	0.508878	0.773642	0.657769	0.510687	0.782419	ADNP degraded in adnp2-/- vs ADNP present in adnp2+/+	0.106561	no	MLT1G1-int	ERVL-MaLR	LTR
MLT1G1:ERVL-MaLR:LTR	124.63	0.202571	0.151453	1.33751	0.181056	0.500536	ADNP degraded in adnp2-/- vs ADNP present in adnp2+/+	0.300565	no	MLT1G1	ERVL-MaLR	LTR
MLT1G3-int:ERVL-MaLR:LTR	10.4114	-0.00356825	0.463915	-0.00769162	0.993863	0.995668	ADNP degraded in adnp2-/- vs ADNP present in adnp2+/+	0.00188543	no	MLT1G3-int	ERVL-MaLR	LTR
MLT1G3:ERVL-MaLR:LTR	186.238	0.133656	0.134012	0.997345	0.318597	0.6361	ADNP degraded in adnp2-/- vs ADNP present in adnp2+/+	0.196475	no	MLT1G3	ERVL-MaLR	LTR
MLT1G:ERVL-MaLR:LTR	67.6807	0.143688	0.217791	0.659753	0.509412	0.782419	ADNP degraded in adnp2-/- vs ADNP present in adnp2+/+	0.106561	no	MLT1G	ERVL-MaLR	LTR
MLT1H-int:ERVL-MaLR:LTR	34.1246	0.720261	0.292292	2.46418	0.0137326	0.128823	ADNP degraded in adnp2-/- vs ADNP present in adnp2+/+	0.890008	no	MLT1H-int	ERVL-MaLR	LTR
MLT1H1:ERVL-MaLR:LTR	84.6965	0.0106933	0.165498	0.0646128	0.948482	0.979902	ADNP degraded in adnp2-/- vs ADNP present in adnp2+/+	0.00881734	no	MLT1H1	ERVL-MaLR	LTR
MLT1H2:ERVL-MaLR:LTR	103.215	0.107288	0.180239	0.595256	0.551672	0.812339	ADNP degraded in adnp2-/- vs ADNP present in adnp2+/+	0.0902624	no	MLT1H2	ERVL-MaLR	LTR
MLT1H:ERVL-MaLR:LTR	153.668	-0.118969	0.200387	-0.593698	0.552714	0.812339	ADNP degraded in adnp2-/- vs ADNP present in adnp2+/+	0.0902624	no	MLT1H	ERVL-MaLR	LTR
MLT1I-int:ERVL-MaLR:LTR	3.81259	-0.635512	0.836575	-0.759659	0.447458	0.739344	ADNP degraded in adnp2-/- vs ADNP present in adnp2+/+	0.131154	no	MLT1I-int	ERVL-MaLR	LTR
MLT1I:ERVL-MaLR:LTR	172.829	-0.451763	0.128237	-3.52288	0.000426878	0.00906435	ADNP degraded in adnp2-/- vs ADNP present in adnp2+/+	2.04266	no	MLT1I	ERVL-MaLR	LTR
MLT1J-int:ERVL-MaLR:LTR	35.4298	0.16991	0.337476	0.503472	0.614632	0.851756	ADNP degraded in adnp2-/- vs ADNP present in adnp2+/+	0.0696848	no	MLT1J-int	ERVL-MaLR	LTR
MLT1J1-int:ERVL-MaLR:LTR	21.2147	-0.0337213	0.333944	-0.100979	0.919567	0.973201	ADNP degraded in adnp2-/- vs ADNP present in adnp2+/+	0.0117976	no	MLT1J1-int	ERVL-MaLR	LTR
MLT1J1:ERVL-MaLR:LTR	98.6293	-0.156537	0.163452	-0.957697	0.338215	0.655221	ADNP degraded in adnp2-/- vs ADNP present in adnp2+/+	0.183612	no	MLT1J1	ERVL-MaLR	LTR
MLT1J2:ERVL-MaLR:LTR	72.2677	0.14357	0.191219	0.750817	0.452763	0.73968	ADNP degraded in adnp2-/- vs ADNP present in adnp2+/+	0.130956	no	MLT1J2	ERVL-MaLR	LTR
MLT1J:ERVL-MaLR:LTR	312.225	0.202564	0.117647	1.7218	0.0851065	0.337649	ADNP degraded in adnp2-/- vs ADNP present in adnp2+/+	0.471534	no	MLT1J	ERVL-MaLR	LTR
MLT1K:ERVL-MaLR:LTR	454.41	0.143238	0.111828	1.28088	0.200235	0.519051	ADNP degraded in adnp2-/- vs ADNP present in adnp2+/+	0.28479	no	MLT1K	ERVL-MaLR	LTR
MLT1L:ERVL-MaLR:LTR	160.671	-0.23054	0.161681	-1.42589	0.153899	0.454412	ADNP degraded in adnp2-/- vs ADNP present in adnp2+/+	0.34255	no	MLT1L	ERVL-MaLR	LTR
MLT1M:ERVL-MaLR:LTR	36.2778	-0.522184	0.273321	-1.91052	0.0560668	0.279945	ADNP degraded in adnp2-/- vs ADNP present in adnp2+/+	0.552927	no	MLT1M	ERVL-MaLR	LTR
MLT1N2:ERVL-MaLR:LTR	74.5181	0.217391	0.186974	1.16268	0.244958	0.577318	ADNP degraded in adnp2-/- vs ADNP present in adnp2+/+	0.238585	no	MLT1N2	ERVL-MaLR	LTR
MLT1O:ERVL-MaLR:LTR	39.1459	0.244278	0.329895	0.740471	0.459014	0.748523	ADNP degraded in adnp2-/- vs ADNP present in adnp2+/+	0.125795	no	MLT1O	ERVL-MaLR	LTR
MLT2B1:ERVL:LTR	145.553	-0.205332	0.156651	-1.31076	0.189938	0.513624	ADNP degraded in adnp2-/- vs ADNP present in adnp2+/+	0.289355	no	MLT2B1	ERVL	LTR
MLT2B2:ERVL:LTR	98.8396	0.156155	0.20802	0.750672	0.45285	0.73968	ADNP degraded in adnp2-/- vs ADNP present in adnp2+/+	0.130956	no	MLT2B2	ERVL	LTR
MLT2B3:ERVL:LTR	131.964	0.240996	0.192667	1.25084	0.210992	0.531743	ADNP degraded in adnp2-/- vs ADNP present in adnp2+/+	0.274299	no	MLT2B3	ERVL	LTR
MLT2B4:ERVL:LTR	150.598	-0.185037	0.142236	-1.30091	0.193289	0.517164	ADNP degraded in adnp2-/- vs ADNP present in adnp2+/+	0.286372	no	MLT2B4	ERVL	LTR
MLT2B5:ERVL:LTR	43.572	0.206934	0.241431	0.857118	0.39138	0.697212	ADNP degraded in adnp2-/- vs ADNP present in adnp2+/+	0.156635	no	MLT2B5	ERVL	LTR
MLT2C1:ERVL:LTR	116.293	-0.221745	0.200319	-1.10696	0.268312	0.599758	ADNP degraded in adnp2-/- vs ADNP present in adnp2+/+	0.222024	no	MLT2C1	ERVL	LTR
MLT2C2:ERVL:LTR	106.202	-0.0258265	0.183749	-0.140553	0.888223	0.965563	ADNP degraded in adnp2-/- vs ADNP present in adnp2+/+	0.0152194	no	MLT2C2	ERVL	LTR
MLT2D:ERVL:LTR	113.847	-0.0212249	0.15003	-0.141471	0.887498	0.965563	ADNP degraded in adnp2-/- vs ADNP present in adnp2+/+	0.0152194	no	MLT2D	ERVL	LTR
MLT2F:ERVL:LTR	61.715	0.0876436	0.286251	0.306178	0.759469	0.91534	ADNP degraded in adnp2-/- vs ADNP present in adnp2+/+	0.0384176	no	MLT2F	ERVL	LTR
MLTR11A:ERVK:LTR	687.982	0.363345	0.0999828	3.63407	0.000278982	0.00662913	ADNP degraded in adnp2-/- vs ADNP present in adnp2+/+	2.17854	no	MLTR11A	ERVK	LTR
MLTR11B:ERVK:LTR	586.123	0.436451	0.114144	3.82368	0.000131474	0.00345293	ADNP degraded in adnp2-/- vs ADNP present in adnp2+/+	2.46181	no	MLTR11B	ERVK	LTR
MLTR12:ERV1:LTR	159.918	-0.116078	0.17667	-0.657033	0.51116	0.782419	ADNP degraded in adnp2-/- vs ADNP present in adnp2+/+	0.106561	no	MLTR12	ERV1	LTR
MLTR13:ERVK:LTR	52.6975	-0.00397448	0.277822	-0.0143058	0.988586	0.993564	ADNP degraded in adnp2-/- vs ADNP present in adnp2+/+	0.00280426	no	MLTR13	ERVK	LTR
MLTR14:ERV1:LTR	1566.65	0.15624	0.0956093	1.63415	0.102226	0.37508	ADNP degraded in adnp2-/- vs ADNP present in adnp2+/+	0.425876	no	MLTR14	ERV1	LTR
MLTR18A_MM:ERVK:LTR	106.223	0.170412	0.17194	0.991113	0.32163	0.639417	ADNP degraded in adnp2-/- vs ADNP present in adnp2+/+	0.194216	no	MLTR18A_MM	ERVK	LTR
MLTR18B_MM:ERVK:LTR	1582.49	0.402062	0.174736	2.30097	0.0213931	0.165614	ADNP degraded in adnp2-/- vs ADNP present in adnp2+/+	0.780903	no	MLTR18B_MM	ERVK	LTR
MLTR18C_MM:ERVK:LTR	133.996	0.224988	0.164026	1.37166	0.17017	0.483845	ADNP degraded in adnp2-/- vs ADNP present in adnp2+/+	0.315294	no	MLTR18C_MM	ERVK	LTR
MLTR18D_MM:ERVK:LTR	195.351	-0.082947	0.129403	-0.641	0.521523	0.790031	ADNP degraded in adnp2-/- vs ADNP present in adnp2+/+	0.102356	no	MLTR18D_MM	ERVK	LTR
MLTR18_MM:ERVK:LTR	63.3949	0.357148	0.196077	1.82147	0.068536	0.293451	ADNP degraded in adnp2-/- vs ADNP present in adnp2+/+	0.532465	no	MLTR18_MM	ERVK	LTR
MLTR25A:ERVK:LTR	1225.97	-0.136099	0.080965	-1.68096	0.0927703	0.354641	ADNP degraded in adnp2-/- vs ADNP present in adnp2+/+	0.450212	no	MLTR25A	ERVK	LTR
MLTR25C:ERVK:LTR	145.131	-0.449776	0.150882	-2.98098	0.00287325	0.0453171	ADNP degraded in adnp2-/- vs ADNP present in adnp2+/+	1.34374	no	MLTR25C	ERVK	LTR
MLTR31A_MM:ERVK:LTR	56.1268	0.276238	0.221357	1.24793	0.212056	0.533078	ADNP degraded in adnp2-/- vs ADNP present in adnp2+/+	0.273209	no	MLTR31A_MM	ERVK	LTR
MLTR31C_MM:ERVK:LTR	93.4754	-0.0278027	0.181691	-0.153022	0.878381	0.963791	ADNP degraded in adnp2-/- vs ADNP present in adnp2+/+	0.0160169	no	MLTR31C_MM	ERVK	LTR
MLTR31D_MM:ERVK:LTR	55.4757	-0.0868695	0.205113	-0.42352	0.671916	0.878631	ADNP degraded in adnp2-/- vs ADNP present in adnp2+/+	0.0561936	no	MLTR31D_MM	ERVK	LTR
MLTR31E_MM:ERVK:LTR	139.983	0.420649	0.225103	1.8687	0.061665	0.290473	ADNP degraded in adnp2-/- vs ADNP present in adnp2+/+	0.536895	no	MLTR31E_MM	ERVK	LTR
MLTR31FA_MM:ERVK:LTR	180.036	0.432223	0.149621	2.88878	0.00386741	0.0552283	ADNP degraded in adnp2-/- vs ADNP present in adnp2+/+	1.25784	no	MLTR31FA_MM	ERVK	LTR
MLTR31F_MM:ERVK:LTR	183.522	0.0646936	0.134076	0.482514	0.629441	0.861243	ADNP degraded in adnp2-/- vs ADNP present in adnp2+/+	0.0648742	no	MLTR31F_MM	ERVK	LTR
MLTR32C_MM:ERVK:LTR	25.1742	-0.0960068	0.385172	-0.249257	0.803162	0.926319	ADNP degraded in adnp2-/- vs ADNP present in adnp2+/+	0.0332393	no	MLTR32C_MM	ERVK	LTR
MLTR73:ERV1:LTR	113.303	-0.154389	0.152123	-1.0149	0.310155	0.625323	ADNP degraded in adnp2-/- vs ADNP present in adnp2+/+	0.203896	no	MLTR73	ERV1	LTR
MMAR1:TcMar-Mariner:DNA	184.922	-0.251987	0.12516	-2.01332	0.0440805	0.251385	ADNP degraded in adnp2-/- vs ADNP present in adnp2+/+	0.599661	no	MMAR1	TcMar-Mariner	DNA
MMERGLN-int:ERV1:LTR	8216.7	0.710406	0.188407	3.7706	0.000162858	0.00416749	ADNP degraded in adnp2-/- vs ADNP present in adnp2+/+	2.38012	no	MMERGLN-int	ERV1	LTR
MMERGLN_LTR:ERV1:LTR	934.202	0.755929	0.21227	3.56118	0.000369199	0.0083741	ADNP degraded in adnp2-/- vs ADNP present in adnp2+/+	2.07706	no	MMERGLN_LTR	ERV1	LTR
MMERVK10D3_I-int:ERVK:LTR	388.481	0.286344	0.209429	1.36726	0.171544	0.486365	ADNP degraded in adnp2-/- vs ADNP present in adnp2+/+	0.313037	no	MMERVK10D3_I-int	ERVK	LTR
MMERVK10D3_LTR:ERVK:LTR	20.6867	0.613878	0.470004	1.30611	0.191515	0.513795	ADNP degraded in adnp2-/- vs ADNP present in adnp2+/+	0.28921	no	MMERVK10D3_LTR	ERVK	LTR
MMERVK9C_I-int:ERVK:LTR	4613.81	-0.144612	0.111405	-1.29808	0.194261	0.518118	ADNP degraded in adnp2-/- vs ADNP present in adnp2+/+	0.285571	no	MMERVK9C_I-int	ERVK	LTR
MMERVK9E_I-int:ERVK:LTR	2024.54	0.0824355	0.144362	0.571034	0.567976	0.819343	ADNP degraded in adnp2-/- vs ADNP present in adnp2+/+	0.0865345	no	MMERVK9E_I-int	ERVK	LTR
MMETn-int:ERVK:LTR	88862.6	0.818952	0.261849	3.12758	0.00176254	0.0308599	ADNP degraded in adnp2-/- vs ADNP present in adnp2+/+	1.51061	no	MMETn-int	ERVK	LTR
MMSAT4:Satellite:Satellite	70115	0.211597	0.165742	1.27666	0.201722	0.520349	ADNP degraded in adnp2-/- vs ADNP present in adnp2+/+	0.283705	no	MMSAT4	Satellite	Satellite
MMTV-int:ERVK:LTR	13.5215	-0.023622	0.437264	-0.0540223	0.956917	0.982564	ADNP degraded in adnp2-/- vs ADNP present in adnp2+/+	0.00763902	no	MMTV-int	ERVK	LTR
MMVL30-int:ERV1:LTR	1036.4	0.280018	0.243786	1.14862	0.250712	0.583242	ADNP degraded in adnp2-/- vs ADNP present in adnp2+/+	0.234151	no	MMVL30-int	ERV1	LTR
MRLTR33:ERVK:LTR	93.9909	0.0294505	0.206667	0.142502	0.886683	0.965563	ADNP degraded in adnp2-/- vs ADNP present in adnp2+/+	0.0152194	no	MRLTR33	ERVK	LTR
MT-int:ERVL-MaLR:LTR	273.82	0.0589211	0.122623	0.480505	0.630869	0.861243	ADNP degraded in adnp2-/- vs ADNP present in adnp2+/+	0.0648742	no	MT-int	ERVL-MaLR	LTR
MT2A:ERVL:LTR	1351.64	0.118709	0.0761783	1.5583	0.119162	0.410081	ADNP degraded in adnp2-/- vs ADNP present in adnp2+/+	0.38713	no	MT2A	ERVL	LTR
MT2B1:ERVL:LTR	2038.04	-0.0932464	0.0708874	-1.31542	0.18837	0.512244	ADNP degraded in adnp2-/- vs ADNP present in adnp2+/+	0.290523	no	MT2B1	ERVL	LTR
MT2B2:ERVL:LTR	1175.93	0.00836607	0.0875123	0.0955988	0.923839	0.974621	ADNP degraded in adnp2-/- vs ADNP present in adnp2+/+	0.0111642	no	MT2B2	ERVL	LTR
MT2B:ERVL:LTR	3120.55	0.0319674	0.0759416	0.420947	0.673794	0.878631	ADNP degraded in adnp2-/- vs ADNP present in adnp2+/+	0.0561936	no	MT2B	ERVL	LTR
MT2C_Mm:ERVL:LTR	608.487	0.0846478	0.0982057	0.861944	0.388719	0.694349	ADNP degraded in adnp2-/- vs ADNP present in adnp2+/+	0.158422	no	MT2C_Mm	ERVL	LTR
MT2_Mm:ERVL:LTR	4446.46	0.829342	0.732962	1.13149	0.257848	0.589682	ADNP degraded in adnp2-/- vs ADNP present in adnp2+/+	0.229382	no	MT2_Mm	ERVL	LTR
MTA_Mm-int:ERVL-MaLR:LTR	11880.6	-0.2238	0.128341	-1.74378	0.0811967	0.329408	ADNP degraded in adnp2-/- vs ADNP present in adnp2+/+	0.482266	no	MTA_Mm-int	ERVL-MaLR	LTR
MTA_Mm:ERVL-MaLR:LTR	8126.36	-0.053552	0.0908964	-0.589154	0.555758	0.813324	ADNP degraded in adnp2-/- vs ADNP present in adnp2+/+	0.0897365	no	MTA_Mm	ERVL-MaLR	LTR
MTB-int:ERVL-MaLR:LTR	662.598	-0.149212	0.10091	-1.47866	0.139232	0.442166	ADNP degraded in adnp2-/- vs ADNP present in adnp2+/+	0.354415	no	MTB-int	ERVL-MaLR	LTR
MTB:ERVL-MaLR:LTR	1896.78	0.102262	0.078171	1.30819	0.190809	0.513624	ADNP degraded in adnp2-/- vs ADNP present in adnp2+/+	0.289355	no	MTB	ERVL-MaLR	LTR
MTB_Mm-int:ERVL-MaLR:LTR	155.986	-0.194695	0.214008	-0.909757	0.362951	0.670787	ADNP degraded in adnp2-/- vs ADNP present in adnp2+/+	0.173415	no	MTB_Mm-int	ERVL-MaLR	LTR
MTB_Mm:ERVL-MaLR:LTR	1196.31	0.0901677	0.0750644	1.2012	0.229672	0.56376	ADNP degraded in adnp2-/- vs ADNP present in adnp2+/+	0.248906	no	MTB_Mm	ERVL-MaLR	LTR
MTC-int:ERVL-MaLR:LTR	1769.58	0.00327937	0.111804	0.0293313	0.9766	0.986827	ADNP degraded in adnp2-/- vs ADNP present in adnp2+/+	0.00575908	no	MTC-int	ERVL-MaLR	LTR
MTC:ERVL-MaLR:LTR	7446.18	0.0366673	0.0478299	0.766618	0.443309	0.734921	ADNP degraded in adnp2-/- vs ADNP present in adnp2+/+	0.13376	no	MTC	ERVL-MaLR	LTR
MTD-int:ERVL-MaLR:LTR	1425.66	-0.0744471	0.0631893	-1.17816	0.238733	0.569988	ADNP degraded in adnp2-/- vs ADNP present in adnp2+/+	0.244134	no	MTD-int	ERVL-MaLR	LTR
MTD:ERVL-MaLR:LTR	13694.4	-0.108926	0.0517417	-2.10519	0.035275	0.215978	ADNP degraded in adnp2-/- vs ADNP present in adnp2+/+	0.66559	no	MTD	ERVL-MaLR	LTR
MTE-int:ERVL-MaLR:LTR	1325.33	-0.0467555	0.0769092	-0.607931	0.543234	0.807969	ADNP degraded in adnp2-/- vs ADNP present in adnp2+/+	0.0926054	no	MTE-int	ERVL-MaLR	LTR
MTE2a-int:ERVL-MaLR:LTR	121.056	0.192853	0.175346	1.09984	0.271401	0.599758	ADNP degraded in adnp2-/- vs ADNP present in adnp2+/+	0.222024	no	MTE2a-int	ERVL-MaLR	LTR
MTE2a:ERVL-MaLR:LTR	3394.83	-0.141308	0.0644846	-2.19135	0.0284264	0.19032	ADNP degraded in adnp2-/- vs ADNP present in adnp2+/+	0.720516	no	MTE2a	ERVL-MaLR	LTR
MTE2b-int:ERVL-MaLR:LTR	91.581	0.413854	0.161463	2.56315	0.0103727	0.105633	ADNP degraded in adnp2-/- vs ADNP present in adnp2+/+	0.976202	no	MTE2b-int	ERVL-MaLR	LTR
MTE2b:ERVL-MaLR:LTR	2636.78	0.00730743	0.0487258	0.149971	0.880788	0.963791	ADNP degraded in adnp2-/- vs ADNP present in adnp2+/+	0.0160169	no	MTE2b	ERVL-MaLR	LTR
MTEa-int:ERVL-MaLR:LTR	297.238	0.4769	0.118139	4.03677	5.41933e-05	0.00163894	ADNP degraded in adnp2-/- vs ADNP present in adnp2+/+	2.78544	no	MTEa-int	ERVL-MaLR	LTR
MTEa:ERVL-MaLR:LTR	2889.05	0.0824589	0.0591205	1.39476	0.163088	0.471773	ADNP degraded in adnp2-/- vs ADNP present in adnp2+/+	0.326267	no	MTEa	ERVL-MaLR	LTR
MTEb-int:ERVL-MaLR:LTR	2499.66	0.429819	0.15625	2.75084	0.00594419	0.0732382	ADNP degraded in adnp2-/- vs ADNP present in adnp2+/+	1.13526	no	MTEb-int	ERVL-MaLR	LTR
MTEb:ERVL-MaLR:LTR	1731.47	0.0224356	0.0752841	0.298013	0.765693	0.916688	ADNP degraded in adnp2-/- vs ADNP present in adnp2+/+	0.0377786	no	MTEb	ERVL-MaLR	LTR
MURVY-LTR:ERV1:LTR	206.296	-0.174173	0.135942	-1.28123	0.200113	0.519051	ADNP degraded in adnp2-/- vs ADNP present in adnp2+/+	0.28479	no	MURVY-LTR	ERV1	LTR
MURVY-int:ERV1:LTR	483.341	1.17715	0.414762	2.83815	0.00453763	0.0618103	ADNP degraded in adnp2-/- vs ADNP present in adnp2+/+	1.20894	no	MURVY-int	ERV1	LTR
MYSERV-int:ERVK:LTR	266.353	-0.072553	0.105956	-0.684748	0.493503	0.775616	ADNP degraded in adnp2-/- vs ADNP present in adnp2+/+	0.110353	no	MYSERV-int	ERVK	LTR
MYSERV16_I-int:ERVK:LTR	602.444	0.211001	0.0769425	2.74232	0.00610076	0.0742507	ADNP degraded in adnp2-/- vs ADNP present in adnp2+/+	1.1293	no	MYSERV16_I-int	ERVK	LTR
MYSERV6-int:ERVK:LTR	1569.25	0.0955525	0.0840519	1.13683	0.25561	0.589682	ADNP degraded in adnp2-/- vs ADNP present in adnp2+/+	0.229382	no	MYSERV6-int	ERVK	LTR
MamGypLTR1a:Gypsy:LTR	6.22694	-0.00686591	0.694923	-0.0098801	0.992117	0.995108	ADNP degraded in adnp2-/- vs ADNP present in adnp2+/+	0.00212967	no	MamGypLTR1a	Gypsy	LTR
MamGypLTR1b:Gypsy:LTR	17.7985	0.134651	0.383455	0.351151	0.725475	0.894524	ADNP degraded in adnp2-/- vs ADNP present in adnp2+/+	0.0484082	no	MamGypLTR1b	Gypsy	LTR
MamGypLTR1d:Gypsy:LTR	47.6634	0.154189	0.258471	0.596542	0.550813	0.812339	ADNP degraded in adnp2-/- vs ADNP present in adnp2+/+	0.0902624	no	MamGypLTR1d	Gypsy	LTR
MamGypLTR3:Gypsy:LTR	8.91269	0.132904	0.530537	0.250509	0.802194	0.926319	ADNP degraded in adnp2-/- vs ADNP present in adnp2+/+	0.0332393	no	MamGypLTR3	Gypsy	LTR
MamGypLTR3a:Gypsy:LTR	9.76786	0.125965	0.645014	0.195291	0.845165	0.946661	ADNP degraded in adnp2-/- vs ADNP present in adnp2+/+	0.0238054	no	MamGypLTR3a	Gypsy	LTR
MamRep1151:LTR:LTR?	42.3805	-0.0173384	0.287619	-0.0602825	0.951931	0.982448	ADNP degraded in adnp2-/- vs ADNP present in adnp2+/+	0.00769063	no	MamRep1151	LTR	LTR?
MamRep137:TcMar-Tigger:DNA	114.284	0.07649	0.167507	0.456638	0.647931	0.872225	ADNP degraded in adnp2-/- vs ADNP present in adnp2+/+	0.0593714	no	MamRep137	TcMar-Tigger	DNA
MamRep1527:LTR:LTR	31.6992	-0.412684	0.277016	-1.48975	0.136291	0.440189	ADNP degraded in adnp2-/- vs ADNP present in adnp2+/+	0.356361	no	MamRep1527	LTR	LTR
MamRep1879:hAT-Tip100:DNA	32.1479	0.223682	0.356221	0.627931	0.530049	0.794278	ADNP degraded in adnp2-/- vs ADNP present in adnp2+/+	0.100027	no	MamRep1879	hAT-Tip100	DNA
MamRep1894:hAT:DNA	7.87576	-0.134257	0.602766	-0.222735	0.823742	0.936276	ADNP degraded in adnp2-/- vs ADNP present in adnp2+/+	0.0285959	no	MamRep1894	hAT	DNA
MamRep38:hAT:DNA	25.1717	0.380493	0.28094	1.35436	0.175622	0.495743	ADNP degraded in adnp2-/- vs ADNP present in adnp2+/+	0.304744	no	MamRep38	hAT	DNA
MamRep4096:hAT:DNA	36.5844	-0.631651	0.329983	-1.91419	0.0555957	0.279945	ADNP degraded in adnp2-/- vs ADNP present in adnp2+/+	0.552927	no	MamRep4096	hAT	DNA
MamRep434:TcMar-Tigger:DNA	89.9327	-0.233639	0.185592	-1.25888	0.208072	0.531743	ADNP degraded in adnp2-/- vs ADNP present in adnp2+/+	0.274299	no	MamRep434	TcMar-Tigger	DNA
MamRep488:hAT-Tip100:DNA	4.40172	-0.396088	1.02964	-0.384685	0.700471	0.884899	ADNP degraded in adnp2-/- vs ADNP present in adnp2+/+	0.0531064	no	MamRep488	hAT-Tip100	DNA
MamRep564:MamRep564:Unknown	9.38616	-0.356755	0.535624	-0.666054	0.505377	0.782419	ADNP degraded in adnp2-/- vs ADNP present in adnp2+/+	0.106561	no	MamRep564	MamRep564	Unknown
MamRep605:LTR:LTR?	161.078	-0.185388	0.154784	-1.19772	0.231025	0.56376	ADNP degraded in adnp2-/- vs ADNP present in adnp2+/+	0.248906	no	MamRep605	LTR	LTR?
MamTip1:hAT-Tip100:DNA	16.6111	0.166586	0.460744	0.361559	0.717681	0.889376	ADNP degraded in adnp2-/- vs ADNP present in adnp2+/+	0.0509145	no	MamTip1	hAT-Tip100	DNA
MamTip2:hAT-Tip100:DNA	147.308	0.0625759	0.157365	0.397649	0.690889	0.878631	ADNP degraded in adnp2-/- vs ADNP present in adnp2+/+	0.0561936	no	MamTip2	hAT-Tip100	DNA
MamTip3:hAT-Tip100:DNA	23.4903	-0.226052	0.342249	-0.660488	0.50894	0.782419	ADNP degraded in adnp2-/- vs ADNP present in adnp2+/+	0.106561	no	MamTip3	hAT-Tip100	DNA
Mam_R4:Dong-R4:LINE	5.50301	-0.355951	0.725099	-0.4909	0.623497	0.857469	ADNP degraded in adnp2-/- vs ADNP present in adnp2+/+	0.0667817	no	Mam_R4	Dong-R4	LINE
MuLV-int:ERV1:LTR	81.7943	0.219483	0.253567	0.86558	0.38672	0.693276	ADNP degraded in adnp2-/- vs ADNP present in adnp2+/+	0.159094	no	MuLV-int	ERV1	LTR
MuRRS-int:ERV1:LTR	169.633	0.00210538	0.123184	0.0170914	0.986364	0.993564	ADNP degraded in adnp2-/- vs ADNP present in adnp2+/+	0.00280426	no	MuRRS-int	ERV1	LTR
MuRRS4-int:ERV1:LTR	696.066	0.817006	0.219402	3.72378	0.000196258	0.00489664	ADNP degraded in adnp2-/- vs ADNP present in adnp2+/+	2.3101	no	MuRRS4-int	ERV1	LTR
MurERV4-int:ERVK:LTR	847.817	-0.418423	0.0833813	-5.01819	5.21608e-07	2.73982e-05	ADNP degraded in adnp2-/- vs ADNP present in adnp2+/+	4.56228	no	MurERV4-int	ERVK	LTR
MurERV4_19-int:ERVK:LTR	667.263	0.417843	0.21519	1.94174	0.0521691	0.27079	ADNP degraded in adnp2-/- vs ADNP present in adnp2+/+	0.567368	no	MurERV4_19-int	ERVK	LTR
MurSatRep1:MurSatRep1:Unknown	46896.5	0.0291755	0.142026	0.205423	0.837241	0.940954	ADNP degraded in adnp2-/- vs ADNP present in adnp2+/+	0.0264318	no	MurSatRep1	MurSatRep1	Unknown
MusHAL1:L1:LINE	705.827	0.340073	0.1292	2.63214	0.00848495	0.0931153	ADNP degraded in adnp2-/- vs ADNP present in adnp2+/+	1.03098	no	MusHAL1	L1	LINE
ORR1A0-int:ERVL-MaLR:LTR	3819.13	-0.196969	0.122844	-1.60341	0.108844	0.387952	ADNP degraded in adnp2-/- vs ADNP present in adnp2+/+	0.411222	no	ORR1A0-int	ERVL-MaLR	LTR
ORR1A0:ERVL-MaLR:LTR	2535.68	0.00502433	0.103831	0.0483895	0.961406	0.982989	ADNP degraded in adnp2-/- vs ADNP present in adnp2+/+	0.00745133	no	ORR1A0	ERVL-MaLR	LTR
ORR1A1-int:ERVL-MaLR:LTR	1665.71	0.0361844	0.0982712	0.368209	0.712717	0.888005	ADNP degraded in adnp2-/- vs ADNP present in adnp2+/+	0.0515847	no	ORR1A1-int	ERVL-MaLR	LTR
ORR1A1:ERVL-MaLR:LTR	1213.58	0.24788	0.0820413	3.0214	0.00251608	0.0425601	ADNP degraded in adnp2-/- vs ADNP present in adnp2+/+	1.371	no	ORR1A1	ERVL-MaLR	LTR
ORR1A2-int:ERVL-MaLR:LTR	2930.41	0.0108121	0.0630054	0.171606	0.863748	0.956737	ADNP degraded in adnp2-/- vs ADNP present in adnp2+/+	0.0192074	no	ORR1A2-int	ERVL-MaLR	LTR
ORR1A2:ERVL-MaLR:LTR	5140.48	0.198632	0.0714166	2.78131	0.00541405	0.0701717	ADNP degraded in adnp2-/- vs ADNP present in adnp2+/+	1.15384	no	ORR1A2	ERVL-MaLR	LTR
ORR1A3-int:ERVL-MaLR:LTR	1220.6	0.104689	0.110839	0.944515	0.344907	0.656776	ADNP degraded in adnp2-/- vs ADNP present in adnp2+/+	0.182583	no	ORR1A3-int	ERVL-MaLR	LTR
ORR1A3:ERVL-MaLR:LTR	1220.92	0.0486715	0.100103	0.486213	0.626816	0.859289	ADNP degraded in adnp2-/- vs ADNP present in adnp2+/+	0.0658608	no	ORR1A3	ERVL-MaLR	LTR
ORR1A4-int:ERVL-MaLR:LTR	2183	0.158037	0.0625821	2.52527	0.0115611	0.114237	ADNP degraded in adnp2-/- vs ADNP present in adnp2+/+	0.942193	no	ORR1A4-int	ERVL-MaLR	LTR
ORR1A4:ERVL-MaLR:LTR	2128.04	0.1342	0.0503318	2.66631	0.00766883	0.0889941	ADNP degraded in adnp2-/- vs ADNP present in adnp2+/+	1.05064	no	ORR1A4	ERVL-MaLR	LTR
ORR1B1-int:ERVL-MaLR:LTR	3128.81	0.148087	0.0888626	1.66647	0.0956197	0.354961	ADNP degraded in adnp2-/- vs ADNP present in adnp2+/+	0.449819	no	ORR1B1-int	ERVL-MaLR	LTR
ORR1B1:ERVL-MaLR:LTR	4566.43	0.229564	0.0870206	2.63804	0.00833875	0.0931153	ADNP degraded in adnp2-/- vs ADNP present in adnp2+/+	1.03098	no	ORR1B1	ERVL-MaLR	LTR
ORR1B2-int:ERVL-MaLR:LTR	273.876	-0.135387	0.10558	-1.28232	0.19973	0.519051	ADNP degraded in adnp2-/- vs ADNP present in adnp2+/+	0.28479	no	ORR1B2-int	ERVL-MaLR	LTR
ORR1B2:ERVL-MaLR:LTR	2113.91	0.472345	0.133544	3.53701	0.000404689	0.00889729	ADNP degraded in adnp2-/- vs ADNP present in adnp2+/+	2.05074	no	ORR1B2	ERVL-MaLR	LTR
ORR1C1-int:ERVL-MaLR:LTR	352.393	0.429715	0.187322	2.29399	0.0217913	0.166013	ADNP degraded in adnp2-/- vs ADNP present in adnp2+/+	0.779858	no	ORR1C1-int	ERVL-MaLR	LTR
ORR1C1:ERVL-MaLR:LTR	1609.24	0.205864	0.079348	2.59444	0.00947443	0.0984946	ADNP degraded in adnp2-/- vs ADNP present in adnp2+/+	1.00659	no	ORR1C1	ERVL-MaLR	LTR
ORR1C2-int:ERVL-MaLR:LTR	535.371	-0.333708	0.0791794	-4.21458	2.50246e-05	0.000805631	ADNP degraded in adnp2-/- vs ADNP present in adnp2+/+	3.09386	no	ORR1C2-int	ERVL-MaLR	LTR
ORR1C2:ERVL-MaLR:LTR	2781.54	-0.0264564	0.0644398	-0.410559	0.681396	0.878631	ADNP degraded in adnp2-/- vs ADNP present in adnp2+/+	0.0561936	no	ORR1C2	ERVL-MaLR	LTR
ORR1D-int:ERVL-MaLR:LTR	904.239	-0.20508	0.073339	-2.79633	0.00516862	0.0678721	ADNP degraded in adnp2-/- vs ADNP present in adnp2+/+	1.16831	no	ORR1D-int	ERVL-MaLR	LTR
ORR1D1-int:ERVL-MaLR:LTR	548.504	0.127433	0.120886	1.05416	0.291811	0.61311	ADNP degraded in adnp2-/- vs ADNP present in adnp2+/+	0.212462	no	ORR1D1-int	ERVL-MaLR	LTR
ORR1D1:ERVL-MaLR:LTR	4340.88	0.0785081	0.0634499	1.23732	0.215967	0.541544	ADNP degraded in adnp2-/- vs ADNP present in adnp2+/+	0.266366	no	ORR1D1	ERVL-MaLR	LTR
ORR1D2-int:ERVL-MaLR:LTR	765.629	0.271172	0.137955	1.96565	0.0493385	0.26473	ADNP degraded in adnp2-/- vs ADNP present in adnp2+/+	0.577196	no	ORR1D2-int	ERVL-MaLR	LTR
ORR1D2:ERVL-MaLR:LTR	2746.26	0.00203237	0.0652234	0.0311601	0.975142	0.986827	ADNP degraded in adnp2-/- vs ADNP present in adnp2+/+	0.00575908	no	ORR1D2	ERVL-MaLR	LTR
ORR1E-int:ERVL-MaLR:LTR	516.843	-0.269473	0.0918754	-2.93303	0.0033567	0.0492645	ADNP degraded in adnp2-/- vs ADNP present in adnp2+/+	1.30747	no	ORR1E-int	ERVL-MaLR	LTR
ORR1E:ERVL-MaLR:LTR	3173.4	-0.0586535	0.0695942	-0.842793	0.399344	0.704144	ADNP degraded in adnp2-/- vs ADNP present in adnp2+/+	0.152338	no	ORR1E	ERVL-MaLR	LTR
ORR1F-int:ERVL-MaLR:LTR	106.16	-0.242399	0.153419	-1.57998	0.114112	0.399594	ADNP degraded in adnp2-/- vs ADNP present in adnp2+/+	0.398381	no	ORR1F-int	ERVL-MaLR	LTR
ORR1F:ERVL-MaLR:LTR	2992.1	-0.00731368	0.0639353	-0.114392	0.908927	0.973201	ADNP degraded in adnp2-/- vs ADNP present in adnp2+/+	0.0117976	no	ORR1F	ERVL-MaLR	LTR
ORR1G:ERVL-MaLR:LTR	721.887	0.123923	0.0990346	1.25131	0.210823	0.531743	ADNP degraded in adnp2-/- vs ADNP present in adnp2+/+	0.274299	no	ORR1G	ERVL-MaLR	LTR
ORSL-2a:hAT-Tip100:DNA	18.4373	0.231194	0.362184	0.638333	0.523257	0.790031	ADNP degraded in adnp2-/- vs ADNP present in adnp2+/+	0.102356	no	ORSL-2a	hAT-Tip100	DNA
ORSL-2b:hAT-Tip100:DNA	49.9651	0.567624	0.245638	2.31082	0.0208428	0.165088	ADNP degraded in adnp2-/- vs ADNP present in adnp2+/+	0.782285	no	ORSL-2b	hAT-Tip100	DNA
ORSL:hAT-Tip100:DNA	29.5417	0.133347	0.315067	0.423235	0.672124	0.878631	ADNP degraded in adnp2-/- vs ADNP present in adnp2+/+	0.0561936	no	ORSL	hAT-Tip100	DNA
PB1:Alu:SINE	5892.46	-0.0254578	0.0519002	-0.490515	0.62377	0.857469	ADNP degraded in adnp2-/- vs ADNP present in adnp2+/+	0.0667817	no	PB1	Alu	SINE
PB1D10:Alu:SINE	28361.7	-0.0372421	0.0460687	-0.808404	0.418858	0.714666	ADNP degraded in adnp2-/- vs ADNP present in adnp2+/+	0.145897	no	PB1D10	Alu	SINE
PB1D11:Alu:SINE	7434.48	-0.02292	0.0530813	-0.43179	0.665894	0.876731	ADNP degraded in adnp2-/- vs ADNP present in adnp2+/+	0.0571337	no	PB1D11	Alu	SINE
PB1D7:Alu:SINE	12349.7	0.00284101	0.0550638	0.0515949	0.958852	0.982564	ADNP degraded in adnp2-/- vs ADNP present in adnp2+/+	0.00763902	no	PB1D7	Alu	SINE
PB1D9:Alu:SINE	21294	-0.00468706	0.0540385	-0.0867357	0.930882	0.976165	ADNP degraded in adnp2-/- vs ADNP present in adnp2+/+	0.0104768	no	PB1D9	Alu	SINE
Plat_L3:CR1:LINE	91.2689	-0.0466968	0.188469	-0.247769	0.804313	0.926319	ADNP degraded in adnp2-/- vs ADNP present in adnp2+/+	0.0332393	no	Plat_L3	CR1	LINE
RCHARR1:hAT-Charlie:DNA	1713.12	-0.0628835	0.0623811	-1.00805	0.313429	0.630649	ADNP degraded in adnp2-/- vs ADNP present in adnp2+/+	0.200212	no	RCHARR1	hAT-Charlie	DNA
RLTR10-int:ERVK:LTR	848.288	0.0232662	0.122076	0.190588	0.848848	0.948657	ADNP degraded in adnp2-/- vs ADNP present in adnp2+/+	0.0228908	no	RLTR10-int	ERVK	LTR
RLTR10:ERVK:LTR	373.282	-0.0803042	0.116615	-0.688629	0.491057	0.772988	ADNP degraded in adnp2-/- vs ADNP present in adnp2+/+	0.111827	no	RLTR10	ERVK	LTR
RLTR10A:ERVK:LTR	98.8234	0.112398	0.180239	0.623608	0.532885	0.795225	ADNP degraded in adnp2-/- vs ADNP present in adnp2+/+	0.0995102	no	RLTR10A	ERVK	LTR
RLTR10B:ERVK:LTR	71.1483	0.117147	0.175078	0.669115	0.503422	0.782419	ADNP degraded in adnp2-/- vs ADNP present in adnp2+/+	0.106561	no	RLTR10B	ERVK	LTR
RLTR10C:ERVK:LTR	525.287	0.882596	0.127089	6.94471	3.7925e-12	3.52581e-10	ADNP degraded in adnp2-/- vs ADNP present in adnp2+/+	9.45274	no	RLTR10C	ERVK	LTR
RLTR10D2:ERVK:LTR	238.541	0.161795	0.214784	0.753292	0.451275	0.73968	ADNP degraded in adnp2-/- vs ADNP present in adnp2+/+	0.130956	no	RLTR10D2	ERVK	LTR
RLTR10D:ERVK:LTR	151.286	0.152859	0.220964	0.691781	0.489075	0.772465	ADNP degraded in adnp2-/- vs ADNP present in adnp2+/+	0.112121	no	RLTR10D	ERVK	LTR
RLTR10E:ERVK:LTR	56.1114	0.308616	0.239185	1.29028	0.196953	0.519051	ADNP degraded in adnp2-/- vs ADNP present in adnp2+/+	0.28479	no	RLTR10E	ERVK	LTR
RLTR10F:ERVK:LTR	35.5654	0.323566	0.301596	1.07285	0.28334	0.608115	ADNP degraded in adnp2-/- vs ADNP present in adnp2+/+	0.216015	no	RLTR10F	ERVK	LTR
RLTR11A2:ERVK:LTR	893.724	-0.056476	0.0978607	-0.577107	0.563867	0.818952	ADNP degraded in adnp2-/- vs ADNP present in adnp2+/+	0.0867418	no	RLTR11A2	ERVK	LTR
RLTR11A:ERVK:LTR	654.664	0.125704	0.0783191	1.60502	0.10849	0.387952	ADNP degraded in adnp2-/- vs ADNP present in adnp2+/+	0.411222	no	RLTR11A	ERVK	LTR
RLTR11B:ERVK:LTR	397.987	-0.113179	0.10705	-1.05725	0.290397	0.611426	ADNP degraded in adnp2-/- vs ADNP present in adnp2+/+	0.213656	no	RLTR11B	ERVK	LTR
RLTR11C_MM:ERVK:LTR	158.592	0.0285612	0.135094	0.211418	0.832561	0.938698	ADNP degraded in adnp2-/- vs ADNP present in adnp2+/+	0.0274739	no	RLTR11C_MM	ERVK	LTR
RLTR11D:ERVK:LTR	102.631	0.0991484	0.172259	0.575578	0.5649	0.818952	ADNP degraded in adnp2-/- vs ADNP present in adnp2+/+	0.0867418	no	RLTR11D	ERVK	LTR
RLTR12A:ERVK:LTR	255.156	-0.27297	0.173951	-1.56923	0.116594	0.40403	ADNP degraded in adnp2-/- vs ADNP present in adnp2+/+	0.393587	no	RLTR12A	ERVK	LTR
RLTR12B2:ERVK:LTR	34.7748	0.162444	0.403951	0.402139	0.687582	0.878631	ADNP degraded in adnp2-/- vs ADNP present in adnp2+/+	0.0561936	no	RLTR12B2	ERVK	LTR
RLTR12B:ERVK:LTR	261.663	0.178645	0.121593	1.46921	0.141777	0.442166	ADNP degraded in adnp2-/- vs ADNP present in adnp2+/+	0.354415	no	RLTR12B	ERVK	LTR
RLTR12BD_Mm:ERVK:LTR	170.425	0.230442	0.138291	1.66635	0.0956429	0.354961	ADNP degraded in adnp2-/- vs ADNP present in adnp2+/+	0.449819	no	RLTR12BD_Mm	ERVK	LTR
RLTR12C:ERVK:LTR	84.9285	0.402975	0.176408	2.28434	0.0223515	0.166033	ADNP degraded in adnp2-/- vs ADNP present in adnp2+/+	0.779806	no	RLTR12C	ERVK	LTR
RLTR12D:ERVK:LTR	110.405	-0.110978	0.165114	-0.67213	0.501501	0.782419	ADNP degraded in adnp2-/- vs ADNP present in adnp2+/+	0.106561	no	RLTR12D	ERVK	LTR
RLTR12E:ERVK:LTR	245.095	0.0128659	0.125422	0.102581	0.918296	0.973201	ADNP degraded in adnp2-/- vs ADNP present in adnp2+/+	0.0117976	no	RLTR12E	ERVK	LTR
RLTR12G:ERVK:LTR	45.8121	0.0668443	0.247496	0.270082	0.787097	0.92255	ADNP degraded in adnp2-/- vs ADNP present in adnp2+/+	0.0350103	no	RLTR12G	ERVK	LTR
RLTR12H:ERVK:LTR	95.7491	-0.0589694	0.209818	-0.28105	0.778672	0.919662	ADNP degraded in adnp2-/- vs ADNP present in adnp2+/+	0.0363715	no	RLTR12H	ERVK	LTR
RLTR13A1:ERVK:LTR	43.3104	0.203581	0.34232	0.594708	0.552039	0.812339	ADNP degraded in adnp2-/- vs ADNP present in adnp2+/+	0.0902624	no	RLTR13A1	ERVK	LTR
RLTR13A2:ERVK:LTR	101.177	-0.120112	0.180873	-0.664066	0.506648	0.782419	ADNP degraded in adnp2-/- vs ADNP present in adnp2+/+	0.106561	no	RLTR13A2	ERVK	LTR
RLTR13A3:ERVK:LTR	106.709	0.267047	0.202899	1.31616	0.188121	0.512244	ADNP degraded in adnp2-/- vs ADNP present in adnp2+/+	0.290523	no	RLTR13A3	ERVK	LTR
RLTR13A:ERVK:LTR	114.032	0.0184559	0.203768	0.0905729	0.927832	0.976165	ADNP degraded in adnp2-/- vs ADNP present in adnp2+/+	0.0104768	no	RLTR13A	ERVK	LTR
RLTR13B1:ERVK:LTR	3022.92	-0.160661	0.518108	-0.310091	0.756492	0.912987	ADNP degraded in adnp2-/- vs ADNP present in adnp2+/+	0.0395352	no	RLTR13B1	ERVK	LTR
RLTR13B3:ERVK:LTR	126.265	0.434292	0.231569	1.87543	0.0607337	0.290011	ADNP degraded in adnp2-/- vs ADNP present in adnp2+/+	0.537586	no	RLTR13B3	ERVK	LTR
RLTR13B4:ERVK:LTR	83.9278	0.0117836	0.212794	0.0553757	0.955839	0.982564	ADNP degraded in adnp2-/- vs ADNP present in adnp2+/+	0.00763902	no	RLTR13B4	ERVK	LTR
RLTR13C1:ERVK:LTR	108.654	0.443575	0.163622	2.71098	0.0067085	0.0806636	ADNP degraded in adnp2-/- vs ADNP present in adnp2+/+	1.09332	no	RLTR13C1	ERVK	LTR
RLTR13C2:ERVK:LTR	340.191	-0.607129	0.121279	-5.00606	5.55559e-07	2.77224e-05	ADNP degraded in adnp2-/- vs ADNP present in adnp2+/+	4.55717	no	RLTR13C2	ERVK	LTR
RLTR13C3:ERVK:LTR	271.969	-0.0515675	0.128563	-0.401106	0.688342	0.878631	ADNP degraded in adnp2-/- vs ADNP present in adnp2+/+	0.0561936	no	RLTR13C3	ERVK	LTR
RLTR13D1:ERVK:LTR	142.015	0.0363449	0.184458	0.197037	0.843799	0.946192	ADNP degraded in adnp2-/- vs ADNP present in adnp2+/+	0.0240207	no	RLTR13D1	ERVK	LTR
RLTR13D2:ERVK:LTR	37.0319	-0.488524	0.30554	-1.59888	0.109846	0.388746	ADNP degraded in adnp2-/- vs ADNP present in adnp2+/+	0.410334	no	RLTR13D2	ERVK	LTR
RLTR13D3:ERVK:LTR	36.4779	-0.617188	0.282535	-2.18447	0.0289279	0.191192	ADNP degraded in adnp2-/- vs ADNP present in adnp2+/+	0.718529	no	RLTR13D3	ERVK	LTR
RLTR13D3A1:ERVK:LTR	294.234	0.105615	0.102574	1.02965	0.303173	0.621287	ADNP degraded in adnp2-/- vs ADNP present in adnp2+/+	0.206708	no	RLTR13D3A1	ERVK	LTR
RLTR13D3A:ERVK:LTR	38.6563	0.0313547	0.240896	0.130159	0.896441	0.971388	ADNP degraded in adnp2-/- vs ADNP present in adnp2+/+	0.0126075	no	RLTR13D3A	ERVK	LTR
RLTR13D4:ERVK:LTR	76.0603	-0.384837	0.198798	-1.93582	0.0528902	0.272085	ADNP degraded in adnp2-/- vs ADNP present in adnp2+/+	0.565296	no	RLTR13D4	ERVK	LTR
RLTR13D5:ERVK:LTR	93.3277	0.464244	0.22222	2.08912	0.036697	0.220624	ADNP degraded in adnp2-/- vs ADNP present in adnp2+/+	0.656347	no	RLTR13D5	ERVK	LTR
RLTR13D6:ERVK:LTR	232.52	-0.151918	0.171122	-0.887776	0.374661	0.688604	ADNP degraded in adnp2-/- vs ADNP present in adnp2+/+	0.16203	no	RLTR13D6	ERVK	LTR
RLTR13D:ERVK:LTR	9.41116	-0.25056	0.58799	-0.42613	0.670013	0.878631	ADNP degraded in adnp2-/- vs ADNP present in adnp2+/+	0.0561936	no	RLTR13D	ERVK	LTR
RLTR13E:ERVK:LTR	364.298	0.311502	0.133466	2.33395	0.0195986	0.160323	ADNP degraded in adnp2-/- vs ADNP present in adnp2+/+	0.795004	no	RLTR13E	ERVK	LTR
RLTR13F:ERVK:LTR	19.7562	0.176188	0.396751	0.444076	0.656988	0.872225	ADNP degraded in adnp2-/- vs ADNP present in adnp2+/+	0.0593714	no	RLTR13F	ERVK	LTR
RLTR13G:ERVK:LTR	670.529	0.536149	0.136613	3.92459	8.68777e-05	0.00255012	ADNP degraded in adnp2-/- vs ADNP present in adnp2+/+	2.59344	no	RLTR13G	ERVK	LTR
RLTR14-int:ERV1:LTR	772.757	0.00979173	0.182215	0.0537371	0.957145	0.982564	ADNP degraded in adnp2-/- vs ADNP present in adnp2+/+	0.00763902	no	RLTR14-int	ERV1	LTR
RLTR14:ERV1:LTR	274.323	0.308113	0.133939	2.3004	0.0214257	0.165614	ADNP degraded in adnp2-/- vs ADNP present in adnp2+/+	0.780903	no	RLTR14	ERV1	LTR
RLTR14_RN:ERV1:LTR	240.713	0.264197	0.12603	2.09631	0.036055	0.218078	ADNP degraded in adnp2-/- vs ADNP present in adnp2+/+	0.661388	no	RLTR14_RN	ERV1	LTR
RLTR15:ERVK:LTR	602.452	0.0799997	0.0922159	0.867526	0.385654	0.693276	ADNP degraded in adnp2-/- vs ADNP present in adnp2+/+	0.159094	no	RLTR15	ERVK	LTR
RLTR16:ERVK:LTR	232.575	0.120961	0.121121	0.998677	0.317951	0.6361	ADNP degraded in adnp2-/- vs ADNP present in adnp2+/+	0.196475	no	RLTR16	ERVK	LTR
RLTR16B_MM:ERVK:LTR	296.476	0.233264	0.160632	1.45216	0.146457	0.445995	ADNP degraded in adnp2-/- vs ADNP present in adnp2+/+	0.35067	no	RLTR16B_MM	ERVK	LTR
RLTR16C_MM:ERVK:LTR	262.656	0.348632	0.173482	2.00962	0.0444719	0.252176	ADNP degraded in adnp2-/- vs ADNP present in adnp2+/+	0.598296	no	RLTR16C_MM	ERVK	LTR
RLTR17:ERVK:LTR	1399.78	0.413244	0.0839294	4.92371	8.49189e-07	4.03567e-05	ADNP degraded in adnp2-/- vs ADNP present in adnp2+/+	4.39408	no	RLTR17	ERVK	LTR
RLTR17B_Mm:ERVK:LTR	3581.62	-0.0383452	0.0510149	-0.751647	0.452263	0.73968	ADNP degraded in adnp2-/- vs ADNP present in adnp2+/+	0.130956	no	RLTR17B_Mm	ERVK	LTR
RLTR17C_Mm:ERVK:LTR	99.4809	-0.0270579	0.177251	-0.152653	0.878672	0.963791	ADNP degraded in adnp2-/- vs ADNP present in adnp2+/+	0.0160169	no	RLTR17C_Mm	ERVK	LTR
RLTR17D_Mm:ERVK:LTR	582.826	0.231958	0.297655	0.779284	0.435812	0.726111	ADNP degraded in adnp2-/- vs ADNP present in adnp2+/+	0.138997	no	RLTR17D_Mm	ERVK	LTR
RLTR18-int:ERVK:LTR	225.355	0.308751	0.118498	2.60553	0.00917318	0.0963667	ADNP degraded in adnp2-/- vs ADNP present in adnp2+/+	1.01607	no	RLTR18-int	ERVK	LTR
RLTR18:ERVK:LTR	291.569	0.504941	0.170125	2.96805	0.00299692	0.0453171	ADNP degraded in adnp2-/- vs ADNP present in adnp2+/+	1.34374	no	RLTR18	ERVK	LTR
RLTR18B:ERVK:LTR	514.221	0.569475	0.082042	6.94126	3.88616e-12	3.52581e-10	ADNP degraded in adnp2-/- vs ADNP present in adnp2+/+	9.45274	no	RLTR18B	ERVK	LTR
RLTR19-int:ERVK:LTR	8852	0.344091	0.180938	1.90171	0.057209	0.28337	ADNP degraded in adnp2-/- vs ADNP present in adnp2+/+	0.547646	no	RLTR19-int	ERVK	LTR
RLTR19:ERVK:LTR	195.82	0.334536	0.139709	2.39452	0.0166423	0.145693	ADNP degraded in adnp2-/- vs ADNP present in adnp2+/+	0.836562	no	RLTR19	ERVK	LTR
RLTR19A2:ERVK:LTR	15.9522	0.884056	0.413088	2.14012	0.0323455	0.201642	ADNP degraded in adnp2-/- vs ADNP present in adnp2+/+	0.695419	no	RLTR19A2	ERVK	LTR
RLTR19A:ERVK:LTR	10.4428	0.479211	0.483501	0.991127	0.321624	0.639417	ADNP degraded in adnp2-/- vs ADNP present in adnp2+/+	0.194216	no	RLTR19A	ERVK	LTR
RLTR19B:ERVK:LTR	85.5566	-0.126359	0.202812	-0.623034	0.533262	0.795225	ADNP degraded in adnp2-/- vs ADNP present in adnp2+/+	0.0995102	no	RLTR19B	ERVK	LTR
RLTR19C:ERVK:LTR	47.5773	0.105631	0.266773	0.395959	0.692135	0.878818	ADNP degraded in adnp2-/- vs ADNP present in adnp2+/+	0.0561012	no	RLTR19C	ERVK	LTR
RLTR1A2_MM:ERV1:LTR	395.076	0.238493	0.127996	1.86328	0.0624227	0.290473	ADNP degraded in adnp2-/- vs ADNP present in adnp2+/+	0.536895	no	RLTR1A2_MM	ERV1	LTR
RLTR1B:ERV1:LTR	594.505	0.35558	0.0734742	4.83953	1.30149e-06	5.90405e-05	ADNP degraded in adnp2-/- vs ADNP present in adnp2+/+	4.22885	no	RLTR1B	ERV1	LTR
RLTR1C:ERV1:LTR	190.992	-0.0997327	0.128841	-0.774077	0.438885	0.730012	ADNP degraded in adnp2-/- vs ADNP present in adnp2+/+	0.13667	no	RLTR1C	ERV1	LTR
RLTR1D2_MM:ERV1:LTR	144.28	-0.252362	0.190077	-1.32768	0.184283	0.505297	ADNP degraded in adnp2-/- vs ADNP present in adnp2+/+	0.296453	no	RLTR1D2_MM	ERV1	LTR
RLTR1D:ERV1:LTR	102.277	-0.0770497	0.211501	-0.3643	0.715634	0.889376	ADNP degraded in adnp2-/- vs ADNP present in adnp2+/+	0.0509145	no	RLTR1D	ERV1	LTR
RLTR1F_Mm:ERVK:LTR	7.62662	-1.13485	0.645924	-1.75694	0.0789277	0.326506	ADNP degraded in adnp2-/- vs ADNP present in adnp2+/+	0.486109	no	RLTR1F_Mm	ERVK	LTR
RLTR20A1:ERVK:LTR	6.00494	-0.990439	0.739944	-1.33853	0.180723	0.500536	ADNP degraded in adnp2-/- vs ADNP present in adnp2+/+	0.300565	no	RLTR20A1	ERVK	LTR
RLTR20A2:ERVK:LTR	67.6276	0.0535094	0.189731	0.282028	0.777922	0.919662	ADNP degraded in adnp2-/- vs ADNP present in adnp2+/+	0.0363715	no	RLTR20A2	ERVK	LTR
RLTR20A2B_MM:ERVK:LTR	65.5496	-0.0522262	0.203947	-0.256077	0.797891	0.925925	ADNP degraded in adnp2-/- vs ADNP present in adnp2+/+	0.0334243	no	RLTR20A2B_MM	ERVK	LTR
RLTR20A3_MM:ERVK:LTR	252.101	-0.157939	0.140591	-1.1234	0.261268	0.593517	ADNP degraded in adnp2-/- vs ADNP present in adnp2+/+	0.226567	no	RLTR20A3_MM	ERVK	LTR
RLTR20A4:ERVK:LTR	1883.89	-0.135005	0.0616774	-2.18889	0.0286052	0.19032	ADNP degraded in adnp2-/- vs ADNP present in adnp2+/+	0.720516	no	RLTR20A4	ERVK	LTR
RLTR20A:ERVK:LTR	43.4977	0.60127	0.268017	2.2434	0.024871	0.17857	ADNP degraded in adnp2-/- vs ADNP present in adnp2+/+	0.748191	no	RLTR20A	ERVK	LTR
RLTR20B1:ERVK:LTR	588.873	-0.576646	0.180112	-3.20159	0.00136672	0.025259	ADNP degraded in adnp2-/- vs ADNP present in adnp2+/+	1.59758	no	RLTR20B1	ERVK	LTR
RLTR20B2:ERVK:LTR	97.3021	0.247413	0.191285	1.29343	0.195863	0.518491	ADNP degraded in adnp2-/- vs ADNP present in adnp2+/+	0.285259	no	RLTR20B2	ERVK	LTR
RLTR20B3:ERVK:LTR	141.335	-0.0880012	0.154914	-0.568065	0.569991	0.81967	ADNP degraded in adnp2-/- vs ADNP present in adnp2+/+	0.0863612	no	RLTR20B3	ERVK	LTR
RLTR20B3A_MM:ERVK:LTR	191.086	-0.0382422	0.143157	-0.267135	0.789365	0.923143	ADNP degraded in adnp2-/- vs ADNP present in adnp2+/+	0.0347309	no	RLTR20B3A_MM	ERVK	LTR
RLTR20B4_MM:ERVK:LTR	45.8962	0.0213986	0.223568	0.0957137	0.923748	0.974621	ADNP degraded in adnp2-/- vs ADNP present in adnp2+/+	0.0111642	no	RLTR20B4_MM	ERVK	LTR
RLTR20B5_MM:ERVK:LTR	116.136	-0.178437	0.168173	-1.06103	0.288676	0.610378	ADNP degraded in adnp2-/- vs ADNP present in adnp2+/+	0.214401	no	RLTR20B5_MM	ERVK	LTR
RLTR20C1_MM:ERVK:LTR	824.127	-0.0938076	0.0768245	-1.22106	0.222062	0.54992	ADNP degraded in adnp2-/- vs ADNP present in adnp2+/+	0.2597	no	RLTR20C1_MM	ERVK	LTR
RLTR20C2_MM:ERVK:LTR	641.505	-0.0319636	0.0834764	-0.382906	0.701789	0.885443	ADNP degraded in adnp2-/- vs ADNP present in adnp2+/+	0.0528393	no	RLTR20C2_MM	ERVK	LTR
RLTR20C:ERVK:LTR	31.9724	-0.339079	0.274729	-1.23423	0.217117	0.543065	ADNP degraded in adnp2-/- vs ADNP present in adnp2+/+	0.265148	no	RLTR20C	ERVK	LTR
RLTR20D:ERVK:LTR	137.261	-0.0269238	0.178928	-0.150473	0.880392	0.963791	ADNP degraded in adnp2-/- vs ADNP present in adnp2+/+	0.0160169	no	RLTR20D	ERVK	LTR
RLTR21:ERVK:LTR	541.054	0.0651831	0.082864	0.786627	0.4315	0.72376	ADNP degraded in adnp2-/- vs ADNP present in adnp2+/+	0.140405	no	RLTR21	ERVK	LTR
RLTR22_Mur:ERVK:LTR	482.606	0.210343	0.0900958	2.33466	0.0195611	0.160323	ADNP degraded in adnp2-/- vs ADNP present in adnp2+/+	0.795004	no	RLTR22_Mur	ERVK	LTR
RLTR22_Mus:ERVK:LTR	203.454	-0.241305	0.124275	-1.94169	0.0521742	0.27079	ADNP degraded in adnp2-/- vs ADNP present in adnp2+/+	0.567368	no	RLTR22_Mus	ERVK	LTR
RLTR23:ERV1:LTR	293.845	0.240051	0.102989	2.33085	0.0197613	0.16034	ADNP degraded in adnp2-/- vs ADNP present in adnp2+/+	0.794959	no	RLTR23	ERV1	LTR
RLTR24:ERV1:LTR	416.514	-0.203942	0.131117	-1.55542	0.119846	0.411019	ADNP degraded in adnp2-/- vs ADNP present in adnp2+/+	0.386138	no	RLTR24	ERV1	LTR
RLTR24B_MM:ERV1:LTR	105.583	-0.0781783	0.182168	-0.429154	0.667811	0.878097	ADNP degraded in adnp2-/- vs ADNP present in adnp2+/+	0.0564576	no	RLTR24B_MM	ERV1	LTR
RLTR25A:ERVK:LTR	504.475	0.0702735	0.101069	0.695304	0.486865	0.772465	ADNP degraded in adnp2-/- vs ADNP present in adnp2+/+	0.112121	no	RLTR25A	ERVK	LTR
RLTR25B:ERVK:LTR	712.821	0.0502587	0.0741442	0.677851	0.497866	0.778794	ADNP degraded in adnp2-/- vs ADNP present in adnp2+/+	0.108578	no	RLTR25B	ERVK	LTR
RLTR26:ERVK:LTR	41.2137	0.0624374	0.229818	0.271682	0.785867	0.92255	ADNP degraded in adnp2-/- vs ADNP present in adnp2+/+	0.0350103	no	RLTR26	ERVK	LTR
RLTR26B_MM:ERVK:LTR	87.0386	0.26393	0.181708	1.4525	0.146364	0.445995	ADNP degraded in adnp2-/- vs ADNP present in adnp2+/+	0.35067	no	RLTR26B_MM	ERVK	LTR
RLTR26C_MM:ERVK:LTR	61.9249	-0.150591	0.20561	-0.732409	0.463919	0.755288	ADNP degraded in adnp2-/- vs ADNP present in adnp2+/+	0.121888	no	RLTR26C_MM	ERVK	LTR
RLTR26D_MM:ERVK:LTR	172.541	-0.0173042	0.129752	-0.133364	0.893906	0.969693	ADNP degraded in adnp2-/- vs ADNP present in adnp2+/+	0.0133655	no	RLTR26D_MM	ERVK	LTR
RLTR26_Mus:ERVK:LTR	221.383	0.124051	0.142918	0.86799	0.3854	0.693276	ADNP degraded in adnp2-/- vs ADNP present in adnp2+/+	0.159094	no	RLTR26_Mus	ERVK	LTR
RLTR27:ERVK:LTR	107.35	0.409385	0.173785	2.35571	0.0184876	0.155047	ADNP degraded in adnp2-/- vs ADNP present in adnp2+/+	0.809537	no	RLTR27	ERVK	LTR
RLTR28:ERVL:LTR	763.217	-0.0540474	0.150809	-0.358384	0.720056	0.889376	ADNP degraded in adnp2-/- vs ADNP present in adnp2+/+	0.0509145	no	RLTR28	ERVL	LTR
RLTR28B:ERVL:LTR	85.4723	0.255011	0.165673	1.53925	0.123744	0.418632	ADNP degraded in adnp2-/- vs ADNP present in adnp2+/+	0.378167	no	RLTR28B	ERVL	LTR
RLTR30:ERV1:LTR	130.818	0.0535797	0.16236	0.330006	0.741396	0.903858	ADNP degraded in adnp2-/- vs ADNP present in adnp2+/+	0.0438996	no	RLTR30	ERV1	LTR
RLTR30B_MM:ERV1:LTR	40.0929	-0.0367131	0.298865	-0.122842	0.902232	0.971876	ADNP degraded in adnp2-/- vs ADNP present in adnp2+/+	0.012389	no	RLTR30B_MM	ERV1	LTR
RLTR30C_MM:ERV1:LTR	11.391	-0.512741	0.442161	-1.15963	0.246201	0.577318	ADNP degraded in adnp2-/- vs ADNP present in adnp2+/+	0.238585	no	RLTR30C_MM	ERV1	LTR
RLTR30D2_MM:ERV1:LTR	347.544	-0.164931	0.117025	-1.40937	0.158726	0.463182	ADNP degraded in adnp2-/- vs ADNP present in adnp2+/+	0.334248	no	RLTR30D2_MM	ERV1	LTR
RLTR30D_MM:ERV1:LTR	180.966	0.389379	0.213757	1.82159	0.0685167	0.293451	ADNP degraded in adnp2-/- vs ADNP present in adnp2+/+	0.532465	no	RLTR30D_MM	ERV1	LTR
RLTR30D_RN:ERV1:LTR	201.122	0.397898	0.210637	1.88902	0.0588892	0.284375	ADNP degraded in adnp2-/- vs ADNP present in adnp2+/+	0.546109	no	RLTR30D_RN	ERV1	LTR
RLTR30E_MM:ERV1:LTR	166.219	0.105352	0.169345	0.622112	0.533868	0.795225	ADNP degraded in adnp2-/- vs ADNP present in adnp2+/+	0.0995102	no	RLTR30E_MM	ERV1	LTR
RLTR31A_Mm:ERVK:LTR	56.1295	0.627254	0.254208	2.46748	0.0136067	0.128823	ADNP degraded in adnp2-/- vs ADNP present in adnp2+/+	0.890008	no	RLTR31A_Mm	ERVK	LTR
RLTR31B2:ERVK:LTR	279.909	-0.0542279	0.108918	-0.497879	0.618569	0.852669	ADNP degraded in adnp2-/- vs ADNP present in adnp2+/+	0.0692196	no	RLTR31B2	ERVK	LTR
RLTR31B_Mm:ERVK:LTR	136.988	-0.217834	0.150053	-1.45172	0.14658	0.445995	ADNP degraded in adnp2-/- vs ADNP present in adnp2+/+	0.35067	no	RLTR31B_Mm	ERVK	LTR
RLTR31C_MM:ERVK:LTR	274.419	-0.269084	0.118662	-2.26765	0.0233507	0.171353	ADNP degraded in adnp2-/- vs ADNP present in adnp2+/+	0.766109	no	RLTR31C_MM	ERVK	LTR
RLTR31D_MM:ERVK:LTR	980.108	-0.0958426	0.0905872	-1.05801	0.290049	0.611426	ADNP degraded in adnp2-/- vs ADNP present in adnp2+/+	0.213656	no	RLTR31D_MM	ERVK	LTR
RLTR31M:ERVK:LTR	53.8236	0.256085	0.274422	0.933181	0.350727	0.658941	ADNP degraded in adnp2-/- vs ADNP present in adnp2+/+	0.181154	no	RLTR31M	ERVK	LTR
RLTR31_Mm:ERVK:LTR	35.0772	-0.0615609	0.395903	-0.155495	0.876431	0.963791	ADNP degraded in adnp2-/- vs ADNP present in adnp2+/+	0.0160169	no	RLTR31_Mm	ERVK	LTR
RLTR31_Mur:ERVK:LTR	116.173	0.162577	0.148023	1.09832	0.272064	0.599758	ADNP degraded in adnp2-/- vs ADNP present in adnp2+/+	0.222024	no	RLTR31_Mur	ERVK	LTR
RLTR33:ERVK:LTR	441.602	0.530515	0.123108	4.30933	1.63747e-05	0.000563514	ADNP degraded in adnp2-/- vs ADNP present in adnp2+/+	3.2491	no	RLTR33	ERVK	LTR
RLTR34B_MM:ERVK:LTR	152.348	-0.19766	0.152416	-1.29685	0.194684	0.518118	ADNP degraded in adnp2-/- vs ADNP present in adnp2+/+	0.285571	no	RLTR34B_MM	ERVK	LTR
RLTR34C_MM:ERVK:LTR	49.8726	0.207771	0.245307	0.846983	0.397005	0.702501	ADNP degraded in adnp2-/- vs ADNP present in adnp2+/+	0.153353	no	RLTR34C_MM	ERVK	LTR
RLTR34D_MM:ERVK:LTR	71.561	0.337264	0.196853	1.71328	0.0866613	0.340379	ADNP degraded in adnp2-/- vs ADNP present in adnp2+/+	0.468038	no	RLTR34D_MM	ERVK	LTR
RLTR35B_MM:ERVL:LTR	52.2626	0.147522	0.258637	0.570384	0.568418	0.819343	ADNP degraded in adnp2-/- vs ADNP present in adnp2+/+	0.0865345	no	RLTR35B_MM	ERVL	LTR
RLTR3_Mm:ERVK:LTR	5.9509	0.451648	0.665532	0.678626	0.497375	0.778794	ADNP degraded in adnp2-/- vs ADNP present in adnp2+/+	0.108578	no	RLTR3_Mm	ERVK	LTR
RLTR40:ERVK:LTR	1322.88	-0.31322	0.120053	-2.60902	0.00908031	0.0963667	ADNP degraded in adnp2-/- vs ADNP present in adnp2+/+	1.01607	no	RLTR40	ERVK	LTR
RLTR41:ERV1:LTR	484.833	0.311324	0.109816	2.83496	0.00458313	0.0618103	ADNP degraded in adnp2-/- vs ADNP present in adnp2+/+	1.20894	no	RLTR41	ERV1	LTR
RLTR41A2:ERV1:LTR	132.836	-0.19293	0.152953	-1.26136	0.207178	0.531526	ADNP degraded in adnp2-/- vs ADNP present in adnp2+/+	0.274476	no	RLTR41A2	ERV1	LTR
RLTR41B:ERV1:LTR	14.7378	0.367696	0.368744	0.997159	0.318687	0.6361	ADNP degraded in adnp2-/- vs ADNP present in adnp2+/+	0.196475	no	RLTR41B	ERV1	LTR
RLTR41C:ERV1:LTR	68.6432	-0.137407	0.214975	-0.639177	0.522708	0.790031	ADNP degraded in adnp2-/- vs ADNP present in adnp2+/+	0.102356	no	RLTR41C	ERV1	LTR
RLTR42-int:ERVK:LTR	337.873	0.200717	0.134268	1.4949	0.134941	0.438667	ADNP degraded in adnp2-/- vs ADNP present in adnp2+/+	0.357865	no	RLTR42-int	ERVK	LTR
RLTR42:ERVK:LTR	42.4744	-0.547278	0.32284	-1.6952	0.0900376	0.34964	ADNP degraded in adnp2-/- vs ADNP present in adnp2+/+	0.456379	no	RLTR42	ERVK	LTR
RLTR43C:ERVK:LTR	10.7138	0.128213	0.510879	0.250966	0.801841	0.926319	ADNP degraded in adnp2-/- vs ADNP present in adnp2+/+	0.0332393	no	RLTR43C	ERVK	LTR
RLTR44-int:ERVK:LTR	180.3	0.77137	0.115796	6.66148	2.71079e-11	2.25448e-09	ADNP degraded in adnp2-/- vs ADNP present in adnp2+/+	8.64695	no	RLTR44-int	ERVK	LTR
RLTR44A:ERVK:LTR	28.5696	-0.14029	0.319873	-0.43858	0.660966	0.872225	ADNP degraded in adnp2-/- vs ADNP present in adnp2+/+	0.0593714	no	RLTR44A	ERVK	LTR
RLTR44B:ERVK:LTR	24.2555	0.982927	0.407342	2.41303	0.0158206	0.140973	ADNP degraded in adnp2-/- vs ADNP present in adnp2+/+	0.850864	no	RLTR44B	ERVK	LTR
RLTR44D:ERVK:LTR	10.4535	0.398608	0.511447	0.779373	0.43576	0.726111	ADNP degraded in adnp2-/- vs ADNP present in adnp2+/+	0.138997	no	RLTR44D	ERVK	LTR
RLTR44E:ERVK:LTR	51.9284	0.494417	0.224085	2.20638	0.0273574	0.185732	ADNP degraded in adnp2-/- vs ADNP present in adnp2+/+	0.731113	no	RLTR44E	ERVK	LTR
RLTR45-int:ERVK:LTR	33276.1	-0.0183674	0.487732	-0.0376588	0.96996	0.984213	ADNP degraded in adnp2-/- vs ADNP present in adnp2+/+	0.00691094	no	RLTR45-int	ERVK	LTR
RLTR45:ERVK:LTR	1477.6	-0.168039	0.56475	-0.297546	0.76605	0.916688	ADNP degraded in adnp2-/- vs ADNP present in adnp2+/+	0.0377786	no	RLTR45	ERVK	LTR
RLTR46A2:ERVK:LTR	6.64326	1.74124	0.632742	2.7519	0.00592506	0.0732382	ADNP degraded in adnp2-/- vs ADNP present in adnp2+/+	1.13526	no	RLTR46A2	ERVK	LTR
RLTR46A:ERVK:LTR	6.61681	0.126063	0.650649	0.193749	0.846372	0.94695	ADNP degraded in adnp2-/- vs ADNP present in adnp2+/+	0.023673	no	RLTR46A	ERVK	LTR
RLTR47:ERVK:LTR	29.7427	-0.0206493	0.301123	-0.0685742	0.945329	0.979686	ADNP degraded in adnp2-/- vs ADNP present in adnp2+/+	0.00891296	no	RLTR47	ERVK	LTR
RLTR48A:ERV1:LTR	242.004	0.0569582	0.141733	0.401869	0.687781	0.878631	ADNP degraded in adnp2-/- vs ADNP present in adnp2+/+	0.0561936	no	RLTR48A	ERV1	LTR
RLTR48B:ERV1:LTR	26.2051	-0.600517	0.329977	-1.81987	0.0687783	0.293451	ADNP degraded in adnp2-/- vs ADNP present in adnp2+/+	0.532465	no	RLTR48B	ERV1	LTR
RLTR48C:ERV1:LTR	35.6301	-0.0534119	0.240986	-0.221639	0.824595	0.936276	ADNP degraded in adnp2-/- vs ADNP present in adnp2+/+	0.0285959	no	RLTR48C	ERV1	LTR
RLTR49:ERVK:LTR	145.886	0.0413063	0.176619	0.233873	0.815084	0.931791	ADNP degraded in adnp2-/- vs ADNP present in adnp2+/+	0.0306815	no	RLTR49	ERVK	LTR
RLTR4_MM-int:ERV1:LTR	3405.2	-0.526455	0.176908	-2.97587	0.00292162	0.0453171	ADNP degraded in adnp2-/- vs ADNP present in adnp2+/+	1.34374	no	RLTR4_MM-int	ERV1	LTR
RLTR4_Mm:ERV1:LTR	790.083	-0.44819	0.206711	-2.16819	0.0301442	0.19535	ADNP degraded in adnp2-/- vs ADNP present in adnp2+/+	0.709187	no	RLTR4_Mm	ERV1	LTR
RLTR50B:ERVK:LTR	18.7137	0.586941	0.397252	1.4775	0.139541	0.442166	ADNP degraded in adnp2-/- vs ADNP present in adnp2+/+	0.354415	no	RLTR50B	ERVK	LTR
RLTR51A_Mm:ERVK:LTR	613.479	-0.15246	0.10895	-1.39935	0.161707	0.469137	ADNP degraded in adnp2-/- vs ADNP present in adnp2+/+	0.3287	no	RLTR51A_Mm	ERVK	LTR
RLTR51B_Mm:ERVK:LTR	111.824	-0.0713481	0.158249	-0.45086	0.652091	0.872225	ADNP degraded in adnp2-/- vs ADNP present in adnp2+/+	0.0593714	no	RLTR51B_Mm	ERVK	LTR
RLTR53B_Mm:ERVK:LTR	33.5802	-0.241891	0.303441	-0.797159	0.425359	0.715865	ADNP degraded in adnp2-/- vs ADNP present in adnp2+/+	0.145169	no	RLTR53B_Mm	ERVK	LTR
RLTR53_Mm:ERVK:LTR	167.944	-0.138956	0.129417	-1.0737	0.282956	0.608115	ADNP degraded in adnp2-/- vs ADNP present in adnp2+/+	0.216015	no	RLTR53_Mm	ERVK	LTR
RLTR5_Mm:ERV1:LTR	90.5787	0.80699	0.335114	2.40811	0.0160354	0.141623	ADNP degraded in adnp2-/- vs ADNP present in adnp2+/+	0.848867	no	RLTR5_Mm	ERV1	LTR
RLTR6-int:ERV1:LTR	590.092	0.311442	0.150641	2.06745	0.038692	0.228052	ADNP degraded in adnp2-/- vs ADNP present in adnp2+/+	0.641966	no	RLTR6-int	ERV1	LTR
RLTR6B_Mm:ERV1:LTR	263.084	-0.140954	0.451342	-0.3123	0.754812	0.912987	ADNP degraded in adnp2-/- vs ADNP present in adnp2+/+	0.0395352	no	RLTR6B_Mm	ERV1	LTR
RLTR6C_Mm:ERV1:LTR	39.5072	0.242513	0.300022	0.808317	0.418908	0.714666	ADNP degraded in adnp2-/- vs ADNP present in adnp2+/+	0.145897	no	RLTR6C_Mm	ERV1	LTR
RLTR6_Mm:ERV1:LTR	392.727	0.41231	0.282637	1.4588	0.144621	0.44547	ADNP degraded in adnp2-/- vs ADNP present in adnp2+/+	0.351182	no	RLTR6_Mm	ERV1	LTR
RLTR8:ERVK:LTR	126.145	0.0884104	0.200416	0.441134	0.659116	0.872225	ADNP degraded in adnp2-/- vs ADNP present in adnp2+/+	0.0593714	no	RLTR8	ERVK	LTR
RLTR9A2:ERVK:LTR	34.0204	0.301259	0.305555	0.985939	0.324163	0.64228	ADNP degraded in adnp2-/- vs ADNP present in adnp2+/+	0.192275	no	RLTR9A2	ERVK	LTR
RLTR9A3:ERVK:LTR	92.5474	-0.0543166	0.178771	-0.303834	0.761255	0.91534	ADNP degraded in adnp2-/- vs ADNP present in adnp2+/+	0.0384176	no	RLTR9A3	ERVK	LTR
RLTR9A3B:ERVK:LTR	42.0141	0.208724	0.287133	0.726924	0.467273	0.757042	ADNP degraded in adnp2-/- vs ADNP present in adnp2+/+	0.12088	no	RLTR9A3B	ERVK	LTR
RLTR9A:ERVK:LTR	97.5654	0.481886	0.232032	2.07681	0.0378193	0.224664	ADNP degraded in adnp2-/- vs ADNP present in adnp2+/+	0.648466	no	RLTR9A	ERVK	LTR
RLTR9B2:ERVK:LTR	15.259	0.372775	0.392508	0.949727	0.342251	0.656776	ADNP degraded in adnp2-/- vs ADNP present in adnp2+/+	0.182583	no	RLTR9B2	ERVK	LTR
RLTR9B:ERVK:LTR	27.9614	0.420166	0.433981	0.968167	0.332961	0.650284	ADNP degraded in adnp2-/- vs ADNP present in adnp2+/+	0.186897	no	RLTR9B	ERVK	LTR
RLTR9C:ERVK:LTR	21.3217	-0.0880872	0.326921	-0.269445	0.787587	0.92255	ADNP degraded in adnp2-/- vs ADNP present in adnp2+/+	0.0350103	no	RLTR9C	ERVK	LTR
RLTR9D2:ERVK:LTR	36.5108	-0.139611	0.342125	-0.408069	0.683223	0.878631	ADNP degraded in adnp2-/- vs ADNP present in adnp2+/+	0.0561936	no	RLTR9D2	ERVK	LTR
RLTR9D:ERVK:LTR	362.905	-0.265279	0.143771	-1.84516	0.0650145	0.29192	ADNP degraded in adnp2-/- vs ADNP present in adnp2+/+	0.534737	no	RLTR9D	ERVK	LTR
RLTR9E:ERVK:LTR	3465.22	0.120036	0.145328	0.825967	0.408823	0.709574	ADNP degraded in adnp2-/- vs ADNP present in adnp2+/+	0.149002	no	RLTR9E	ERVK	LTR
RLTR9F:ERVK:LTR	31.417	0.414727	0.473276	0.876289	0.380873	0.691761	ADNP degraded in adnp2-/- vs ADNP present in adnp2+/+	0.160044	no	RLTR9F	ERVK	LTR
RLTRETN_Mm:ERVK:LTR	2570.23	0.61175	0.205576	2.97579	0.00292237	0.0453171	ADNP degraded in adnp2-/- vs ADNP present in adnp2+/+	1.34374	no	RLTRETN_Mm	ERVK	LTR
RMER10A:ERVL:LTR	2592.55	-0.149645	0.125591	-1.19153	0.233445	0.565481	ADNP degraded in adnp2-/- vs ADNP present in adnp2+/+	0.247582	no	RMER10A	ERVL	LTR
RMER10B:ERVL:LTR	1105.52	0.0520434	0.103901	0.500894	0.616446	0.852095	ADNP degraded in adnp2-/- vs ADNP present in adnp2+/+	0.0695119	no	RMER10B	ERVL	LTR
RMER12:ERVK:LTR	691.135	-0.012246	0.113183	-0.108197	0.913839	0.973201	ADNP degraded in adnp2-/- vs ADNP present in adnp2+/+	0.0117976	no	RMER12	ERVK	LTR
RMER12B:ERVK:LTR	244.666	0.886597	0.313346	2.82945	0.00466278	0.0620461	ADNP degraded in adnp2-/- vs ADNP present in adnp2+/+	1.20729	no	RMER12B	ERVK	LTR
RMER12C:ERVK:LTR	919.249	0.0330001	0.0720728	0.457872	0.647045	0.872225	ADNP degraded in adnp2-/- vs ADNP present in adnp2+/+	0.0593714	no	RMER12C	ERVK	LTR
RMER13A1:ERVK:LTR	335.105	0.0267006	0.0947946	0.281668	0.778198	0.919662	ADNP degraded in adnp2-/- vs ADNP present in adnp2+/+	0.0363715	no	RMER13A1	ERVK	LTR
RMER13A2:ERVK:LTR	282.163	-0.00801353	0.110553	-0.0724856	0.942216	0.978492	ADNP degraded in adnp2-/- vs ADNP present in adnp2+/+	0.0094426	no	RMER13A2	ERVK	LTR
RMER13A:ERVK:LTR	272.204	0.112842	0.101712	1.10943	0.267244	0.599347	ADNP degraded in adnp2-/- vs ADNP present in adnp2+/+	0.222322	no	RMER13A	ERVK	LTR
RMER13B:ERVK:LTR	327.486	0.467439	0.106376	4.39421	1.11175e-05	0.00044381	ADNP degraded in adnp2-/- vs ADNP present in adnp2+/+	3.3528	no	RMER13B	ERVK	LTR
RMER15-int:ERVL:LTR	530.78	0.02056	0.111464	0.184454	0.853657	0.949777	ADNP degraded in adnp2-/- vs ADNP present in adnp2+/+	0.0223784	no	RMER15-int	ERVL	LTR
RMER15:ERVL:LTR	7986.91	0.480047	0.148429	3.23418	0.00121992	0.0238722	ADNP degraded in adnp2-/- vs ADNP present in adnp2+/+	1.62211	no	RMER15	ERVL	LTR
RMER16:ERVK:LTR	61.8943	0.0899125	0.241284	0.372642	0.709415	0.886103	ADNP degraded in adnp2-/- vs ADNP present in adnp2+/+	0.0525159	no	RMER16	ERVK	LTR
RMER16A2:ERVK:LTR	45.2335	0.311229	0.287575	1.08225	0.279139	0.60693	ADNP degraded in adnp2-/- vs ADNP present in adnp2+/+	0.216861	no	RMER16A2	ERVK	LTR
RMER16A3:ERVK:LTR	80.7251	0.670575	0.301685	2.22277	0.0262313	0.183571	ADNP degraded in adnp2-/- vs ADNP present in adnp2+/+	0.736196	no	RMER16A3	ERVK	LTR
RMER16B2:ERVK:LTR	551.962	0.37078	0.187029	1.98247	0.0474261	0.258641	ADNP degraded in adnp2-/- vs ADNP present in adnp2+/+	0.587303	no	RMER16B2	ERVK	LTR
RMER16B3:ERVK:LTR	10.4542	0.216928	0.581653	0.37295	0.709185	0.886103	ADNP degraded in adnp2-/- vs ADNP present in adnp2+/+	0.0525159	no	RMER16B3	ERVK	LTR
RMER16B:ERVK:LTR	7.40207	1.26849	0.58911	2.15323	0.0313005	0.198968	ADNP degraded in adnp2-/- vs ADNP present in adnp2+/+	0.701218	no	RMER16B	ERVK	LTR
RMER16C:ERVK:LTR	16.7932	0.639164	0.412329	1.55013	0.12111	0.412519	ADNP degraded in adnp2-/- vs ADNP present in adnp2+/+	0.384556	no	RMER16C	ERVK	LTR
RMER16_Mm:ERVK:LTR	141.791	-0.441717	0.146733	-3.01033	0.0026096	0.0434063	ADNP degraded in adnp2-/- vs ADNP present in adnp2+/+	1.36245	no	RMER16_Mm	ERVK	LTR
RMER17A-int:ERVK:LTR	46.2022	-0.252117	0.243354	-1.03601	0.300197	0.621228	ADNP degraded in adnp2-/- vs ADNP present in adnp2+/+	0.206749	no	RMER17A-int	ERVK	LTR
RMER17A2:ERVK:LTR	555.537	-0.0419181	0.15083	-0.277916	0.781077	0.920324	ADNP degraded in adnp2-/- vs ADNP present in adnp2+/+	0.036059	no	RMER17A2	ERVK	LTR
RMER17A:ERVK:LTR	336.83	-0.183487	0.187588	-0.978136	0.328007	0.644736	ADNP degraded in adnp2-/- vs ADNP present in adnp2+/+	0.190618	no	RMER17A	ERVK	LTR
RMER17B2:ERVK:LTR	182.234	0.393494	0.113524	3.46618	0.000527903	0.010976	ADNP degraded in adnp2-/- vs ADNP present in adnp2+/+	1.95956	no	RMER17B2	ERVK	LTR
RMER17B:ERVK:LTR	580.57	-0.0437738	0.166737	-0.262532	0.792911	0.923143	ADNP degraded in adnp2-/- vs ADNP present in adnp2+/+	0.0347309	no	RMER17B	ERVK	LTR
RMER17C-int:ERVK:LTR	173.166	0.30718	0.170436	1.80232	0.0714951	0.303626	ADNP degraded in adnp2-/- vs ADNP present in adnp2+/+	0.517661	no	RMER17C-int	ERVK	LTR
RMER17C2:ERVK:LTR	561.892	-0.0104908	0.148941	-0.0704362	0.943846	0.979167	ADNP degraded in adnp2-/- vs ADNP present in adnp2+/+	0.00914318	no	RMER17C2	ERVK	LTR
RMER17C:ERVK:LTR	2047.87	0.165717	0.156072	1.0618	0.288327	0.610378	ADNP degraded in adnp2-/- vs ADNP present in adnp2+/+	0.214401	no	RMER17C	ERVK	LTR
RMER17D2:ERVK:LTR	280.438	0.123129	0.210515	0.584895	0.558619	0.816142	ADNP degraded in adnp2-/- vs ADNP present in adnp2+/+	0.0882343	no	RMER17D2	ERVK	LTR
RMER17D:ERVK:LTR	205.026	-0.138438	0.119375	-1.15969	0.246176	0.577318	ADNP degraded in adnp2-/- vs ADNP present in adnp2+/+	0.238585	no	RMER17D	ERVK	LTR
RMER19A:ERVK:LTR	474.548	-0.227862	0.0998298	-2.28251	0.0224594	0.166033	ADNP degraded in adnp2-/- vs ADNP present in adnp2+/+	0.779806	no	RMER19A	ERVK	LTR
RMER19B2:ERVK:LTR	485.42	0.407349	0.128779	3.16318	0.00156058	0.0283175	ADNP degraded in adnp2-/- vs ADNP present in adnp2+/+	1.54795	no	RMER19B2	ERVK	LTR
RMER19B:ERVK:LTR	2650.87	0.080676	0.0547867	1.47255	0.140873	0.442166	ADNP degraded in adnp2-/- vs ADNP present in adnp2+/+	0.354415	no	RMER19B	ERVK	LTR
RMER19C:ERVK:LTR	373.495	0.0571521	0.101277	0.564314	0.57254	0.82097	ADNP degraded in adnp2-/- vs ADNP present in adnp2+/+	0.0856725	no	RMER19C	ERVK	LTR
RMER1A:RMER1A:Other	881.092	-0.0311303	0.0827428	-0.37623	0.706746	0.886103	ADNP degraded in adnp2-/- vs ADNP present in adnp2+/+	0.0525159	no	RMER1A	RMER1A	Other
RMER1B:RMER1B:Other	1539.05	-0.0375542	0.0699348	-0.536989	0.591276	0.831982	ADNP degraded in adnp2-/- vs ADNP present in adnp2+/+	0.0798859	no	RMER1B	RMER1B	Other
RMER1C:RMER1C:Other	916.347	-0.0379493	0.070655	-0.537107	0.591194	0.831982	ADNP degraded in adnp2-/- vs ADNP present in adnp2+/+	0.0798859	no	RMER1C	RMER1C	Other
[truncated: 89 more rows]
